# Supplementary material for: Parallel synthesis of 5′-amino-5′-deoxy-adenosine derivatives for focused chemical space exploration and their application as methyltransferase inhibitors
Source: RSC Med Chem. 2025 Aug 12;16(11):5395–418. doi: 10.1039/d5md00376h (PMC12412055; doi:10.1039/d5md00376h)
Supplement: MD-016-D5MD00376H-s002 [file MD-016-D5MD00376H-s002.zip]

Archive with 3 entries (3 files):
- space_v1.smi
- space_v2.smi
- space_v2eco.smi
