# Supplementary material for: Parallel synthesis of 5′-amino-5′-deoxy-adenosine derivatives for focused chemical space exploration and their application as methyltransferase inhibitors
Source: RSC Med Chem. 2025 Aug 12;16(11):5395–418. doi: 10.1039/d5md00376h (PMC12412055; doi:10.1039/d5md00376h)
Supplement: MD-016-D5MD00376H-s002 [file MD-016-D5MD00376H-s002.zip › space_v1.smi]

Field_1.smiles
S(=O)(=O)(NC[C@@H]1[C@@H](O)[C@@H](O)[C@H](n2cnc3c(N)ncnc23)O1)Cc1nc(C)on1
O[C@H]1[C@@H](O)[C@H](n2cnc3c(N)ncnc23)O[C@@H]1CNC(=O)c1nnn(C2COCC2)c1
O[C@H]1[C@@H](O)[C@H](n2cnc3c(N)ncnc23)O[C@@H]1CNC(=O)c1nn(C2COCC2)nc1
S(=O)(=O)(NC[C@@H]1[C@@H](O)[C@@H](O)[C@H](n2cnc3c(N)ncnc23)O1)CC1C(C#N)C1
S(=O)(=O)(NC[C@@H]1[C@@H](O)[C@@H](O)[C@H](n2cnc3c(N)ncnc23)O1)c1c(OC)nn(C)c1
S(=O)(=O)(NC[C@@H]1[C@@H](O)[C@@H](O)[C@H](n2cnc3c(N)ncnc23)O1)c1n(C)nc(OC)c1
O[C@H]1[C@@H](O)[C@H](n2cnc3c(N)ncnc23)O[C@@H]1CNC(=O)C=CC=1C(=O)N(C)C(=O)N(C)C=1
S(=O)(=O)(CC)c1c(OCC(=O)NC[C@@H]2[C@@H](O)[C@@H](O)[C@H](n3cnc4c(N)ncnc34)O2)n(C)nc1
O[C@H]1[C@@H](O)[C@H](n2cnc3c(N)ncnc23)O[C@@H]1CNC(=O)c1cn(C2CS(=O)(=O)CC2)nc1
S(=O)(=O)(NC[C@@H]1[C@@H](O)[C@@H](O)[C@H](n2cnc3c(N)ncnc23)O1)C1CC1
O[C@H]1[C@@H](O)[C@H](n2cnc3c(N)ncnc23)O[C@@H]1CNC(=O)C1S(=O)(=O)C2CCC1C2
S(=O)(=O)(NC[C@@H]1[C@@H](O)[C@@H](O)[C@H](n2cnc3c(N)ncnc23)O1)CCn1cncc1
S(=O)(=O)(NC[C@@H]1[C@@H](O)[C@@H](O)[C@H](n2cnc3c(N)ncnc23)O1)CCn1nccc1
O[C@H]1[C@@H](O)[C@H](n2cnc3c(N)ncnc23)O[C@@H]1CNC(=O)C1C(C(OC)=O)C2OC1CC2
O[C@H]1[C@@H](O)[C@H](n2cnc3c(N)ncnc23)O[C@@H]1CNC(=O)C1OC(C(OC)=O)C(C)C1
O[C@H]1[C@@H](O)[C@H](n2cnc3c(N)ncnc23)O[C@@H]1CNC(=O)C1(C)S(=O)(=O)CCC1
O[C@H]1[C@@H](O)[C@H](n2cnc3c(N)ncnc23)O[C@@H]1CNC(=O)C1S(=O)(=O)CCCC1
O[C@H]1[C@@H](O)[C@H](n2cnc3c(N)ncnc23)O[C@@H]1CNC(=O)CC1S(=O)(=O)CCC1
S(=O)(=O)(C)C1(C(=O)NC[C@@H]2[C@@H](O)[C@@H](O)[C@H](n3cnc4c(N)ncnc34)O2)CCC1
S(=O)(=O)(CC(=O)NC[C@@H]1[C@@H](O)[C@@H](O)[C@H](n2cnc3c(N)ncnc23)O1)C12CC(C1)C2
S(=O)(=O)(C)C1(CC(=O)NC[C@@H]2[C@@H](O)[C@@H](O)[C@H](n3cnc4c(N)ncnc34)O2)CC1
S(=O)(=O)(NC[C@@H]1[C@@H](O)[C@@H](O)[C@H](n2cnc3c(N)ncnc23)O1)CC1=NOC(C)C1
O[C@H]1[C@@H](O)[C@H](n2cnc3c(N)ncnc23)O[C@@H]1CNC(=O)C12OCC(C(OC)=O)C(C1)C2
O[C@H]1[C@@H](O)[C@H](n2cnc3c(N)ncnc23)O[C@@H]1CNC(=O)C1OCC(C(OC)=O)CC1
O[C@H]1[C@@H](O)[C@H](n2cnc3c(N)ncnc23)O[C@@H]1CNC(=O)c1n2CCOCc2nn1
O[C@H]1[C@@H](O)[C@H](n2cnc3c(N)ncnc23)O[C@@H]1CNC(=O)c1nnn2CCOCc12
FCC(=O)NC[C@@H]1[C@@H](O)[C@@H](O)[C@H](n2cnc3c(N)ncnc23)O1
O[C@H]1[C@@H](O)[C@H](n2cnc3c(N)ncnc23)O[C@@H]1CNC(=O)C1(C(OC)=O)CCOCC1
O[C@H]1[C@@H](O)[C@H](n2cnc3c(N)ncnc23)O[C@@H]1CNC(=O)CCC(OCCOC)=O
O[C@H]1[C@@H](O)[C@H](n2cnc3c(N)ncnc23)O[C@@H]1CNC(=O)C1(C)N(C(=O)C(=O)C)CCC1
O[C@H]1[C@@H](O)[C@H](n2cnc3c(N)ncnc23)O[C@@H]1CNC(=O)COCc1n(C)cnn1
O[C@H]1[C@@H](O)[C@H](n2cnc3c(N)ncnc23)O[C@@H]1CNC(=O)COCc1n(C)ncn1
O[C@H]1[C@@H](O)[C@H](n2cnc3c(N)ncnc23)O[C@@H]1CNC(=O)Cn1nnc(COC)c1
O[C@H]1[C@@H](O)[C@H](n2cnc3c(N)ncnc23)O[C@@H]1CNC(=O)C=1OC=C(OC)C(=O)C=1
O[C@H]1[C@@H](O)[C@H](n2cnc3c(N)ncnc23)O[C@@H]1CNC(=O)C1=C(OC)C(=O)C=CO1
O[C@H]1[C@@H](O)[C@H](n2cnc3c(N)ncnc23)O[C@@H]1CNC(=O)c1nn2CCS(=O)(=O)Cc2c1
O[C@H]1[C@@H](O)[C@H](n2cnc3c(N)ncnc23)O[C@@H]1CNC(=O)COC1(C=C)COC1
S(=O)(=O)(NC[C@@H]1[C@@H](O)[C@@H](O)[C@H](n2cnc3c(N)ncnc23)O1)c1cn(CCOC)nc1
S(=O)(=O)(CC(=O)NC[C@@H]1[C@@H](O)[C@@H](O)[C@H](n2cnc3c(N)ncnc23)O1)Cc1cn(C)nc1
S(=O)(=O)(CC(=O)NC[C@@H]1[C@@H](O)[C@@H](O)[C@H](n2cnc3c(N)ncnc23)O1)Cc1n(C)ncc1
O[C@H]1[C@@H](O)[C@H](n2cnc3c(N)ncnc23)O[C@@H]1CNC(=O)CCc1n2N=C(N(C)C)C=Cc2nn1
O[C@H]1[C@@H](O)[C@H](n2cnc3c(N)ncnc23)O[C@@H]1CNC(=O)C1C(C(OC)=O)C=C1
O[C@H]1[C@@H](O)[C@H](n2cnc3c(N)ncnc23)O[C@@H]1CNC(=O)c1ncc(C#N)cn1
O[C@H]1[C@@H](O)[C@H](n2cnc3c(N)ncnc23)O[C@@H]1CNC(=O)c1cnc(C#N)nc1
O[C@H]1[C@@H](O)[C@H](n2cnc3c(N)ncnc23)O[C@@H]1CNC(=O)c1c(C#N)cncn1
O[C@H]1[C@@H](O)[C@H](n2cnc3c(N)ncnc23)O[C@@H]1CNC(=O)c1ncnc(C#N)c1
O[C@H]1[C@@H](O)[C@H](n2cnc3c(N)ncnc23)O[C@@H]1CNC(=O)c1ncc(C#N)nc1
O[C@H]1[C@@H](O)[C@H](n2cnc3c(N)ncnc23)O[C@@H]1CNC(=O)c1nc(C#N)ccn1
O[C@H]1[C@@H](O)[C@H](n2cnc3c(N)ncnc23)O[C@@H]1CNC(=O)c1nc(C#N)ncc1
O[C@H]1[C@@H](O)[C@H](n2cnc3c(N)ncnc23)O[C@@H]1CNC(=O)C(=O)c1n(C)cnc1
O[C@H]1[C@@H](O)[C@H](n2cnc3c(N)ncnc23)O[C@@H]1CNC(=O)C(=O)c1cn(C)nc1
S(=O)(=O)(CC(F)(F)F)CC(=O)NC[C@@H]1[C@@H](O)[C@@H](O)[C@H](n2cnc3c(N)ncnc23)O1
O[C@H]1[C@@H](O)[C@H](n2cnc3c(N)ncnc23)O[C@@H]1CNC(=O)c1nnn(C2C(OCC)COC2)c1
O[C@H]1[C@@H](O)[C@H](n2cnc3c(N)ncnc23)O[C@@H]1CNC(=O)C(=O)C1CC1
O[C@H]1[C@@H](O)[C@H](n2cnc3c(N)ncnc23)O[C@@H]1CNC(=O)C(=O)CC
O[C@H]1[C@@H](O)[C@H](n2cnc3c(N)ncnc23)O[C@@H]1CNC(=O)C(C(C)C)n1nnnc1
S(=O)(=O)(NC[C@@H]1[C@@H](O)[C@@H](O)[C@H](n2cnc3c(N)ncnc23)O1)C1COC2CC1C2
S(=O)(=O)(NC[C@@H]1[C@@H](O)[C@@H](O)[C@H](n2cnc3c(N)ncnc23)O1)C1C(C)OCC1
S(=O)(=O)(NC[C@@H]1[C@@H](O)[C@@H](O)[C@H](n2cnc3c(N)ncnc23)O1)C1CC(OC)C1
O[C@H]1[C@@H](O)[C@H](n2cnc3c(N)ncnc23)O[C@@H]1CNC(=O)CN1C(=O)N(CCCC)C(=O)CC1=O
S(=O)(=O)(NC[C@@H]1[C@@H](O)[C@@H](O)[C@H](n2cnc3c(N)ncnc23)O1)C1CCOCC1
S(=O)(=O)(NC[C@@H]1[C@@H](O)[C@@H](O)[C@H](n2cnc3c(N)ncnc23)O1)C1COCCC1
S(=O)(=O)(NC[C@@H]1[C@@H](O)[C@@H](O)[C@H](n2cnc3c(N)ncnc23)O1)CC12COC(C1)C2
S(=O)(=O)(NC[C@@H]1[C@@H](O)[C@@H](O)[C@H](n2cnc3c(N)ncnc23)O1)CC12OCC(C1)C2
S(=O)(=O)(NC[C@@H]1[C@@H](O)[C@@H](O)[C@H](n2cnc3c(N)ncnc23)O1)CC1OCCC1
S(=O)(=O)(NC[C@@H]1[C@@H](O)[C@@H](O)[C@H](n2cnc3c(N)ncnc23)O1)C1(COC)CC1
S(=O)(=O)(NC[C@@H]1[C@@H](O)[C@@H](O)[C@H](n2cnc3c(N)ncnc23)O1)CC1(OC)CC1
S(=O)(=O)(C(C)C(=O)NC[C@@H]1[C@@H](O)[C@@H](O)[C@H](n2cnc3c(N)ncnc23)O1)C1CCOCC1
S(=O)(=O)(CC1OCCC1)C(C)C(=O)NC[C@@H]1[C@@H](O)[C@@H](O)[C@H](n2cnc3c(N)ncnc23)O1
S(=O)(=O)([O-])c1ccc(OCC(=O)NC[C@@H]2[C@@H](O)[C@@H](O)[C@H](n3cnc4c(N)ncnc34)O2)cc1
FC1C(C(=O)NC[C@@H]2[C@@H](O)[C@@H](O)[C@H](n3cnc4c(N)ncnc34)O2)COC1
O[C@H]1[C@@H](O)[C@H](n2cnc3c(N)ncnc23)O[C@@H]1CNC(=O)C1(N2C(=O)OCC2)CC1
O[C@H]1[C@@H](O)[C@H](n2cnc3c(N)ncnc23)O[C@@H]1CNC(=O)CN1C(=O)OCC21CC2
FCC1(C(=O)NC[C@@H]2[C@@H](O)[C@@H](O)[C@H](n3cnc4c(N)ncnc34)O2)COC1
FCCOCC(=O)NC[C@@H]1[C@@H](O)[C@@H](O)[C@H](n2cnc3c(N)ncnc23)O1
O[C@H]1[C@@H](O)[C@H](n2cnc3c(N)ncnc23)O[C@@H]1CNC(=O)CCOCCOCCC(OC)=O
O[C@H]1[C@@H](O)[C@H](n2cnc3c(N)ncnc23)O[C@@H]1CNC(=O)c1nc(N2CC(=O)N(C)CC2)ccc1
O[C@H]1[C@@H](O)[C@H](n2cnc3c(N)ncnc23)O[C@@H]1CNC(=O)c1c(n(C)nc1)-n1cnnc1
O[C@H]1[C@@H](O)[C@H](n2cnc3c(N)ncnc23)O[C@@H]1CNC(=O)C1CN(c2scnn2)C1
S(=O)(=O)(NC[C@@H]1[C@@H](O)[C@@H](O)[C@H](n2cnc3c(N)ncnc23)O1)CC=C
S(=O)(=O)(CC=C)C(C)C(=O)NC[C@@H]1[C@@H](O)[C@@H](O)[C@H](n2cnc3c(N)ncnc23)O1
O[C@H]1[C@@H](O)[C@H](n2cnc3c(N)ncnc23)O[C@@H]1CNC(=O)C1C(C)=Nn2cnnc2S1
O[C@H]1[C@@H](O)[C@H](n2cnc3c(N)ncnc23)O[C@@H]1CNC(=O)CC1=Nn2cnnc2SC1
O[C@H]1[C@@H](O)[C@H](n2cnc3c(N)ncnc23)O[C@@H]1CNC(=O)C(=O)C1CCOCC1
O[C@H]1[C@@H](O)[C@H](n2cnc3c(N)ncnc23)O[C@@H]1CNC(=O)C=1C(=O)C=COC=1
O[C@H]1[C@@H](O)[C@H](n2cnc3c(N)ncnc23)O[C@@H]1CNC(=O)C=1OC=CC(=O)C=1
O[C@H]1[C@@H](O)[C@H](n2cnc3c(N)ncnc23)O[C@@H]1CNC(=O)C1=COC(=O)C=C1
O[C@H]1[C@@H](O)[C@H](n2cnc3c(N)ncnc23)O[C@@H]1CNC(=O)C=1C(=O)OC=CC=1
O[C@H]1[C@@H](O)[C@H](n2cnc3c(N)ncnc23)O[C@@H]1CNC(=O)C=1OC(=O)C=CC=1
S(=O)(=O)(NC[C@@H]1[C@@H](O)[C@@H](O)[C@H](n2cnc3c(N)ncnc23)O1)CC1C(C)(C)OCCO1
S(=O)(=O)(NC[C@@H]1[C@@H](O)[C@@H](O)[C@H](n2cnc3c(N)ncnc23)O1)CC1OCC(C)(C)OC1
S(=O)(=O)(NC[C@@H]1[C@@H](O)[C@@H](O)[C@H](n2cnc3c(N)ncnc23)O1)CC1OC(C)(C)COC1
O[C@H]1[C@@H](O)[C@H](n2cnc3c(N)ncnc23)O[C@@H]1CNC(=O)C1=NN(CC)C(=O)CC1
S(=O)(=O)(NC[C@@H]1[C@@H](O)[C@@H](O)[C@H](n2cnc3c(N)ncnc23)O1)CC1(OC)CCOCC1
S(=O)(=O)(NC[C@@H]1[C@@H](O)[C@@H](O)[C@H](n2cnc3c(N)ncnc23)O1)CCOC1CCOCC1
S(=O)(=O)(NC[C@@H]1[C@@H](O)[C@@H](O)[C@H](n2cnc3c(N)ncnc23)O1)CC1(OCC)COCC1
S(=O)(=O)(NC[C@@H]1[C@@H](O)[C@@H](O)[C@H](n2cnc3c(N)ncnc23)O1)C(C)C(C)C(OC)=O
S(=O)(=O)(NC[C@@H]1[C@@H](O)[C@@H](O)[C@H](n2cnc3c(N)ncnc23)O1)CC(F)(F)C(OCC)=O
S(=O)(=O)(NC[C@@H]1[C@@H](O)[C@@H](O)[C@H](n2cnc3c(N)ncnc23)O1)CC1C(C(OC)=O)CC1
S(=O)(=O)(NC[C@@H]1[C@@H](O)[C@@H](O)[C@H](n2cnc3c(N)ncnc23)O1)CC(C)(C)C(OC)=O
S(=O)(=O)(NC[C@@H]1[C@@H](O)[C@@H](O)[C@H](n2cnc3c(N)ncnc23)O1)CC1C(C(OCC)=O)C1
O[C@H]1[C@@H](O)[C@H](n2cnc3c(N)ncnc23)O[C@@H]1CNC(=O)c1oc(C)nn1
O[C@H]1[C@@H](O)[C@H](n2cnc3c(N)ncnc23)O[C@@H]1CNC(=O)c1nc(C)on1
O[C@H]1[C@@H](O)[C@H](n2cnc3c(N)ncnc23)O[C@@H]1CNC(=O)c1onc(C)n1
O[C@H]1[C@@H](O)[C@H](n2cnc3c(N)ncnc23)O[C@@H]1CNC(=O)c1c(C)non1
S(=O)(=O)(NC[C@@H]1[C@@H](O)[C@@H](O)[C@H](n2cnc3c(N)ncnc23)O1)CCOCC=C
O[C@H]1[C@@H](O)[C@H](n2cnc3c(N)ncnc23)O[C@@H]1CNC(=O)C1(C)N(C)C(=O)CC1
O[C@H]1[C@@H](O)[C@H](n2cnc3c(N)ncnc23)O[C@@H]1CNC(=O)C1N(C)C(=O)CCC1
O[C@H]1[C@@H](O)[C@H](n2cnc3c(N)ncnc23)O[C@@H]1CNC(=O)C1CN(C2CC2)C(=O)C1
O[C@H]1[C@@H](O)[C@H](n2cnc3c(N)ncnc23)O[C@@H]1CNC(=O)C1C(=O)N(C2CC2)CC1
O[C@H]1[C@@H](O)[C@H](n2cnc3c(N)ncnc23)O[C@@H]1CNC(=O)CC1N(C)C(=O)CC1
O[C@H]1[C@@H](O)[C@H](n2cnc3c(N)ncnc23)O[C@@H]1CNC(=O)C(C)N1C(=O)CCC1
O[C@H]1[C@@H](O)[C@H](n2cnc3c(N)ncnc23)O[C@@H]1CNC(=O)C1N(C(=O)C)CCC1
O[C@H]1[C@@H](O)[C@H](n2cnc3c(N)ncnc23)O[C@@H]1CNC(=O)C1N(CC)C(=O)CC1
O[C@H]1[C@@H](O)[C@H](n2cnc3c(N)ncnc23)O[C@@H]1CNC(=O)CC1N(C(=O)C)CC1
O[C@H]1[C@@H](O)[C@H](n2cnc3c(N)ncnc23)O[C@@H]1CNC(=O)C1N(CCC)C(=O)C1
O[C@H]1[C@@H](O)[C@H](n2cnc3c(N)ncnc23)O[C@@H]1CNC(=O)CN(C)C(=O)C(C)n1nccc1
O[C@H]1[C@@H](O)[C@H](n2cnc3c(N)ncnc23)O[C@@H]1CNC(=O)CN1C(=O)CCCC1
O[C@H]1[C@@H](O)[C@H](n2cnc3c(N)ncnc23)O[C@@H]1CNC(=O)C(=O)N1CCCCC1
O[C@H]1[C@@H](O)[C@H](n2cnc3c(N)ncnc23)O[C@@H]1CNC(=O)CCN1C(=O)CCC1
S(=O)(C)CC(C)C(=O)NC[C@@H]1[C@@H](O)[C@@H](O)[C@H](n2cnc3c(N)ncnc23)O1
O[C@H]1[C@@H](O)[C@H](n2cnc3c(N)ncnc23)O[C@@H]1CNC(=O)Cn1nc(-c2ccncc2)nn1
O[C@H]1[C@@H](O)[C@H](n2cnc3c(N)ncnc23)O[C@@H]1CNC(=O)Cn1nc(-c2cnccc2)nn1
O[C@H]1[C@@H](O)[C@H](n2cnc3c(N)ncnc23)O[C@@H]1CNC(=O)Cn1nc(-c2ncccc2)nn1
O[C@H]1[C@@H](O)[C@H](n2cnc3c(N)ncnc23)O[C@@H]1CNC(=O)CCc1nocn1
S(=O)(=O)(NC[C@@H]1[C@@H](O)[C@@H](O)[C@H](n2cnc3c(N)ncnc23)O1)CCC(S(=O)(=O)C)(C)C
O[C@H]1[C@@H](O)[C@H](n2cnc3c(N)ncnc23)O[C@@H]1CNC(=O)c1noc(CC(OC)=O)c1
O[C@H]1[C@@H](O)[C@H](n2cnc3c(N)ncnc23)O[C@@H]1CNC(=O)Cn1c(C)c(C)[n+]([O-])c1
O[C@H]1[C@@H](O)[C@H](n2cnc3c(N)ncnc23)O[C@@H]1CNC(=O)C
O[C@H]1[C@@H](O)[C@H](n2cnc3c(N)ncnc23)O[C@@H]1CNC(=O)C1=CN(C)C(=O)N=C1
O[C@H]1[C@@H](O)[C@H](n2cnc3c(N)ncnc23)O[C@@H]1CNC(=O)CN1C(=O)N=CC=C1
FC(F)(F)C(=O)N1CC(C(=O)NC[C@@H]2[C@@H](O)[C@@H](O)[C@H](n3cnc4c(N)ncnc34)O2)C1
O[C@H]1[C@@H](O)[C@H](n2cnc3c(N)ncnc23)O[C@@H]1CNC(=O)Cc1nn2C=CC=Nc2n1
O[C@H]1[C@@H](O)[C@H](n2cnc3c(N)ncnc23)O[C@@H]1CNC(=O)COc1c[n+]([O-])c(C)cc1
O[C@H]1[C@@H](O)[C@H](n2cnc3c(N)ncnc23)O[C@@H]1CNC(=O)CN1C(=O)c2n(nc(C3CC3)c2)C=N1
S(=O)(=O)(NC[C@@H]1[C@@H](O)[C@@H](O)[C@H](n2cnc3c(N)ncnc23)O1)c1sc(C)nn1
O[C@H]1[C@@H](O)[C@H](n2cnc3c(N)ncnc23)O[C@@H]1CNC(=O)C#CC
O[C@H]1[C@@H](O)[C@H](n2cnc3c(N)ncnc23)O[C@@H]1CNC(=O)CC#C
O[C@H]1[C@@H](O)[C@H](n2cnc3c(N)ncnc23)O[C@@H]1CNC(=O)c1nc2C(=O)N(C)C=Cn2c1
S(=O)(=O)(NC[C@@H]1[C@@H](O)[C@@H](O)[C@H](n2cnc3c(N)ncnc23)O1)C(F)F
O[C@H]1[C@@H](O)[C@H](n2cnc3c(N)ncnc23)O[C@@H]1CNC(=O)C#CC#CC
O[C@H]1[C@@H](O)[C@H](n2cnc3c(N)ncnc23)O[C@@H]1CNC(=O)C1CN(CC2OCCC2)C(=O)C1
O[C@H]1[C@@H](O)[C@H](n2cnc3c(N)ncnc23)O[C@@H]1CNC(=O)CN1C(=O)C(OC)CCCC1
O[C@H]1[C@@H](O)[C@H](n2cnc3c(N)ncnc23)O[C@@H]1CNC(=O)C1N(C(=O)COC)CCCC1
O[C@H]1[C@@H](O)[C@H](n2cnc3c(N)ncnc23)O[C@@H]1CNC(=O)CC(OC(=O)C)C[N+](C)(C)C
S(=O)(=O)(NC[C@@H]1[C@@H](O)[C@@H](O)[C@H](n2cnc3c(N)ncnc23)O1)c1cnc2OCCOc2c1
O[C@H]1[C@@H](O)[C@H](n2cnc3c(N)ncnc23)O[C@@H]1CNC(=O)CCCC(=O)N1CCOCC1
O[C@H]1[C@@H](O)[C@H](n2cnc3c(N)ncnc23)O[C@@H]1CNC(=O)COCC(=O)N1CCCCC1
O[C@H]1[C@@H](O)[C@H](n2cnc3c(N)ncnc23)O[C@@H]1CNC(=O)CCC(OCC[N+](C)(C)C)=O
O[C@H]1[C@@H](O)[C@H](n2cnc3c(N)ncnc23)O[C@@H]1CNC(=O)c1ncn2N=C(N3CCOCC3)C=Cc12
O[C@H]1[C@@H](O)[C@H](n2cnc3c(N)ncnc23)O[C@@H]1CNC(=O)CN1C(=O)C2C3CCC(C3)C2C1=O
O[C@H]1[C@@H](O)[C@H](n2cnc3c(N)ncnc23)O[C@@H]1CNC(=O)Cc1cncnc1
O[C@H]1[C@@H](O)[C@H](n2cnc3c(N)ncnc23)O[C@@H]1CNC(=O)Cc1ncccn1
O[C@H]1[C@@H](O)[C@H](n2cnc3c(N)ncnc23)O[C@@H]1CNC(=O)Cc1cnncc1
O[C@H]1[C@@H](O)[C@H](n2cnc3c(N)ncnc23)O[C@@H]1CNC(=O)Cc1nnccc1
O[C@H]1[C@@H](O)[C@H](n2cnc3c(N)ncnc23)O[C@@H]1CNC(=O)Cc1ncncc1
O[C@H]1[C@@H](O)[C@H](n2cnc3c(N)ncnc23)O[C@@H]1CNC(=O)Cc1nccnc1
S(=O)(=O)(NC[C@@H]1[C@@H](O)[C@@H](O)[C@H](n2cnc3c(N)ncnc23)O1)CCc1conc1
O[C@H]1[C@@H](O)[C@H](n2cnc3c(N)ncnc23)O[C@@H]1CNC(=O)c1nc2[S+]=CCn2c1
O[C@H]1[C@@H](O)[C@H](n2cnc3c(N)ncnc23)O[C@@H]1CNC(=O)C1CN(CC=C)C(=O)C1
O[C@H]1[C@@H](O)[C@H](n2cnc3c(N)ncnc23)O[C@@H]1CNC(=O)C1CN(C(=O)C=C)CC1
O[C@H]1[C@@H](O)[C@H](n2cnc3c(N)ncnc23)O[C@@H]1CNC(=O)CN(CC)C(=O)C=C
O[C@H]1[C@@H](O)[C@H](n2cnc3c(N)ncnc23)O[C@@H]1CNC(=O)Cn1ncc(C#N)c1
O[C@H]1[C@@H](O)[C@H](n2cnc3c(N)ncnc23)O[C@@H]1CNC(=O)C1C2OCCC12
O[C@H]1[C@@H](O)[C@H](n2cnc3c(N)ncnc23)O[C@@H]1CNC(=O)C1C(OC)C1
O[C@H]1[C@@H](O)[C@H](n2cnc3c(N)ncnc23)O[C@@H]1CNC(=O)C(OC)C
O[C@H]1[C@@H](O)[C@H](n2cnc3c(N)ncnc23)O[C@@H]1CNC(=O)C1C2(C1)COC2
O[C@H]1[C@@H](O)[C@H](n2cnc3c(N)ncnc23)O[C@@H]1CNC(=O)C12COCC1C2
O[C@H]1[C@@H](O)[C@H](n2cnc3c(N)ncnc23)O[C@@H]1CNC(=O)C1COCC1
O[C@H]1[C@@H](O)[C@H](n2cnc3c(N)ncnc23)O[C@@H]1CNC(=O)C1(C)COC1
O[C@H]1[C@@H](O)[C@H](n2cnc3c(N)ncnc23)O[C@@H]1CNC(=O)CC1COC1
O[C@H]1[C@@H](O)[C@H](n2cnc3c(N)ncnc23)O[C@@H]1CNC(=O)CCOC
O[C@H]1[C@@H](O)[C@H](n2cnc3c(N)ncnc23)O[C@@H]1CNC(=O)COCC
O[C@H]1[C@@H](O)[C@H](n2cnc3c(N)ncnc23)O[C@@H]1CNC(=O)C1=CN(CCOC)C(=O)N=C1
O[C@H]1[C@@H](O)[C@H](n2cnc3c(N)ncnc23)O[C@@H]1CNC(=O)C(OCC#C)C
O[C@H]1[C@@H](O)[C@H](n2cnc3c(N)ncnc23)O[C@@H]1CNC(=O)C1Cn2c(C)nnc2C1
O[C@H]1[C@@H](O)[C@H](n2cnc3c(N)ncnc23)O[C@@H]1CNC(=O)Cc1nn(C)c(C)n1
O[C@H]1[C@@H](O)[C@H](n2cnc3c(N)ncnc23)O[C@@H]1CNC(=O)Cc1n(C)nc(C)n1
O[C@H]1[C@@H](O)[C@H](n2cnc3c(N)ncnc23)O[C@@H]1CNC(=O)C#CC1COCC1
O[C@H]1[C@@H](O)[C@H](n2cnc3c(N)ncnc23)O[C@@H]1CNC(=O)C#CC1(C)COC1
O[C@H]1[C@@H](O)[C@H](n2cnc3c(N)ncnc23)O[C@@H]1CNC(=O)CCOCC#C
O[C@H]1[C@@H](O)[C@H](n2cnc3c(N)ncnc23)O[C@@H]1CNC(=O)COCCC#C
S(=O)(=O)(NC[C@@H]1[C@@H](O)[C@@H](O)[C@H](n2cnc3c(N)ncnc23)O1)c1ccc(P(=O)(C)C)cc1
O[C@H]1[C@@H](O)[C@H](n2cnc3c(N)ncnc23)O[C@@H]1CNC(=O)Cc1nnc(OC)cc1
O[C@H]1[C@@H](O)[C@H](n2cnc3c(N)ncnc23)O[C@@H]1CNC(=O)Cc1nc(OC)ccn1
O[C@H]1[C@@H](O)[C@H](n2cnc3c(N)ncnc23)O[C@@H]1CNC(=O)Cc1ncnc(OC)c1
O[C@H]1[C@@H](O)[C@H](n2cnc3c(N)ncnc23)O[C@@H]1CNC(=O)C1C=N[S+](=O)(C)C=C1
S(=O)(=O)(NC[C@@H]1[C@@H](O)[C@@H](O)[C@H](n2cnc3c(N)ncnc23)O1)c1cc(C(OC)=O)cnc1
S(=O)(=O)(NC[C@@H]1[C@@H](O)[C@@H](O)[C@H](n2cnc3c(N)ncnc23)O1)c1cnc(C(OC)=O)cc1
S(=O)(=O)(NC[C@@H]1[C@@H](O)[C@@H](O)[C@H](n2cnc3c(N)ncnc23)O1)c1c(C(OC)=O)ccnc1
S(=O)(=O)(NC[C@@H]1[C@@H](O)[C@@H](O)[C@H](n2cnc3c(N)ncnc23)O1)c1c(C(OC)=O)nccc1
S(=O)(=O)(NC[C@@H]1[C@@H](O)[C@@H](O)[C@H](n2cnc3c(N)ncnc23)O1)c1c(C(OC)=O)cccn1
S(=O)(=O)(NC[C@@H]1[C@@H](O)[C@@H](O)[C@H](n2cnc3c(N)ncnc23)O1)Cc1onc(C(OC)=O)c1
O[C@H]1[C@@H](O)[C@H](n2cnc3c(N)ncnc23)O[C@@H]1CNC(=O)C1CCn2cnnc12
O[C@H]1[C@@H](O)[C@H](n2cnc3c(N)ncnc23)O[C@@H]1CNC(=O)c1noc2N=CN(C)C(=O)c12
O[C@H]1[C@@H](O)[C@H](n2cnc3c(N)ncnc23)O[C@@H]1CNC(=O)C1C(C)CN(C2=NC=Cn3cnnc23)C1
O[C@H]1[C@@H](O)[C@H](n2cnc3c(N)ncnc23)O[C@@H]1CNC(=O)C1C(OC)CCN(C(=O)C=C)C1
O[C@H]1[C@@H](O)[C@H](n2cnc3c(N)ncnc23)O[C@@H]1CNC(=O)Cc1nc(OC)cc(OC)n1
O[C@H]1[C@@H](O)[C@H](n2cnc3c(N)ncnc23)O[C@@H]1CNC(=O)Cc1c(OC)nnc(OC)c1
S(=O)(=O)(NC[C@@H]1[C@@H](O)[C@@H](O)[C@H](n2cnc3c(N)ncnc23)O1)c1c(C(OC)=O)n(C)nc1C
S=C1N(C)NC(C)=C1C(=O)NC[C@@H]1[C@@H](O)[C@@H](O)[C@H](n2cnc3c(N)ncnc23)O1
O[C@H]1[C@@H](O)[C@H](n2cnc3c(N)ncnc23)O[C@@H]1CNC(=O)C1OCC2COCCC12
O[C@H]1[C@@H](O)[C@H](n2cnc3c(N)ncnc23)O[C@@H]1CNC(=O)C(OC)C1COCC1
O[C@H]1[C@@H](O)[C@H](n2cnc3c(N)ncnc23)O[C@@H]1CNC(=O)C(OC)(C)COC
O[C@H]1[C@@H](O)[C@H](n2cnc3c(N)ncnc23)O[C@@H]1CNC(=O)C(OC)CCOC
O[C@H]1[C@@H](O)[C@H](n2cnc3c(N)ncnc23)O[C@@H]1CNC(=O)C(OCCOC)C
O[C@H]1[C@@H](O)[C@H](n2cnc3c(N)ncnc23)O[C@@H]1CNC(=O)CCC(OCCOC(=O)C=C)=O
O[C@H]1[C@@H](O)[C@H](n2cnc3c(N)ncnc23)O[C@@H]1CNC(=O)C1C(C)C=CC2C(=O)N(C)C(=O)C12
O[C@H]1[C@@H](O)[C@H](n2cnc3c(N)ncnc23)O[C@@H]1CNC(=O)CC1COCCOC1
O[C@H]1[C@@H](O)[C@H](n2cnc3c(N)ncnc23)O[C@@H]1CNC(=O)C1(COC)COCC1
O[C@H]1[C@@H](O)[C@H](n2cnc3c(N)ncnc23)O[C@@H]1CNC(=O)COCC1COCC1
O[C@H]1[C@@H](O)[C@H](n2cnc3c(N)ncnc23)O[C@@H]1CNC(=O)CCOCCOC
O[C@H]1[C@@H](O)[C@H](n2cnc3c(N)ncnc23)O[C@@H]1CNC(=O)COCCCOC
O[C@H]1[C@@H](O)[C@H](n2cnc3c(N)ncnc23)O[C@@H]1CNC(=O)COCCOCC
O[C@H]1[C@@H](O)[C@H](n2cnc3c(N)ncnc23)O[C@@H]1CNC(=O)C1CN(C2=NN(C)C(=O)C=C2)CCC1
O[C@H]1[C@@H](O)[C@H](n2cnc3c(N)ncnc23)O[C@@H]1CNC(=O)c1c(C)nc2N(C)C(=O)N(C)C(=O)c2n1
FC1(F)C(C(OC)=O)C1C(=O)NC[C@@H]1[C@@H](O)[C@@H](O)[C@H](n2cnc3c(N)ncnc23)O1
O[C@H]1[C@@H](O)[C@H](n2cnc3c(N)ncnc23)O[C@@H]1CNC(=O)COc1ccc(-n2nnnc2)cc1
O[C@H]1[C@@H](O)[C@H](n2cnc3c(N)ncnc23)O[C@@H]1CNC(=O)COc1cc(-n2nnnc2)ccc1
O[C@H]1[C@@H](O)[C@H](n2cnc3c(N)ncnc23)O[C@@H]1CNC(=O)COCc1onc(CCOC)n1
O[C@H]1[C@@H](O)[C@H](n2cnc3c(N)ncnc23)O[C@@H]1CNC(=O)C1C(C)C1C(OC)=O
O[C@H]1[C@@H](O)[C@H](n2cnc3c(N)ncnc23)O[C@@H]1CNC(=O)CCOCCOCC#C
S(=O)(=O)(NC[C@@H]1[C@@H](O)[C@@H](O)[C@H](n2cnc3c(N)ncnc23)O1)CN1C(=O)c2ccccc2C1=O
O[C@H]1[C@@H](O)[C@H](n2cnc3c(N)ncnc23)O[C@@H]1CNC(=O)CCc1n2N=C(OC)C=Cc2nn1
O[C@H]1[C@@H](O)[C@H](n2cnc3c(N)ncnc23)O[C@@H]1CNC(=O)C(C(C)C)N1S(=O)(=O)CCC1
S(=O)(=O)(CC)N1CCC(C(=O)NC[C@@H]2[C@@H](O)[C@@H](O)[C@H](n3cnc4c(N)ncnc34)O2)CC1
S(=O)(=O)(CC)N1CC(C(=O)NC[C@@H]2[C@@H](O)[C@@H](O)[C@H](n3cnc4c(N)ncnc34)O2)CCC1
S(=O)(=O)(C)N1CCC(CC(=O)NC[C@@H]2[C@@H](O)[C@@H](O)[C@H](n3cnc4c(N)ncnc34)O2)CC1
S(=O)(=O)(NC[C@@H]1[C@@H](O)[C@@H](O)[C@H](n2cnc3c(N)ncnc23)O1)CC1CCN(C(=O)C)CC1
S(=O)(=O)(CC(=O)NC[C@@H]1[C@@H](O)[C@@H](O)[C@H](n2cnc3c(N)ncnc23)O1)N1CCC(C)CC1
O[C@H]1[C@@H](O)[C@H](n2cnc3c(N)ncnc23)O[C@@H]1CNC(=O)CC=1SCC(=O)N=1
S(C(C)C(=O)NC[C@@H]1[C@@H](O)[C@@H](O)[C@H](n2cnc3c(N)ncnc23)O1)c1n(C)nnn1
S(CCC(=O)NC[C@@H]1[C@@H](O)[C@@H](O)[C@H](n2cnc3c(N)ncnc23)O1)c1n(C)nnn1
O[C@H]1[C@@H](O)[C@H](n2cnc3c(N)ncnc23)O[C@@H]1CNC(=O)C12SCCN1C(=O)CC2
O[C@H]1[C@@H](O)[C@H](n2cnc3c(N)ncnc23)O[C@@H]1CNC(=O)COc1nocc1
O[C@H]1[C@@H](O)[C@H](n2cnc3c(N)ncnc23)O[C@@H]1CNC(=O)C=1C(C)n2nnnc2N(C)C=1C
S(=O)(=O)(NC[C@@H]1[C@@H](O)[C@@H](O)[C@H](n2cnc3c(N)ncnc23)O1)CC(F)F
O[C@H]1[C@@H](O)[C@H](n2cnc3c(N)ncnc23)O[C@@H]1CNC(=O)C1CN(C(=O)c2noc(C)c2)C1
S(=O)(=O)(C)C(C)C(C)C(=O)NC[C@@H]1[C@@H](O)[C@@H](O)[C@H](n2cnc3c(N)ncnc23)O1
S(=O)(=O)(C)C(C(C)C)C(=O)NC[C@@H]1[C@@H](O)[C@@H](O)[C@H](n2cnc3c(N)ncnc23)O1
O[C@H]1[C@@H](O)[C@H](n2cnc3c(N)ncnc23)O[C@@H]1CNC(=O)CCOCCOCCOC
S(=O)(=O)(C)CC(F)(F)CC(=O)NC[C@@H]1[C@@H](O)[C@@H](O)[C@H](n2cnc3c(N)ncnc23)O1
O[C@H]1[C@@H](O)[C@H](n2cnc3c(N)ncnc23)O[C@@H]1CNC(=O)C1CC2CS(=O)(=O)CC2C1
S(=O)(=O)(C)CC(C)(C)C(=O)NC[C@@H]1[C@@H](O)[C@@H](O)[C@H](n2cnc3c(N)ncnc23)O1
S(=O)(=O)(CC(C)C)CC(=O)NC[C@@H]1[C@@H](O)[C@@H](O)[C@H](n2cnc3c(N)ncnc23)O1
FC1(C(=O)C(=O)NC[C@@H]2[C@@H](O)[C@@H](O)[C@H](n3cnc4c(N)ncnc34)O2)CC1
O[C@H]1[C@@H](O)[C@H](n2cnc3c(N)ncnc23)O[C@@H]1CNC(=O)C1(C#N)OCCC1
O[C@H]1[C@@H](O)[C@H](n2cnc3c(N)ncnc23)O[C@@H]1CNC(=O)CCOCCOCCOCC#C
O[C@H]1[C@@H](O)[C@H](n2cnc3c(N)ncnc23)O[C@@H]1CNC(=O)CN1C(=O)C=CC(n2c(C)cc(C)n2)=N1
O[C@H]1[C@@H](O)[C@H](n2cnc3c(N)ncnc23)O[C@@H]1CNC(=O)C1CSC=2N(C(=O)C=CN=2)C1
S(C)CCC(C(=O)NC[C@@H]1[C@@H](O)[C@@H](O)[C@H](n2cnc3c(N)ncnc23)O1)n1nnnc1
O[C@H]1[C@@H](O)[C@H](n2cnc3c(N)ncnc23)O[C@@H]1CNC(=O)Cn1c(C(C)C)nnn1
O[C@H]1[C@@H](O)[C@H](n2cnc3c(N)ncnc23)O[C@@H]1CNC(=O)C(C)N1C(=O)c2cnccc2C1=O
O[C@H]1[C@@H](O)[C@H](n2cnc3c(N)ncnc23)O[C@@H]1CNC(=O)C(C)N1C(=O)c2ncccc2C1=O
O[C@H]1[C@@H](O)[C@H](n2cnc3c(N)ncnc23)O[C@@H]1CNC(=O)C=CC#N
O[C@H]1[C@@H](O)[C@H](n2cnc3c(N)ncnc23)O[C@@H]1CNC(=O)C(=C)C#N
O[C@H]1[C@@H](O)[C@H](n2cnc3c(N)ncnc23)O[C@@H]1CNC(=O)CCN1C(=O)c2cnccc2C1=O
O[C@H]1[C@@H](O)[C@H](n2cnc3c(N)ncnc23)O[C@@H]1CNC(=O)CCN1C(=O)c2ncccc2C1=O
O[C@H]1[C@@H](O)[C@H](n2cnc3c(N)ncnc23)O[C@@H]1CNC(=O)CN1N=C(C)CC1
O[C@H]1[C@@H](O)[C@H](n2cnc3c(N)ncnc23)O[C@@H]1CNC(=O)CCc1onc(N(C)C)n1
O[C@H]1[C@@H](O)[C@H](n2cnc3c(N)ncnc23)O[C@@H]1CNC(=O)CC1C(=O)N(C)C(=O)S1
O[C@H]1[C@@H](O)[C@H](n2cnc3c(N)ncnc23)O[C@@H]1CNC(=O)C(C)N1C(=O)SCC1=O
P(=O)(C)(C)c1oc(C(=O)NC[C@@H]2[C@@H](O)[C@@H](O)[C@H](n3cnc4c(N)ncnc34)O2)cc1
S(=O)(=O)(NC[C@@H]1[C@@H](O)[C@@H](O)[C@H](n2cnc3c(N)ncnc23)O1)CCOCC(F)F
P(=O)(C)(C)C1(C(=O)NC[C@@H]2[C@@H](O)[C@@H](O)[C@H](n3cnc4c(N)ncnc34)O2)CC1
O[C@H]1[C@@H](O)[C@H](n2cnc3c(N)ncnc23)O[C@@H]1CNC(=O)CCN1C(=O)SCC1=O
S(=O)(=O)(NC[C@@H]1[C@@H](O)[C@@H](O)[C@H](n2cnc3c(N)ncnc23)O1)CC(C)COC
S(=O)(=O)(NC[C@@H]1[C@@H](O)[C@@H](O)[C@H](n2cnc3c(N)ncnc23)O1)C1=Cn2ncc(C#N)c2N=C1
S(=O)(=O)(NC[C@@H]1[C@@H](O)[C@@H](O)[C@H](n2cnc3c(N)ncnc23)O1)c1cnc2N(C)CCOc2c1
Fc1c[n+]([O-])cc(C(=O)NC[C@@H]2[C@@H](O)[C@@H](O)[C@H](n3cnc4c(N)ncnc34)O2)c1
O[C@H]1[C@@H](O)[C@H](n2cnc3c(N)ncnc23)O[C@@H]1CNC(=O)CCOCCOCCOCCOC
O[C@H]1[C@@H](O)[C@H](n2cnc3c(N)ncnc23)O[C@@H]1CNC(=O)CP1(=O)CCCC1
O[C@H]1[C@@H](O)[C@H](n2cnc3c(N)ncnc23)O[C@@H]1CNC(=O)C(N(C)C(OC)=O)C
S(=O)(=O)(NC[C@@H]1[C@@H](O)[C@@H](O)[C@H](n2cnc3c(N)ncnc23)O1)c1ccc2C(=O)N(C)C(=O)c2c1
O[C@H]1[C@@H](O)[C@H](n2cnc3c(N)ncnc23)O[C@@H]1CNC(=O)c1ccc2C(=O)N(C)S(=O)(=O)c2c1
O[C@H]1[C@@H](O)[C@H](n2cnc3c(N)ncnc23)O[C@@H]1CNC(=O)CN(C)C(OCC)=O
O[C@H]1[C@@H](O)[C@H](n2cnc3c(N)ncnc23)O[C@@H]1CNC(=O)c1ccc2[n+]([O-])onc2c1
O[C@H]1[C@@H](O)[C@H](n2cnc3c(N)ncnc23)O[C@@H]1CNC(=O)c1nc(C(OC)=O)oc1
O[C@H]1[C@@H](O)[C@H](n2cnc3c(N)ncnc23)O[C@@H]1CNC(=O)c1onc(C(OC)=O)c1
O[C@H]1[C@@H](O)[C@H](n2cnc3c(N)ncnc23)O[C@@H]1CNC(=O)c1noc(C(OC)=O)c1
O[C@H]1[C@@H](O)[C@H](n2cnc3c(N)ncnc23)O[C@@H]1CNC(=O)C1C(N(C)C(=O)CO1)c1cnccc1
O[C@H]1[C@@H](O)[C@H](n2cnc3c(N)ncnc23)O[C@@H]1CNC(=O)CN1C(=O)c2n(nc(C)c2)C=C1
O[C@H]1[C@@H](O)[C@H](n2cnc3c(N)ncnc23)O[C@@H]1CNC(=O)CN1C(=O)N(C)C(C2CC2)=N1
O[C@H]1[C@@H](O)[C@H](n2cnc3c(N)ncnc23)O[C@@H]1CNC(=O)CN1C(=O)N(CC)C(C)=N1
O[C@H]1[C@@H](O)[C@H](n2cnc3c(N)ncnc23)O[C@@H]1CNC(=O)c1nn2C=CC=Nc2n1
O[C@H]1[C@@H](O)[C@H](n2cnc3c(N)ncnc23)O[C@@H]1CNC(=O)C1(n2nccn2)CC1
O[C@H]1[C@@H](O)[C@H](n2cnc3c(N)ncnc23)O[C@@H]1CNC(=O)C1(n2nncc2)CC1
O[C@H]1[C@@H](O)[C@H](n2cnc3c(N)ncnc23)O[C@@H]1CNC(=O)C1(n2ncnc2)CC1
O[C@H]1[C@@H](O)[C@H](n2cnc3c(N)ncnc23)O[C@@H]1CNC(=O)C1=C(C)S(=O)(=O)CC1
O[C@H]1[C@@H](O)[C@H](n2cnc3c(N)ncnc23)O[C@@H]1CNC(=O)C=1CCCS(=O)(=O)C=1
O[C@H]1[C@@H](O)[C@H](n2cnc3c(N)ncnc23)O[C@@H]1CNC(=O)C1N(C(=O)C(C)=C)C(=O)CC1
S(=O)(=O)(NC[C@@H]1[C@@H](O)[C@@H](O)[C@H](n2cnc3c(N)ncnc23)O1)c1cnc(N2CCOCC2)cc1
S(=O)(=O)(NC[C@@H]1[C@@H](O)[C@@H](O)[C@H](n2cnc3c(N)ncnc23)O1)c1c(N2CCOCC2)nccc1
S(=O)(=O)(NC[C@@H]1[C@@H](O)[C@@H](O)[C@H](n2cnc3c(N)ncnc23)O1)c1c(F)n(C)nc1
O[C@H]1[C@@H](O)[C@H](n2cnc3c(N)ncnc23)O[C@@H]1CNC(=O)Cc1scnn1
O[C@H]1[C@@H](O)[C@H](n2cnc3c(N)ncnc23)O[C@@H]1CNC(=O)Cc1nnsc1
O[C@H]1[C@@H](O)[C@H](n2cnc3c(N)ncnc23)O[C@@H]1CNC(=O)Cc1snnc1
O[C@H]1[C@@H](O)[C@H](n2cnc3c(N)ncnc23)O[C@@H]1CNC(=O)Cc1nsnc1
O[C@H]1[C@@H](O)[C@H](n2cnc3c(N)ncnc23)O[C@@H]1CNC(=O)C1N(C(=O)c2nccnc2)CCC1
O[C@H]1[C@@H](O)[C@H](n2cnc3c(N)ncnc23)O[C@@H]1CNC(=O)C(=Cc1nnn(C)c1)C#N
O[C@H]1[C@@H](O)[C@H](n2cnc3c(N)ncnc23)O[C@@H]1CNC(=O)C1(OC(=O)C)CC1
O[C@H]1[C@@H](O)[C@H](n2cnc3c(N)ncnc23)O[C@@H]1CNC(=O)C1=NC=Nn2cccc12
O[C@H]1[C@@H](O)[C@H](n2cnc3c(N)ncnc23)O[C@@H]1CNC(=O)C1=Nn2cccc2C=N1
O[C@H]1[C@@H](O)[C@H](n2cnc3c(N)ncnc23)O[C@@H]1CNC(=O)CC[N+](C)(C)C
O[C@H]1[C@@H](O)[C@H](n2cnc3c(N)ncnc23)O[C@@H]1CNC(=O)Cc1sc(OC)nn1
S(=O)(=O)(N1CCC1)c1ncc(C(=O)NC[C@@H]2[C@@H](O)[C@@H](O)[C@H](n3cnc4c(N)ncnc34)O2)cc1
O[C@H]1[C@@H](O)[C@H](n2cnc3c(N)ncnc23)O[C@@H]1CNC(=O)c1cncnc1
O[C@H]1[C@@H](O)[C@H](n2cnc3c(N)ncnc23)O[C@@H]1CNC(=O)c1ncccn1
O[C@H]1[C@@H](O)[C@H](n2cnc3c(N)ncnc23)O[C@@H]1CNC(=O)c1cnncc1
O[C@H]1[C@@H](O)[C@H](n2cnc3c(N)ncnc23)O[C@@H]1CNC(=O)c1nnccc1
O[C@H]1[C@@H](O)[C@H](n2cnc3c(N)ncnc23)O[C@@H]1CNC(=O)c1ncncc1
O[C@H]1[C@@H](O)[C@H](n2cnc3c(N)ncnc23)O[C@@H]1CNC(=O)c1nccnc1
S(=O)(=O)(NC[C@@H]1[C@@H](O)[C@@H](O)[C@H](n2cnc3c(N)ncnc23)O1)C(C)(C)C#N
S(=O)(=O)(NC[C@@H]1[C@@H](O)[C@@H](O)[C@H](n2cnc3c(N)ncnc23)O1)C(CC)C#N
S(=O)(=O)(NC[C@@H]1[C@@H](O)[C@@H](O)[C@H](n2cnc3c(N)ncnc23)O1)c1c(C(OC)=O)nsc1
S(=O)(=O)(NC[C@@H]1[C@@H](O)[C@@H](O)[C@H](n2cnc3c(N)ncnc23)O1)c1c(C(OC)=O)ncs1
FC(F)(F)COC(=O)C(=O)NC[C@@H]1[C@@H](O)[C@@H](O)[C@H](n2cnc3c(N)ncnc23)O1
S(=O)(=O)(NC[C@@H]1[C@@H](O)[C@@H](O)[C@H](n2cnc3c(N)ncnc23)O1)CC1(C#N)CC1
S(=O)(=O)(NC[C@@H]1[C@@H](O)[C@@H](O)[C@H](n2cnc3c(N)ncnc23)O1)CCCC#N
O[C@H]1[C@@H](O)[C@H](n2cnc3c(N)ncnc23)O[C@@H]1CNC(=O)CN1C(=O)N(C)C(=O)c2cccnc12
O[C@H]1[C@@H](O)[C@H](n2cnc3c(N)ncnc23)O[C@@H]1CNC(=O)CN1C(=O)N(C)c2ncccc2C1=O
S(=O)(=O)(NC[C@@H]1[C@@H](O)[C@@H](O)[C@H](n2cnc3c(N)ncnc23)O1)c1cnn2CCCOc12
O[C@H]1[C@@H](O)[C@H](n2cnc3c(N)ncnc23)O[C@@H]1CNC(=O)c1n(C)ncc1C(=O)N(C)C
O[C@H]1[C@@H](O)[C@H](n2cnc3c(N)ncnc23)O[C@@H]1CNC(=O)c1c(C(=O)N(C)C)n(C)nc1
O[C@H]1[C@@H](O)[C@H](n2cnc3c(N)ncnc23)O[C@@H]1CNC(=O)CC1(C#N)CCS(=O)(=O)CC1
O[C@H]1[C@@H](O)[C@H](n2cnc3c(N)ncnc23)O[C@@H]1CNC(=O)c1nc(COC)on1
O[C@H]1[C@@H](O)[C@H](n2cnc3c(N)ncnc23)O[C@@H]1CNC(=O)c1onc(COC)n1
O[C@H]1[C@@H](O)[C@H](n2cnc3c(N)ncnc23)O[C@@H]1CNC(=O)C1=NC(c2ncccn2)N=C1
O[C@H]1[C@@H](O)[C@H](n2cnc3c(N)ncnc23)O[C@@H]1CNC(=O)c1n(C)c(C)nn1
O[C@H]1[C@@H](O)[C@H](n2cnc3c(N)ncnc23)O[C@@H]1CNC(=O)c1c(C)n(C)nn1
O[C@H]1[C@@H](O)[C@H](n2cnc3c(N)ncnc23)O[C@@H]1CNC(=O)c1nn(C)c(C)n1
O[C@H]1[C@@H](O)[C@H](n2cnc3c(N)ncnc23)O[C@@H]1CNC(=O)c1n(C)nnc1C
O[C@H]1[C@@H](O)[C@H](n2cnc3c(N)ncnc23)O[C@@H]1CNC(=O)c1n(C)nc(C)n1
O[C@H]1[C@@H](O)[C@H](n2cnc3c(N)ncnc23)O[C@@H]1CNC(=O)C(C(C)C)N1C(=O)c2nccnc2C1=O
O[C@H]1[C@@H](O)[C@H](n2cnc3c(N)ncnc23)O[C@@H]1CNC(=O)C1CN(c2ncnc(-n3cncc3)c2)C1
O[C@H]1[C@@H](O)[C@H](n2cnc3c(N)ncnc23)O[C@@H]1CNC(=O)CN(C)c1nnc(-n2nccc2)cc1
O[C@H]1[C@@H](O)[C@H](n2cnc3c(N)ncnc23)O[C@@H]1CNC(=O)CN(C)c1ncnc(-n2nccc2)c1
S(=O)(=O)(C)c1cc(C(=O)NC[C@@H]2[C@@H](O)[C@@H](O)[C@H](n3cnc4c(N)ncnc34)O2)cnc1
S(=O)(=O)(C)c1cnc(C(=O)NC[C@@H]2[C@@H](O)[C@@H](O)[C@H](n3cnc4c(N)ncnc34)O2)cc1
S(=O)(=O)(C)c1ncc(C(=O)NC[C@@H]2[C@@H](O)[C@@H](O)[C@H](n3cnc4c(N)ncnc34)O2)cc1
S(=O)(=O)(C)c1c(C(=O)NC[C@@H]2[C@@H](O)[C@@H](O)[C@H](n3cnc4c(N)ncnc34)O2)nccc1
S(=O)(=O)(C)c1nccc(C(=O)NC[C@@H]2[C@@H](O)[C@@H](O)[C@H](n3cnc4c(N)ncnc34)O2)c1
S(=O)(=O)(C)c1nc(C(=O)NC[C@@H]2[C@@H](O)[C@@H](O)[C@H](n3cnc4c(N)ncnc34)O2)ccc1
S(=O)(=O)(C)c1c(C(=O)NC[C@@H]2[C@@H](O)[C@@H](O)[C@H](n3cnc4c(N)ncnc34)O2)cccn1
O[C@H]1[C@@H](O)[C@H](n2cnc3c(N)ncnc23)O[C@@H]1CNC(=O)c1cc(OC)nnc1
O[C@H]1[C@@H](O)[C@H](n2cnc3c(N)ncnc23)O[C@@H]1CNC(=O)c1nnc(OC)cc1
O[C@H]1[C@@H](O)[C@H](n2cnc3c(N)ncnc23)O[C@@H]1CNC(=O)c1c(OC)nncc1
O[C@H]1[C@@H](O)[C@H](n2cnc3c(N)ncnc23)O[C@@H]1CNC(=O)c1cnc(OC)nc1
O[C@H]1[C@@H](O)[C@H](n2cnc3c(N)ncnc23)O[C@@H]1CNC(=O)c1ncnc(OC)c1
O[C@H]1[C@@H](O)[C@H](n2cnc3c(N)ncnc23)O[C@@H]1CNC(=O)c1c(OC)ncnc1
O[C@H]1[C@@H](O)[C@H](n2cnc3c(N)ncnc23)O[C@@H]1CNC(=O)c1ncc(OC)nc1
O[C@H]1[C@@H](O)[C@H](n2cnc3c(N)ncnc23)O[C@@H]1CNC(=O)c1nc(OC)cnc1
O[C@H]1[C@@H](O)[C@H](n2cnc3c(N)ncnc23)O[C@@H]1CNC(=O)c1nc(OC)ccn1
O[C@H]1[C@@H](O)[C@H](n2cnc3c(N)ncnc23)O[C@@H]1CNC(=O)c1c(OC)nccn1
O[C@H]1[C@@H](O)[C@H](n2cnc3c(N)ncnc23)O[C@@H]1CNC(=O)c1nc(OC)ncc1
O[C@H]1[C@@H](O)[C@H](n2cnc3c(N)ncnc23)O[C@@H]1CNC(=O)c1ncc(OC)cn1
O[C@H]1[C@@H](O)[C@H](n2cnc3c(N)ncnc23)O[C@@H]1CNC(=O)c1c(OC)cncn1
O[C@H]1[C@@H](O)[C@H](n2cnc3c(N)ncnc23)O[C@@H]1CNC(=O)c1nncc(OC)c1
Brc1c(S(=O)(=O)NC[C@@H]2[C@@H](O)[C@@H](O)[C@H](n3cnc4c(N)ncnc34)O2)n(C)nn1
Brc1c(S(=O)(=O)NC[C@@H]2[C@@H](O)[C@@H](O)[C@H](n3cnc4c(N)ncnc34)O2)nn(C)n1
O[C@H]1[C@@H](O)[C@H](n2cnc3c(N)ncnc23)O[C@@H]1CNC(=O)C1C2CC3N(C)C(=O)C1C3C2
S(=O)(=O)(C)Cc1occ(C(=O)NC[C@@H]2[C@@H](O)[C@@H](O)[C@H](n3cnc4c(N)ncnc34)O2)n1
S(=O)(=O)(C)Cc1onc(C(=O)NC[C@@H]2[C@@H](O)[C@@H](O)[C@H](n3cnc4c(N)ncnc34)O2)c1
O[C@H]1[C@@H](O)[C@H](n2cnc3c(N)ncnc23)O[C@@H]1CNC(=O)c1cnn2C(=O)C=CN(C)c12
O[C@H]1[C@@H](O)[C@H](n2cnc3c(N)ncnc23)O[C@@H]1CNC(=O)C=CCn1ncnc1
O[C@H]1[C@@H](O)[C@H](n2cnc3c(N)ncnc23)O[C@@H]1CNC(=O)C1C(C)CC(=O)N(C)C1
O[C@H]1[C@@H](O)[C@H](n2cnc3c(N)ncnc23)O[C@@H]1CNC(=O)C(C)(C)C(=O)N(C)C
O[C@H]1[C@@H](O)[C@H](n2cnc3c(N)ncnc23)O[C@@H]1CNC(=O)CN(C)C(=O)C(C)C
O[C@H]1[C@@H](O)[C@H](n2cnc3c(N)ncnc23)O[C@@H]1CNC(=O)Cn1cnc2c(OC)ncnc12
O[C@H]1[C@@H](O)[C@H](n2cnc3c(N)ncnc23)O[C@@H]1CNC(=O)C=1COC2(COC2)CC=1
S(=O)(=O)(NC[C@@H]1[C@@H](O)[C@@H](O)[C@H](n2cnc3c(N)ncnc23)O1)c1cn(C2COCC2)nc1
O[C@H]1[C@@H](O)[C@H](n2cnc3c(N)ncnc23)O[C@@H]1CNC(=O)C1CCC2C(=O)OC(=O)C2C1
O[C@H]1[C@@H](O)[C@H](n2cnc3c(N)ncnc23)O[C@@H]1CNC(=O)c1n2CCCc2nn1
O[C@H]1[C@@H](O)[C@H](n2cnc3c(N)ncnc23)O[C@@H]1CNC(=O)c1nnn2CCCc12
S(=O)(=O)(NC[C@@H]1[C@@H](O)[C@@H](O)[C@H](n2cnc3c(N)ncnc23)O1)C(F)C
O[C@H]1[C@@H](O)[C@H](n2cnc3c(N)ncnc23)O[C@@H]1CNC(=O)CC(=C)C(OC)=O
O[C@H]1[C@@H](O)[C@H](n2cnc3c(N)ncnc23)O[C@@H]1CNC(=O)C(CC(OC)=O)=C
O[C@H]1[C@@H](O)[C@H](n2cnc3c(N)ncnc23)O[C@@H]1CNC(=O)C=CC(OCC)=O
O[C@H]1[C@@H](O)[C@H](n2cnc3c(N)ncnc23)O[C@@H]1CNC(=O)CCOC(=O)C=C
O[C@H]1[C@@H](O)[C@H](n2cnc3c(N)ncnc23)O[C@@H]1CNC(=O)C1CCn2cnnc2C1
O[C@H]1[C@@H](O)[C@H](n2cnc3c(N)ncnc23)O[C@@H]1CNC(=O)C1Cn2cnnc2CC1
O[C@H]1[C@@H](O)[C@H](n2cnc3c(N)ncnc23)O[C@@H]1CNC(=O)C1CCn2ncnc2C1
O[C@H]1[C@@H](O)[C@H](n2cnc3c(N)ncnc23)O[C@@H]1CNC(=O)C1Cn2ncnc2CC1
O[C@H]1[C@@H](O)[C@H](n2cnc3c(N)ncnc23)O[C@@H]1CNC(=O)C1CCn2nncc2C1
O[C@H]1[C@@H](O)[C@H](n2cnc3c(N)ncnc23)O[C@@H]1CNC(=O)C1Cn2nncc2CC1
O[C@H]1[C@@H](O)[C@H](n2cnc3c(N)ncnc23)O[C@@H]1CNC(=O)CCc1n(C)cnn1
O[C@H]1[C@@H](O)[C@H](n2cnc3c(N)ncnc23)O[C@@H]1CNC(=O)CCc1nnn(C)c1
O[C@H]1[C@@H](O)[C@H](n2cnc3c(N)ncnc23)O[C@@H]1CNC(=O)Cc1nnn(CC)c1
O[C@H]1[C@@H](O)[C@H](n2cnc3c(N)ncnc23)O[C@@H]1CNC(=O)CCc1nn(C)nc1
O[C@H]1[C@@H](O)[C@H](n2cnc3c(N)ncnc23)O[C@@H]1CNC(=O)c1nc(OC)cc(OC)n1
O[C@H]1[C@@H](O)[C@H](n2cnc3c(N)ncnc23)O[C@@H]1CNC(=O)c1c(OC)ncnc1OC
O[C@H]1[C@@H](O)[C@H](n2cnc3c(N)ncnc23)O[C@@H]1CNC(=O)c1c(OC)nnc(OC)c1
O[C@H]1[C@@H](O)[C@H](n2cnc3c(N)ncnc23)O[C@@H]1CNC(=O)c1c(OC)nc(OC)cn1
O[C@H]1[C@@H](O)[C@H](n2cnc3c(N)ncnc23)O[C@@H]1CNC(=O)c1nc(OC)nc(OC)c1
O[C@H]1[C@@H](O)[C@H](n2cnc3c(N)ncnc23)O[C@@H]1CNC(=O)c1c(OC)nc(OC)nc1
O[C@H]1[C@@H](O)[C@H](n2cnc3c(N)ncnc23)O[C@@H]1CNC(=O)c1c(OC)nncc1OC
O[C@H]1[C@@H](O)[C@H](n2cnc3c(N)ncnc23)O[C@@H]1CNC(=O)CCc1onc(CC(OCC)=O)n1
S(=O)(=O)(NC[C@@H]1[C@@H](O)[C@@H](O)[C@H](n2cnc3c(N)ncnc23)O1)CCOC(C#N)C1CC1
O[C@H]1[C@@H](O)[C@H](n2cnc3c(N)ncnc23)O[C@@H]1CNC(=O)C(CCC)n1nnnc1
S(=O)(=O)(NC[C@@H]1[C@@H](O)[C@@H](O)[C@H](n2cnc3c(N)ncnc23)O1)CC1(C#N)CCOCC1
O[C@H]1[C@@H](O)[C@H](n2cnc3c(N)ncnc23)O[C@@H]1CNC(=O)C=1N=Cc2n(ccn2)C=1
O[C@H]1[C@@H](O)[C@H](n2cnc3c(N)ncnc23)O[C@@H]1CNC(=O)C1=NC=Cn2ccnc12
O[C@H]1[C@@H](O)[C@H](n2cnc3c(N)ncnc23)O[C@@H]1CNC(=O)C1=Nn2ccnc2C=C1
O[C@H]1[C@@H](O)[C@H](n2cnc3c(N)ncnc23)O[C@@H]1CNC(=O)C=1N=Cn2nccc2C=1
O[C@H]1[C@@H](O)[C@H](n2cnc3c(N)ncnc23)O[C@@H]1CNC(=O)C1=NC=Cn2nccc12
FC1(C(=O)NC[C@@H]2[C@@H](O)[C@@H](O)[C@H](n3cnc4c(N)ncnc34)O2)COCC1
FC1(CC(=O)NC[C@@H]2[C@@H](O)[C@@H](O)[C@H](n3cnc4c(N)ncnc34)O2)COC1
S(=O)(=O)(NC[C@@H]1[C@@H](O)[C@@H](O)[C@H](n2cnc3c(N)ncnc23)O1)c1cc(C#N)cnc1
S(=O)(=O)(NC[C@@H]1[C@@H](O)[C@@H](O)[C@H](n2cnc3c(N)ncnc23)O1)c1cc(C#N)ncc1
S(=O)(=O)(NC[C@@H]1[C@@H](O)[C@@H](O)[C@H](n2cnc3c(N)ncnc23)O1)c1cnc(C#N)cc1
S(=O)(=O)(NC[C@@H]1[C@@H](O)[C@@H](O)[C@H](n2cnc3c(N)ncnc23)O1)c1c(C#N)cncc1
S(=O)(=O)(NC[C@@H]1[C@@H](O)[C@@H](O)[C@H](n2cnc3c(N)ncnc23)O1)c1nccc(C#N)c1
S(=O)(=O)(NC[C@@H]1[C@@H](O)[C@@H](O)[C@H](n2cnc3c(N)ncnc23)O1)c1c(C#N)nccc1
S(=O)(=O)(NC[C@@H]1[C@@H](O)[C@@H](O)[C@H](n2cnc3c(N)ncnc23)O1)c1nc(C#N)ccc1
S(=O)(=O)(NC[C@@H]1[C@@H](O)[C@@H](O)[C@H](n2cnc3c(N)ncnc23)O1)c1c(C#N)cccn1
O[C@H]1[C@@H](O)[C@H](n2cnc3c(N)ncnc23)O[C@@H]1CNC(=O)c1cnc(OCCOC)nc1
O[C@H]1[C@@H](O)[C@H](n2cnc3c(N)ncnc23)O[C@@H]1CNC(=O)c1ncnc(OCCOC)c1
O[C@H]1[C@@H](O)[C@H](n2cnc3c(N)ncnc23)O[C@@H]1CNC(=O)c1ncc(OCCOC)nc1
O[C@H]1[C@@H](O)[C@H](n2cnc3c(N)ncnc23)O[C@@H]1CNC(=O)c1nc(OCCOC)cnc1
O[C@H]1[C@@H](O)[C@H](n2cnc3c(N)ncnc23)O[C@@H]1CNC(=O)c1nc(OCCOC)ccn1
O[C@H]1[C@@H](O)[C@H](n2cnc3c(N)ncnc23)O[C@@H]1CNC(=O)c1c(OCCOC)nccn1
O[C@H]1[C@@H](O)[C@H](n2cnc3c(N)ncnc23)O[C@@H]1CNC(=O)c1nc(OCCOC)ncc1
S(=O)(=O)(NC[C@@H]1[C@@H](O)[C@@H](O)[C@H](n2cnc3c(N)ncnc23)O1)c1n(C(C)C)nnc1
O[C@H]1[C@@H](O)[C@H](n2cnc3c(N)ncnc23)O[C@@H]1CNC(=O)C1C(C(=O)N2CCOCC2)C1(C)C
FC(F)(F)C(=O)C(=O)NC[C@@H]1[C@@H](O)[C@@H](O)[C@H](n2cnc3c(N)ncnc23)O1
S(=O)(=O)(NC[C@@H]1[C@@H](O)[C@@H](O)[C@H](n2cnc3c(N)ncnc23)O1)c1n(CC)nc(C(OC)=O)c1
S(=O)(=O)(NC[C@@H]1[C@@H](O)[C@@H](O)[C@H](n2cnc3c(N)ncnc23)O1)c1n(C)ncc1C(OCC)=O
O[C@H]1[C@@H](O)[C@H](n2cnc3c(N)ncnc23)O[C@@H]1CNC(=O)C(C)(COC(=O)C)COC(=O)C
O[C@H]1[C@@H](O)[C@H](n2cnc3c(N)ncnc23)O[C@@H]1CNC(=O)CN1C(=O)N2C=CC=CC2=N1
ClC1=C(C(=O)NC[C@@H]2[C@@H](O)[C@@H](O)[C@H](n3cnc4c(N)ncnc34)O2)C=[N+](C)C(=O)C1
O[C@H]1[C@@H](O)[C@H](n2cnc3c(N)ncnc23)O[C@@H]1CNC(=O)C1CC2C3C(=O)OC(=O)C3C1C=C2
O[C@H]1[C@@H](O)[C@H](n2cnc3c(N)ncnc23)O[C@@H]1CNC(=O)c1nc(N2CCOCC2)oc1
O[C@H]1[C@@H](O)[C@H](n2cnc3c(N)ncnc23)O[C@@H]1CNC(=O)c1onc(N2CCOCC2)c1
O[C@H]1[C@@H](O)[C@H](n2cnc3c(N)ncnc23)O[C@@H]1CNC(=O)C1=NN(C2CC2)C(=O)CC1
FCCn1nnc(C(=O)NC[C@@H]2[C@@H](O)[C@@H](O)[C@H](n3cnc4c(N)ncnc34)O2)c1
S(=O)(=O)(NC[C@@H]1[C@@H](O)[C@@H](O)[C@H](n2cnc3c(N)ncnc23)O1)CC1OC2(COCC2)CC1
S(=O)(=O)(NC[C@@H]1[C@@H](O)[C@@H](O)[C@H](n2cnc3c(N)ncnc23)O1)CC1OCC2(OC1)CCC2
S(=O)(=O)(NC[C@@H]1[C@@H](O)[C@@H](O)[C@H](n2cnc3c(N)ncnc23)O1)CC1OC2(COC1)CCC2
O[C@H]1[C@@H](O)[C@H](n2cnc3c(N)ncnc23)O[C@@H]1CNC(=O)c1nn(C)c2CCS(=O)(=O)Cc12
O[C@H]1[C@@H](O)[C@H](n2cnc3c(N)ncnc23)O[C@@H]1CNC(=O)c1n(C)nc2CCS(=O)(=O)Cc12
O[C@H]1[C@@H](O)[C@H](n2cnc3c(N)ncnc23)O[C@@H]1CNC(=O)C#Cc1cn(C)nc1
O[C@H]1[C@@H](O)[C@H](n2cnc3c(N)ncnc23)O[C@@H]1CNC(=O)C#Cc1nn(C)cc1
O[C@H]1[C@@H](O)[C@H](n2cnc3c(N)ncnc23)O[C@@H]1CNC(=O)C#Cc1n(C)ncc1
O[C@H]1[C@@H](O)[C@H](n2cnc3c(N)ncnc23)O[C@@H]1CNC(=O)Cn1ncc(C#C)c1
S(=O)(=O)(NC[C@@H]1[C@@H](O)[C@@H](O)[C@H](n2cnc3c(N)ncnc23)O1)C1CC2(C(C(OC)=O)C2)C1
S(=O)(=O)(NC[C@@H]1[C@@H](O)[C@@H](O)[C@H](n2cnc3c(N)ncnc23)O1)C1CCC2(C(OC)=O)CC12
S(=O)(=O)(NC[C@@H]1[C@@H](O)[C@@H](O)[C@H](n2cnc3c(N)ncnc23)O1)C1CC(C(OC)=O)CC1
S(=O)(=O)(NC[C@@H]1[C@@H](O)[C@@H](O)[C@H](n2cnc3c(N)ncnc23)O1)C1C(C(OC)=O)CCC1
S(=O)(=O)(NC[C@@H]1[C@@H](O)[C@@H](O)[C@H](n2cnc3c(N)ncnc23)O1)C1CC(CC(OC)=O)C1
S(=O)(=O)(NC[C@@H]1[C@@H](O)[C@@H](O)[C@H](n2cnc3c(N)ncnc23)O1)C(C)(C)C(OCC)=O
S(=O)(=O)(NC[C@@H]1[C@@H](O)[C@@H](O)[C@H](n2cnc3c(N)ncnc23)O1)C(C)CCC(OC)=O
S(=O)(=O)(NC[C@@H]1[C@@H](O)[C@@H](O)[C@H](n2cnc3c(N)ncnc23)O1)C(CC)C(OCC)=O
O[C@H]1[C@@H](O)[C@H](n2cnc3c(N)ncnc23)O[C@@H]1CNC(=O)C(=O)CC=C
O[C@H]1[C@@H](O)[C@H](n2cnc3c(N)ncnc23)O[C@@H]1CNC(=O)C1CN(c2cn(C)nc2)C(=O)C1
O[C@H]1[C@@H](O)[C@H](n2cnc3c(N)ncnc23)O[C@@H]1CNC(=O)C1CN(c2nn(C)cc2)C(=O)C1
O[C@H]1[C@@H](O)[C@H](n2cnc3c(N)ncnc23)O[C@@H]1CNC(=O)C1C(=O)N(c2cn(C)nc2)CC1
O[C@H]1[C@@H](O)[C@H](n2cnc3c(N)ncnc23)O[C@@H]1CNC(=O)C1N(C(=O)N(C)C)CCC1
S(=O)(=O)(NC[C@@H]1[C@@H](O)[C@@H](O)[C@H](n2cnc3c(N)ncnc23)O1)c1cc(C)c(-n2nnnc2)cc1
S(=O)(=O)(NC[C@@H]1[C@@H](O)[C@@H](O)[C@H](n2cnc3c(N)ncnc23)O1)CC1(C(OC)=O)CCC1
S(=O)(=O)(NC[C@@H]1[C@@H](O)[C@@H](O)[C@H](n2cnc3c(N)ncnc23)O1)CC1(CC(OC)=O)CC1
S(=O)(=O)(NC[C@@H]1[C@@H](O)[C@@H](O)[C@H](n2cnc3c(N)ncnc23)O1)CCCCC(OC)=O
S(=O)(=O)(NC[C@@H]1[C@@H](O)[C@@H](O)[C@H](n2cnc3c(N)ncnc23)O1)CCCC(OCC)=O
S(=O)(=O)(NC[C@@H]1[C@@H](O)[C@@H](O)[C@H](n2cnc3c(N)ncnc23)O1)CCC(OCCC)=O
S(=O)(=O)([O-])c1ccc(CC(=O)NC[C@@H]2[C@@H](O)[C@@H](O)[C@H](n3cnc4c(N)ncnc34)O2)cc1
S(=O)(=O)([O-])c1c(CC(=O)NC[C@@H]2[C@@H](O)[C@@H](O)[C@H](n3cnc4c(N)ncnc34)O2)cccc1
O[C@H]1[C@@H](O)[C@H](n2cnc3c(N)ncnc23)O[C@@H]1CNC(=O)C=1C(=O)c2n(N(C)C=1)ccc2
S(=O)(=O)(Oc1c(C(=O)NC[C@@H]2[C@@H](O)[C@@H](O)[C@H](n3cnc4c(N)ncnc34)O2)cccc1)[O-]
O[C@H]1[C@@H](O)[C@H](n2cnc3c(N)ncnc23)O[C@@H]1CNC(=O)C1N2C(=O)CCC32CC3C1
O[C@H]1[C@@H](O)[C@H](n2cnc3c(N)ncnc23)O[C@@H]1CNC(=O)C1N2C(=O)CCC2CC1
O[C@H]1[C@@H](O)[C@H](n2cnc3c(N)ncnc23)O[C@@H]1CNC(=O)C1N(C2CC2)C(=O)CC1
O[C@H]1[C@@H](O)[C@H](n2cnc3c(N)ncnc23)O[C@@H]1CNC(=O)c1onc(-c2nccnc2)n1
O[C@H]1[C@@H](O)[C@H](n2cnc3c(N)ncnc23)O[C@@H]1CNC(=O)C12N(C(=O)CC1)CCC2
O[C@H]1[C@@H](O)[C@H](n2cnc3c(N)ncnc23)O[C@@H]1CNC(=O)c1n2C=CN=C(C)c2nn1
O[C@H]1[C@@H](O)[C@H](n2cnc3c(N)ncnc23)O[C@@H]1CNC(=O)c1n2C(C)=CN=Cc2nn1
O[C@H]1[C@@H](O)[C@H](n2cnc3c(N)ncnc23)O[C@@H]1CNC(=O)c1n2C=C(C)N=Cc2nn1
O[C@H]1[C@@H](O)[C@H](n2cnc3c(N)ncnc23)O[C@@H]1CNC(=O)C=1n2nc(C)nc2N=CC=1
S(=O)(=O)(N(C)C)c1occ(C(=O)NC[C@@H]2[C@@H](O)[C@@H](O)[C@H](n3cnc4c(N)ncnc34)O2)c1
S(=O)(=O)(N(C)C)c1oc(C(=O)NC[C@@H]2[C@@H](O)[C@@H](O)[C@H](n3cnc4c(N)ncnc34)O2)cc1
O[C@H]1[C@@H](O)[C@H](n2cnc3c(N)ncnc23)O[C@@H]1CNC(=O)C1CCS(=O)CC1
S(=O)(CC)CCC(=O)NC[C@@H]1[C@@H](O)[C@@H](O)[C@H](n2cnc3c(N)ncnc23)O1
S(=O)(CC(=O)NC[C@@H]1[C@@H](O)[C@@H](O)[C@H](n2cnc3c(N)ncnc23)O1)CC1CC1
S(=O)(CCC)CC(=O)NC[C@@H]1[C@@H](O)[C@@H](O)[C@H](n2cnc3c(N)ncnc23)O1
S(=O)(=O)(NC[C@@H]1[C@@H](O)[C@@H](O)[C@H](n2cnc3c(N)ncnc23)O1)c1c(C)onc1
S(=O)(=O)(NC[C@@H]1[C@@H](O)[C@@H](O)[C@H](n2cnc3c(N)ncnc23)O1)c1oc(C)nc1
S(=O)(=O)(NC[C@@H]1[C@@H](O)[C@@H](O)[C@H](n2cnc3c(N)ncnc23)O1)c1c(C)noc1
S(=O)(=O)(NC[C@@H]1[C@@H](O)[C@@H](O)[C@H](n2cnc3c(N)ncnc23)O1)c1onc(C)c1
O[C@H]1[C@@H](O)[C@H](n2cnc3c(N)ncnc23)O[C@@H]1CNC(=O)C1=Cn2ncnc2C=C1
O[C@H]1[C@@H](O)[C@H](n2cnc3c(N)ncnc23)O[C@@H]1CNC(=O)C1=Cn2cnnc2C=C1
O[C@H]1[C@@H](O)[C@H](n2cnc3c(N)ncnc23)O[C@@H]1CNC(=O)C=1C=Cn2cnnc2C=1
O[C@H]1[C@@H](O)[C@H](n2cnc3c(N)ncnc23)O[C@@H]1CNC(=O)C1=CC=Cn2cnnc12
O[C@H]1[C@@H](O)[C@H](n2cnc3c(N)ncnc23)O[C@@H]1CNC(=O)C=1C=Cn2ncnc2C=1
O[C@H]1[C@@H](O)[C@H](n2cnc3c(N)ncnc23)O[C@@H]1CNC(=O)C1=CC=Cn2ncnc12
O[C@H]1[C@@H](O)[C@H](n2cnc3c(N)ncnc23)O[C@@H]1CNC(=O)C=1n2cnnc2C=CC=1
O[C@H]1[C@@H](O)[C@H](n2cnc3c(N)ncnc23)O[C@@H]1CNC(=O)C=1n2ncnc2C=CC=1
O[C@H]1[C@@H](O)[C@H](n2cnc3c(N)ncnc23)O[C@@H]1CNC(=O)C=1C=Cn2nncc2C=1
O[C@H]1[C@@H](O)[C@H](n2cnc3c(N)ncnc23)O[C@@H]1CNC(=O)C1=Cn2nncc2C=C1
O[C@H]1[C@@H](O)[C@H](n2cnc3c(N)ncnc23)O[C@@H]1CNC(=O)C1=CC=Cn2nncc12
O[C@H]1[C@@H](O)[C@H](n2cnc3c(N)ncnc23)O[C@@H]1CNC(=O)C=1n2nncc2C=CC=1
O[C@H]1[C@@H](O)[C@H](n2cnc3c(N)ncnc23)O[C@@H]1CNC(=O)C1C(C#N)C1
O[C@H]1[C@@H](O)[C@H](n2cnc3c(N)ncnc23)O[C@@H]1CNC(=O)C(C)C#N
Clc1c(C(=O)NC[C@@H]2[C@@H](O)[C@@H](O)[C@H](n3cnc4c(N)ncnc34)O2)nc(S(=O)(=O)C)nc1
O[C@H]1[C@@H](O)[C@H](n2cnc3c(N)ncnc23)O[C@@H]1CNC(=O)C=1C(=O)N(CCOC)c2ncccc2N=1
S(=O)(=O)(NC[C@@H]1[C@@H](O)[C@@H](O)[C@H](n2cnc3c(N)ncnc23)O1)CC(F)C
S(=O)(=O)(NC[C@@H]1[C@@H](O)[C@@H](O)[C@H](n2cnc3c(N)ncnc23)O1)CCOCC(OC(C)(C)C)=O
O[C@H]1[C@@H](O)[C@H](n2cnc3c(N)ncnc23)O[C@@H]1CNC(=O)C=1C(=O)N2N=C(C)SC2=NC=1
S(=O)(=O)(NC[C@@H]1[C@@H](O)[C@@H](O)[C@H](n2cnc3c(N)ncnc23)O1)CCCF
O[C@H]1[C@@H](O)[C@H](n2cnc3c(N)ncnc23)O[C@@H]1CNC(=O)C=1C(=O)N(C(C)C)N=CC=1
O[C@H]1[C@@H](O)[C@H](n2cnc3c(N)ncnc23)O[C@@H]1CNC(=O)Cn1cncc1
O[C@H]1[C@@H](O)[C@H](n2cnc3c(N)ncnc23)O[C@@H]1CNC(=O)Cn1nccc1
O[C@H]1[C@@H](O)[C@H](n2cnc3c(N)ncnc23)O[C@@H]1CNC(=O)C1CCN(C(=O)N2CCOCC2)CC1
O[C@H]1[C@@H](O)[C@H](n2cnc3c(N)ncnc23)O[C@@H]1CNC(=O)C=1C(=O)N(C)N=C(C)C=1C
O[C@H]1[C@@H](O)[C@H](n2cnc3c(N)ncnc23)O[C@@H]1CNC(=O)CN1C(=O)C(C)=C(C)N=C1
O[C@H]1[C@@H](O)[C@H](n2cnc3c(N)ncnc23)O[C@@H]1CNC(=O)CN1C(=O)C=C(C)C(C)=N1
O[C@H]1[C@@H](O)[C@H](n2cnc3c(N)ncnc23)O[C@@H]1CNC(=O)CN1C(=O)C=C(C2CC2)N=C1
O[C@H]1[C@@H](O)[C@H](n2cnc3c(N)ncnc23)O[C@@H]1CNC(=O)CCN1C(=O)C=C(C)N=C1
O[C@H]1[C@@H](O)[C@H](n2cnc3c(N)ncnc23)O[C@@H]1CNC(=O)CCC1=NN(C)C(=O)C=C1
O[C@H]1[C@@H](O)[C@H](n2cnc3c(N)ncnc23)O[C@@H]1CNC(=O)CCN1C(=O)C=CC(C)=N1
O[C@H]1[C@@H](O)[C@H](n2cnc3c(N)ncnc23)O[C@@H]1CNC(=O)CN1C(=O)C=C(CC)N=C1
O[C@H]1[C@@H](O)[C@H](n2cnc3c(N)ncnc23)O[C@@H]1CNC(=O)C=1C(=O)N(CC2CC2)N=CC=1
O[C@H]1[C@@H](O)[C@H](n2cnc3c(N)ncnc23)O[C@@H]1CNC(=O)C=1C(=O)N(CCC)N=CC=1
O[C@H]1[C@@H](O)[C@H](n2cnc3c(N)ncnc23)O[C@@H]1CNC(=O)C1=NN(CCC)C(=O)C=C1
O[C@H]1[C@@H](O)[C@H](n2cnc3c(N)ncnc23)O[C@@H]1CNC(=O)C1ON=C(C)C1
O[C@H]1[C@@H](O)[C@H](n2cnc3c(N)ncnc23)O[C@@H]1CNC(=O)C1=NOC(C)C1
O[C@H]1[C@@H](O)[C@H](n2cnc3c(N)ncnc23)O[C@@H]1CNC(=O)c1scnn1
O[C@H]1[C@@H](O)[C@H](n2cnc3c(N)ncnc23)O[C@@H]1CNC(=O)c1nnsc1
O[C@H]1[C@@H](O)[C@H](n2cnc3c(N)ncnc23)O[C@@H]1CNC(=O)c1nscn1
O[C@H]1[C@@H](O)[C@H](n2cnc3c(N)ncnc23)O[C@@H]1CNC(=O)c1snnc1
O[C@H]1[C@@H](O)[C@H](n2cnc3c(N)ncnc23)O[C@@H]1CNC(=O)c1sncn1
O[C@H]1[C@@H](O)[C@H](n2cnc3c(N)ncnc23)O[C@@H]1CNC(=O)c1nsnc1
S(=O)(=O)(NC[C@@H]1[C@@H](O)[C@@H](O)[C@H](n2cnc3c(N)ncnc23)O1)c1cnc([N+](=O)[O-])cc1
S(=O)(=O)(NC[C@@H]1[C@@H](O)[C@@H](O)[C@H](n2cnc3c(N)ncnc23)O1)c1ncc([N+](=O)[O-])cc1
S(=O)(=O)(NC[C@@H]1[C@@H](O)[C@@H](O)[C@H](n2cnc3c(N)ncnc23)O1)c1c([N+](=O)[O-])cncc1
S(=O)(=O)(NC[C@@H]1[C@@H](O)[C@@H](O)[C@H](n2cnc3c(N)ncnc23)O1)c1c([N+](=O)[O-])nccc1
S(=O)(=O)(NC[C@@H]1[C@@H](O)[C@@H](O)[C@H](n2cnc3c(N)ncnc23)O1)c1c([N+](=O)[O-])cccn1
S(=O)(=O)(NC[C@@H]1[C@@H](O)[C@@H](O)[C@H](n2cnc3c(N)ncnc23)O1)CCSC
O[C@H]1[C@@H](O)[C@H](n2cnc3c(N)ncnc23)O[C@@H]1CNC(=O)CN(C)C(=O)c1ccncc1
O[C@H]1[C@@H](O)[C@H](n2cnc3c(N)ncnc23)O[C@@H]1CNC(=O)CN(C)C(=O)c1ncccc1
S(=O)(=O)(NC[C@@H]1[C@@H](O)[C@@H](O)[C@H](n2cnc3c(N)ncnc23)O1)c1oc(C)c(S(=O)(=O)C)c1
O[C@H]1[C@@H](O)[C@H](n2cnc3c(N)ncnc23)O[C@@H]1CNC(=O)CCCCC(=O)ON1C(=O)CCC1=O
O[C@H]1[C@@H](O)[C@H](n2cnc3c(N)ncnc23)O[C@@H]1CNC(=O)CN1C(=O)SCC1
O[C@H]1[C@@H](O)[C@H](n2cnc3c(N)ncnc23)O[C@@H]1CNC(=O)c1nn2CCOc2c1
O[C@H]1[C@@H](O)[C@H](n2cnc3c(N)ncnc23)O[C@@H]1CNC(=O)c1cnn2CCOc12
O[C@H]1[C@@H](O)[C@H](n2cnc3c(N)ncnc23)O[C@@H]1CNC(=O)c1cnc(N(C)C)nc1
O[C@H]1[C@@H](O)[C@H](n2cnc3c(N)ncnc23)O[C@@H]1CNC(=O)c1cc(N(C)C)nnc1
O[C@H]1[C@@H](O)[C@H](n2cnc3c(N)ncnc23)O[C@@H]1CNC(=O)c1nnc(N(C)C)cc1
O[C@H]1[C@@H](O)[C@H](n2cnc3c(N)ncnc23)O[C@@H]1CNC(=O)c1nc(N(C)C)ncc1
O[C@H]1[C@@H](O)[C@H](n2cnc3c(N)ncnc23)O[C@@H]1CNC(=O)c1ncc(N(C)C)nc1
O[C@H]1[C@@H](O)[C@H](n2cnc3c(N)ncnc23)O[C@@H]1CNC(=O)c1nc(N(C)C)ccn1
O[C@H]1[C@@H](O)[C@H](n2cnc3c(N)ncnc23)O[C@@H]1CNC(=O)c1nc(N(C)C)cnc1
O[C@H]1[C@@H](O)[C@H](n2cnc3c(N)ncnc23)O[C@@H]1CNC(=O)C1OC(C(=O)N2CCCC2)CC1
S(=O)(=O)(C(F)F)C1(C(=O)NC[C@@H]2[C@@H](O)[C@@H](O)[C@H](n3cnc4c(N)ncnc34)O2)CC1
O[C@H]1[C@@H](O)[C@H](n2cnc3c(N)ncnc23)O[C@@H]1CNC(=O)c1nn(C(=O)C)cc1
O[C@H]1[C@@H](O)[C@H](n2cnc3c(N)ncnc23)O[C@@H]1CNC(=O)CCN1C(=O)c2n(ncc2)C=C1
S(=O)(=O)(NC[C@@H]1[C@@H](O)[C@@H](O)[C@H](n2cnc3c(N)ncnc23)O1)CC12C3C4C1C1C2C3C41
S(=O)(=O)(C(F)(F)F)N1CC(C(=O)NC[C@@H]2[C@@H](O)[C@@H](O)[C@H](n3cnc4c(N)ncnc34)O2)CC1
O[C@H]1[C@@H](O)[C@H](n2cnc3c(N)ncnc23)O[C@@H]1CNC(=O)COc1nn(C)cc1
O[C@H]1[C@@H](O)[C@H](n2cnc3c(N)ncnc23)O[C@@H]1CNC(=O)COc1cn(C)nc1
Fc1cnc(CC(=O)NC[C@@H]2[C@@H](O)[C@@H](O)[C@H](n3cnc4c(N)ncnc34)O2)nc1
O[C@H]1[C@@H](O)[C@H](n2cnc3c(N)ncnc23)O[C@@H]1CNC(=O)Cn1cnc2c(N(C)C)ncnc12
O[C@H]1[C@@H](O)[C@H](n2cnc3c(N)ncnc23)O[C@@H]1CNC(=O)C1(C)COC(=O)OC1
O[C@H]1[C@@H](O)[C@H](n2cnc3c(N)ncnc23)O[C@@H]1CNC(=O)c1onc(C#N)c1
O[C@H]1[C@@H](O)[C@H](n2cnc3c(N)ncnc23)O[C@@H]1CNC(=O)c1noc(C#N)c1
S(=O)(=O)(C)c1sc(C(=O)NC[C@@H]2[C@@H](O)[C@@H](O)[C@H](n3cnc4c(N)ncnc34)O2)cn1
O[C@H]1[C@@H](O)[C@H](n2cnc3c(N)ncnc23)O[C@@H]1CNC(=O)COCc1onc(C)n1
O[C@H]1[C@@H](O)[C@H](n2cnc3c(N)ncnc23)O[C@@H]1CNC(=O)Cn1c(C)nc(C)n1
O[C@H]1[C@@H](O)[C@H](n2cnc3c(N)ncnc23)O[C@@H]1CNC(=O)CN1C(=O)C2CCCCC2C1=O
O[C@H]1[C@@H](O)[C@H](n2cnc3c(N)ncnc23)O[C@@H]1CNC(=O)c1ncc(OCC(=O)N(C)C)cc1
O[C@H]1[C@@H](O)[C@H](n2cnc3c(N)ncnc23)O[C@@H]1CNC(=O)C1N(C(=O)C=C)CCC1
O[C@H]1[C@@H](O)[C@H](n2cnc3c(N)ncnc23)O[C@@H]1CNC(=O)c1cn(C2COC2)nc1
O[C@H]1[C@@H](O)[C@H](n2cnc3c(N)ncnc23)O[C@@H]1CNC(=O)COc1nnc(C)cc1
S(=O)(=O)(NC[C@@H]1[C@@H](O)[C@@H](O)[C@H](n2cnc3c(N)ncnc23)O1)CC(F)(C)COC
S(=O)(=O)(CC(=O)NC[C@@H]1[C@@H](O)[C@@H](O)[C@H](n2cnc3c(N)ncnc23)O1)Cc1noc(C)c1
S(=O)(=O)(CC(=O)NC[C@@H]1[C@@H](O)[C@@H](O)[C@H](n2cnc3c(N)ncnc23)O1)Cc1onc(C)c1
O[C@H]1[C@@H](O)[C@H](n2cnc3c(N)ncnc23)O[C@@H]1CNC(=O)c1c(OC)cnc(N(C)C)n1
O[C@H]1[C@@H](O)[C@H](n2cnc3c(N)ncnc23)O[C@@H]1CNC(=O)C12COC(C1)C2
O[C@H]1[C@@H](O)[C@H](n2cnc3c(N)ncnc23)O[C@@H]1CNC(=O)C12OCC(C1)C2
O[C@H]1[C@@H](O)[C@H](n2cnc3c(N)ncnc23)O[C@@H]1CNC(=O)C1(C)OCC1
O[C@H]1[C@@H](O)[C@H](n2cnc3c(N)ncnc23)O[C@@H]1CNC(=O)C1OCCC1
O[C@H]1[C@@H](O)[C@H](n2cnc3c(N)ncnc23)O[C@@H]1CNC(=O)CC1OCC1
O[C@H]1[C@@H](O)[C@H](n2cnc3c(N)ncnc23)O[C@@H]1CNC(=O)C1(OC)CC1
O[C@H]1[C@@H](O)[C@H](n2cnc3c(N)ncnc23)O[C@@H]1CNC(=O)COC1CC1
O[C@H]1[C@@H](O)[C@H](n2cnc3c(N)ncnc23)O[C@@H]1CNC(=O)CN1C(=O)C=2C=Nc3n(ncc3)C=2C=C1
O[C@H]1[C@@H](O)[C@H](n2cnc3c(N)ncnc23)O[C@@H]1CNC(=O)CCC1=C(C)C(=O)OC1=O
O[C@H]1[C@@H](O)[C@H](n2cnc3c(N)ncnc23)O[C@@H]1CNC(=O)C#CC1OCCC1
O[C@H]1[C@@H](O)[C@H](n2cnc3c(N)ncnc23)O[C@@H]1CNC(=O)C1n2c(C)nnc2CC1
O[C@H]1[C@@H](O)[C@H](n2cnc3c(N)ncnc23)O[C@@H]1CNC(=O)c1cnn2CC(OC)COc12
O[C@H]1[C@@H](O)[C@H](n2cnc3c(N)ncnc23)O[C@@H]1CNC(=O)C=C
O[C@H]1[C@@H](O)[C@H](n2cnc3c(N)ncnc23)O[C@@H]1CNC(=O)CCC=1C(=O)N(C)C(=O)N(C)C=1
Clc1cn(CS(=O)(=O)CC(=O)NC[C@@H]2[C@@H](O)[C@@H](O)[C@H](n3cnc4c(N)ncnc34)O2)nc1
O[C@H]1[C@@H](O)[C@H](n2cnc3c(N)ncnc23)O[C@@H]1CNC(=O)c1n2N=C(N3CCCC3)C=Cc2nn1
O[C@H]1[C@@H](O)[C@H](n2cnc3c(N)ncnc23)O[C@@H]1CNC(=O)C1C2OC3(CN(C(C)C)C(=O)C13)C=C2
O[C@H]1[C@@H](O)[C@H](n2cnc3c(N)ncnc23)O[C@@H]1CNC(=O)c1n(CC)cnn1
O[C@H]1[C@@H](O)[C@H](n2cnc3c(N)ncnc23)O[C@@H]1CNC(=O)c1nnn(CC)c1
O[C@H]1[C@@H](O)[C@H](n2cnc3c(N)ncnc23)O[C@@H]1CNC(=O)c1nn(CC)cn1
O[C@H]1[C@@H](O)[C@H](n2cnc3c(N)ncnc23)O[C@@H]1CNC(=O)c1n(CC)nnc1
O[C@H]1[C@@H](O)[C@H](n2cnc3c(N)ncnc23)O[C@@H]1CNC(=O)c1n(CC)ncn1
O[C@H]1[C@@H](O)[C@H](n2cnc3c(N)ncnc23)O[C@@H]1CNC(=O)c1nn(CC)nc1
O[C@H]1[C@@H](O)[C@H](n2cnc3c(N)ncnc23)O[C@@H]1CNC(=O)CCC(=O)N1CCC(C(OC)=O)CC1
O[C@H]1[C@@H](O)[C@H](n2cnc3c(N)ncnc23)O[C@@H]1CNC(=O)C1C2OC3(CN(CCC)C(=O)C13)C=C2
O[C@H]1[C@@H](O)[C@H](n2cnc3c(N)ncnc23)O[C@@H]1CNC(=O)C1OC(C)(C)CN(C(=O)C=C)C1
O[C@H]1[C@@H](O)[C@H](n2cnc3c(N)ncnc23)O[C@@H]1CNC(=O)C1OCC(C)(C)N(C(=O)C=C)C1
S(=O)(=O)(NC[C@@H]1[C@@H](O)[C@@H](O)[C@H](n2cnc3c(N)ncnc23)O1)c1ccc2CCS(=O)(=O)c2c1
O[C@H]1[C@@H](O)[C@H](n2cnc3c(N)ncnc23)O[C@@H]1CNC(=O)C1CN(C2=NC(C)=Cn3nncc23)CC1
O[C@H]1[C@@H](O)[C@H](n2cnc3c(N)ncnc23)O[C@@H]1CNC(=O)C1CCN(C2=Nn3cnnc3C=C2)CC1
O[C@H]1[C@@H](O)[C@H](n2cnc3c(N)ncnc23)O[C@@H]1CNC(=O)C1CN(C2=Nn3cnnc3C=C2)CCC1
O[C@H]1[C@@H](O)[C@H](n2cnc3c(N)ncnc23)O[C@@H]1CNC(=O)CCc1onc(C(OCC)=O)n1
O[C@H]1[C@@H](O)[C@H](n2cnc3c(N)ncnc23)O[C@@H]1CNC(=O)C1CCN(C#N)CC1
O[C@H]1[C@@H](O)[C@H](n2cnc3c(N)ncnc23)O[C@@H]1CNC(=O)c1n(C)cnc1C(OC)=O
O[C@H]1[C@@H](O)[C@H](n2cnc3c(N)ncnc23)O[C@@H]1CNC(=O)c1c(C(OC)=O)cn(C)n1
O[C@H]1[C@@H](O)[C@H](n2cnc3c(N)ncnc23)O[C@@H]1CNC(=O)c1c(C(OC)=O)nn(C)c1
O[C@H]1[C@@H](O)[C@H](n2cnc3c(N)ncnc23)O[C@@H]1CNC(=O)c1n(C)nc(C(OC)=O)c1
O[C@H]1[C@@H](O)[C@H](n2cnc3c(N)ncnc23)O[C@@H]1CNC(=O)c1n(C)ncc1C(OC)=O
O[C@H]1[C@@H](O)[C@H](n2cnc3c(N)ncnc23)O[C@@H]1CNC(=O)c1nn(C)c(C(OC)=O)c1
O[C@H]1[C@@H](O)[C@H](n2cnc3c(N)ncnc23)O[C@@H]1CNC(=O)c1c(C(OC)=O)n(C)nc1
O[C@H]1[C@@H](O)[C@H](n2cnc3c(N)ncnc23)O[C@@H]1CNC(=O)C=1C(=O)OC(C)(C)OC=1
O[C@H]1[C@@H](O)[C@H](n2cnc3c(N)ncnc23)O[C@@H]1CNC(=O)C1(OC)CCN(C(=O)C=C)CC1
O[C@H]1[C@@H](O)[C@H](n2cnc3c(N)ncnc23)O[C@@H]1CNC(=O)C1OC2COCC2CC1
O[C@H]1[C@@H](O)[C@H](n2cnc3c(N)ncnc23)O[C@@H]1CNC(=O)C1C(C)(C)OCCO1
O[C@H]1[C@@H](O)[C@H](n2cnc3c(N)ncnc23)O[C@@H]1CNC(=O)C1OCC(C)(C)OC1
O[C@H]1[C@@H](O)[C@H](n2cnc3c(N)ncnc23)O[C@@H]1CNC(=O)C1OC(C)(C)COC1
O[C@H]1[C@@H](O)[C@H](n2cnc3c(N)ncnc23)O[C@@H]1CNC(=O)CC1OCC(C)OC1
O[C@H]1[C@@H](O)[C@H](n2cnc3c(N)ncnc23)O[C@@H]1CNC(=O)CC1OC(C)COC1
O[C@H]1[C@@H](O)[C@H](n2cnc3c(N)ncnc23)O[C@@H]1CNC(=O)C1OC(COC)CC1
O[C@H]1[C@@H](O)[C@H](n2cnc3c(N)ncnc23)O[C@@H]1CNC(=O)C(OC)C1OCCC1
O[C@H]1[C@@H](O)[C@H](n2cnc3c(N)ncnc23)O[C@@H]1CNC(=O)C(C)Cn1ncnc1
O[C@H]1[C@@H](O)[C@H](n2cnc3c(N)ncnc23)O[C@@H]1CNC(=O)c1[n+](C)ccn1C
O[C@H]1[C@@H](O)[C@H](n2cnc3c(N)ncnc23)O[C@@H]1CNC(=O)C1CC2(OCCOC2)C1
O[C@H]1[C@@H](O)[C@H](n2cnc3c(N)ncnc23)O[C@@H]1CNC(=O)C1COC2(COC2)CC1
O[C@H]1[C@@H](O)[C@H](n2cnc3c(N)ncnc23)O[C@@H]1CNC(=O)C12COCCC1OCC2
O[C@H]1[C@@H](O)[C@H](n2cnc3c(N)ncnc23)O[C@@H]1CNC(=O)C1(OC)CCOCC1
O[C@H]1[C@@H](O)[C@H](n2cnc3c(N)ncnc23)O[C@@H]1CNC(=O)C1(OC)COCCC1
O[C@H]1[C@@H](O)[C@H](n2cnc3c(N)ncnc23)O[C@@H]1CNC(=O)C(C)N1C(=O)C2C(C1=O)C1CC2C=C1
O[C@H]1[C@@H](O)[C@H](n2cnc3c(N)ncnc23)O[C@@H]1CNC(=O)C12CC(COC)(OC1)C2
O[C@H]1[C@@H](O)[C@H](n2cnc3c(N)ncnc23)O[C@@H]1CNC(=O)C12OCC(COC)(C1)C2
O[C@H]1[C@@H](O)[C@H](n2cnc3c(N)ncnc23)O[C@@H]1CNC(=O)COC1CCOCC1
O[C@H]1[C@@H](O)[C@H](n2cnc3c(N)ncnc23)O[C@@H]1CNC(=O)C1(COC)OCCC1
O[C@H]1[C@@H](O)[C@H](n2cnc3c(N)ncnc23)O[C@@H]1CNC(=O)COC1COCCC1
O[C@H]1[C@@H](O)[C@H](n2cnc3c(N)ncnc23)O[C@@H]1CNC(=O)C1(OCC)COCC1
O[C@H]1[C@@H](O)[C@H](n2cnc3c(N)ncnc23)O[C@@H]1CNC(=O)CCOC1COCC1
O[C@H]1[C@@H](O)[C@H](n2cnc3c(N)ncnc23)O[C@@H]1CNC(=O)COCC1OCCC1
O[C@H]1[C@@H](O)[C@H](n2cnc3c(N)ncnc23)O[C@@H]1CNC(=O)CN1C(=O)C(C#N)=CC=C1C
O[C@H]1[C@@H](O)[C@H](n2cnc3c(N)ncnc23)O[C@@H]1CNC(=O)C=1C(=O)N(CCC#N)C=CC=1
O[C@H]1[C@@H](O)[C@H](n2cnc3c(N)ncnc23)O[C@@H]1CNC(=O)CN1C(=O)C2(C)C(C1=O)C1CC2C=C1
O[C@H]1[C@@H](O)[C@H](n2cnc3c(N)ncnc23)O[C@@H]1CNC(=O)CCN1C(=O)C2C(C1=O)C1CC2C=C1
O[C@H]1[C@@H](O)[C@H](n2cnc3c(N)ncnc23)O[C@@H]1CNC(=O)CN1C(=O)C=CC(c2ccncc2)=N1
O[C@H]1[C@@H](O)[C@H](n2cnc3c(N)ncnc23)O[C@@H]1CNC(=O)CN1C(=O)C=CC(c2cnccc2)=N1
FC(F)(C(OCC)=O)C(=O)NC[C@@H]1[C@@H](O)[C@@H](O)[C@H](n2cnc3c(N)ncnc23)O1
O[C@H]1[C@@H](O)[C@H](n2cnc3c(N)ncnc23)O[C@@H]1CNC(=O)C1CC(C(OC)=O)C1
O[C@H]1[C@@H](O)[C@H](n2cnc3c(N)ncnc23)O[C@@H]1CNC(=O)C1C(C(OC)=O)CC1
O[C@H]1[C@@H](O)[C@H](n2cnc3c(N)ncnc23)O[C@@H]1CNC(=O)C1(C)C(C(OC)=O)C1
O[C@H]1[C@@H](O)[C@H](n2cnc3c(N)ncnc23)O[C@@H]1CNC(=O)C(C)(C)C(OC)=O
O[C@H]1[C@@H](O)[C@H](n2cnc3c(N)ncnc23)O[C@@H]1CNC(=O)C1(C(OC)=O)C(C)C1
O[C@H]1[C@@H](O)[C@H](n2cnc3c(N)ncnc23)O[C@@H]1CNC(=O)C1(C(OC)=O)C2CCC12
O[C@H]1[C@@H](O)[C@H](n2cnc3c(N)ncnc23)O[C@@H]1CNC(=O)C1C(CC(OC)=O)C1
O[C@H]1[C@@H](O)[C@H](n2cnc3c(N)ncnc23)O[C@@H]1CNC(=O)CC1C(C(OC)=O)C1
O[C@H]1[C@@H](O)[C@H](n2cnc3c(N)ncnc23)O[C@@H]1CNC(=O)C1C(COC(=O)C)C1
O[C@H]1[C@@H](O)[C@H](n2cnc3c(N)ncnc23)O[C@@H]1CNC(=O)C1C(C(OCC)=O)C1
O[C@H]1[C@@H](O)[C@H](n2cnc3c(N)ncnc23)O[C@@H]1CNC(=O)CC(C)C(OC)=O
O[C@H]1[C@@H](O)[C@H](n2cnc3c(N)ncnc23)O[C@@H]1CNC(=O)C(C)CC(OC)=O
O[C@H]1[C@@H](O)[C@H](n2cnc3c(N)ncnc23)O[C@@H]1CNC(=O)C(C)C(OCC)=O
O[C@H]1[C@@H](O)[C@H](n2cnc3c(N)ncnc23)O[C@@H]1CNC(=O)C(CC)C(OC)=O
O[C@H]1[C@@H](O)[C@H](n2cnc3c(N)ncnc23)O[C@@H]1CNC(=O)C=Cc1nnn(C)c1
O[C@H]1[C@@H](O)[C@H](n2cnc3c(N)ncnc23)O[C@@H]1CNC(=O)C(COC)=C
O[C@H]1[C@@H](O)[C@H](n2cnc3c(N)ncnc23)O[C@@H]1CNC(=O)C=CCOC
O[C@H]1[C@@H](O)[C@H](n2cnc3c(N)ncnc23)O[C@@H]1CNC(=O)COCC=C
S(=O)(=O)(N1CCC(C(=O)NC[C@@H]2[C@@H](O)[C@@H](O)[C@H](n3cnc4c(N)ncnc34)O2)CC1)C1CC1
S(=O)(=O)(N1CC(C(=O)NC[C@@H]2[C@@H](O)[C@@H](O)[C@H](n3cnc4c(N)ncnc34)O2)CCC1)C1CC1
S(=O)(=O)(CC)N1C(C(=O)NC[C@@H]2[C@@H](O)[C@@H](O)[C@H](n3cnc4c(N)ncnc34)O2)CCCC1
S(=O)(=O)(NC[C@@H]1[C@@H](O)[C@@H](O)[C@H](n2cnc3c(N)ncnc23)O1)C1CN(C(=O)C2CCCC2)C1
S(=O)(=O)(CCC)N1C(C(=O)NC[C@@H]2[C@@H](O)[C@@H](O)[C@H](n3cnc4c(N)ncnc34)O2)CCC1
O[C@H]1[C@@H](O)[C@H](n2cnc3c(N)ncnc23)O[C@@H]1CNC(=O)C1Cc2nccnc2C1
S(=O)(=O)(CCCC(=O)NC[C@@H]1[C@@H](O)[C@@H](O)[C@H](n2cnc3c(N)ncnc23)O1)N1CCCC1
O[C@H]1[C@@H](O)[C@H](n2cnc3c(N)ncnc23)O[C@@H]1CNC(=O)C(=O)Cc1cnccc1
O[C@H]1[C@@H](O)[C@H](n2cnc3c(N)ncnc23)O[C@@H]1CNC(=O)C(=O)Cc1ncccc1
O[C@H]1[C@@H](O)[C@H](n2cnc3c(N)ncnc23)O[C@@H]1CNC(=O)C=1C(=O)N2C=CC=CC2=NC=1
O[C@H]1[C@@H](O)[C@H](n2cnc3c(N)ncnc23)O[C@@H]1CNC(=O)C=1N=C2N(C(=O)C=1)C=CC=C2
O[C@H]1[C@@H](O)[C@H](n2cnc3c(N)ncnc23)O[C@@H]1CNC(=O)c1nnn(CC2COCC2)c1
O[C@H]1[C@@H](O)[C@H](n2cnc3c(N)ncnc23)O[C@@H]1CNC(=O)c1nnn(CC2(C)COC2)c1
S(CC(=O)NC[C@@H]1[C@@H](O)[C@@H](O)[C@H](n2cnc3c(N)ncnc23)O1)c1n(C2CC2)nnn1
FC1=CN(CC(=O)NC[C@@H]2[C@@H](O)[C@@H](O)[C@H](n3cnc4c(N)ncnc34)O2)C(=O)C=C1
O[C@H]1[C@@H](O)[C@H](n2cnc3c(N)ncnc23)O[C@@H]1CNC(=O)C(CC)n1nc(C#N)nc1
O[C@H]1[C@@H](O)[C@H](n2cnc3c(N)ncnc23)O[C@@H]1CNC(=O)CCCn1nc(C#N)nc1
S(=O)(=O)([O-])c1oc(C=CC(=O)NC[C@@H]2[C@@H](O)[C@@H](O)[C@H](n3cnc4c(N)ncnc34)O2)cc1
S(=O)(=O)(NC[C@@H]1[C@@H](O)[C@@H](O)[C@H](n2cnc3c(N)ncnc23)O1)C1C(F)(F)C1
O[C@H]1[C@@H](O)[C@H](n2cnc3c(N)ncnc23)O[C@@H]1CNC(=O)CN1C(=O)c2cccnc2N=C1
S(=O)(=O)(NC[C@@H]1[C@@H](O)[C@@H](O)[C@H](n2cnc3c(N)ncnc23)O1)C1C(C)C1
S(=O)(=O)(NC[C@@H]1[C@@H](O)[C@@H](O)[C@H](n2cnc3c(N)ncnc23)O1)C(C)C
S(=O)(=O)(C(C)C)C(C)C(=O)NC[C@@H]1[C@@H](O)[C@@H](O)[C@H](n2cnc3c(N)ncnc23)O1
O[C@H]1[C@@H](O)[C@H](n2cnc3c(N)ncnc23)O[C@@H]1CNC(=O)CN1C(=O)C(C#N)=C(COC)C=C1C
O[C@H]1[C@@H](O)[C@H](n2cnc3c(N)ncnc23)O[C@@H]1CNC(=O)C1CN(c2sc(C)nn2)C(=O)C1
O[C@H]1[C@@H](O)[C@H](n2cnc3c(N)ncnc23)O[C@@H]1CNC(=O)Cn1nc(-c2occc2)nn1
S(=O)(=O)(NC[C@@H]1[C@@H](O)[C@@H](O)[C@H](n2cnc3c(N)ncnc23)O1)CC1CC1
S(=O)(=O)(NC[C@@H]1[C@@H](O)[C@@H](O)[C@H](n2cnc3c(N)ncnc23)O1)CCC
O[C@H]1[C@@H](O)[C@H](n2cnc3c(N)ncnc23)O[C@@H]1CNC(=O)C1CC(C)S(=O)(=O)CC1
O[C@H]1[C@@H](O)[C@H](n2cnc3c(N)ncnc23)O[C@@H]1CNC(=O)C1C(C)(C)S(=O)(=O)CC1
S(=O)(=O)(C)C1C(C(=O)NC[C@@H]2[C@@H](O)[C@@H](O)[C@H](n3cnc4c(N)ncnc34)O2)CCC1
S(=O)(=O)(CC(=O)NC[C@@H]1[C@@H](O)[C@@H](O)[C@H](n2cnc3c(N)ncnc23)O1)C(C)(C)C
S(=O)(=O)(C)C(C)CCC(=O)NC[C@@H]1[C@@H](O)[C@@H](O)[C@H](n2cnc3c(N)ncnc23)O1
S(=O)(=O)(CCC)C(C)C(=O)NC[C@@H]1[C@@H](O)[C@@H](O)[C@H](n2cnc3c(N)ncnc23)O1
S(CC(=O)NC[C@@H]1[C@@H](O)[C@@H](O)[C@H](n2cnc3c(N)ncnc23)O1)C1=Nn2cnnc2C=C1
O[C@H]1[C@@H](O)[C@H](n2cnc3c(N)ncnc23)O[C@@H]1CNC(=O)C1OCC2C(C(OCC)=O)C2C1
O[C@H]1[C@@H](O)[C@H](n2cnc3c(N)ncnc23)O[C@@H]1CNC(=O)c1nn(C)c(COC)n1
O[C@H]1[C@@H](O)[C@H](n2cnc3c(N)ncnc23)O[C@@H]1CNC(=O)c1n(C)nc(COC)n1
O[C@H]1[C@@H](O)[C@H](n2cnc3c(N)ncnc23)O[C@@H]1CNC(=O)C1C2(C1)CCS(=O)(=O)CC2
O[C@H]1[C@@H](O)[C@H](n2cnc3c(N)ncnc23)O[C@@H]1CNC(=O)C1(C)CCS(=O)(=O)CC1
O[C@H]1[C@@H](O)[C@H](n2cnc3c(N)ncnc23)O[C@@H]1CNC(=O)C1C2(CS(=O)(=O)C1)CCC2
O[C@H]1[C@@H](O)[C@H](n2cnc3c(N)ncnc23)O[C@@H]1CNC(=O)C12CS(=O)(=O)CC1CCC2
O[C@H]1[C@@H](O)[C@H](n2cnc3c(N)ncnc23)O[C@@H]1CNC(=O)CC1CCS(=O)(=O)CC1
O[C@H]1[C@@H](O)[C@H](n2cnc3c(N)ncnc23)O[C@@H]1CNC(=O)CC1CS(=O)(=O)CCC1
O[C@H]1[C@@H](O)[C@H](n2cnc3c(N)ncnc23)O[C@@H]1CNC(=O)CCC1CS(=O)(=O)CC1
S(=O)(=O)(C)CC1(C(=O)NC[C@@H]2[C@@H](O)[C@@H](O)[C@H](n3cnc4c(N)ncnc34)O2)CCC1
S(=O)(=O)(C)CC1(CC(=O)NC[C@@H]2[C@@H](O)[C@@H](O)[C@H](n3cnc4c(N)ncnc34)O2)CC1
S(=O)(=O)(CCCC)CC(=O)NC[C@@H]1[C@@H](O)[C@@H](O)[C@H](n2cnc3c(N)ncnc23)O1
S(=O)(=O)(C)c1cc(CC(=O)C(=O)NC[C@@H]2[C@@H](O)[C@@H](O)[C@H](n3cnc4c(N)ncnc34)O2)ccc1
S(=O)(=O)(NC[C@@H]1[C@@H](O)[C@@H](O)[C@H](n2cnc3c(N)ncnc23)O1)CC#CC1CC1
S(=O)(=O)(NC[C@@H]1[C@@H](O)[C@@H](O)[C@H](n2cnc3c(N)ncnc23)O1)CCCC#C
O[C@H]1[C@@H](O)[C@H](n2cnc3c(N)ncnc23)O[C@@H]1CNC(=O)CC1N2C(=O)C=CN=C2SC1
Clc1c(C(=O)NC[C@@H]2[C@@H](O)[C@@H](O)[C@H](n3cnc4c(N)ncnc34)O2)n2CCS(=O)(=O)c2n1
S(=O)(=O)(NC[C@@H]1[C@@H](O)[C@@H](O)[C@H](n2cnc3c(N)ncnc23)O1)c1ccc2OCC(=O)N(C)c2c1
S(=O)(=O)([O-])c1ccc(C(=O)NC[C@@H]2[C@@H](O)[C@@H](O)[C@H](n3cnc4c(N)ncnc34)O2)cc1
S(=O)(=O)([O-])c1cc(C(=O)NC[C@@H]2[C@@H](O)[C@@H](O)[C@H](n3cnc4c(N)ncnc34)O2)ccc1
S(=O)(=O)([O-])c1c(C(=O)NC[C@@H]2[C@@H](O)[C@@H](O)[C@H](n3cnc4c(N)ncnc34)O2)cccc1
O[C@H]1[C@@H](O)[C@H](n2cnc3c(N)ncnc23)O[C@@H]1CNC(=O)Cc1ccc(-n2nnnc2)cc1
O[C@H]1[C@@H](O)[C@H](n2cnc3c(N)ncnc23)O[C@@H]1CNC(=O)C=CC(OCCOC(=O)C(C)=C)=O
O[C@H]1[C@@H](O)[C@H](n2cnc3c(N)ncnc23)O[C@@H]1CNC(=O)CC=1C(=O)N=C2SCCN2C=1
O[C@H]1[C@@H](O)[C@H](n2cnc3c(N)ncnc23)O[C@@H]1CNC(=O)C=CCOCCOC
O[C@H]1[C@@H](O)[C@H](n2cnc3c(N)ncnc23)O[C@@H]1CNC(=O)c1c(C)n(Cc2nc(C)on2)nn1
O[C@H]1[C@@H](O)[C@H](n2cnc3c(N)ncnc23)O[C@@H]1CNC(=O)c1c(C)n(Cc2oc(C)nn2)nn1
O[C@H]1[C@@H](O)[C@H](n2cnc3c(N)ncnc23)O[C@@H]1CNC(=O)C1CCCCn2nnnc12
FC(F)(F)C1C(C(=O)NC[C@@H]2[C@@H](O)[C@@H](O)[C@H](n3cnc4c(N)ncnc34)O2)CS(=O)(=O)C1
O[C@H]1[C@@H](O)[C@H](n2cnc3c(N)ncnc23)O[C@@H]1CNC(=O)CN1C(=O)Cc2ccccc2C1=O
O[C@H]1[C@@H](O)[C@H](n2cnc3c(N)ncnc23)O[C@@H]1CNC(=O)C(=O)C(C)C
O[C@H]1[C@@H](O)[C@H](n2cnc3c(N)ncnc23)O[C@@H]1CNC(=O)c1cnn2CCN(C)c12
S(=O)(=O)([O-])c1cc(C(=O)NC[C@@H]2[C@@H](O)[C@@H](O)[C@H](n3cnc4c(N)ncnc34)O2)c(OC)cc1
S(=O)(=O)(NC[C@@H]1[C@@H](O)[C@@H](O)[C@H](n2cnc3c(N)ncnc23)O1)CC1CC2OC1C1CC21
S(=O)(=O)(NC[C@@H]1[C@@H](O)[C@@H](O)[C@H](n2cnc3c(N)ncnc23)O1)CCOC1C(F)(F)C1
O[C@H]1[C@@H](O)[C@H](n2cnc3c(N)ncnc23)O[C@@H]1CNC(=O)CON1C(=O)c2ccccc2C1=O
S(=O)(=O)(NC[C@@H]1[C@@H](O)[C@@H](O)[C@H](n2cnc3c(N)ncnc23)O1)C1C(C)COCC1
S(=O)(=O)(NC[C@@H]1[C@@H](O)[C@@H](O)[C@H](n2cnc3c(N)ncnc23)O1)CC1C(C)CCO1
S(=O)(=O)(NC[C@@H]1[C@@H](O)[C@@H](O)[C@H](n2cnc3c(N)ncnc23)O1)CC1OCC(C)C1
S(=O)(=O)(NC[C@@H]1[C@@H](O)[C@@H](O)[C@H](n2cnc3c(N)ncnc23)O1)CC1CC(OC)C1
S(=O)(=O)(NC[C@@H]1[C@@H](O)[C@@H](O)[C@H](n2cnc3c(N)ncnc23)O1)CC1C(OC)CC1
S(=O)(=O)(NC[C@@H]1[C@@H](O)[C@@H](O)[C@H](n2cnc3c(N)ncnc23)O1)C1(COC)C(C)C1
S(=O)(=O)(NC[C@@H]1[C@@H](O)[C@@H](O)[C@H](n2cnc3c(N)ncnc23)O1)CC(OC)(C)C
S(=O)(=O)(NC[C@@H]1[C@@H](O)[C@@H](O)[C@H](n2cnc3c(N)ncnc23)O1)CC(OC)C1CC1
S(=O)(=O)(NC[C@@H]1[C@@H](O)[C@@H](O)[C@H](n2cnc3c(N)ncnc23)O1)C(C)CCOC
S(=O)(=O)(NC[C@@H]1[C@@H](O)[C@@H](O)[C@H](n2cnc3c(N)ncnc23)O1)CCC(OC)C
S(=O)(=O)(NC[C@@H]1[C@@H](O)[C@@H](O)[C@H](n2cnc3c(N)ncnc23)O1)CCOC(C)C
S(=O)(=O)(NC[C@@H]1[C@@H](O)[C@@H](O)[C@H](n2cnc3c(N)ncnc23)O1)C(COC)CC
S(=O)(=O)(NC[C@@H]1[C@@H](O)[C@@H](O)[C@H](n2cnc3c(N)ncnc23)O1)CC(OC)CC
O[C@H]1[C@@H](O)[C@H](n2cnc3c(N)ncnc23)O[C@@H]1CNC(=O)c1ncn(C2=NC(C)=Cn3nncc23)c1
O[C@H]1[C@@H](O)[C@H](n2cnc3c(N)ncnc23)O[C@@H]1CNC(=O)c1nn(C2=NC(C)=Cn3nncc23)cc1
O[C@H]1[C@@H](O)[C@H](n2cnc3c(N)ncnc23)O[C@@H]1CNC(=O)C=1N(CC)C(=O)N(C)C=1
O[C@H]1[C@@H](O)[C@H](n2cnc3c(N)ncnc23)O[C@@H]1CNC(=O)CN1C(=O)C(=O)c2ccccc12
S(=O)(=O)(NC[C@@H]1[C@@H](O)[C@@H](O)[C@H](n2cnc3c(N)ncnc23)O1)CC1CCOCC1
S(=O)(=O)(NC[C@@H]1[C@@H](O)[C@@H](O)[C@H](n2cnc3c(N)ncnc23)O1)CC1COCCC1
S(=O)(=O)(NC[C@@H]1[C@@H](O)[C@@H](O)[C@H](n2cnc3c(N)ncnc23)O1)CCC1COCC1
S(=O)(=O)(NC[C@@H]1[C@@H](O)[C@@H](O)[C@H](n2cnc3c(N)ncnc23)O1)CC1(CC)COC1
S(=O)(=O)(NC[C@@H]1[C@@H](O)[C@@H](O)[C@H](n2cnc3c(N)ncnc23)O1)CCOCC1CC1
S(=O)(=O)(NC[C@@H]1[C@@H](O)[C@@H](O)[C@H](n2cnc3c(N)ncnc23)O1)CCCCOC
S(=O)(=O)(NC[C@@H]1[C@@H](O)[C@@H](O)[C@H](n2cnc3c(N)ncnc23)O1)CCCOCC
S(=O)(=O)(NC[C@@H]1[C@@H](O)[C@@H](O)[C@H](n2cnc3c(N)ncnc23)O1)CCOCCC
O[C@H]1[C@@H](O)[C@H](n2cnc3c(N)ncnc23)O[C@@H]1CNC(=O)Cc1ncoc1
O[C@H]1[C@@H](O)[C@H](n2cnc3c(N)ncnc23)O[C@@H]1CNC(=O)Cc1ocnc1
O[C@H]1[C@@H](O)[C@H](n2cnc3c(N)ncnc23)O[C@@H]1CNC(=O)Cc1occn1
O[C@H]1[C@@H](O)[C@H](n2cnc3c(N)ncnc23)O[C@@H]1CNC(=O)Cc1conc1
O[C@H]1[C@@H](O)[C@H](n2cnc3c(N)ncnc23)O[C@@H]1CNC(=O)Cc1nocc1
O[C@H]1[C@@H](O)[C@H](n2cnc3c(N)ncnc23)O[C@@H]1CNC(=O)Cc1oncc1
O[C@H]1[C@@H](O)[C@H](n2cnc3c(N)ncnc23)O[C@@H]1CNC(=O)C1N(C(OC)=O)CCC1
O[C@H]1[C@@H](O)[C@H](n2cnc3c(N)ncnc23)O[C@@H]1CNC(=O)C1(CCOC)CCS(=O)(=O)CC1
O[C@H]1[C@@H](O)[C@H](n2cnc3c(N)ncnc23)O[C@@H]1CNC(=O)CCCN1C(=O)OCC1
O[C@H]1[C@@H](O)[C@H](n2cnc3c(N)ncnc23)O[C@@H]1CNC(=O)C1N=CCC1
O[C@H]1[C@@H](O)[C@H](n2cnc3c(N)ncnc23)O[C@@H]1CNC(=O)C1=NCCC1
O[C@H]1[C@@H](O)[C@H](n2cnc3c(N)ncnc23)O[C@@H]1CNC(=O)CN(C)c1nnc(C)cc1
O[C@H]1[C@@H](O)[C@H](n2cnc3c(N)ncnc23)O[C@@H]1CNC(=O)C1Oc2ccccc2S(=O)(=O)C1
O[C@H]1[C@@H](O)[C@H](n2cnc3c(N)ncnc23)O[C@@H]1CNC(=O)CN1C(=O)N2CCCCC2=N1
O[C@H]1[C@@H](O)[C@H](n2cnc3c(N)ncnc23)O[C@@H]1CNC(=O)c1nc(N(C)C)nc(N(C)C)c1
Clc1c(S(=O)(=O)NC[C@@H]2[C@@H](O)[C@@H](O)[C@H](n3cnc4c(N)ncnc34)O2)n2CC=[S+]c2n1
O[C@H]1[C@@H](O)[C@H](n2cnc3c(N)ncnc23)O[C@@H]1CNC(=O)CCC(OCCC#N)=O
O[C@H]1[C@@H](O)[C@H](n2cnc3c(N)ncnc23)O[C@@H]1CNC(=O)C1=C(C)n2cnnc2N=C1
O[C@H]1[C@@H](O)[C@H](n2cnc3c(N)ncnc23)O[C@@H]1CNC(=O)C1=C(C)n2ncnc2N=C1
O[C@H]1[C@@H](O)[C@H](n2cnc3c(N)ncnc23)O[C@@H]1CNC(=O)C=1C(C)=Nc2n(ncn2)C=1
O[C@H]1[C@@H](O)[C@H](n2cnc3c(N)ncnc23)O[C@@H]1CNC(=O)C=1n2ncnc2N=C(C)C=1
O[C@H]1[C@@H](O)[C@H](n2cnc3c(N)ncnc23)O[C@@H]1CNC(=O)CC1=Cn2ncnc2N=C1
O[C@H]1[C@@H](O)[C@H](n2cnc3c(N)ncnc23)O[C@@H]1CNC(=O)C1[N+](C)(C)CCC1
Clc1c(C(=O)[O-])cc(C(=O)NC[C@@H]2[C@@H](O)[C@@H](O)[C@H](n3cnc4c(N)ncnc34)O2)c([N+](=O)[O-])c1
O[C@H]1[C@@H](O)[C@H](n2cnc3c(N)ncnc23)O[C@@H]1CNC(=O)Cc1onc(OC)c1
O[C@H]1[C@@H](O)[C@H](n2cnc3c(N)ncnc23)O[C@@H]1CNC(=O)CN1C(=O)c2ccccc2-n2nncc12
S(=O)(=O)(NC[C@@H]1[C@@H](O)[C@@H](O)[C@H](n2cnc3c(N)ncnc23)O1)c1occ(C(OC)=O)c1
S(=O)(=O)(NC[C@@H]1[C@@H](O)[C@@H](O)[C@H](n2cnc3c(N)ncnc23)O1)c1c(C(OC)=O)occ1
S(=O)(=O)(NC[C@@H]1[C@@H](O)[C@@H](O)[C@H](n2cnc3c(N)ncnc23)O1)c1c(C(OC)=O)cco1
S(=O)(=O)(NC[C@@H]1[C@@H](O)[C@@H](O)[C@H](n2cnc3c(N)ncnc23)O1)c1oc(C(OC)=O)cc1
[S+](C)(C)COCCC(=O)NC[C@@H]1[C@@H](O)[C@@H](O)[C@H](n2cnc3c(N)ncnc23)O1
Fc1cnc(C(=O)NC[C@@H]2[C@@H](O)[C@@H](O)[C@H](n3cnc4c(N)ncnc34)O2)nc1
Fc1c(C(=O)NC[C@@H]2[C@@H](O)[C@@H](O)[C@H](n3cnc4c(N)ncnc34)O2)ncnc1
Fc1ncc(C(=O)NC[C@@H]2[C@@H](O)[C@@H](O)[C@H](n3cnc4c(N)ncnc34)O2)nc1
Fc1nc(C(=O)NC[C@@H]2[C@@H](O)[C@@H](O)[C@H](n3cnc4c(N)ncnc34)O2)cnc1
Fc1c(C(=O)NC[C@@H]2[C@@H](O)[C@@H](O)[C@H](n3cnc4c(N)ncnc34)O2)nccn1
S(=O)(=O)(NC[C@@H]1[C@@H](O)[C@@H](O)[C@H](n2cnc3c(N)ncnc23)O1)CC(OC)C1CCOCC1
S(=O)(=O)(NC[C@@H]1[C@@H](O)[C@@H](O)[C@H](n2cnc3c(N)ncnc23)O1)CC(OC)C1COCCC1
S(=O)(=O)(NC[C@@H]1[C@@H](O)[C@@H](O)[C@H](n2cnc3c(N)ncnc23)O1)c1n2C=CC=Nc2nc1
S(=O)(=O)(NC[C@@H]1[C@@H](O)[C@@H](O)[C@H](n2cnc3c(N)ncnc23)O1)c1cnn2C=CC=Nc12
S(=O)(=O)([O-])C1(C(=O)NC[C@@H]2[C@@H](O)[C@@H](O)[C@H](n3cnc4c(N)ncnc34)O2)CCCCC1
O[C@H]1[C@@H](O)[C@H](n2cnc3c(N)ncnc23)O[C@@H]1CNC(=O)c1c(C)nc(N2CCOCC2)nc1
O[C@H]1[C@@H](O)[C@H](n2cnc3c(N)ncnc23)O[C@@H]1CNC(=O)c1c(C)cnc(N2CCOCC2)n1
O[C@H]1[C@@H](O)[C@H](n2cnc3c(N)ncnc23)O[C@@H]1CNC(=O)c1nc(N2CCOCC2)nc(C)c1
S(=O)(=O)(NC[C@@H]1[C@@H](O)[C@@H](O)[C@H](n2cnc3c(N)ncnc23)O1)C1(C#N)CCC1
O[C@H]1[C@@H](O)[C@H](n2cnc3c(N)ncnc23)O[C@@H]1CNC(=O)Cn1nc(C(C)(C)C)nn1
Fc1c(OC)nc(C(=O)NC[C@@H]2[C@@H](O)[C@@H](O)[C@H](n3cnc4c(N)ncnc34)O2)nc1
Fc1c(OC)ncnc1C(=O)NC[C@@H]1[C@@H](O)[C@@H](O)[C@H](n2cnc3c(N)ncnc23)O1
O[C@H]1[C@@H](O)[C@H](n2cnc3c(N)ncnc23)O[C@@H]1CNC(=O)COC(=O)c1cnccc1
S(=O)(=O)(NC[C@@H]1[C@@H](O)[C@@H](O)[C@H](n2cnc3c(N)ncnc23)O1)c1c([N+](=O)[O-])nn(CC)c1
O[C@H]1[C@@H](O)[C@H](n2cnc3c(N)ncnc23)O[C@@H]1CNC(=O)C[n+]1ccccc1
O[C@H]1[C@@H](O)[C@H](n2cnc3c(N)ncnc23)O[C@@H]1CNC(=O)c1c(C)c[n+]([O-])cc1
O[C@H]1[C@@H](O)[C@H](n2cnc3c(N)ncnc23)O[C@@H]1CNC(=O)c1c(C)[n+]([O-])ccc1
O[C@H]1[C@@H](O)[C@H](n2cnc3c(N)ncnc23)O[C@@H]1CNC(=O)c1c[n+]([O-])c(C)cc1
O[C@H]1[C@@H](O)[C@H](n2cnc3c(N)ncnc23)O[C@@H]1CNC(=O)c1[n+]([O-])cc(C)cc1
O[C@H]1[C@@H](O)[C@H](n2cnc3c(N)ncnc23)O[C@@H]1CNC(=O)c1c(C)cc[n+]([O-])c1
S(CC(=O)NC[C@@H]1[C@@H](O)[C@@H](O)[C@H](n2cnc3c(N)ncnc23)O1)CC#N
O[C@H]1[C@@H](O)[C@H](n2cnc3c(N)ncnc23)O[C@@H]1CNC(=O)C1C(C)(C)N(C)C(=O)C1
O[C@H]1[C@@H](O)[C@H](n2cnc3c(N)ncnc23)O[C@@H]1CNC(=O)C(C)C1N(C)C(=O)CC1
O[C@H]1[C@@H](O)[C@H](n2cnc3c(N)ncnc23)O[C@@H]1CNC(=O)C1CN(C(C)C)C(=O)C1
O[C@H]1[C@@H](O)[C@H](n2cnc3c(N)ncnc23)O[C@@H]1CNC(=O)C(N(C)C(=O)C)(C)C
S(=O)(=O)(NC[C@@H]1[C@@H](O)[C@@H](O)[C@H](n2cnc3c(N)ncnc23)O1)c1ccncc1
S(=O)(=O)(NC[C@@H]1[C@@H](O)[C@@H](O)[C@H](n2cnc3c(N)ncnc23)O1)c1cnccc1
S(=O)(=O)(NC[C@@H]1[C@@H](O)[C@@H](O)[C@H](n2cnc3c(N)ncnc23)O1)c1ncccc1
S(=O)(=O)(NC[C@@H]1[C@@H](O)[C@@H](O)[C@H](n2cnc3c(N)ncnc23)O1)Cc1nocc1
S(=O)(=O)(NC[C@@H]1[C@@H](O)[C@@H](O)[C@H](n2cnc3c(N)ncnc23)O1)Cc1oncc1
O[C@H]1[C@@H](O)[C@H](n2cnc3c(N)ncnc23)O[C@@H]1CNC(=O)COCc1c(C(OC)=O)nco1
O[C@H]1[C@@H](O)[C@H](n2cnc3c(N)ncnc23)O[C@@H]1CNC(=O)c1n(CC(OC)=O)cnc1C
O[C@H]1[C@@H](O)[C@H](n2cnc3c(N)ncnc23)O[C@@H]1CNC(=O)Cn1c(C)cc(C(OC)=O)n1
O[C@H]1[C@@H](O)[C@H](n2cnc3c(N)ncnc23)O[C@@H]1CNC(=O)Cn1c(C(OC)=O)cc(C)n1
O[C@H]1[C@@H](O)[C@H](n2cnc3c(N)ncnc23)O[C@@H]1CNC(=O)C1(C)CN(C)C(=O)CC1
O[C@H]1[C@@H](O)[C@H](n2cnc3c(N)ncnc23)O[C@@H]1CNC(=O)C1C(=O)N(C)CCCC1
O[C@H]1[C@@H](O)[C@H](n2cnc3c(N)ncnc23)O[C@@H]1CNC(=O)C1CC2(CN(C(=O)C)C2)C1
O[C@H]1[C@@H](O)[C@H](n2cnc3c(N)ncnc23)O[C@@H]1CNC(=O)C1CCN(C(=O)C)CC1
O[C@H]1[C@@H](O)[C@H](n2cnc3c(N)ncnc23)O[C@@H]1CNC(=O)C1CN(C(=O)C)CCC1
O[C@H]1[C@@H](O)[C@H](n2cnc3c(N)ncnc23)O[C@@H]1CNC(=O)C1(C)CN(C(=O)C)CC1
O[C@H]1[C@@H](O)[C@H](n2cnc3c(N)ncnc23)O[C@@H]1CNC(=O)C1CN(CC)C(=O)CC1
O[C@H]1[C@@H](O)[C@H](n2cnc3c(N)ncnc23)O[C@@H]1CNC(=O)C(=O)N1CC(C)CCC1
O[C@H]1[C@@H](O)[C@H](n2cnc3c(N)ncnc23)O[C@@H]1CNC(=O)C(=O)N1CCC(C)CC1
O[C@H]1[C@@H](O)[C@H](n2cnc3c(N)ncnc23)O[C@@H]1CNC(=O)C1CN(CC2CC2)C(=O)C1
O[C@H]1[C@@H](O)[C@H](n2cnc3c(N)ncnc23)O[C@@H]1CNC(=O)C1CN(C(=O)CC)CC1
O[C@H]1[C@@H](O)[C@H](n2cnc3c(N)ncnc23)O[C@@H]1CNC(=O)C1CN(CCC)C(=O)C1
O[C@H]1[C@@H](O)[C@H](n2cnc3c(N)ncnc23)O[C@@H]1CNC(=O)CN1C(=O)C(CC)CC1
O[C@H]1[C@@H](O)[C@H](n2cnc3c(N)ncnc23)O[C@@H]1CNC(=O)CN(C)C(=O)C1CCC1
O[C@H]1[C@@H](O)[C@H](n2cnc3c(N)ncnc23)O[C@@H]1CNC(=O)CCCC(=O)N(C)C
O[C@H]1[C@@H](O)[C@H](n2cnc3c(N)ncnc23)O[C@@H]1CNC(=O)CCCN(C)C(=O)C
O[C@H]1[C@@H](O)[C@H](n2cnc3c(N)ncnc23)O[C@@H]1CNC(=O)c1oc(CC)nn1
O[C@H]1[C@@H](O)[C@H](n2cnc3c(N)ncnc23)O[C@@H]1CNC(=O)c1nc(CC)on1
O[C@H]1[C@@H](O)[C@H](n2cnc3c(N)ncnc23)O[C@@H]1CNC(=O)c1onc(CC)n1
O[C@H]1[C@@H](O)[C@H](n2cnc3c(N)ncnc23)O[C@@H]1CNC(=O)c1c(CC)non1
O[C@H]1[C@@H](O)[C@H](n2cnc3c(N)ncnc23)O[C@@H]1CNC(=O)CN1C(=O)C=C2CSCCC2=N1
O[C@H]1[C@@H](O)[C@H](n2cnc3c(N)ncnc23)O[C@@H]1CNC(=O)C12C3C4C5(C#N)C3C1C5C24
O[C@H]1[C@@H](O)[C@H](n2cnc3c(N)ncnc23)O[C@@H]1CNC(=O)C=1OC(C)(C)C(=O)C=1
S(=O)(=O)(N(C)C)c1cn(C)c(C(=O)NC[C@@H]2[C@@H](O)[C@@H](O)[C@H](n3cnc4c(N)ncnc34)O2)c1
S(=O)(=O)(NC[C@@H]1[C@@H](O)[C@@H](O)[C@H](n2cnc3c(N)ncnc23)O1)c1cn(C)c(C(=O)N(C)C)c1
O[C@H]1[C@@H](O)[C@H](n2cnc3c(N)ncnc23)O[C@@H]1CNC(=O)C1(C)CCN(C(=O)C#C)CC1
O[C@H]1[C@@H](O)[C@H](n2cnc3c(N)ncnc23)O[C@@H]1CNC(=O)C=CC[N+](C)(C)C
S(=O)(=O)(NC[C@@H]1[C@@H](O)[C@@H](O)[C@H](n2cnc3c(N)ncnc23)O1)c1n(C)c(C)nc1
S(=O)(=O)(NC[C@@H]1[C@@H](O)[C@@H](O)[C@H](n2cnc3c(N)ncnc23)O1)c1nc(C)n(C)c1
S(=O)(=O)(NC[C@@H]1[C@@H](O)[C@@H](O)[C@H](n2cnc3c(N)ncnc23)O1)c1c(C)n(C)nc1
S(=O)(=O)(NC[C@@H]1[C@@H](O)[C@@H](O)[C@H](n2cnc3c(N)ncnc23)O1)c1c(C)nn(C)c1
S(=O)(=O)(NC[C@@H]1[C@@H](O)[C@@H](O)[C@H](n2cnc3c(N)ncnc23)O1)c1nn(C)c(C)c1
S(=O)(=O)(NC[C@@H]1[C@@H](O)[C@@H](O)[C@H](n2cnc3c(N)ncnc23)O1)c1n(C)nc(C)c1
S(=O)(=O)(NC[C@@H]1[C@@H](O)[C@@H](O)[C@H](n2cnc3c(N)ncnc23)O1)c1c(C)cn(C)n1
S(=O)(=O)(NC[C@@H]1[C@@H](O)[C@@H](O)[C@H](n2cnc3c(N)ncnc23)O1)c1n(C)ncc1C
S(=O)(=O)(C(F)F)N1CCC(C(=O)NC[C@@H]2[C@@H](O)[C@@H](O)[C@H](n3cnc4c(N)ncnc34)O2)CC1
S(=O)(=O)(C(F)F)N1CC(C(=O)NC[C@@H]2[C@@H](O)[C@@H](O)[C@H](n3cnc4c(N)ncnc34)O2)CCC1
O[C@H]1[C@@H](O)[C@H](n2cnc3c(N)ncnc23)O[C@@H]1CNC(=O)C1n2cnnc2CCC1
O[C@H]1[C@@H](O)[C@H](n2cnc3c(N)ncnc23)O[C@@H]1CNC(=O)C1n2ncnc2CCC1
FC(F)C(=O)NC[C@@H]1[C@@H](O)[C@@H](O)[C@H](n2cnc3c(N)ncnc23)O1
S(=O)(=O)(NC[C@@H]1[C@@H](O)[C@@H](O)[C@H](n2cnc3c(N)ncnc23)O1)c1ccc(S(=O)(=O)C)cc1
S(=O)(=O)(NC[C@@H]1[C@@H](O)[C@@H](O)[C@H](n2cnc3c(N)ncnc23)O1)c1cc(S(=O)(=O)C)ccc1
S(=O)(=O)(NC[C@@H]1[C@@H](O)[C@@H](O)[C@H](n2cnc3c(N)ncnc23)O1)c1c(S(=O)(=O)C)cccc1
S(=O)(=O)(NC[C@@H]1[C@@H](O)[C@@H](O)[C@H](n2cnc3c(N)ncnc23)O1)c1cc(OC)ncc1
S(=O)(=O)(NC[C@@H]1[C@@H](O)[C@@H](O)[C@H](n2cnc3c(N)ncnc23)O1)c1cnc(OC)cc1
S(=O)(=O)(NC[C@@H]1[C@@H](O)[C@@H](O)[C@H](n2cnc3c(N)ncnc23)O1)c1c(OC)cncc1
S(=O)(=O)(NC[C@@H]1[C@@H](O)[C@@H](O)[C@H](n2cnc3c(N)ncnc23)O1)c1c(OC)ccnc1
S(=O)(=O)(NC[C@@H]1[C@@H](O)[C@@H](O)[C@H](n2cnc3c(N)ncnc23)O1)c1c(OC)nccc1
S(=O)(=O)(NC[C@@H]1[C@@H](O)[C@@H](O)[C@H](n2cnc3c(N)ncnc23)O1)c1nc(OC)ccc1
S(=O)(=O)(NC[C@@H]1[C@@H](O)[C@@H](O)[C@H](n2cnc3c(N)ncnc23)O1)c1cc(OC)cnc1
S(=O)(=O)(NC[C@@H]1[C@@H](O)[C@@H](O)[C@H](n2cnc3c(N)ncnc23)O1)c1ncc(OC)cc1
S(=O)(=O)(NC[C@@H]1[C@@H](O)[C@@H](O)[C@H](n2cnc3c(N)ncnc23)O1)c1nccc(OC)c1
S(=O)(=O)(NC[C@@H]1[C@@H](O)[C@@H](O)[C@H](n2cnc3c(N)ncnc23)O1)CCOC1(C#N)CCC1
S(=O)(=O)(NC[C@@H]1[C@@H](O)[C@@H](O)[C@H](n2cnc3c(N)ncnc23)O1)Cc1onc(OC)c1
FC(F)(F)C(CN(C)C=O)C(=O)NC[C@@H]1[C@@H](O)[C@@H](O)[C@H](n2cnc3c(N)ncnc23)O1
[S+](C)(C)CCC(=O)NC[C@@H]1[C@@H](O)[C@@H](O)[C@H](n2cnc3c(N)ncnc23)O1
S(=O)(CC(=O)NC[C@@H]1[C@@H](O)[C@@H](O)[C@H](n2cnc3c(N)ncnc23)O1)C(F)(F)F
O[C@H]1[C@@H](O)[C@H](n2cnc3c(N)ncnc23)O[C@@H]1CNC(=O)C1C(C#C)C1
O[C@H]1[C@@H](O)[C@H](n2cnc3c(N)ncnc23)O[C@@H]1CNC(=O)c1c(C)n(C2COCC2)nn1
O[C@H]1[C@@H](O)[C@H](n2cnc3c(N)ncnc23)O[C@@H]1CNC(=O)CCc1n2C=CN(C3CC3)C(=O)c2nn1
S(=O)(=O)(NC[C@@H]1[C@@H](O)[C@@H](O)[C@H](n2cnc3c(N)ncnc23)O1)c1n2CCCc2nc1
S(=O)(=O)(NC[C@@H]1[C@@H](O)[C@@H](O)[C@H](n2cnc3c(N)ncnc23)O1)c1nc2n(CCC2)c1
O[C@H]1[C@@H](O)[C@H](n2cnc3c(N)ncnc23)O[C@@H]1CNC(=O)C1OCCN(C(=O)C(C)(C)C)C1
S(=O)(=O)(NC[C@@H]1[C@@H](O)[C@@H](O)[C@H](n2cnc3c(N)ncnc23)O1)c1c(OC)nc(OC)cc1
S(=O)(=O)(NC[C@@H]1[C@@H](O)[C@@H](O)[C@H](n2cnc3c(N)ncnc23)O1)c1cc(OC)c(OC)nc1
O[C@H]1[C@@H](O)[C@H](n2cnc3c(N)ncnc23)O[C@@H]1CNC(=O)CC(OC(=O)C)CC(OCC)=O
O[C@H]1[C@@H](O)[C@H](n2cnc3c(N)ncnc23)O[C@@H]1CNC(=O)C1CC(C(=O)N2CCOCC2)CC1
O[C@H]1[C@@H](O)[C@H](n2cnc3c(N)ncnc23)O[C@@H]1CNC(=O)C1CCN(C(=O)COCC)CC1
O[C@H]1[C@@H](O)[C@H](n2cnc3c(N)ncnc23)O[C@@H]1CNC(=O)C1CN(CCCOCC)C(=O)C1
O[C@H]1[C@@H](O)[C@H](n2cnc3c(N)ncnc23)O[C@@H]1CNC(=O)COC=1C(=O)C=C(C)N(C)C=1
O[C@H]1[C@@H](O)[C@H](n2cnc3c(N)ncnc23)O[C@@H]1CNC(=O)CN1C(C)=CC(=O)C(OC)=C1
S(=O)(=O)(CC(=O)NC[C@@H]1[C@@H](O)[C@@H](O)[C@H](n2cnc3c(N)ncnc23)O1)Cc1cnccc1
S(=O)(=O)(CC(=O)NC[C@@H]1[C@@H](O)[C@@H](O)[C@H](n2cnc3c(N)ncnc23)O1)Cc1ncccc1
S(=O)(=O)(NC[C@@H]1[C@@H](O)[C@@H](O)[C@H](n2cnc3c(N)ncnc23)O1)CCS(=O)(=O)c1ccccc1
O[C@H]1[C@@H](O)[C@H](n2cnc3c(N)ncnc23)O[C@@H]1CNC(=O)C(=O)c1ccncc1
O[C@H]1[C@@H](O)[C@H](n2cnc3c(N)ncnc23)O[C@@H]1CNC(=O)C(=O)c1cnccc1
O[C@H]1[C@@H](O)[C@H](n2cnc3c(N)ncnc23)O[C@@H]1CNC(=O)C(=O)c1ncccc1
O[C@H]1[C@@H](O)[C@H](n2cnc3c(N)ncnc23)O[C@@H]1CNC(=O)c1nn(C)c(C#N)c1
O[C@H]1[C@@H](O)[C@H](n2cnc3c(N)ncnc23)O[C@@H]1CNC(=O)c1n(C)ncc1C#N
O[C@H]1[C@@H](O)[C@H](n2cnc3c(N)ncnc23)O[C@@H]1CNC(=O)c1c(C#N)n(C)nc1
O[C@H]1[C@@H](O)[C@H](n2cnc3c(N)ncnc23)O[C@@H]1CNC(=O)C1=C(C)OCCO1
S(CC(=O)NC[C@@H]1[C@@H](O)[C@@H](O)[C@H](n2cnc3c(N)ncnc23)O1)C(=O)C
S(CC(=O)NC[C@@H]1[C@@H](O)[C@@H](O)[C@H](n2cnc3c(N)ncnc23)O1)c1n(C)cnn1
O[C@H]1[C@@H](O)[C@H](n2cnc3c(N)ncnc23)O[C@@H]1CNC(=O)c1nnc(C(OCC)=O)cc1
O[C@H]1[C@@H](O)[C@H](n2cnc3c(N)ncnc23)O[C@@H]1CNC(=O)c1ncc(C(OCC)=O)nc1
FC(F)C1(C(=O)NC[C@@H]2[C@@H](O)[C@@H](O)[C@H](n3cnc4c(N)ncnc34)O2)COC1
FC(F)(COC)C(=O)NC[C@@H]1[C@@H](O)[C@@H](O)[C@H](n2cnc3c(N)ncnc23)O1
FC(F)COCC(=O)NC[C@@H]1[C@@H](O)[C@@H](O)[C@H](n2cnc3c(N)ncnc23)O1
O[C@H]1[C@@H](O)[C@H](n2cnc3c(N)ncnc23)O[C@@H]1CNC(=O)C1=C(C)N(C)c2n(ncn2)C1
O[C@H]1[C@@H](O)[C@H](n2cnc3c(N)ncnc23)O[C@@H]1CNC(=O)C1C2COCCC12
O[C@H]1[C@@H](O)[C@H](n2cnc3c(N)ncnc23)O[C@@H]1CNC(=O)CC1C2COCC12
O[C@H]1[C@@H](O)[C@H](n2cnc3c(N)ncnc23)O[C@@H]1CNC(=O)C(C)C1COC1
O[C@H]1[C@@H](O)[C@H](n2cnc3c(N)ncnc23)O[C@@H]1CNC(=O)C1C(COC)C1
O[C@H]1[C@@H](O)[C@H](n2cnc3c(N)ncnc23)O[C@@H]1CNC(=O)C(C)COC
S(=O)(=O)(CC(=O)NC[C@@H]1[C@@H](O)[C@@H](O)[C@H](n2cnc3c(N)ncnc23)O1)Cc1n(C)nc(C)c1
S(CC(=O)NC[C@@H]1[C@@H](O)[C@@H](O)[C@H](n2cnc3c(N)ncnc23)O1)Cc1nc(C(=O)N(C)C)on1
O[C@H]1[C@@H](O)[C@H](n2cnc3c(N)ncnc23)O[C@@H]1CNC(=O)C=CC(OCC=C)=O
O[C@H]1[C@@H](O)[C@H](n2cnc3c(N)ncnc23)O[C@@H]1CNC(=O)C1ON=C(c2cn(C)nc2)C1
S(=O)(=O)(NC[C@@H]1[C@@H](O)[C@@H](O)[C@H](n2cnc3c(N)ncnc23)O1)CC(F)=C
S(=O)(=O)(C)c1ccc(C(=O)C(=O)NC[C@@H]2[C@@H](O)[C@@H](O)[C@H](n3cnc4c(N)ncnc34)O2)cc1
S(=O)(=O)(C)C(C)(C)c1oc(C(=O)NC[C@@H]2[C@@H](O)[C@@H](O)[C@H](n3cnc4c(N)ncnc34)O2)nn1
S(=O)(=O)(NC[C@@H]1[C@@H](O)[C@@H](O)[C@H](n2cnc3c(N)ncnc23)O1)C1(C(OC)=O)CCCC1
S(=O)(=O)(NC[C@@H]1[C@@H](O)[C@@H](O)[C@H](n2cnc3c(N)ncnc23)O1)C1(C(OCC)=O)CCC1
S(=O)(=O)(NC[C@@H]1[C@@H](O)[C@@H](O)[C@H](n2cnc3c(N)ncnc23)O1)C1(CC(OCC)=O)CC1
O[C@H]1[C@@H](O)[C@H](n2cnc3c(N)ncnc23)O[C@@H]1CNC(=O)c1ccc(-n2nnnc2)cc1
O[C@H]1[C@@H](O)[C@H](n2cnc3c(N)ncnc23)O[C@@H]1CNC(=O)c1cnc(-n2cncc2)nc1
O[C@H]1[C@@H](O)[C@H](n2cnc3c(N)ncnc23)O[C@@H]1CNC(=O)c1nccc(-n2cnnc2)c1
O[C@H]1[C@@H](O)[C@H](n2cnc3c(N)ncnc23)O[C@@H]1CNC(=O)c1cnc(-n2cnnc2)cc1
O[C@H]1[C@@H](O)[C@H](n2cnc3c(N)ncnc23)O[C@@H]1CNC(=O)c1cc(-n2cnnc2)ncc1
O[C@H]1[C@@H](O)[C@H](n2cnc3c(N)ncnc23)O[C@@H]1CNC(=O)c1nc(-n2cnnc2)ccc1
O[C@H]1[C@@H](O)[C@H](n2cnc3c(N)ncnc23)O[C@@H]1CNC(=O)c1ncn(-c2ncccn2)c1
O[C@H]1[C@@H](O)[C@H](n2cnc3c(N)ncnc23)O[C@@H]1CNC(=O)c1nnn(-c2ccncc2)c1
O[C@H]1[C@@H](O)[C@H](n2cnc3c(N)ncnc23)O[C@@H]1CNC(=O)c1cn(-c2ncccn2)nc1
O[C@H]1[C@@H](O)[C@H](n2cnc3c(N)ncnc23)O[C@@H]1CNC(=O)c1c(-n2nccn2)nccc1
O[C@H]1[C@@H](O)[C@H](n2cnc3c(N)ncnc23)O[C@@H]1CNC(=O)c1nn(-c2ccccc2)nn1
O[C@H]1[C@@H](O)[C@H](n2cnc3c(N)ncnc23)O[C@@H]1CNC(=O)c1ncn(-c2nccnc2)c1
O[C@H]1[C@@H](O)[C@H](n2cnc3c(N)ncnc23)O[C@@H]1CNC(=O)c1cc(-n2nnnc2)ccc1
O[C@H]1[C@@H](O)[C@H](n2cnc3c(N)ncnc23)O[C@@H]1CNC(=O)c1cc(-n2nncc2)cnc1
O[C@H]1[C@@H](O)[C@H](n2cnc3c(N)ncnc23)O[C@@H]1CNC(=O)c1nnc(-n2cncc2)cc1
O[C@H]1[C@@H](O)[C@H](n2cnc3c(N)ncnc23)O[C@@H]1CNC(=O)c1ncc(-n2ncnc2)cc1
O[C@H]1[C@@H](O)[C@H](n2cnc3c(N)ncnc23)O[C@@H]1CNC(=O)c1nnn(-c2cnccc2)c1
O[C@H]1[C@@H](O)[C@H](n2cnc3c(N)ncnc23)O[C@@H]1CNC(=O)c1c(-n2nnnc2)cccc1
O[C@H]1[C@@H](O)[C@H](n2cnc3c(N)ncnc23)O[C@@H]1CNC(=O)c1cnc(-n2ncnc2)cc1
O[C@H]1[C@@H](O)[C@H](n2cnc3c(N)ncnc23)O[C@@H]1CNC(=O)c1nc(-n2cncc2)cnc1
O[C@H]1[C@@H](O)[C@H](n2cnc3c(N)ncnc23)O[C@@H]1CNC(=O)c1cc(-n2ncnc2)ncc1
O[C@H]1[C@@H](O)[C@H](n2cnc3c(N)ncnc23)O[C@@H]1CNC(=O)c1nc(-n2ncnc2)ccc1
O[C@H]1[C@@H](O)[C@H](n2cnc3c(N)ncnc23)O[C@@H]1CNC(=O)c1c(-n2nncc2)nccc1
O[C@H]1[C@@H](O)[C@H](n2cnc3c(N)ncnc23)O[C@@H]1CNC(=O)c1c(-n2cncc2)nccn1
O[C@H]1[C@@H](O)[C@H](n2cnc3c(N)ncnc23)O[C@@H]1CNC(=O)c1c(-n2ncnc2)nccc1
O[C@H]1[C@@H](O)[C@H](n2cnc3c(N)ncnc23)O[C@@H]1CNC(=O)c1cn(-c2nccnc2)nc1
O[C@H]1[C@@H](O)[C@H](n2cnc3c(N)ncnc23)O[C@@H]1CNC(=O)c1nn(-c2ncccc2)cn1
O[C@H]1[C@@H](O)[C@H](n2cnc3c(N)ncnc23)O[C@@H]1CNC(=O)c1nn(-c2nccnc2)cc1
O[C@H]1[C@@H](O)[C@H](n2cnc3c(N)ncnc23)O[C@@H]1CNC(=O)c1nnc(-n2nccc2)cc1
O[C@H]1[C@@H](O)[C@H](n2cnc3c(N)ncnc23)O[C@@H]1CNC(=O)c1ncc(-n2nccc2)nc1
O[C@H]1[C@@H](O)[C@H](n2cnc3c(N)ncnc23)O[C@@H]1CNC(=O)c1nc(-n2nccc2)cnc1
O[C@H]1[C@@H](O)[C@H](n2cnc3c(N)ncnc23)O[C@@H]1CNC(=O)c1c(-n2nncn2)cccc1
FC1(C(OCC)=O)C(C(=O)NC[C@@H]2[C@@H](O)[C@@H](O)[C@H](n3cnc4c(N)ncnc34)O2)C1
FC(C)(C(OCC)=O)C(=O)NC[C@@H]1[C@@H](O)[C@@H](O)[C@H](n2cnc3c(N)ncnc23)O1
FC(CC)(C(OC)=O)C(=O)NC[C@@H]1[C@@H](O)[C@@H](O)[C@H](n2cnc3c(N)ncnc23)O1
O[C@H]1[C@@H](O)[C@H](n2cnc3c(N)ncnc23)O[C@@H]1CNC(=O)C1C(c2n(C)nnc2)C1
S(=O)(=O)([O-])c1c(OCC(=O)NC[C@@H]2[C@@H](O)[C@@H](O)[C@H](n3cnc4c(N)ncnc34)O2)ccc(C)c1
O[C@H]1[C@@H](O)[C@H](n2cnc3c(N)ncnc23)O[C@@H]1CNC(=O)CN1C(=O)C2(OC1=O)CCCC2
O[C@H]1[C@@H](O)[C@H](n2cnc3c(N)ncnc23)O[C@@H]1CNC(=O)CCCC(=O)N(CCOC)CCOC
O[C@H]1[C@@H](O)[C@H](n2cnc3c(N)ncnc23)O[C@@H]1CNC(=O)c1cnc(CCOC)nc1
O[C@H]1[C@@H](O)[C@H](n2cnc3c(N)ncnc23)O[C@@H]1CNC(=O)C1CCc2n(C)nnc2C1
O[C@H]1[C@@H](O)[C@H](n2cnc3c(N)ncnc23)O[C@@H]1CNC(=O)C1CCc2nnn(C)c2C1
S(=O)(=O)(NC[C@@H]1[C@@H](O)[C@@H](O)[C@H](n2cnc3c(N)ncnc23)O1)c1n(C)nc2CCOCc12
S(=O)(=O)(NC[C@@H]1[C@@H](O)[C@@H](O)[C@H](n2cnc3c(N)ncnc23)O1)c1cn(CCF)nc1
O[C@H]1[C@@H](O)[C@H](n2cnc3c(N)ncnc23)O[C@@H]1CNC(=O)c1cc(C)c(N2CCN(C=O)CC2)nc1
O[C@H]1[C@@H](O)[C@H](n2cnc3c(N)ncnc23)O[C@@H]1CNC(=O)c1c(C)n(-c2cn(C)nc2)nn1
O[C@H]1[C@@H](O)[C@H](n2cnc3c(N)ncnc23)O[C@@H]1CNC(=O)c1c(C)n(-c2nn(C)cc2)nn1
O[C@H]1[C@@H](O)[C@H](n2cnc3c(N)ncnc23)O[C@@H]1CNC(=O)c1c(n(C)nc1C)-n1ncnc1
O[C@H]1[C@@H](O)[C@H](n2cnc3c(N)ncnc23)O[C@@H]1CNC(=O)c1c(C)nn(-c2cn(C)nc2)n1
O[C@H]1[C@@H](O)[C@H](n2cnc3c(N)ncnc23)O[C@@H]1CNC(=O)Cc1nn(C(C)(C)C)nn1
ClC(COC(=O)C(=O)NC[C@@H]1[C@@H](O)[C@@H](O)[C@H](n2cnc3c(N)ncnc23)O1)=C
O[C@H]1[C@@H](O)[C@H](n2cnc3c(N)ncnc23)O[C@@H]1CNC(=O)CN1C(=O)c2ccccc2C1=O
S(CCC(=O)NC[C@@H]1[C@@H](O)[C@@H](O)[C@H](n2cnc3c(N)ncnc23)O1)CC(OC)=O
O[C@H]1[C@@H](O)[C@H](n2cnc3c(N)ncnc23)O[C@@H]1CNC(=O)C1C(C(=O)N2CCOCC2)C2CC1C=C2
O[C@H]1[C@@H](O)[C@H](n2cnc3c(N)ncnc23)O[C@@H]1CNC(=O)c1cc(-n2nnnc2)c(OC)cc1
O[C@H]1[C@@H](O)[C@H](n2cnc3c(N)ncnc23)O[C@@H]1CNC(=O)CCN1C(=O)c2cnn(C)c2N=C1
O[C@H]1[C@@H](O)[C@H](n2cnc3c(N)ncnc23)O[C@@H]1CNC(=O)C1C(COC)(COC)C1
O[C@H]1[C@@H](O)[C@H](n2cnc3c(N)ncnc23)O[C@@H]1CNC(=O)CC(COC)COC
O[C@H]1[C@@H](O)[C@H](n2cnc3c(N)ncnc23)O[C@@H]1CNC(=O)Cc1n2C=CN=Cc2nc1
O[C@H]1[C@@H](O)[C@H](n2cnc3c(N)ncnc23)O[C@@H]1CNC(=O)Cc1n2N=CC=Cc2nc1
O[C@H]1[C@@H](O)[C@H](n2cnc3c(N)ncnc23)O[C@@H]1CNC(=O)CC1=Nn2c(C)nnc2SC1
O[C@H]1[C@@H](O)[C@H](n2cnc3c(N)ncnc23)O[C@@H]1CNC(=O)C=1N2C=CSC2=NC(=O)C=1
O[C@H]1[C@@H](O)[C@H](n2cnc3c(N)ncnc23)O[C@@H]1CNC(=O)C=1N=C2SC=CN2C(=O)C=1
O[C@H]1[C@@H](O)[C@H](n2cnc3c(N)ncnc23)O[C@@H]1CNC(=O)C=1C(=O)N2C=CSC2=NC=1
O[C@H]1[C@@H](O)[C@H](n2cnc3c(N)ncnc23)O[C@@H]1CNC(=O)c1nn(CC#N)cc1
O[C@H]1[C@@H](O)[C@H](n2cnc3c(N)ncnc23)O[C@@H]1CNC(=O)c1n(CC#N)ncc1
O[C@H]1[C@@H](O)[C@H](n2cnc3c(N)ncnc23)O[C@@H]1CNC(=O)C(C)N1C(=O)C=CC=C1
O[C@H]1[C@@H](O)[C@H](n2cnc3c(N)ncnc23)O[C@@H]1CNC(=O)c1ncoc1
O[C@H]1[C@@H](O)[C@H](n2cnc3c(N)ncnc23)O[C@@H]1CNC(=O)c1ocnc1
O[C@H]1[C@@H](O)[C@H](n2cnc3c(N)ncnc23)O[C@@H]1CNC(=O)c1occn1
O[C@H]1[C@@H](O)[C@H](n2cnc3c(N)ncnc23)O[C@@H]1CNC(=O)c1conc1
O[C@H]1[C@@H](O)[C@H](n2cnc3c(N)ncnc23)O[C@@H]1CNC(=O)c1nocc1
O[C@H]1[C@@H](O)[C@H](n2cnc3c(N)ncnc23)O[C@@H]1CNC(=O)c1oncc1
O[C@H]1[C@@H](O)[C@H](n2cnc3c(N)ncnc23)O[C@@H]1CNC(=O)C1=C(C)N(C)C=CC1=O
O[C@H]1[C@@H](O)[C@H](n2cnc3c(N)ncnc23)O[C@@H]1CNC(=O)C=1C(=O)C=C(C)N(C)C=1
O[C@H]1[C@@H](O)[C@H](n2cnc3c(N)ncnc23)O[C@@H]1CNC(=O)C1=CN(C)C(=O)C(C)=C1
O[C@H]1[C@@H](O)[C@H](n2cnc3c(N)ncnc23)O[C@@H]1CNC(=O)C=1N(C)C(C)=CC(=O)C=1
O[C@H]1[C@@H](O)[C@H](n2cnc3c(N)ncnc23)O[C@@H]1CNC(=O)C=1C=C(C)N(C)C(=O)C=1
O[C@H]1[C@@H](O)[C@H](n2cnc3c(N)ncnc23)O[C@@H]1CNC(=O)C=1C(=O)N(C)C(C)=CC=1
O[C@H]1[C@@H](O)[C@H](n2cnc3c(N)ncnc23)O[C@@H]1CNC(=O)C=1C(C)=CC(=O)N(C)C=1
O[C@H]1[C@@H](O)[C@H](n2cnc3c(N)ncnc23)O[C@@H]1CNC(=O)CN1C(C)=CC(=O)C=C1
O[C@H]1[C@@H](O)[C@H](n2cnc3c(N)ncnc23)O[C@@H]1CNC(=O)CN1C(=O)C(C)=CC=C1
O[C@H]1[C@@H](O)[C@H](n2cnc3c(N)ncnc23)O[C@@H]1CNC(=O)CN1C(=O)C=CC=C1C
O[C@H]1[C@@H](O)[C@H](n2cnc3c(N)ncnc23)O[C@@H]1CNC(=O)CN1C(=O)C=CC(C)=C1
O[C@H]1[C@@H](O)[C@H](n2cnc3c(N)ncnc23)O[C@@H]1CNC(=O)C1=CN(CC)C(=O)C=C1
O[C@H]1[C@@H](O)[C@H](n2cnc3c(N)ncnc23)O[C@@H]1CNC(=O)C1=CC(=O)N(CC)C=C1
O[C@H]1[C@@H](O)[C@H](n2cnc3c(N)ncnc23)O[C@@H]1CNC(=O)C=1C(=O)N(CC)C=CC=1
O[C@H]1[C@@H](O)[C@H](n2cnc3c(N)ncnc23)O[C@@H]1CNC(=O)C=1N(CC)C(=O)C=CC=1
O[C@H]1[C@@H](O)[C@H](n2cnc3c(N)ncnc23)O[C@@H]1CNC(=O)CN1C(=O)C=C(C)C=C1
O[C@H]1[C@@H](O)[C@H](n2cnc3c(N)ncnc23)O[C@@H]1CNC(=O)CCN1C(=O)C=CC=C1
O[C@H]1[C@@H](O)[C@H](n2cnc3c(N)ncnc23)O[C@@H]1CNC(=O)CN1C(=O)c2sccc2-n2nncc12
O[C@H]1[C@@H](O)[C@H](n2cnc3c(N)ncnc23)O[C@@H]1CNC(=O)C=1SC2COCCC2N=1
S(=O)(=O)(NC[C@@H]1[C@@H](O)[C@@H](O)[C@H](n2cnc3c(N)ncnc23)O1)C1CC(F)C1
S(=O)(=O)(NC[C@@H]1[C@@H](O)[C@@H](O)[C@H](n2cnc3c(N)ncnc23)O1)C1C(F)CC1
O[C@H]1[C@@H](O)[C@H](n2cnc3c(N)ncnc23)O[C@@H]1CNC(=O)C1(C#N)CC1
O[C@H]1[C@@H](O)[C@H](n2cnc3c(N)ncnc23)O[C@@H]1CNC(=O)CCC#N
O[C@H]1[C@@H](O)[C@H](n2cnc3c(N)ncnc23)O[C@@H]1CNC(=O)C=1CCOC=1
O[C@H]1[C@@H](O)[C@H](n2cnc3c(N)ncnc23)O[C@@H]1CNC(=O)C=1OCCC=1
S(=O)(=O)(NC[C@@H]1[C@@H](O)[C@@H](O)[C@H](n2cnc3c(N)ncnc23)O1)CC1(F)CC1
Clc1nnc(S(=O)(=O)NC[C@@H]2[C@@H](O)[C@@H](O)[C@H](n3cnc4c(N)ncnc34)O2)cc1
O[C@H]1[C@@H](O)[C@H](n2cnc3c(N)ncnc23)O[C@@H]1CNC(=O)CN1C(=O)C=C(c2ccncc2)N=C1
O[C@H]1[C@@H](O)[C@H](n2cnc3c(N)ncnc23)O[C@@H]1CNC(=O)CN1C(=O)C=C(c2ncccc2)N=C1
FC1(C(=O)NC[C@@H]2[C@@H](O)[C@@H](O)[C@H](n3cnc4c(N)ncnc34)O2)C2(CS(=O)(=O)C1)CCC2
O[C@H]1[C@@H](O)[C@H](n2cnc3c(N)ncnc23)O[C@@H]1CNC(=O)CN1C(=O)C=C2CCCC2=N1
O[C@H]1[C@@H](O)[C@H](n2cnc3c(N)ncnc23)O[C@@H]1CNC(=O)C=1C(=O)c2cnn(C)c2N(C)C=1
O[C@H]1[C@@H](O)[C@H](n2cnc3c(N)ncnc23)O[C@@H]1CNC(=O)C1N(C=O)C(C)(C)SC1
S(=O)(=O)(C)c1cc(C(=O)NC[C@@H]2[C@@H](O)[C@@H](O)[C@H](n3cnc4c(N)ncnc34)O2)oc1
S(=O)(=O)(C)c1occ(C(=O)NC[C@@H]2[C@@H](O)[C@@H](O)[C@H](n3cnc4c(N)ncnc34)O2)c1
S(=O)(=O)(C)c1oc(C(=O)NC[C@@H]2[C@@H](O)[C@@H](O)[C@H](n3cnc4c(N)ncnc34)O2)cc1
O[C@H]1[C@@H](O)[C@H](n2cnc3c(N)ncnc23)O[C@@H]1CNC(=O)c1onc(OC)c1
O[C@H]1[C@@H](O)[C@H](n2cnc3c(N)ncnc23)O[C@@H]1CNC(=O)c1nc(OC)oc1
O[C@H]1[C@@H](O)[C@H](n2cnc3c(N)ncnc23)O[C@@H]1CNC(=O)c1oc(OC)cn1
O[C@H]1[C@@H](O)[C@H](n2cnc3c(N)ncnc23)O[C@@H]1CNC(=O)c1c(OC)onc1
O[C@H]1[C@@H](O)[C@H](n2cnc3c(N)ncnc23)O[C@@H]1CNC(=O)c1c(OC)con1
S(=O)(CC(F)(F)F)CC(=O)NC[C@@H]1[C@@H](O)[C@@H](O)[C@H](n2cnc3c(N)ncnc23)O1
O[C@H]1[C@@H](O)[C@H](n2cnc3c(N)ncnc23)O[C@@H]1CNC(=O)C1N(C(=O)CC)CSC1
O[C@H]1[C@@H](O)[C@H](n2cnc3c(N)ncnc23)O[C@@H]1CNC(=O)COCCN1C(=O)c2ccccc2C1=O
O[C@H]1[C@@H](O)[C@H](n2cnc3c(N)ncnc23)O[C@@H]1CNC(=O)C1CC2OC(=O)OC2C1
O[C@H]1[C@@H](O)[C@H](n2cnc3c(N)ncnc23)O[C@@H]1CNC(=O)c1c([N+](=O)[O-])n(C)nc1
O[C@H]1[C@@H](O)[C@H](n2cnc3c(N)ncnc23)O[C@@H]1CNC(=O)C=1C(C)=NS(=O)(=O)N(CC2CC2)C=1
O[C@H]1[C@@H](O)[C@H](n2cnc3c(N)ncnc23)O[C@@H]1CNC(=O)C[n+]1cscc1
O[C@H]1[C@@H](O)[C@H](n2cnc3c(N)ncnc23)O[C@@H]1CNC(=O)C1CN(c2ncccn2)CC1
O[C@H]1[C@@H](O)[C@H](n2cnc3c(N)ncnc23)O[C@@H]1CNC(=O)C1CN(c2ncncc2)CC1
FC(F)(F)C=1N=CN(CC(=O)NC[C@@H]2[C@@H](O)[C@@H](O)[C@H](n3cnc4c(N)ncnc34)O2)C(=O)C=1
FC(F)(F)CN1C(=O)C=CC(C(=O)NC[C@@H]2[C@@H](O)[C@@H](O)[C@H](n3cnc4c(N)ncnc34)O2)=N1
O[C@H]1[C@@H](O)[C@H](n2cnc3c(N)ncnc23)O[C@@H]1CNC(=O)CN1C(=O)c2cccnc2C1
O[C@H]1[C@@H](O)[C@H](n2cnc3c(N)ncnc23)O[C@@H]1CNC(=O)Cn1nnc(-c2cn(C)nc2)c1
O[C@H]1[C@@H](O)[C@H](n2cnc3c(N)ncnc23)O[C@@H]1CNC(=O)C1CC(OC)(C#N)C1
S(=O)(=O)(NC[C@@H]1[C@@H](O)[C@@H](O)[C@H](n2cnc3c(N)ncnc23)O1)c1csnc1
S(=O)(=O)(NC[C@@H]1[C@@H](O)[C@@H](O)[C@H](n2cnc3c(N)ncnc23)O1)c1ncsc1
S(=O)(=O)(NC[C@@H]1[C@@H](O)[C@@H](O)[C@H](n2cnc3c(N)ncnc23)O1)c1scnc1
S(=O)(=O)(NC[C@@H]1[C@@H](O)[C@@H](O)[C@H](n2cnc3c(N)ncnc23)O1)c1sncc1
S(=O)(=O)(NC[C@@H]1[C@@H](O)[C@@H](O)[C@H](n2cnc3c(N)ncnc23)O1)c1sccn1
O[C@H]1[C@@H](O)[C@H](n2cnc3c(N)ncnc23)O[C@@H]1CNC(=O)C=1C(=O)C=C(C)N(CCOC)C=1
O[C@H]1[C@@H](O)[C@H](n2cnc3c(N)ncnc23)O[C@@H]1CNC(=O)CN1C(=O)C2(CC1=O)CCCC2
O[C@H]1[C@@H](O)[C@H](n2cnc3c(N)ncnc23)O[C@@H]1CNC(=O)CCCCN1C(=O)CCC1=O
O[C@H]1[C@@H](O)[C@H](n2cnc3c(N)ncnc23)O[C@@H]1CNC(=O)COC1=C(C(=O)C)C(=O)OC(C)=C1
O[C@H]1[C@@H](O)[C@H](n2cnc3c(N)ncnc23)O[C@@H]1CNC(=O)C1(C#N)CCOCC1
O[C@H]1[C@@H](O)[C@H](n2cnc3c(N)ncnc23)O[C@@H]1CNC(=O)C1(C#N)COCCC1
Brc1nn(CC(=O)NC[C@@H]2[C@@H](O)[C@@H](O)[C@H](n3cnc4c(N)ncnc34)O2)nc1
S(=O)(=O)(N1CC(C(=O)NC[C@@H]2[C@@H](O)[C@@H](O)[C@H](n3cnc4c(N)ncnc34)O2)C1)c1ccccc1
S(=O)(=O)(N(C)CC(=O)NC[C@@H]1[C@@H](O)[C@@H](O)[C@H](n2cnc3c(N)ncnc23)O1)c1ccccc1
O[C@H]1[C@@H](O)[C@H](n2cnc3c(N)ncnc23)O[C@@H]1CNC(=O)C12N(C(=O)CC1)CC(=C)C2
S(=O)(=O)(N(CC(=O)NC[C@@H]1[C@@H](O)[C@@H](O)[C@H](n2cnc3c(N)ncnc23)O1)Cc1occc1)C
S(=O)(=O)(NC[C@@H]1[C@@H](O)[C@@H](O)[C@H](n2cnc3c(N)ncnc23)O1)CC1(F)CCOCC1
S(=O)(=O)(NC[C@@H]1[C@@H](O)[C@@H](O)[C@H](n2cnc3c(N)ncnc23)O1)CC1(F)COCCC1
S(=O)(=O)(NC[C@@H]1[C@@H](O)[C@@H](O)[C@H](n2cnc3c(N)ncnc23)O1)CC12CC(CF)(OC1)C2
S(C)CCC(=O)C(=O)NC[C@@H]1[C@@H](O)[C@@H](O)[C@H](n2cnc3c(N)ncnc23)O1
O[C@H]1[C@@H](O)[C@H](n2cnc3c(N)ncnc23)O[C@@H]1CNC(=O)C(C(C)C)c1nn(C)nn1
S(=O)(=O)(NC[C@@H]1[C@@H](O)[C@@H](O)[C@H](n2cnc3c(N)ncnc23)O1)C(F)(F)F
S(=O)(=O)(NC[C@@H]1[C@@H](O)[C@@H](O)[C@H](n2cnc3c(N)ncnc23)O1)c1cnc(N(C)C)cc1
O[C@H]1[C@@H](O)[C@H](n2cnc3c(N)ncnc23)O[C@@H]1CNC(=O)CCc1oc(C)nn1
O[C@H]1[C@@H](O)[C@H](n2cnc3c(N)ncnc23)O[C@@H]1CNC(=O)CCc1onc(C)n1
S(=O)(=O)(CCC(=O)NC[C@@H]1[C@@H](O)[C@@H](O)[C@H](n2cnc3c(N)ncnc23)O1)C(F)(F)F
O[C@H]1[C@@H](O)[C@H](n2cnc3c(N)ncnc23)O[C@@H]1CNC(=O)C1=Cn2ncc(C#N)c2N=C1
O[C@H]1[C@@H](O)[C@H](n2cnc3c(N)ncnc23)O[C@@H]1CNC(=O)C1=NOC2(C1)CCOCC2
S(=O)(=O)(NC[C@@H]1[C@@H](O)[C@@H](O)[C@H](n2cnc3c(N)ncnc23)O1)c1c(C#N)occ1
S(=O)(=O)(NC[C@@H]1[C@@H](O)[C@@H](O)[C@H](n2cnc3c(N)ncnc23)O1)c1c(C#N)cco1
S(=O)(=O)(NC[C@@H]1[C@@H](O)[C@@H](O)[C@H](n2cnc3c(N)ncnc23)O1)c1oc(C#N)cc1
O[C@H]1[C@@H](O)[C@H](n2cnc3c(N)ncnc23)O[C@@H]1CNC(=O)c1onc(OCCOC)c1
S(=O)(=O)(NC[C@@H]1[C@@H](O)[C@@H](O)[C@H](n2cnc3c(N)ncnc23)O1)c1scc(S(=O)(=O)C)c1
S(=O)(=O)(NC[C@@H]1[C@@H](O)[C@@H](O)[C@H](n2cnc3c(N)ncnc23)O1)c1c(OC)nsc1
S(=O)(=O)(NC[C@@H]1[C@@H](O)[C@@H](O)[C@H](n2cnc3c(N)ncnc23)O1)c1snc(OC)c1
S(=O)(=O)(NC[C@@H]1[C@@H](O)[C@@H](O)[C@H](n2cnc3c(N)ncnc23)O1)c1sc(OC)nc1
S(=O)(=O)(NC[C@@H]1[C@@H](O)[C@@H](O)[C@H](n2cnc3c(N)ncnc23)O1)C1CN(C(=O)c2ccccc2)C1
O[C@H]1[C@@H](O)[C@H](n2cnc3c(N)ncnc23)O[C@@H]1CNC(=O)CCC1C(=O)ON=C1C
O[C@H]1[C@@H](O)[C@H](n2cnc3c(N)ncnc23)O[C@@H]1CNC(=O)C1OCCn2ccnc12
P(=O)(C)(C)C(C)CC(=O)NC[C@@H]1[C@@H](O)[C@@H](O)[C@H](n2cnc3c(N)ncnc23)O1
O[C@H]1[C@@H](O)[C@H](n2cnc3c(N)ncnc23)O[C@@H]1CNC(=O)Cc1n2C=CC=Cc2nn1
O[C@H]1[C@@H](O)[C@H](n2cnc3c(N)ncnc23)O[C@@H]1CNC(=O)C1Cn2ccnc2C1
O[C@H]1[C@@H](O)[C@H](n2cnc3c(N)ncnc23)O[C@@H]1CNC(=O)Cc1n(C)ccn1
O[C@H]1[C@@H](O)[C@H](n2cnc3c(N)ncnc23)O[C@@H]1CNC(=O)Cc1ncn(C)c1
O[C@H]1[C@@H](O)[C@H](n2cnc3c(N)ncnc23)O[C@@H]1CNC(=O)Cc1n(C)cnc1
O[C@H]1[C@@H](O)[C@H](n2cnc3c(N)ncnc23)O[C@@H]1CNC(=O)Cc1cn(C)nc1
O[C@H]1[C@@H](O)[C@H](n2cnc3c(N)ncnc23)O[C@@H]1CNC(=O)Cc1nn(C)cc1
O[C@H]1[C@@H](O)[C@H](n2cnc3c(N)ncnc23)O[C@@H]1CNC(=O)Cc1n(C)ncc1
O[C@H]1[C@@H](O)[C@H](n2cnc3c(N)ncnc23)O[C@@H]1CNC(=O)c1n(C2CC2)cnn1
O[C@H]1[C@@H](O)[C@H](n2cnc3c(N)ncnc23)O[C@@H]1CNC(=O)c1nnn(C2CC2)c1
O[C@H]1[C@@H](O)[C@H](n2cnc3c(N)ncnc23)O[C@@H]1CNC(=O)c1n(C2CC2)nnc1
O[C@H]1[C@@H](O)[C@H](n2cnc3c(N)ncnc23)O[C@@H]1CNC(=O)CC1OC2CCOC2C1
O[C@H]1[C@@H](O)[C@H](n2cnc3c(N)ncnc23)O[C@@H]1CNC(=O)C12C3(OC(C)(C1)C2)COC3
O[C@H]1[C@@H](O)[C@H](n2cnc3c(N)ncnc23)O[C@@H]1CNC(=O)C1OC2(COCC2)CC1
O[C@H]1[C@@H](O)[C@H](n2cnc3c(N)ncnc23)O[C@@H]1CNC(=O)C1OCC2(OC1)CCC2
O[C@H]1[C@@H](O)[C@H](n2cnc3c(N)ncnc23)O[C@@H]1CNC(=O)C1OC2(COC1)CCC2
O[C@H]1[C@@H](O)[C@H](n2cnc3c(N)ncnc23)O[C@@H]1CNC(=O)C1C2(OCCO1)CCC2
O[C@H]1[C@@H](O)[C@H](n2cnc3c(N)ncnc23)O[C@@H]1CNC(=O)C1CC(n2cnnc2)C1
O[C@H]1[C@@H](O)[C@H](n2cnc3c(N)ncnc23)O[C@@H]1CNC(=O)C1CC(n2nncc2)C1
O[C@H]1[C@@H](O)[C@H](n2cnc3c(N)ncnc23)O[C@@H]1CNC(=O)C(C)(C)n1nncc1
O[C@H]1[C@@H](O)[C@H](n2cnc3c(N)ncnc23)O[C@@H]1CNC(=O)C(C)(C)n1ncnc1
O[C@H]1[C@@H](O)[C@H](n2cnc3c(N)ncnc23)O[C@@H]1CNC(=O)CC(C)n1ncnc1
O[C@H]1[C@@H](O)[C@H](n2cnc3c(N)ncnc23)O[C@@H]1CNC(=O)C(CC)n1ncnc1
O[C@H]1[C@@H](O)[C@H](n2cnc3c(N)ncnc23)O[C@@H]1CNC(=O)CCCn1nncc1
O[C@H]1[C@@H](O)[C@H](n2cnc3c(N)ncnc23)O[C@@H]1CNC(=O)CCCn1ncnc1
O[C@H]1[C@@H](O)[C@H](n2cnc3c(N)ncnc23)O[C@@H]1CNC(=O)c1n2N=CN=Cc2cc1
O[C@H]1[C@@H](O)[C@H](n2cnc3c(N)ncnc23)O[C@@H]1CNC(=O)C(C)N1C(=O)C2CC=CCC2C1=O
O[C@H]1[C@@H](O)[C@H](n2cnc3c(N)ncnc23)O[C@@H]1CNC(=O)C(C)n1ncc(C(OC)=O)c1
O[C@H]1[C@@H](O)[C@H](n2cnc3c(N)ncnc23)O[C@@H]1CNC(=O)CCn1ncc(C(OC)=O)c1
O[C@H]1[C@@H](O)[C@H](n2cnc3c(N)ncnc23)O[C@@H]1CNC(=O)CCn1nc(C(OC)=O)cc1
O[C@H]1[C@@H](O)[C@H](n2cnc3c(N)ncnc23)O[C@@H]1CNC(=O)c1n(CC(OCC)=O)ncc1
O[C@H]1[C@@H](O)[C@H](n2cnc3c(N)ncnc23)O[C@@H]1CNC(=O)c1ncnc(C(=O)N2CCCC2)c1
O[C@H]1[C@@H](O)[C@H](n2cnc3c(N)ncnc23)O[C@@H]1CNC(=O)c1c(C(=O)N2CCCC2)nccn1
O[C@H]1[C@@H](O)[C@H](n2cnc3c(N)ncnc23)O[C@@H]1CNC(=O)Cc1ncc(C)cn1
O[C@H]1[C@@H](O)[C@H](n2cnc3c(N)ncnc23)O[C@@H]1CNC(=O)Cc1nnc(C)cc1
O[C@H]1[C@@H](O)[C@H](n2cnc3c(N)ncnc23)O[C@@H]1CNC(=O)Cc1c(C)nccn1
O[C@H]1[C@@H](O)[C@H](n2cnc3c(N)ncnc23)O[C@@H]1CNC(=O)Cc1nc(C)ccn1
O[C@H]1[C@@H](O)[C@H](n2cnc3c(N)ncnc23)O[C@@H]1CNC(=O)Cc1ncc(C)nc1
O[C@H]1[C@@H](O)[C@H](n2cnc3c(N)ncnc23)O[C@@H]1CNC(=O)C=C=C
O[C@H]1[C@@H](O)[C@H](n2cnc3c(N)ncnc23)O[C@@H]1CNC(=O)CCN1C(=O)C2CC=CCC2C1=O
O[C@H]1[C@@H](O)[C@H](n2cnc3c(N)ncnc23)O[C@@H]1CNC(=O)C(OC(C)(C)C)=O
O[C@H]1[C@@H](O)[C@H](n2cnc3c(N)ncnc23)O[C@@H]1CNC(=O)C(OC(=O)C)(C)C
O[C@H]1[C@@H](O)[C@H](n2cnc3c(N)ncnc23)O[C@@H]1CNC(=O)CC(OC(C)C)=O
O[C@H]1[C@@H](O)[C@H](n2cnc3c(N)ncnc23)O[C@@H]1CNC(=O)c1c(C(OCC)=O)snn1
O[C@H]1[C@@H](O)[C@H](n2cnc3c(N)ncnc23)O[C@@H]1CNC(=O)C1CCN(C(=O)c2nccnc2)CC1
O[C@H]1[C@@H](O)[C@H](n2cnc3c(N)ncnc23)O[C@@H]1CNC(=O)C1(C(OC)=O)CCC1
O[C@H]1[C@@H](O)[C@H](n2cnc3c(N)ncnc23)O[C@@H]1CNC(=O)CC1(C(OC)=O)CC1
O[C@H]1[C@@H](O)[C@H](n2cnc3c(N)ncnc23)O[C@@H]1CNC(=O)C1(CC(OC)=O)CC1
O[C@H]1[C@@H](O)[C@H](n2cnc3c(N)ncnc23)O[C@@H]1CNC(=O)C1(C(OCC)=O)CC1
O[C@H]1[C@@H](O)[C@H](n2cnc3c(N)ncnc23)O[C@@H]1CNC(=O)CCCC(OC)=O
O[C@H]1[C@@H](O)[C@H](n2cnc3c(N)ncnc23)O[C@@H]1CNC(=O)CCCOC(=O)C
O[C@H]1[C@@H](O)[C@H](n2cnc3c(N)ncnc23)O[C@@H]1CNC(=O)CCC(OCC)=O
O[C@H]1[C@@H](O)[C@H](n2cnc3c(N)ncnc23)O[C@@H]1CNC(=O)C(OCCCC)=O
O[C@H]1[C@@H](O)[C@H](n2cnc3c(N)ncnc23)O[C@@H]1CNC(=O)C1CC2OC1C=C2
O[C@H]1[C@@H](O)[C@H](n2cnc3c(N)ncnc23)O[C@@H]1CNC(=O)C1OCC=CC1
S(=O)(=O)(NC[C@@H]1[C@@H](O)[C@@H](O)[C@H](n2cnc3c(N)ncnc23)O1)c1ncn(CC)c1
S(=O)(=O)(NC[C@@H]1[C@@H](O)[C@@H](O)[C@H](n2cnc3c(N)ncnc23)O1)c1n(CC)cnc1
S(=O)(=O)(NC[C@@H]1[C@@H](O)[C@@H](O)[C@H](n2cnc3c(N)ncnc23)O1)c1cn(CC)nc1
O[C@H]1[C@@H](O)[C@H](n2cnc3c(N)ncnc23)O[C@@H]1CNC(=O)c1n2N=C(OC)C=Cc2nc1
S(=O)(=O)(NC[C@@H]1[C@@H](O)[C@@H](O)[C@H](n2cnc3c(N)ncnc23)O1)c1nn(CC)cc1
S(=O)(=O)(NC[C@@H]1[C@@H](O)[C@@H](O)[C@H](n2cnc3c(N)ncnc23)O1)c1n(CC)ncc1
O[C@H]1[C@@H](O)[C@H](n2cnc3c(N)ncnc23)O[C@@H]1CNC(=O)c1nc2n(N=C(OC)C=C2)c1
O[C@H]1[C@@H](O)[C@H](n2cnc3c(N)ncnc23)O[C@@H]1CNC(=O)c1n2C=C(OC)N=Cc2nc1
FC(F)(F)C1C(C(=O)NC[C@@H]2[C@@H](O)[C@@H](O)[C@H](n3cnc4c(N)ncnc34)O2)OCCO1
O[C@H]1[C@@H](O)[C@H](n2cnc3c(N)ncnc23)O[C@@H]1CNC(=O)CC1(c2nocc2)COC1
S(=O)(=O)(NC[C@@H]1[C@@H](O)[C@@H](O)[C@H](n2cnc3c(N)ncnc23)O1)c1cn(C)c(C(OC)=O)c1
S(=O)(=O)(NC[C@@H]1[C@@H](O)[C@@H](O)[C@H](n2cnc3c(N)ncnc23)O1)c1n(C)cc(C(OC)=O)c1
S(=O)(=O)(NC[C@@H]1[C@@H](O)[C@@H](O)[C@H](n2cnc3c(N)ncnc23)O1)c1n(C)c(C(OC)=O)cc1
O[C@H]1[C@@H](O)[C@H](n2cnc3c(N)ncnc23)O[C@@H]1CNC(=O)C=1CCOCC=1
O[C@H]1[C@@H](O)[C@H](n2cnc3c(N)ncnc23)O[C@@H]1CNC(=O)C=1COCCC=1
FC(F)(F)C1(OCC(=O)NC[C@@H]2[C@@H](O)[C@@H](O)[C@H](n3cnc4c(N)ncnc34)O2)COC1
O[C@H]1[C@@H](O)[C@H](n2cnc3c(N)ncnc23)O[C@@H]1CNC(=O)C(=O)N1CCN(c2ccccc2)CC1
O[C@H]1[C@@H](O)[C@H](n2cnc3c(N)ncnc23)O[C@@H]1CNC(=O)Cc1nc(OC)cc(C)n1
O[C@H]1[C@@H](O)[C@H](n2cnc3c(N)ncnc23)O[C@@H]1CNC(=O)c1ncnc2n(C)cnc12
O[C@H]1[C@@H](O)[C@H](n2cnc3c(N)ncnc23)O[C@@H]1CNC(=O)c1cncc2nnn(C)c12
O[C@H]1[C@@H](O)[C@H](n2cnc3c(N)ncnc23)O[C@@H]1CNC(=O)c1cnc2n(C)nnc2c1
O[C@H]1[C@@H](O)[C@H](n2cnc3c(N)ncnc23)O[C@@H]1CNC(=O)c1nc2n(C)nnc2cc1
O[C@H]1[C@@H](O)[C@H](n2cnc3c(N)ncnc23)O[C@@H]1CNC(=O)c1ccnc2n(C)nnc12
O[C@H]1[C@@H](O)[C@H](n2cnc3c(N)ncnc23)O[C@@H]1CNC(=O)c1ncnc2n(C)ncc12
S(CC(=O)NC[C@@H]1[C@@H](O)[C@@H](O)[C@H](n2cnc3c(N)ncnc23)O1)C(=S)N1CCOCC1
O[C@H]1[C@@H](O)[C@H](n2cnc3c(N)ncnc23)O[C@@H]1CNC(=O)c1cnc2N(C)C(=O)N(C)C(=O)c2c1
O[C@H]1[C@@H](O)[C@H](n2cnc3c(N)ncnc23)O[C@@H]1CNC(=O)c1nc2N(C)C(=O)N(C)C(=O)c2cc1
O[C@H]1[C@@H](O)[C@H](n2cnc3c(N)ncnc23)O[C@@H]1CNC(=O)c1nnn(CC2OCCC2)c1
S(=O)(=O)(NC[C@@H]1[C@@H](O)[C@@H](O)[C@H](n2cnc3c(N)ncnc23)O1)c1c(C)ccc(-c2[nH]nnn2)c1
O[C@H]1[C@@H](O)[C@H](n2cnc3c(N)ncnc23)O[C@@H]1CNC(=O)c1c(-n2nnnc2)ccs1
O[C@H]1[C@@H](O)[C@H](n2cnc3c(N)ncnc23)O[C@@H]1CNC(=O)c1c(-n2nnnc2)scc1
O[C@H]1[C@@H](O)[C@H](n2cnc3c(N)ncnc23)O[C@@H]1CNC(=O)c1nnn(C2CCOCC2)c1
O[C@H]1[C@@H](O)[C@H](n2cnc3c(N)ncnc23)O[C@@H]1CNC(=O)c1n(C2CCOCC2)nnc1
O[C@H]1[C@@H](O)[C@H](n2cnc3c(N)ncnc23)O[C@@H]1CNC(=O)c1n(C2CCOCC2)ncn1
O[C@H]1[C@@H](O)[C@H](n2cnc3c(N)ncnc23)O[C@@H]1CNC(=O)c1nn(C2CCOCC2)nc1
S(=O)(=O)(NC[C@@H]1[C@@H](O)[C@@H](O)[C@H](n2cnc3c(N)ncnc23)O1)c1cc(C(OC)=O)c(C)nc1
S(=O)(=O)(NC[C@@H]1[C@@H](O)[C@@H](O)[C@H](n2cnc3c(N)ncnc23)O1)c1cc(C)c(C(OC)=O)nc1
S(=O)(=O)(NC[C@@H]1[C@@H](O)[C@@H](O)[C@H](n2cnc3c(N)ncnc23)O1)CC(C)(C)C#N
O[C@H]1[C@@H](O)[C@H](n2cnc3c(N)ncnc23)O[C@@H]1CNC(=O)C1CCn2c(C)nnc12
S(=O)(=O)(NC[C@@H]1[C@@H](O)[C@@H](O)[C@H](n2cnc3c(N)ncnc23)O1)C1(C)CC1
S(=O)(=O)(NC[C@@H]1[C@@H](O)[C@@H](O)[C@H](n2cnc3c(N)ncnc23)O1)C1CCC1
O[C@H]1[C@@H](O)[C@H](n2cnc3c(N)ncnc23)O[C@@H]1CNC(=O)C1CC2S(=O)(=O)C(C1)CC2
S(=O)(=O)(C(C)(C)C(=O)NC[C@@H]1[C@@H](O)[C@@H](O)[C@H](n2cnc3c(N)ncnc23)O1)C1CC1
BrC#CC(=O)NC[C@@H]1[C@@H](O)[C@@H](O)[C@H](n2cnc3c(N)ncnc23)O1
O[C@H]1[C@@H](O)[C@H](n2cnc3c(N)ncnc23)O[C@@H]1CNC(=O)C(OC)C(OC(C)(C)C)=O
S(=O)(=O)([O-])c1cc(C(=O)NC[C@@H]2[C@@H](O)[C@@H](O)[C@H](n3cnc4c(N)ncnc34)O2)c(F)cc1
O[C@H]1[C@@H](O)[C@H](n2cnc3c(N)ncnc23)O[C@@H]1CNC(=O)C12CCS(=O)(=O)C(C1)CC2
O[C@H]1[C@@H](O)[C@H](n2cnc3c(N)ncnc23)O[C@@H]1CNC(=O)C1C2(S(=O)(=O)CC1)CCC2
O[C@H]1[C@@H](O)[C@H](n2cnc3c(N)ncnc23)O[C@@H]1CNC(=O)C1S(=O)(=O)CCCCC1
S(=O)(=O)(C)C1(C(=O)NC[C@@H]2[C@@H](O)[C@@H](O)[C@H](n3cnc4c(N)ncnc34)O2)CCCC1
S(=O)(=O)(CC(=O)NC[C@@H]1[C@@H](O)[C@@H](O)[C@H](n2cnc3c(N)ncnc23)O1)C1CCCC1
O[C@H]1[C@@H](O)[C@H](n2cnc3c(N)ncnc23)O[C@@H]1CNC(=O)c1nnn(CC=C)c1
FC1C(C(=O)NC[C@@H]2[C@@H](O)[C@@H](O)[C@H](n3cnc4c(N)ncnc34)O2)C1
FC(C)C(=O)NC[C@@H]1[C@@H](O)[C@@H](O)[C@H](n2cnc3c(N)ncnc23)O1
S(=O)(=O)(NC[C@@H]1[C@@H](O)[C@@H](O)[C@H](n2cnc3c(N)ncnc23)O1)CC1=NOC(C)(C)C1
O[C@H]1[C@@H](O)[C@H](n2cnc3c(N)ncnc23)O[C@@H]1CNC(=O)Cc1c(OC)nc(OC)nc1C
O[C@H]1[C@@H](O)[C@H](n2cnc3c(N)ncnc23)O[C@@H]1CNC(=O)CCC1OCC(C(OC)=O)C1
O[C@H]1[C@@H](O)[C@H](n2cnc3c(N)ncnc23)O[C@@H]1CNC(=O)COCC(OC(C)(C)C)=O
FCCC(=O)NC[C@@H]1[C@@H](O)[C@@H](O)[C@H](n2cnc3c(N)ncnc23)O1
O[C@H]1[C@@H](O)[C@H](n2cnc3c(N)ncnc23)O[C@@H]1CNC(=O)C1(C(OCC)=O)CCOCC1
O[C@H]1[C@@H](O)[C@H](n2cnc3c(N)ncnc23)O[C@@H]1CNC(=O)COC1=C(C)OC=CC1=O
O[C@H]1[C@@H](O)[C@H](n2cnc3c(N)ncnc23)O[C@@H]1CNC(=O)COC=1C(=O)C=C(C)OC=1
O[C@H]1[C@@H](O)[C@H](n2cnc3c(N)ncnc23)O[C@@H]1CNC(=O)C=1OC(=O)C=C(OCC)C=1
O[C@H]1[C@@H](O)[C@H](n2cnc3c(N)ncnc23)O[C@@H]1CNC(=O)COC1(CC=C)COC1
S(CC(=O)NC[C@@H]1[C@@H](O)[C@@H](O)[C@H](n2cnc3c(N)ncnc23)O1)C=1SCC(=O)N=1
O[C@H]1[C@@H](O)[C@H](n2cnc3c(N)ncnc23)O[C@@H]1CNC(=O)C1CSC1
S(C)CC(=O)NC[C@@H]1[C@@H](O)[C@@H](O)[C@H](n2cnc3c(N)ncnc23)O1
O[C@H]1[C@@H](O)[C@H](n2cnc3c(N)ncnc23)O[C@@H]1CNC(=O)COc1c(C)ccc(-n2nnnc2)c1
O[C@H]1[C@@H](O)[C@H](n2cnc3c(N)ncnc23)O[C@@H]1CNC(=O)C1(c2ncccc2)COC1
S(=O)(=O)(NC[C@@H]1[C@@H](O)[C@@H](O)[C@H](n2cnc3c(N)ncnc23)O1)c1oc([N+](=O)[O-])cc1
O[C@H]1[C@@H](O)[C@H](n2cnc3c(N)ncnc23)O[C@@H]1CNC(=O)c1c(CC)n(C)nn1
S(=O)(=O)(CCC(=O)NC[C@@H]1[C@@H](O)[C@@H](O)[C@H](n2cnc3c(N)ncnc23)O1)Cc1n(C)ncc1
S(=O)(=O)(CC(=O)NC[C@@H]1[C@@H](O)[C@@H](O)[C@H](n2cnc3c(N)ncnc23)O1)Cc1cn(CC)nc1
S(=O)(=O)(CC(=O)NC[C@@H]1[C@@H](O)[C@@H](O)[C@H](n2cnc3c(N)ncnc23)O1)Cc1n(CC)ncc1
S(=O)(=O)(CC(=O)NC[C@@H]1[C@@H](O)[C@@H](O)[C@H](n2cnc3c(N)ncnc23)O1)Cc1nn(CC)cc1
O[C@H]1[C@@H](O)[C@H](n2cnc3c(N)ncnc23)O[C@@H]1CNC(=O)CCCc1n2N=C(N(C)C)C=Cc2nn1
O[C@H]1[C@@H](O)[C@H](n2cnc3c(N)ncnc23)O[C@@H]1CNC(=O)CN(C)C(=O)c1cocc1
O[C@H]1[C@@H](O)[C@H](n2cnc3c(N)ncnc23)O[C@@H]1CNC(=O)CN(C)C(=O)c1occc1
S(=O)(=O)(NC[C@@H]1[C@@H](O)[C@@H](O)[C@H](n2cnc3c(N)ncnc23)O1)CC(F)(F)F
O[C@H]1[C@@H](O)[C@H](n2cnc3c(N)ncnc23)O[C@@H]1CNC(=O)C(=O)c1cn(CC)nc1
S(CC(=O)NC[C@@H]1[C@@H](O)[C@@H](O)[C@H](n2cnc3c(N)ncnc23)O1)CC#C
O[C@H]1[C@@H](O)[C@H](n2cnc3c(N)ncnc23)O[C@@H]1CNC(=O)c1nn(C(C)(C)C)nn1
S(=O)(=O)(CCC(F)(F)F)CC(=O)NC[C@@H]1[C@@H](O)[C@@H](O)[C@H](n2cnc3c(N)ncnc23)O1
O[C@H]1[C@@H](O)[C@H](n2cnc3c(N)ncnc23)O[C@@H]1CNC(=O)C12C3C4C1C1C2C3C41
O[C@H]1[C@@H](O)[C@H](n2cnc3c(N)ncnc23)O[C@@H]1CNC(=O)c1nc(N(C)C)oc1
O[C@H]1[C@@H](O)[C@H](n2cnc3c(N)ncnc23)O[C@@H]1CNC(=O)c1oc(N(C)C)nc1
S(=O)(=O)(NC[C@@H]1[C@@H](O)[C@@H](O)[C@H](n2cnc3c(N)ncnc23)O1)c1c(COC)nn(C)c1
O[C@H]1[C@@H](O)[C@H](n2cnc3c(N)ncnc23)O[C@@H]1CNC(=O)C(=O)C1CCC1
O[C@H]1[C@@H](O)[C@H](n2cnc3c(N)ncnc23)O[C@@H]1CNC(=O)C(=O)CCC
O[C@H]1[C@@H](O)[C@H](n2cnc3c(N)ncnc23)O[C@@H]1CNC(=O)C(C(C)CC)n1nnnc1
O[C@H]1[C@@H](O)[C@H](n2cnc3c(N)ncnc23)O[C@@H]1CNC(=O)C(CC(C)C)n1nnnc1
S(=O)(=O)(NC[C@@H]1[C@@H](O)[C@@H](O)[C@H](n2cnc3c(N)ncnc23)O1)CC(C#N)C1CCOCC1
S(=O)(=O)(C(C)C)N1CC(C(=O)NC[C@@H]2[C@@H](O)[C@@H](O)[C@H](n3cnc4c(N)ncnc34)O2)=CCC1
S(=O)(=O)(NC[C@@H]1[C@@H](O)[C@@H](O)[C@H](n2cnc3c(N)ncnc23)O1)C1CC(C)OCC1
S(=O)(=O)(NC[C@@H]1[C@@H](O)[C@@H](O)[C@H](n2cnc3c(N)ncnc23)O1)C1CC(C)(C)OC1
S(=O)(=O)(NC[C@@H]1[C@@H](O)[C@@H](O)[C@H](n2cnc3c(N)ncnc23)O1)CC1CC2OC1CC2
S(=O)(=O)(NC[C@@H]1[C@@H](O)[C@@H](O)[C@H](n2cnc3c(N)ncnc23)O1)CC1OC(C)CC1
S(=O)(=O)(NC[C@@H]1[C@@H](O)[C@@H](O)[C@H](n2cnc3c(N)ncnc23)O1)C1C(OC)CCC1
S(=O)(=O)(NC[C@@H]1[C@@H](O)[C@@H](O)[C@H](n2cnc3c(N)ncnc23)O1)C1CC(OCC)C1
O[C@H]1[C@@H](O)[C@H](n2cnc3c(N)ncnc23)O[C@@H]1CNC(=O)c1n2N=CC=Cc2nc1
O[C@H]1[C@@H](O)[C@H](n2cnc3c(N)ncnc23)O[C@@H]1CNC(=O)c1n2C=CN=Cc2nc1
O[C@H]1[C@@H](O)[C@H](n2cnc3c(N)ncnc23)O[C@@H]1CNC(=O)c1nc2n(c1)C=CN=C2
O[C@H]1[C@@H](O)[C@H](n2cnc3c(N)ncnc23)O[C@@H]1CNC(=O)c1nc2n(c1)C=NC=C2
O[C@H]1[C@@H](O)[C@H](n2cnc3c(N)ncnc23)O[C@@H]1CNC(=O)c1nc2n(N=CC=C2)c1
O[C@H]1[C@@H](O)[C@H](n2cnc3c(N)ncnc23)O[C@@H]1CNC(=O)c1cnn2C=CN=Cc12
O[C@H]1[C@@H](O)[C@H](n2cnc3c(N)ncnc23)O[C@@H]1CNC(=O)c1nn2C=CN=Cc2c1
O[C@H]1[C@@H](O)[C@H](n2cnc3c(N)ncnc23)O[C@@H]1CNC(=O)c1cnn2N=CC=Cc12
O[C@H]1[C@@H](O)[C@H](n2cnc3c(N)ncnc23)O[C@@H]1CNC(=O)c1nn2N=CC=Cc2c1
O[C@H]1[C@@H](O)[C@H](n2cnc3c(N)ncnc23)O[C@@H]1CNC(=O)C12C3C4C5(C#C)C3C1C5C24
O[C@H]1[C@@H](O)[C@H](n2cnc3c(N)ncnc23)O[C@@H]1CNC(=O)C(n1nnnc1)c1ccccc1
O[C@H]1[C@@H](O)[C@H](n2cnc3c(N)ncnc23)O[C@@H]1CNC(=O)c1ncn(C=2n3ncnc3N=C(C)C=2)c1
O[C@H]1[C@@H](O)[C@H](n2cnc3c(N)ncnc23)O[C@@H]1CNC(=O)c1nn(C=2n3ncnc3N=C(C)C=2)cc1
S(=O)(=O)(CCC)N1CC(C(=O)NC[C@@H]2[C@@H](O)[C@@H](O)[C@H](n3cnc4c(N)ncnc34)O2)=CCC1
S(=O)(=O)(NC[C@@H]1[C@@H](O)[C@@H](O)[C@H](n2cnc3c(N)ncnc23)O1)C1CCOCCC1
S(=O)(=O)(NC[C@@H]1[C@@H](O)[C@@H](O)[C@H](n2cnc3c(N)ncnc23)O1)CC1OCC2(C1)CC2
S(=O)(=O)(NC[C@@H]1[C@@H](O)[C@@H](O)[C@H](n2cnc3c(N)ncnc23)O1)CC12OCCC(C1)C2
S(=O)(=O)(NC[C@@H]1[C@@H](O)[C@@H](O)[C@H](n2cnc3c(N)ncnc23)O1)CC12OCC(C)(C1)C2
S(=O)(=O)(NC[C@@H]1[C@@H](O)[C@@H](O)[C@H](n2cnc3c(N)ncnc23)O1)CC12OCC(C1)CC2
S(=O)(=O)(NC[C@@H]1[C@@H](O)[C@@H](O)[C@H](n2cnc3c(N)ncnc23)O1)CC1OCCCC1
S(=O)(=O)(NC[C@@H]1[C@@H](O)[C@@H](O)[C@H](n2cnc3c(N)ncnc23)O1)CCC1OCCC1
S(=O)(=O)(NC[C@@H]1[C@@H](O)[C@@H](O)[C@H](n2cnc3c(N)ncnc23)O1)C1(COC)CCC1
S(=O)(=O)(NC[C@@H]1[C@@H](O)[C@@H](O)[C@H](n2cnc3c(N)ncnc23)O1)CC1(OC)CCC1
S(=O)(=O)(NC[C@@H]1[C@@H](O)[C@@H](O)[C@H](n2cnc3c(N)ncnc23)O1)C1(CCOC)CC1
S(=O)(=O)(NC[C@@H]1[C@@H](O)[C@@H](O)[C@H](n2cnc3c(N)ncnc23)O1)CCOC1CCC1
O[C@H]1[C@@H](O)[C@H](n2cnc3c(N)ncnc23)O[C@@H]1CNC(=O)CCc1onc(-c2c(C)non2)n1
FC(C(=O)NC[C@@H]1[C@@H](O)[C@@H](O)[C@H](n2cnc3c(N)ncnc23)O1)C1COCC1
O[C@H]1[C@@H](O)[C@H](n2cnc3c(N)ncnc23)O[C@@H]1CNC(=O)COc1noc(C)c1
FCCOCCC(=O)NC[C@@H]1[C@@H](O)[C@@H](O)[C@H](n2cnc3c(N)ncnc23)O1
FCCCOCC(=O)NC[C@@H]1[C@@H](O)[C@@H](O)[C@H](n2cnc3c(N)ncnc23)O1
O[C@H]1[C@@H](O)[C@H](n2cnc3c(N)ncnc23)O[C@@H]1CNC(=O)CCOCCOCCC(OCC)=O
O[C@H]1[C@@H](O)[C@H](n2cnc3c(N)ncnc23)O[C@@H]1CNC(=O)C1C(C(OC)=O)C1C(OC(C)(C)C)=O
O[C@H]1[C@@H](O)[C@H](n2cnc3c(N)ncnc23)O[C@@H]1CNC(=O)c1n2C=CC(OC)=Cc2nn1
O[C@H]1[C@@H](O)[C@H](n2cnc3c(N)ncnc23)O[C@@H]1CNC(=O)c1n2C=C(OC)C=Cc2nn1
O[C@H]1[C@@H](O)[C@H](n2cnc3c(N)ncnc23)O[C@@H]1CNC(=O)c1n2C=CC=C(OC)c2nn1
O[C@H]1[C@@H](O)[C@H](n2cnc3c(N)ncnc23)O[C@@H]1CNC(=O)c1n2C(OC)=CC=Cc2nn1
S(C)CC(OC)C(=O)NC[C@@H]1[C@@H](O)[C@@H](O)[C@H](n2cnc3c(N)ncnc23)O1
O[C@H]1[C@@H](O)[C@H](n2cnc3c(N)ncnc23)O[C@@H]1CNC(=O)C1CC(C(OC)=O)CC(C(OC)=O)C1
S(=O)(=O)(NC[C@@H]1[C@@H](O)[C@@H](O)[C@H](n2cnc3c(N)ncnc23)O1)CC(C)=C
S(=O)(=O)(NC[C@@H]1[C@@H](O)[C@@H](O)[C@H](n2cnc3c(N)ncnc23)O1)CC=CC
S(=O)(=O)(NC[C@@H]1[C@@H](O)[C@@H](O)[C@H](n2cnc3c(N)ncnc23)O1)CCC=C
O[C@H]1[C@@H](O)[C@H](n2cnc3c(N)ncnc23)O[C@@H]1CNC(=O)C1C2(CSC1)COC2
S(CCOC)CC(=O)NC[C@@H]1[C@@H](O)[C@@H](O)[C@H](n2cnc3c(N)ncnc23)O1
S(C)CCOCC(=O)NC[C@@H]1[C@@H](O)[C@@H](O)[C@H](n2cnc3c(N)ncnc23)O1
O[C@H]1[C@@H](O)[C@H](n2cnc3c(N)ncnc23)O[C@@H]1CNC(=O)c1n(COC)ccn1
O[C@H]1[C@@H](O)[C@H](n2cnc3c(N)ncnc23)O[C@@H]1CNC(=O)c1nn(COC)cc1
O[C@H]1[C@@H](O)[C@H](n2cnc3c(N)ncnc23)O[C@@H]1CNC(=O)C1N2C(=O)c3ccccc3C2S(=O)C1
S(=O)(=O)(NC[C@@H]1[C@@H](O)[C@@H](O)[C@H](n2cnc3c(N)ncnc23)O1)c1ccc2N(C)C(=O)Cc2c1
S(=O)(=O)(NC[C@@H]1[C@@H](O)[C@@H](O)[C@H](n2cnc3c(N)ncnc23)O1)c1ccc2N(C=O)CCc2c1
O[C@H]1[C@@H](O)[C@H](n2cnc3c(N)ncnc23)O[C@@H]1CNC(=O)C1=[N+]([O-])CC(C)(C)C1
O[C@H]1[C@@H](O)[C@H](n2cnc3c(N)ncnc23)O[C@@H]1CNC(=O)c1nc2SC(OC)=Nn2c1
O[C@H]1[C@@H](O)[C@H](n2cnc3c(N)ncnc23)O[C@@H]1CNC(=O)C=1CCCN2C=CNC=12
S(=O)(=O)([O-])C(C(=O)NC[C@@H]1[C@@H](O)[C@@H](O)[C@H](n2cnc3c(N)ncnc23)O1)c1ccccc1
Fc1c(C(=O)NC[C@@H]2[C@@H](O)[C@@H](O)[C@H](n3cnc4c(N)ncnc34)O2)nc(F)cn1
S(=O)(=O)(CC(=O)NC[C@@H]1[C@@H](O)[C@@H](O)[C@H](n2cnc3c(N)ncnc23)O1)c1ccc([N+](=O)[O-])cc1
S(=O)(=O)(CC(=O)NC[C@@H]1[C@@H](O)[C@@H](O)[C@H](n2cnc3c(N)ncnc23)O1)c1c([N+](=O)[O-])cccc1
S(=O)(=O)(NC[C@@H]1[C@@H](O)[C@@H](O)[C@H](n2cnc3c(N)ncnc23)O1)CCOCC(F)(F)F
S(=O)(=O)(N1CC(C(=O)NC[C@@H]2[C@@H](O)[C@@H](O)[C@H](n3cnc4c(N)ncnc34)O2)C1)c1sccc1
S(=O)(=O)(N(C)CC(=O)NC[C@@H]1[C@@H](O)[C@@H](O)[C@H](n2cnc3c(N)ncnc23)O1)c1sccc1
O[C@H]1[C@@H](O)[C@H](n2cnc3c(N)ncnc23)O[C@@H]1CNC(=O)C(C)(C)N1C(=O)c2nccnc2N=C1
O[C@H]1[C@@H](O)[C@H](n2cnc3c(N)ncnc23)O[C@@H]1CNC(=O)CN1C(=O)C=CC(c2oc(CC)nn2)=C1
O[C@H]1[C@@H](O)[C@H](n2cnc3c(N)ncnc23)O[C@@H]1CNC(=O)c1ccc2C(=O)N(C)N(C)C(=O)c2c1
O[C@H]1[C@@H](O)[C@H](n2cnc3c(N)ncnc23)O[C@@H]1CNC(=O)C1=NN(C(C)C)C(=O)CC1
O[C@H]1[C@@H](O)[C@H](n2cnc3c(N)ncnc23)O[C@@H]1CNC(=O)C=1OC(C)=CC(=O)C=1
O[C@H]1[C@@H](O)[C@H](n2cnc3c(N)ncnc23)O[C@@H]1CNC(=O)C1=C(C)OC(=O)C=C1
S(=O)(=O)(NC[C@@H]1[C@@H](O)[C@@H](O)[C@H](n2cnc3c(N)ncnc23)O1)CC1(C)OCC(C)(C)OC1
S(=O)(=O)(NC[C@@H]1[C@@H](O)[C@@H](O)[C@H](n2cnc3c(N)ncnc23)O1)CC1(C)OC(C)(C)COC1
S(=O)(=O)(NC[C@@H]1[C@@H](O)[C@@H](O)[C@H](n2cnc3c(N)ncnc23)O1)CC1(OC(C)C)COCC1
O[C@H]1[C@@H](O)[C@H](n2cnc3c(N)ncnc23)O[C@@H]1CNC(=O)c1c(C#C)cn(C)n1
O[C@H]1[C@@H](O)[C@H](n2cnc3c(N)ncnc23)O[C@@H]1CNC(=O)c1n(C)ncc1C#C
O[C@H]1[C@@H](O)[C@H](n2cnc3c(N)ncnc23)O[C@@H]1CNC(=O)c1cnn2C=CN(C)c12
S(=O)(=O)(NC[C@@H]1[C@@H](O)[C@@H](O)[C@H](n2cnc3c(N)ncnc23)O1)CC1OCC2(C1)CCOCC2
S(=O)(=O)(NC[C@@H]1[C@@H](O)[C@@H](O)[C@H](n2cnc3c(N)ncnc23)O1)CC1(OCC)CCOCC1
FC(F)(C=C)C(=O)C(=O)NC[C@@H]1[C@@H](O)[C@@H](O)[C@H](n2cnc3c(N)ncnc23)O1
S(=O)(=O)(NC[C@@H]1[C@@H](O)[C@@H](O)[C@H](n2cnc3c(N)ncnc23)O1)C1C(C(OC)=O)C2CCCC12
S(=O)(=O)(NC[C@@H]1[C@@H](O)[C@@H](O)[C@H](n2cnc3c(N)ncnc23)O1)CC1(C(OC)=O)CC(F)(F)C1
S(=O)(=O)(NC[C@@H]1[C@@H](O)[C@@H](O)[C@H](n2cnc3c(N)ncnc23)O1)CC(F)(F)CCC(OC)=O
S(=O)(=O)(NC[C@@H]1[C@@H](O)[C@@H](O)[C@H](n2cnc3c(N)ncnc23)O1)CCC(F)(F)C(OCC)=O
S(=O)(=O)(NC[C@@H]1[C@@H](O)[C@@H](O)[C@H](n2cnc3c(N)ncnc23)O1)CC(C)(C)C(OCC)=O
P(=O)(C)(C)c1oc(C(=O)NC[C@@H]2[C@@H](O)[C@@H](O)[C@H](n3cnc4c(N)ncnc34)O2)c(C)c1
O[C@H]1[C@@H](O)[C@H](n2cnc3c(N)ncnc23)O[C@@H]1CNC(=O)C1C(=O)N(C(OC(C)(C)C)=O)C1
O[C@H]1[C@@H](O)[C@H](n2cnc3c(N)ncnc23)O[C@@H]1CNC(=O)C1CCN(C(=O)N(C)C)CC1
O[C@H]1[C@@H](O)[C@H](n2cnc3c(N)ncnc23)O[C@@H]1CNC(=O)C1CN(C(=O)N(C)C)CCC1
O[C@H]1[C@@H](O)[C@H](n2cnc3c(N)ncnc23)O[C@@H]1CNC(=O)C=1OC(=Cn2nncc2)CC=1
O[C@H]1[C@@H](O)[C@H](n2cnc3c(N)ncnc23)O[C@@H]1CNC(=O)C=1OC(=Cn2ncnc2)CC=1
O[C@H]1[C@@H](O)[C@H](n2cnc3c(N)ncnc23)O[C@@H]1CNC(=O)CN1C(=O)C=CC(c2occc2)=N1
FC(F)n1nnc(C(=O)NC[C@@H]2[C@@H](O)[C@@H](O)[C@H](n3cnc4c(N)ncnc34)O2)c1
O[C@H]1[C@@H](O)[C@H](n2cnc3c(N)ncnc23)O[C@@H]1CNC(=O)CC1C(=O)N2CCSC2=C1C(=O)C
S(=O)(=O)(NC[C@@H]1[C@@H](O)[C@@H](O)[C@H](n2cnc3c(N)ncnc23)O1)c1cc(F)cnc1
S(=O)(=O)(NC[C@@H]1[C@@H](O)[C@@H](O)[C@H](n2cnc3c(N)ncnc23)O1)c1cc(F)ncc1
S(=O)(=O)(NC[C@@H]1[C@@H](O)[C@@H](O)[C@H](n2cnc3c(N)ncnc23)O1)c1cnc(F)cc1
S(=O)(=O)(NC[C@@H]1[C@@H](O)[C@@H](O)[C@H](n2cnc3c(N)ncnc23)O1)c1c(F)cncc1
S(=O)(=O)(NC[C@@H]1[C@@H](O)[C@@H](O)[C@H](n2cnc3c(N)ncnc23)O1)c1ncc(F)cc1
S(=O)(=O)(NC[C@@H]1[C@@H](O)[C@@H](O)[C@H](n2cnc3c(N)ncnc23)O1)c1c(F)nccc1
S(=O)(=O)(NC[C@@H]1[C@@H](O)[C@@H](O)[C@H](n2cnc3c(N)ncnc23)O1)c1nc(F)ccc1
S(=O)(=O)(NC[C@@H]1[C@@H](O)[C@@H](O)[C@H](n2cnc3c(N)ncnc23)O1)c1c(F)cccn1
O[C@H]1[C@@H](O)[C@H](n2cnc3c(N)ncnc23)O[C@@H]1CNC(=O)c1c(C(OC)=O)c(C)on1
S(=O)(=O)(NC[C@@H]1[C@@H](O)[C@@H](O)[C@H](n2cnc3c(N)ncnc23)O1)c1ccc2nonc2c1
S(=O)(=O)(NC[C@@H]1[C@@H](O)[C@@H](O)[C@H](n2cnc3c(N)ncnc23)O1)c1cccc2nonc12
O[C@H]1[C@@H](O)[C@H](n2cnc3c(N)ncnc23)O[C@@H]1CNC(=O)C1S(=O)(=O)c2ccccc2C1
O[C@H]1[C@@H](O)[C@H](n2cnc3c(N)ncnc23)O[C@@H]1CNC(=O)c1nn(CC(=O)N2CCCC2)cc1
O[C@H]1[C@@H](O)[C@H](n2cnc3c(N)ncnc23)O[C@@H]1CNC(=O)C1N=CC=CC1
O[C@H]1[C@@H](O)[C@H](n2cnc3c(N)ncnc23)O[C@@H]1CNC(=O)C1N(C(C)C)C(=O)CC1
O[C@H]1[C@@H](O)[C@H](n2cnc3c(N)ncnc23)O[C@@H]1CNC(=O)C1CN2C(=O)CCC2CC1
O[C@H]1[C@@H](O)[C@H](n2cnc3c(N)ncnc23)O[C@@H]1CNC(=O)C1CCC(=O)N2CCCC12
O[C@H]1[C@@H](O)[C@H](n2cnc3c(N)ncnc23)O[C@@H]1CNC(=O)C1N(C)C(=O)CCCC1
O[C@H]1[C@@H](O)[C@H](n2cnc3c(N)ncnc23)O[C@@H]1CNC(=O)C1CN(C2CC2)C(=O)CC1
O[C@H]1[C@@H](O)[C@H](n2cnc3c(N)ncnc23)O[C@@H]1CNC(=O)C1CN(C2CCC2)C(=O)C1
O[C@H]1[C@@H](O)[C@H](n2cnc3c(N)ncnc23)O[C@@H]1CNC(=O)C1C(=O)N(C2CC2)CCC1
O[C@H]1[C@@H](O)[C@H](n2cnc3c(N)ncnc23)O[C@@H]1CNC(=O)C1(C)N(C(=O)C)CCC1
O[C@H]1[C@@H](O)[C@H](n2cnc3c(N)ncnc23)O[C@@H]1CNC(=O)C(C)N1C(=O)CCCC1
O[C@H]1[C@@H](O)[C@H](n2cnc3c(N)ncnc23)O[C@@H]1CNC(=O)C1N(C(=O)C)CCCC1
O[C@H]1[C@@H](O)[C@H](n2cnc3c(N)ncnc23)O[C@@H]1CNC(=O)C(=O)N1C(C)CCCC1
O[C@H]1[C@@H](O)[C@H](n2cnc3c(N)ncnc23)O[C@@H]1CNC(=O)C1N(C(=O)C2CC2)CCC1
O[C@H]1[C@@H](O)[C@H](n2cnc3c(N)ncnc23)O[C@@H]1CNC(=O)CC(C)N1C(=O)CCC1
O[C@H]1[C@@H](O)[C@H](n2cnc3c(N)ncnc23)O[C@@H]1CNC(=O)CC1N(C(=O)C)CCC1
O[C@H]1[C@@H](O)[C@H](n2cnc3c(N)ncnc23)O[C@@H]1CNC(=O)CC1N(CC)C(=O)CC1
O[C@H]1[C@@H](O)[C@H](n2cnc3c(N)ncnc23)O[C@@H]1CNC(=O)C1N(C(=O)CC)CCC1
O[C@H]1[C@@H](O)[C@H](n2cnc3c(N)ncnc23)O[C@@H]1CNC(=O)C(CC)N1C(=O)CCC1
O[C@H]1[C@@H](O)[C@H](n2cnc3c(N)ncnc23)O[C@@H]1CNC(=O)C1N(CCC)C(=O)CC1
O[C@H]1[C@@H](O)[C@H](n2cnc3c(N)ncnc23)O[C@@H]1CNC(=O)C(=O)N1C(CC)CCC1
O[C@H]1[C@@H](O)[C@H](n2cnc3c(N)ncnc23)O[C@@H]1CNC(=O)C1CN(CCCn2cncc2)C(=O)C1
S(=O)(=O)(NC[C@@H]1[C@@H](O)[C@@H](O)[C@H](n2cnc3c(N)ncnc23)O1)c1c(F)n(C)nc1C
O[C@H]1[C@@H](O)[C@H](n2cnc3c(N)ncnc23)O[C@@H]1CNC(=O)Cc1sc(C)nn1
O[C@H]1[C@@H](O)[C@H](n2cnc3c(N)ncnc23)O[C@@H]1CNC(=O)CN1C(=O)CCCCC1
O[C@H]1[C@@H](O)[C@H](n2cnc3c(N)ncnc23)O[C@@H]1CNC(=O)C(=O)N1CCCCCC1
O[C@H]1[C@@H](O)[C@H](n2cnc3c(N)ncnc23)O[C@@H]1CNC(=O)C1(C(=O)N2CCCC2)CC1
O[C@H]1[C@@H](O)[C@H](n2cnc3c(N)ncnc23)O[C@@H]1CNC(=O)CCN1C(=O)CCCC1
O[C@H]1[C@@H](O)[C@H](n2cnc3c(N)ncnc23)O[C@@H]1CNC(=O)CCCN1C(=O)CCC1
O[C@H]1[C@@H](O)[C@H](n2cnc3c(N)ncnc23)O[C@@H]1CNC(=O)CCC(=O)N1CCCC1
O[C@H]1[C@@H](O)[C@H](n2cnc3c(N)ncnc23)O[C@@H]1CNC(=O)c1n2C=CC=Cc2nn1
O[C@H]1[C@@H](O)[C@H](n2cnc3c(N)ncnc23)O[C@@H]1CNC(=O)c1nnn2C=CC=Cc12
O[C@H]1[C@@H](O)[C@H](n2cnc3c(N)ncnc23)O[C@@H]1CNC(=O)c1nn2C=CC=Cc2n1
O[C@H]1[C@@H](O)[C@H](n2cnc3c(N)ncnc23)O[C@@H]1CNC(=O)CN(C)c1ncc(C#N)cc1
S(=O)(=O)(NC[C@@H]1[C@@H](O)[C@@H](O)[C@H](n2cnc3c(N)ncnc23)O1)c1cc(F)c(OC)nc1
S(=O)(=O)(NC[C@@H]1[C@@H](O)[C@@H](O)[C@H](n2cnc3c(N)ncnc23)O1)c1c(OC)cnc(F)c1
S(=O)(=O)(NC[C@@H]1[C@@H](O)[C@@H](O)[C@H](n2cnc3c(N)ncnc23)O1)c1nc(OC)c(F)cc1
S(=O)(=O)(NC[C@@H]1[C@@H](O)[C@@H](O)[C@H](n2cnc3c(N)ncnc23)O1)c1c(F)nc(OC)cc1
S(=O)(=O)(NC[C@@H]1[C@@H](O)[C@@H](O)[C@H](n2cnc3c(N)ncnc23)O1)c1c(F)nccc1OC
S(=O)(=O)(NC[C@@H]1[C@@H](O)[C@@H](O)[C@H](n2cnc3c(N)ncnc23)O1)c1c(F)cc(OC)cn1
O[C@H]1[C@@H](O)[C@H](n2cnc3c(N)ncnc23)O[C@@H]1CNC(=O)Cc1c(C)nn2CCOc12
O[C@H]1[C@@H](O)[C@H](n2cnc3c(N)ncnc23)O[C@@H]1CNC(=O)c1n(C)cnc1
O[C@H]1[C@@H](O)[C@H](n2cnc3c(N)ncnc23)O[C@@H]1CNC(=O)c1ncn(C)c1
O[C@H]1[C@@H](O)[C@H](n2cnc3c(N)ncnc23)O[C@@H]1CNC(=O)c1n(C)ccn1
O[C@H]1[C@@H](O)[C@H](n2cnc3c(N)ncnc23)O[C@@H]1CNC(=O)c1cn(C)nc1
O[C@H]1[C@@H](O)[C@H](n2cnc3c(N)ncnc23)O[C@@H]1CNC(=O)c1nn(C)cc1
O[C@H]1[C@@H](O)[C@H](n2cnc3c(N)ncnc23)O[C@@H]1CNC(=O)c1n(C)ncc1
S(=O)(=O)(NC[C@@H]1[C@@H](O)[C@@H](O)[C@H](n2cnc3c(N)ncnc23)O1)CCCS(=O)(=O)C(C)(C)C
O[C@H]1[C@@H](O)[C@H](n2cnc3c(N)ncnc23)O[C@@H]1CNC(=O)C1CN(C2=NC=Cn3nccc23)CC1
O[C@H]1[C@@H](O)[C@H](n2cnc3c(N)ncnc23)O[C@@H]1CNC(=O)CN1C(=O)OC(c2occc2)=N1
S(=O)(=O)(NC[C@@H]1[C@@H](O)[C@@H](O)[C@H](n2cnc3c(N)ncnc23)O1)c1ccc(OC)c2nonc12
O[C@H]1[C@@H](O)[C@H](n2cnc3c(N)ncnc23)O[C@@H]1CNC(=O)CCc1c(C(OC)=O)nco1
O[C@H]1[C@@H](O)[C@H](n2cnc3c(N)ncnc23)O[C@@H]1CNC(=O)C1C(N(C)C(=O)C1)c1n(C)ccn1
O[C@H]1[C@@H](O)[C@H](n2cnc3c(N)ncnc23)O[C@@H]1CNC(=O)C1C(N(C)C(=O)C1)c1cn(C)nc1
O[C@H]1[C@@H](O)[C@H](n2cnc3c(N)ncnc23)O[C@@H]1CNC(=O)C1C(N(C)C(=O)C1)c1n(C)ncc1
O[C@H]1[C@@H](O)[C@H](n2cnc3c(N)ncnc23)O[C@@H]1CNC(=O)C(C)n1c(C)c(C)[n+]([O-])c1
O[C@H]1[C@@H](O)[C@H](n2cnc3c(N)ncnc23)O[C@@H]1CNC(=O)CCn1c(C)c(C)[n+]([O-])c1
S(=O)(=O)(NC[C@@H]1[C@@H](O)[C@@H](O)[C@H](n2cnc3c(N)ncnc23)O1)CC1C(CF)C1
O[C@H]1[C@@H](O)[C@H](n2cnc3c(N)ncnc23)O[C@@H]1CNC(=O)Cc1nc2OCCOc2cc1
S(=O)(=O)(CF)c1ncc(C(=O)NC[C@@H]2[C@@H](O)[C@@H](O)[C@H](n3cnc4c(N)ncnc34)O2)cc1
FCOc1ncc(C(=O)NC[C@@H]2[C@@H](O)[C@@H](O)[C@H](n3cnc4c(N)ncnc34)O2)nc1
O[C@H]1[C@@H](O)[C@H](n2cnc3c(N)ncnc23)O[C@@H]1CNC(=O)Cn1ccc2C(=O)N(C)C(=O)N(C)c12
O[C@H]1[C@@H](O)[C@H](n2cnc3c(N)ncnc23)O[C@@H]1CNC(=O)C12CC1C2
O[C@H]1[C@@H](O)[C@H](n2cnc3c(N)ncnc23)O[C@@H]1CNC(=O)C1CC1
O[C@H]1[C@@H](O)[C@H](n2cnc3c(N)ncnc23)O[C@@H]1CNC(=O)CC
O[C@H]1[C@@H](O)[C@H](n2cnc3c(N)ncnc23)O[C@@H]1CNC(=O)CN(CC(OC)=O)C(=O)OC(C)(C)C
O[C@H]1[C@@H](O)[C@H](n2cnc3c(N)ncnc23)O[C@@H]1CNC(=O)CCN1C(=O)N=CC=C1
O[C@H]1[C@@H](O)[C@H](n2cnc3c(N)ncnc23)O[C@@H]1CNC(=O)CN1C(=O)C=C(C(C)C)N=C1
O[C@H]1[C@@H](O)[C@H](n2cnc3c(N)ncnc23)O[C@@H]1CNC(=O)C=1C(=O)N(CC(C)C)N=CC=1
O[C@H]1[C@@H](O)[C@H](n2cnc3c(N)ncnc23)O[C@@H]1CNC(=O)c1cc(C(=O)N(C)C)cnc1
O[C@H]1[C@@H](O)[C@H](n2cnc3c(N)ncnc23)O[C@@H]1CNC(=O)c1cnc(C(=O)N(C)C)cc1
O[C@H]1[C@@H](O)[C@H](n2cnc3c(N)ncnc23)O[C@@H]1CNC(=O)Cc1c(C#N)c(C)on1
O[C@H]1[C@@H](O)[C@H](n2cnc3c(N)ncnc23)O[C@@H]1CNC(=O)C1C(C)ON=C1C
O[C@H]1[C@@H](O)[C@H](n2cnc3c(N)ncnc23)O[C@@H]1CNC(=O)C1C(C)C(C)=NO1
O[C@H]1[C@@H](O)[C@H](n2cnc3c(N)ncnc23)O[C@@H]1CNC(=O)C=1C(C)C(C)ON=1
FC(F)(F)CN1C(=O)CC(C(=O)NC[C@@H]2[C@@H](O)[C@@H](O)[C@H](n3cnc4c(N)ncnc34)O2)C1
O[C@H]1[C@@H](O)[C@H](n2cnc3c(N)ncnc23)O[C@@H]1CNC(=O)Cc1nn2C=C(C)C=Nc2n1
O[C@H]1[C@@H](O)[C@H](n2cnc3c(N)ncnc23)O[C@@H]1CNC(=O)CCc1nn2C=CC=Nc2n1
O[C@H]1[C@@H](O)[C@H](n2cnc3c(N)ncnc23)O[C@@H]1CNC(=O)c1n(C)nc2nnsc12
S(=O)(=O)(NC[C@@H]1[C@@H](O)[C@@H](O)[C@H](n2cnc3c(N)ncnc23)O1)c1ccc(-c2n(C)nnn2)cc1
S(=O)(=O)(NC[C@@H]1[C@@H](O)[C@@H](O)[C@H](n2cnc3c(N)ncnc23)O1)c1cc(-c2n(C)nnn2)ccc1
S(=O)(=O)(NC[C@@H]1[C@@H](O)[C@@H](O)[C@H](n2cnc3c(N)ncnc23)O1)c1cc(-c2nn(C)nn2)ccc1
O[C@H]1[C@@H](O)[C@H](n2cnc3c(N)ncnc23)O[C@@H]1CNC(=O)c1cnc(C)nc1
O[C@H]1[C@@H](O)[C@H](n2cnc3c(N)ncnc23)O[C@@H]1CNC(=O)c1ncc(C)cn1
O[C@H]1[C@@H](O)[C@H](n2cnc3c(N)ncnc23)O[C@@H]1CNC(=O)c1c(C)nncc1
O[C@H]1[C@@H](O)[C@H](n2cnc3c(N)ncnc23)O[C@@H]1CNC(=O)c1cc(C)nnc1
O[C@H]1[C@@H](O)[C@H](n2cnc3c(N)ncnc23)O[C@@H]1CNC(=O)c1c(C)cnnc1
O[C@H]1[C@@H](O)[C@H](n2cnc3c(N)ncnc23)O[C@@H]1CNC(=O)c1nnc(C)cc1
O[C@H]1[C@@H](O)[C@H](n2cnc3c(N)ncnc23)O[C@@H]1CNC(=O)c1nc(C)ncc1
O[C@H]1[C@@H](O)[C@H](n2cnc3c(N)ncnc23)O[C@@H]1CNC(=O)c1c(C)ncnc1
O[C@H]1[C@@H](O)[C@H](n2cnc3c(N)ncnc23)O[C@@H]1CNC(=O)c1c(C)ccnn1
O[C@H]1[C@@H](O)[C@H](n2cnc3c(N)ncnc23)O[C@@H]1CNC(=O)c1nncc(C)c1
O[C@H]1[C@@H](O)[C@H](n2cnc3c(N)ncnc23)O[C@@H]1CNC(=O)c1c(C)cncn1
O[C@H]1[C@@H](O)[C@H](n2cnc3c(N)ncnc23)O[C@@H]1CNC(=O)c1ncnc(C)c1
O[C@H]1[C@@H](O)[C@H](n2cnc3c(N)ncnc23)O[C@@H]1CNC(=O)c1c(C)nccn1
O[C@H]1[C@@H](O)[C@H](n2cnc3c(N)ncnc23)O[C@@H]1CNC(=O)c1nc(C)cnc1
O[C@H]1[C@@H](O)[C@H](n2cnc3c(N)ncnc23)O[C@@H]1CNC(=O)c1ncc(C)nc1
O[C@H]1[C@@H](O)[C@H](n2cnc3c(N)ncnc23)O[C@@H]1CNC(=O)c1nc(C)ccn1
S(=O)(=O)(NC[C@@H]1[C@@H](O)[C@@H](O)[C@H](n2cnc3c(N)ncnc23)O1)c1oc(CC)nc1
S(=O)(=O)(NC[C@@H]1[C@@H](O)[C@@H](O)[C@H](n2cnc3c(N)ncnc23)O1)c1c(CC)noc1
S(=O)(=O)(NC[C@@H]1[C@@H](O)[C@@H](O)[C@H](n2cnc3c(N)ncnc23)O1)c1onc(CC)c1
O[C@H]1[C@@H](O)[C@H](n2cnc3c(N)ncnc23)O[C@@H]1CNC(=O)C1(C#C)CC1
O[C@H]1[C@@H](O)[C@H](n2cnc3c(N)ncnc23)O[C@@H]1CNC(=O)CC#CC
O[C@H]1[C@@H](O)[C@H](n2cnc3c(N)ncnc23)O[C@@H]1CNC(=O)C#CC1CC1
O[C@H]1[C@@H](O)[C@H](n2cnc3c(N)ncnc23)O[C@@H]1CNC(=O)C#CCC
O[C@H]1[C@@H](O)[C@H](n2cnc3c(N)ncnc23)O[C@@H]1CNC(=O)CCC#C
S(=O)(=O)(NC[C@@H]1[C@@H](O)[C@@H](O)[C@H](n2cnc3c(N)ncnc23)O1)c1ccc(OCC(OC)=O)cc1
S(=O)(=O)(OC)c1ccc(OCC(=O)NC[C@@H]2[C@@H](O)[C@@H](O)[C@H](n3cnc4c(N)ncnc34)O2)cc1
O[C@H]1[C@@H](O)[C@H](n2cnc3c(N)ncnc23)O[C@@H]1CNC(=O)c1c(OC)nn(C)c1
O[C@H]1[C@@H](O)[C@H](n2cnc3c(N)ncnc23)O[C@@H]1CNC(=O)c1n(C)nc(OC)c1
O[C@H]1[C@@H](O)[C@H](n2cnc3c(N)ncnc23)O[C@@H]1CNC(=O)c1nn(C)c(OC)c1
O[C@H]1[C@@H](O)[C@H](n2cnc3c(N)ncnc23)O[C@@H]1CNC(=O)c1c(OC)n(C)nc1
O[C@H]1[C@@H](O)[C@H](n2cnc3c(N)ncnc23)O[C@@H]1CNC(=O)C1CCC(N2C(=O)COCC2)CC1
O[C@H]1[C@@H](O)[C@H](n2cnc3c(N)ncnc23)O[C@@H]1CNC(=O)C1CCN(C(=O)C2OCCC2)CC1
O[C@H]1[C@@H](O)[C@H](n2cnc3c(N)ncnc23)O[C@@H]1CNC(=O)c1c(Cc2[nH]nnn2)cccc1
O[C@H]1[C@@H](O)[C@H](n2cnc3c(N)ncnc23)O[C@@H]1CNC(=O)CC(OC(=O)CC)C[N+](C)(C)C
O[C@H]1[C@@H](O)[C@H](n2cnc3c(N)ncnc23)O[C@@H]1CNC(=O)CCCCC(=O)N1CCOCC1
O[C@H]1[C@@H](O)[C@H](n2cnc3c(N)ncnc23)O[C@@H]1CNC(=O)C(C)N1C(=O)C2C3CCC(C3)C2C1=O
O[C@H]1[C@@H](O)[C@H](n2cnc3c(N)ncnc23)O[C@@H]1CNC(=O)C=1C(OC)=CC(=O)N2CCCC=12
S(=O)(=O)(NC[C@@H]1[C@@H](O)[C@@H](O)[C@H](n2cnc3c(N)ncnc23)O1)c1nn2C(C)=CC(C)=Nc2n1
O[C@H]1[C@@H](O)[C@H](n2cnc3c(N)ncnc23)O[C@@H]1CNC(=O)c1c(OC)nc(C)nc1
O[C@H]1[C@@H](O)[C@H](n2cnc3c(N)ncnc23)O[C@@H]1CNC(=O)c1nc(C)c(OC)nc1
O[C@H]1[C@@H](O)[C@H](n2cnc3c(N)ncnc23)O[C@@H]1CNC(=O)c1c(C)nc(OC)cn1
O[C@H]1[C@@H](O)[C@H](n2cnc3c(N)ncnc23)O[C@@H]1CNC(=O)c1c(OC)ncnc1C
O[C@H]1[C@@H](O)[C@H](n2cnc3c(N)ncnc23)O[C@@H]1CNC(=O)c1c(C)nc(OC)nc1
O[C@H]1[C@@H](O)[C@H](n2cnc3c(N)ncnc23)O[C@@H]1CNC(=O)c1nc(OC)nc(C)c1
O[C@H]1[C@@H](O)[C@H](n2cnc3c(N)ncnc23)O[C@@H]1CNC(=O)c1c(OC)cnc(C)n1
O[C@H]1[C@@H](O)[C@H](n2cnc3c(N)ncnc23)O[C@@H]1CNC(=O)c1c(OC)c(C)ncn1
S(=O)(=O)(NC[C@@H]1[C@@H](O)[C@@H](O)[C@H](n2cnc3c(N)ncnc23)O1)C1CN(C(OC(C)(C)C)=O)C1
O[C@H]1[C@@H](O)[C@H](n2cnc3c(N)ncnc23)O[C@@H]1CNC(=O)c1ncn2C(=O)N(C)N=Nc12
O[C@H]1[C@@H](O)[C@H](n2cnc3c(N)ncnc23)O[C@@H]1CNC(=O)Cc1ccc(-c2[nH]nnn2)cc1
O[C@H]1[C@@H](O)[C@H](n2cnc3c(N)ncnc23)O[C@@H]1CNC(=O)Cc1cc(-c2[nH]nnn2)ccc1
O[C@H]1[C@@H](O)[C@H](n2cnc3c(N)ncnc23)O[C@@H]1CNC(=O)CCc1ncccn1
O[C@H]1[C@@H](O)[C@H](n2cnc3c(N)ncnc23)O[C@@H]1CNC(=O)CCc1cncnc1
O[C@H]1[C@@H](O)[C@H](n2cnc3c(N)ncnc23)O[C@@H]1CNC(=O)CCc1nnccc1
O[C@H]1[C@@H](O)[C@H](n2cnc3c(N)ncnc23)O[C@@H]1CNC(=O)CCc1cnncc1
O[C@H]1[C@@H](O)[C@H](n2cnc3c(N)ncnc23)O[C@@H]1CNC(=O)CCc1ncncc1
O[C@H]1[C@@H](O)[C@H](n2cnc3c(N)ncnc23)O[C@@H]1CNC(=O)CCc1nccnc1
O[C@H]1[C@@H](O)[C@H](n2cnc3c(N)ncnc23)O[C@@H]1CNC(=O)c1n(CCOC)cnc1
O[C@H]1[C@@H](O)[C@H](n2cnc3c(N)ncnc23)O[C@@H]1CNC(=O)c1ncn(CCOC)c1
O[C@H]1[C@@H](O)[C@H](n2cnc3c(N)ncnc23)O[C@@H]1CNC(=O)c1n(CCOC)ccn1
O[C@H]1[C@@H](O)[C@H](n2cnc3c(N)ncnc23)O[C@@H]1CNC(=O)c1cn(CCOC)nc1
O[C@H]1[C@@H](O)[C@H](n2cnc3c(N)ncnc23)O[C@@H]1CNC(=O)c1nn(CCOC)cc1
O[C@H]1[C@@H](O)[C@H](n2cnc3c(N)ncnc23)O[C@@H]1CNC(=O)c1n(CCOC)ncc1
O[C@H]1[C@@H](O)[C@H](n2cnc3c(N)ncnc23)O[C@@H]1CNC(=O)C1(c2nc(C)on2)CC1
O[C@H]1[C@@H](O)[C@H](n2cnc3c(N)ncnc23)O[C@@H]1CNC(=O)C1(c2onc(C)n2)CC1
O[C@H]1[C@@H](O)[C@H](n2cnc3c(N)ncnc23)O[C@@H]1CNC(=O)C1CC2OC1C1CC21
S(=O)(=O)(NC[C@@H]1[C@@H](O)[C@@H](O)[C@H](n2cnc3c(N)ncnc23)O1)C1CCN(C(OCC)=O)CC1
FC1(F)C(C(=O)NC[C@@H]2[C@@H](O)[C@@H](O)[C@H](n3cnc4c(N)ncnc34)O2)OCC1
FC1(F)C(OCC(=O)NC[C@@H]2[C@@H](O)[C@@H](O)[C@H](n3cnc4c(N)ncnc34)O2)C1
O[C@H]1[C@@H](O)[C@H](n2cnc3c(N)ncnc23)O[C@@H]1CNC(=O)Cc1cnc(C(OC)=O)cc1
O[C@H]1[C@@H](O)[C@H](n2cnc3c(N)ncnc23)O[C@@H]1CNC(=O)C1CN(CC=C)C(=O)CC1
O[C@H]1[C@@H](O)[C@H](n2cnc3c(N)ncnc23)O[C@@H]1CNC(=O)C1CCN(C(=O)C=C)CC1
O[C@H]1[C@@H](O)[C@H](n2cnc3c(N)ncnc23)O[C@@H]1CNC(=O)C1CN(C(=O)C=C)CCC1
O[C@H]1[C@@H](O)[C@H](n2cnc3c(N)ncnc23)O[C@@H]1CNC(=O)C1C2OCCCC12
O[C@H]1[C@@H](O)[C@H](n2cnc3c(N)ncnc23)O[C@@H]1CNC(=O)C1OCC2CC2C1
O[C@H]1[C@@H](O)[C@H](n2cnc3c(N)ncnc23)O[C@@H]1CNC(=O)C1CC2OCC1C2
O[C@H]1[C@@H](O)[C@H](n2cnc3c(N)ncnc23)O[C@@H]1CNC(=O)C1C(C)OCC1
O[C@H]1[C@@H](O)[C@H](n2cnc3c(N)ncnc23)O[C@@H]1CNC(=O)C1CC(C)OC1
O[C@H]1[C@@H](O)[C@H](n2cnc3c(N)ncnc23)O[C@@H]1CNC(=O)C1OCC(C)C1
O[C@H]1[C@@H](O)[C@H](n2cnc3c(N)ncnc23)O[C@@H]1CNC(=O)C1C(C)CCO1
O[C@H]1[C@@H](O)[C@H](n2cnc3c(N)ncnc23)O[C@@H]1CNC(=O)C1C(C)(C)CO1
O[C@H]1[C@@H](O)[C@H](n2cnc3c(N)ncnc23)O[C@@H]1CNC(=O)C12CC(OC)C1C2
O[C@H]1[C@@H](O)[C@H](n2cnc3c(N)ncnc23)O[C@@H]1CNC(=O)C1CC(OC)C1
O[C@H]1[C@@H](O)[C@H](n2cnc3c(N)ncnc23)O[C@@H]1CNC(=O)C1C(OC)CC1
O[C@H]1[C@@H](O)[C@H](n2cnc3c(N)ncnc23)O[C@@H]1CNC(=O)C(OC)(C)C
O[C@H]1[C@@H](O)[C@H](n2cnc3c(N)ncnc23)O[C@@H]1CNC(=O)C1C(OCC)C1
O[C@H]1[C@@H](O)[C@H](n2cnc3c(N)ncnc23)O[C@@H]1CNC(=O)C(OC)C1CC1
O[C@H]1[C@@H](O)[C@H](n2cnc3c(N)ncnc23)O[C@@H]1CNC(=O)CC(OC)C
O[C@H]1[C@@H](O)[C@H](n2cnc3c(N)ncnc23)O[C@@H]1CNC(=O)C(OCC)C
O[C@H]1[C@@H](O)[C@H](n2cnc3c(N)ncnc23)O[C@@H]1CNC(=O)C(OC)CC
O[C@H]1[C@@H](O)[C@H](n2cnc3c(N)ncnc23)O[C@@H]1CNC(=O)COC(C)C
O[C@H]1[C@@H](O)[C@H](n2cnc3c(N)ncnc23)O[C@@H]1CNC(=O)CN1C(=O)COc2ccccc12
S(CC(=O)NC[C@@H]1[C@@H](O)[C@@H](O)[C@H](n2cnc3c(N)ncnc23)O1)c1[n+]([O-])cccc1
O[C@H]1[C@@H](O)[C@H](n2cnc3c(N)ncnc23)O[C@@H]1CNC(=O)C=1CCCS(=O)C=1
O[C@H]1[C@@H](O)[C@H](n2cnc3c(N)ncnc23)O[C@@H]1CNC(=O)C12COCC(C1)C2
O[C@H]1[C@@H](O)[C@H](n2cnc3c(N)ncnc23)O[C@@H]1CNC(=O)C12CCOCC1C2
O[C@H]1[C@@H](O)[C@H](n2cnc3c(N)ncnc23)O[C@@H]1CNC(=O)C1C2(C1)COCC2
O[C@H]1[C@@H](O)[C@H](n2cnc3c(N)ncnc23)O[C@@H]1CNC(=O)C1CC2(C1)COC2
O[C@H]1[C@@H](O)[C@H](n2cnc3c(N)ncnc23)O[C@@H]1CNC(=O)C1CCOCC1
O[C@H]1[C@@H](O)[C@H](n2cnc3c(N)ncnc23)O[C@@H]1CNC(=O)C1(C)COCC1
O[C@H]1[C@@H](O)[C@H](n2cnc3c(N)ncnc23)O[C@@H]1CNC(=O)C1COCCC1
O[C@H]1[C@@H](O)[C@H](n2cnc3c(N)ncnc23)O[C@@H]1CNC(=O)CC1COCC1
O[C@H]1[C@@H](O)[C@H](n2cnc3c(N)ncnc23)O[C@@H]1CNC(=O)CC1(C)COC1
O[C@H]1[C@@H](O)[C@H](n2cnc3c(N)ncnc23)O[C@@H]1CNC(=O)C1(CC)COC1
O[C@H]1[C@@H](O)[C@H](n2cnc3c(N)ncnc23)O[C@@H]1CNC(=O)C1(COC)CC1
O[C@H]1[C@@H](O)[C@H](n2cnc3c(N)ncnc23)O[C@@H]1CNC(=O)COCC1CC1
O[C@H]1[C@@H](O)[C@H](n2cnc3c(N)ncnc23)O[C@@H]1CNC(=O)CCCOC
O[C@H]1[C@@H](O)[C@H](n2cnc3c(N)ncnc23)O[C@@H]1CNC(=O)CCOCC
O[C@H]1[C@@H](O)[C@H](n2cnc3c(N)ncnc23)O[C@@H]1CNC(=O)COCCC
S(=O)(=O)(NC[C@@H]1[C@@H](O)[C@@H](O)[C@H](n2cnc3c(N)ncnc23)O1)C1CS(=O)(=O)c2ccccc12
O[C@H]1[C@@H](O)[C@H](n2cnc3c(N)ncnc23)O[C@@H]1CNC(=O)C(OCCC#C)C
O[C@H]1[C@@H](O)[C@H](n2cnc3c(N)ncnc23)O[C@@H]1CNC(=O)C(OCC#C)CC
O[C@H]1[C@@H](O)[C@H](n2cnc3c(N)ncnc23)O[C@@H]1CNC(=O)COCc1onc(CC)n1
Fc1c(C(=O)NC[C@@H]2[C@@H](O)[C@@H](O)[C@H](n3cnc4c(N)ncnc34)O2)cc(-n2nnnc2)cc1
Fc1cc(C(=O)NC[C@@H]2[C@@H](O)[C@@H](O)[C@H](n3cnc4c(N)ncnc34)O2)c(-n2nnnc2)cc1
Fc1cc(-n2nnnc2)c(C(=O)NC[C@@H]2[C@@H](O)[C@@H](O)[C@H](n3cnc4c(N)ncnc34)O2)cc1
O[C@H]1[C@@H](O)[C@H](n2cnc3c(N)ncnc23)O[C@@H]1CNC(=O)c1nnc2CCCOc2c1
O[C@H]1[C@@H](O)[C@H](n2cnc3c(N)ncnc23)O[C@@H]1CNC(=O)C1Cn2nc(C)nc2CC1
O[C@H]1[C@@H](O)[C@H](n2cnc3c(N)ncnc23)O[C@@H]1CNC(=O)C1CCn2c(C)nnc2C1
O[C@H]1[C@@H](O)[C@H](n2cnc3c(N)ncnc23)O[C@@H]1CNC(=O)C1Cn2c(C)nnc2CC1
O[C@H]1[C@@H](O)[C@H](n2cnc3c(N)ncnc23)O[C@@H]1CNC(=O)CCc1n(C)c(C)nn1
O[C@H]1[C@@H](O)[C@H](n2cnc3c(N)ncnc23)O[C@@H]1CNC(=O)c1c(OC)nc(OC)nc1C
O[C@H]1[C@@H](O)[C@H](n2cnc3c(N)ncnc23)O[C@@H]1CNC(=O)C1(C#C)CCOCC1
O[C@H]1[C@@H](O)[C@H](n2cnc3c(N)ncnc23)O[C@@H]1CNC(=O)C#CC1CCOCC1
O[C@H]1[C@@H](O)[C@H](n2cnc3c(N)ncnc23)O[C@@H]1CNC(=O)C#CC1COCCC1
O[C@H]1[C@@H](O)[C@H](n2cnc3c(N)ncnc23)O[C@@H]1CNC(=O)C1(CC#C)COCC1
O[C@H]1[C@@H](O)[C@H](n2cnc3c(N)ncnc23)O[C@@H]1CNC(=O)C#CC1(CC)COC1
O[C@H]1[C@@H](O)[C@H](n2cnc3c(N)ncnc23)O[C@@H]1CNC(=O)COCCCC#C
O[C@H]1[C@@H](O)[C@H](n2cnc3c(N)ncnc23)O[C@@H]1CNC(=O)c1nn(C)c(OCCOC)c1
O[C@H]1[C@@H](O)[C@H](n2cnc3c(N)ncnc23)O[C@@H]1CNC(=O)c1nn(CCOC)c(OC)c1
S(=O)(=O)(CC(=O)NC[C@@H]1[C@@H](O)[C@@H](O)[C@H](n2cnc3c(N)ncnc23)O1)Cc1onc(CC)c1
O[C@H]1[C@@H](O)[C@H](n2cnc3c(N)ncnc23)O[C@@H]1CNC(=O)C1=NCC2N(CCC2)C=C1
O[C@H]1[C@@H](O)[C@H](n2cnc3c(N)ncnc23)O[C@@H]1CNC(=O)CC(C)C=1C(=O)N(C)C(=O)N(C)C=1
S(=O)(=O)(NC[C@@H]1[C@@H](O)[C@@H](O)[C@H](n2cnc3c(N)ncnc23)O1)c1c(C(OCC)=O)ccnc1
S(=O)(=O)(NC[C@@H]1[C@@H](O)[C@@H](O)[C@H](n2cnc3c(N)ncnc23)O1)c1ncc(C(OCC)=O)cc1
S(=O)(=O)(NC[C@@H]1[C@@H](O)[C@@H](O)[C@H](n2cnc3c(N)ncnc23)O1)Cc1onc(C(OCC)=O)c1
S(=O)(=O)(NC[C@@H]1[C@@H](O)[C@@H](O)[C@H](n2cnc3c(N)ncnc23)O1)Cc1noc(C(OCC)=O)c1
O[C@H]1[C@@H](O)[C@H](n2cnc3c(N)ncnc23)O[C@@H]1CNC(=O)C1CCCn2cnnc12
O[C@H]1[C@@H](O)[C@H](n2cnc3c(N)ncnc23)O[C@@H]1CNC(=O)C1CCCn2ncnc12
O[C@H]1[C@@H](O)[C@H](n2cnc3c(N)ncnc23)O[C@@H]1CNC(=O)Cn1nnc(C2CC2)c1
O[C@H]1[C@@H](O)[C@H](n2cnc3c(N)ncnc23)O[C@@H]1CNC(=O)C1=NC=Cn2cc(C)nc12
O[C@H]1[C@@H](O)[C@H](n2cnc3c(N)ncnc23)O[C@@H]1CNC(=O)C1=NC=Cn2nc(C)cc12
FC(F)Cn1nnc(C(=O)NC[C@@H]2[C@@H](O)[C@@H](O)[C@H](n3cnc4c(N)ncnc34)O2)c1
FC(F)Cn1nc(C(=O)NC[C@@H]2[C@@H](O)[C@@H](O)[C@H](n3cnc4c(N)ncnc34)O2)cn1
O[C@H]1[C@@H](O)[C@H](n2cnc3c(N)ncnc23)O[C@@H]1CNC(=O)Cn1nc2CCCCc2n1
O[C@H]1[C@@H](O)[C@H](n2cnc3c(N)ncnc23)O[C@@H]1CNC(=O)Cc1n2CCCCc2nn1
O[C@H]1[C@@H](O)[C@H](n2cnc3c(N)ncnc23)O[C@@H]1CNC(=O)Cn1nnc2CCCCc12
S(=O)(=O)(NC[C@@H]1[C@@H](O)[C@@H](O)[C@H](n2cnc3c(N)ncnc23)O1)c1cc(C#N)c(C)nc1
O[C@H]1[C@@H](O)[C@H](n2cnc3c(N)ncnc23)O[C@@H]1CNC(=O)c1nc2OCOc2cc1
O[C@H]1[C@@H](O)[C@H](n2cnc3c(N)ncnc23)O[C@@H]1CNC(=O)c1ccnc2OCOc12
O[C@H]1[C@@H](O)[C@H](n2cnc3c(N)ncnc23)O[C@@H]1CNC(=O)c1ncc2OCOc2c1
O[C@H]1[C@@H](O)[C@H](n2cnc3c(N)ncnc23)O[C@@H]1CNC(=O)C1C2OC3(CN(CC(C)C)C(=O)C13)C=C2
O[C@H]1[C@@H](O)[C@H](n2cnc3c(N)ncnc23)O[C@@H]1CNC(=O)c1nn(CCOCCOC)cc1
O[C@H]1[C@@H](O)[C@H](n2cnc3c(N)ncnc23)O[C@@H]1CNC(=O)c1n(CCOCCOC)ncc1
O[C@H]1[C@@H](O)[C@H](n2cnc3c(N)ncnc23)O[C@@H]1CNC(=O)CCc1nc(OC)cc(OC)n1
O[C@H]1[C@@H](O)[C@H](n2cnc3c(N)ncnc23)O[C@@H]1CNC(=O)C1CC(OC)C(OC)C1
O[C@H]1[C@@H](O)[C@H](n2cnc3c(N)ncnc23)O[C@@H]1CNC(=O)C(OCC(OC)C)C
O[C@H]1[C@@H](O)[C@H](n2cnc3c(N)ncnc23)O[C@@H]1CNC(=O)C1=CN(Cc2onc(C)n2)C(=O)C=C1
O[C@H]1[C@@H](O)[C@H](n2cnc3c(N)ncnc23)O[C@@H]1CNC(=O)C1(n2c(C#N)c(C#N)nc2)CC1
S(=O)(=O)(NC[C@@H]1[C@@H](O)[C@@H](O)[C@H](n2cnc3c(N)ncnc23)O1)CCc1ccncc1
S(=O)(=O)(NC[C@@H]1[C@@H](O)[C@@H](O)[C@H](n2cnc3c(N)ncnc23)O1)CCc1ncccc1
O[C@H]1[C@@H](O)[C@H](n2cnc3c(N)ncnc23)O[C@@H]1CNC(=O)C1C(C(=O)N2CCOCC2)CC=CC1
O[C@H]1[C@@H](O)[C@H](n2cnc3c(N)ncnc23)O[C@@H]1CNC(=O)COCC1CN(C(=O)C=C)CCC1
O[C@H]1[C@@H](O)[C@H](n2cnc3c(N)ncnc23)O[C@@H]1CNC(=O)CC1C(OC)COCC1
O[C@H]1[C@@H](O)[C@H](n2cnc3c(N)ncnc23)O[C@@H]1CNC(=O)C(OC)C1CCOCC1
O[C@H]1[C@@H](O)[C@H](n2cnc3c(N)ncnc23)O[C@@H]1CNC(=O)C(OC)C1COCCC1
O[C@H]1[C@@H](O)[C@H](n2cnc3c(N)ncnc23)O[C@@H]1CNC(=O)C(OCC)C1COCC1
O[C@H]1[C@@H](O)[C@H](n2cnc3c(N)ncnc23)O[C@@H]1CNC(=O)C1CC(OCCOC)C1
O[C@H]1[C@@H](O)[C@H](n2cnc3c(N)ncnc23)O[C@@H]1CNC(=O)C(OCCOCC)C
O[C@H]1[C@@H](O)[C@H](n2cnc3c(N)ncnc23)O[C@@H]1CNC(=O)CCC(OCCOC(=O)C(C)=C)=O
O[C@H]1[C@@H](O)[C@H](n2cnc3c(N)ncnc23)O[C@@H]1CNC(=O)c1nnc2CCOCc2c1
O[C@H]1[C@@H](O)[C@H](n2cnc3c(N)ncnc23)O[C@@H]1CNC(=O)c1ncc2COCCc2n1
S(=O)(=O)(NC[C@@H]1[C@@H](O)[C@@H](O)[C@H](n2cnc3c(N)ncnc23)O1)c1ccc(-n2nncc2)cc1
S(=O)(=O)(NC[C@@H]1[C@@H](O)[C@@H](O)[C@H](n2cnc3c(N)ncnc23)O1)c1ccc(-n2nccn2)cc1
S(=O)(=O)(NC[C@@H]1[C@@H](O)[C@@H](O)[C@H](n2cnc3c(N)ncnc23)O1)c1nnn(-c2ccccc2)c1
S(=O)(=O)(NC[C@@H]1[C@@H](O)[C@@H](O)[C@H](n2cnc3c(N)ncnc23)O1)c1n(-c2ccccc2)nnc1
S(=O)(=O)(NC[C@@H]1[C@@H](O)[C@@H](O)[C@H](n2cnc3c(N)ncnc23)O1)c1cc(-n2nncc2)ccc1
S(=O)(=O)(NC[C@@H]1[C@@H](O)[C@@H](O)[C@H](n2cnc3c(N)ncnc23)O1)c1cn(-c2ncccc2)nc1
O[C@H]1[C@@H](O)[C@H](n2cnc3c(N)ncnc23)O[C@@H]1CNC(=O)C1(COC)CCOCC1
O[C@H]1[C@@H](O)[C@H](n2cnc3c(N)ncnc23)O[C@@H]1CNC(=O)COCC1CCOCC1
O[C@H]1[C@@H](O)[C@H](n2cnc3c(N)ncnc23)O[C@@H]1CNC(=O)COCC1COCCC1
O[C@H]1[C@@H](O)[C@H](n2cnc3c(N)ncnc23)O[C@@H]1CNC(=O)CCCOCCOC
O[C@H]1[C@@H](O)[C@H](n2cnc3c(N)ncnc23)O[C@@H]1CNC(=O)CCOCCCOC
O[C@H]1[C@@H](O)[C@H](n2cnc3c(N)ncnc23)O[C@@H]1CNC(=O)CCOCCOCC
O[C@H]1[C@@H](O)[C@H](n2cnc3c(N)ncnc23)O[C@@H]1CNC(=O)C(Oc1ccc(-n2nnnc2)cc1)C
O[C@H]1[C@@H](O)[C@H](n2cnc3c(N)ncnc23)O[C@@H]1CNC(=O)C(Oc1cc(-n2nnnc2)ccc1)C
O[C@H]1[C@@H](O)[C@H](n2cnc3c(N)ncnc23)O[C@@H]1CNC(=O)c1ncn(C2=NC=Cn3nccc23)c1
O[C@H]1[C@@H](O)[C@H](n2cnc3c(N)ncnc23)O[C@@H]1CNC(=O)c1nn(C2=NC=Cn3nccc23)cc1
S(=O)(=O)(NC[C@@H]1[C@@H](O)[C@@H](O)[C@H](n2cnc3c(N)ncnc23)O1)c1n(C)nc2CCCc12
O[C@H]1[C@@H](O)[C@H](n2cnc3c(N)ncnc23)O[C@@H]1CNC(=O)CN1C(=O)C=CC(N2CCC(C)CC2)=N1
O[C@H]1[C@@H](O)[C@H](n2cnc3c(N)ncnc23)O[C@@H]1CNC(=O)C1N2C(=O)C=CC=C2CC1
O[C@H]1[C@@H](O)[C@H](n2cnc3c(N)ncnc23)O[C@@H]1CNC(=O)C1=CN(C2CC2)C(=O)C=C1
O[C@H]1[C@@H](O)[C@H](n2cnc3c(N)ncnc23)O[C@@H]1CNC(=O)C=1C(=O)N(C2CC2)C=CC=1
O[C@H]1[C@@H](O)[C@H](n2cnc3c(N)ncnc23)O[C@@H]1CNC(=O)C1C(C(OC)=O)C2CCC12
O[C@H]1[C@@H](O)[C@H](n2cnc3c(N)ncnc23)O[C@@H]1CNC(=O)C1C(C(OC)=O)C1(C)C
O[C@H]1[C@@H](O)[C@H](n2cnc3c(N)ncnc23)O[C@@H]1CNC(=O)C(C(C)C)C(OC)=O
O[C@H]1[C@@H](O)[C@H](n2cnc3c(N)ncnc23)O[C@@H]1CNC(=O)c1cnc2CCS(=O)(=O)Cc2c1
O[C@H]1[C@@H](O)[C@H](n2cnc3c(N)ncnc23)O[C@@H]1CNC(=O)c1cnc2CS(=O)(=O)CCc2c1
O[C@H]1[C@@H](O)[C@H](n2cnc3c(N)ncnc23)O[C@@H]1CNC(=O)C=1C=CC(=O)N2CCCC=12
O[C@H]1[C@@H](O)[C@H](n2cnc3c(N)ncnc23)O[C@@H]1CNC(=O)COCCCCOCC#C
O[C@H]1[C@@H](O)[C@H](n2cnc3c(N)ncnc23)O[C@@H]1CNC(=O)C#Cc1ccncc1
O[C@H]1[C@@H](O)[C@H](n2cnc3c(N)ncnc23)O[C@@H]1CNC(=O)C#Cc1cnccc1
O[C@H]1[C@@H](O)[C@H](n2cnc3c(N)ncnc23)O[C@@H]1CNC(=O)C#Cc1ncccc1
O[C@H]1[C@@H](O)[C@H](n2cnc3c(N)ncnc23)O[C@@H]1CNC(=O)C1CN(c2ccncc2)C(=O)C1
O[C@H]1[C@@H](O)[C@H](n2cnc3c(N)ncnc23)O[C@@H]1CNC(=O)C1CN(c2cnccc2)C(=O)C1
O[C@H]1[C@@H](O)[C@H](n2cnc3c(N)ncnc23)O[C@@H]1CNC(=O)CCCc1n2N=C(OC)C=Cc2nn1
O[C@H]1[C@@H](O)[C@H](n2cnc3c(N)ncnc23)O[C@@H]1CNC(=O)CN(C=O)c1ccc(C(OC)=O)cc1
S(=O)(=O)(C(C)C)N1CCC(C(=O)NC[C@@H]2[C@@H](O)[C@@H](O)[C@H](n3cnc4c(N)ncnc34)O2)CC1
BrC(=CC(=O)NC[C@@H]1[C@@H](O)[C@@H](O)[C@H](n2cnc3c(N)ncnc23)O1)C(OC)=O
S(=O)(=O)(CCC)N1CCC(C(=O)NC[C@@H]2[C@@H](O)[C@@H](O)[C@H](n3cnc4c(N)ncnc34)O2)CC1
S(=O)(=O)(CCC)N1CC(C(=O)NC[C@@H]2[C@@H](O)[C@@H](O)[C@H](n3cnc4c(N)ncnc34)O2)CCC1
FCCOc1nnc(C(=O)NC[C@@H]2[C@@H](O)[C@@H](O)[C@H](n3cnc4c(N)ncnc34)O2)cc1
O[C@H]1[C@@H](O)[C@H](n2cnc3c(N)ncnc23)O[C@@H]1CNC(=O)C1C(C)(C)SC2N1C(=O)C2
O[C@H]1[C@@H](O)[C@H](n2cnc3c(N)ncnc23)O[C@@H]1CNC(=O)C1CC2(N(CC)C(=O)N(CC)C2=O)C1
O[C@H]1[C@@H](O)[C@H](n2cnc3c(N)ncnc23)O[C@@H]1CNC(=O)C#Cc1c(C)n(C)nc1
O[C@H]1[C@@H](O)[C@H](n2cnc3c(N)ncnc23)O[C@@H]1CNC(=O)C#Cc1c(C)nn(C)c1
O[C@H]1[C@@H](O)[C@H](n2cnc3c(N)ncnc23)O[C@@H]1CNC(=O)Cn1c(C)c(C#C)cn1
O[C@H]1[C@@H](O)[C@H](n2cnc3c(N)ncnc23)O[C@@H]1CNC(=O)Cn1nc(C)c(C#C)c1
O[C@H]1[C@@H](O)[C@H](n2cnc3c(N)ncnc23)O[C@@H]1CNC(=O)C1N=C(C(C)C)OC1
O[C@H]1[C@@H](O)[C@H](n2cnc3c(N)ncnc23)O[C@@H]1CNC(=O)C1=Cn2ccnc2N=C1
O[C@H]1[C@@H](O)[C@H](n2cnc3c(N)ncnc23)O[C@@H]1CNC(=O)C1=Nc2n(ccn2)C=C1
O[C@H]1[C@@H](O)[C@H](n2cnc3c(N)ncnc23)O[C@@H]1CNC(=O)C1=Cn2nccc2N=C1
O[C@H]1[C@@H](O)[C@H](n2cnc3c(N)ncnc23)O[C@@H]1CNC(=O)C1=Nc2n(ncc2)C=C1
O[C@H]1[C@@H](O)[C@H](n2cnc3c(N)ncnc23)O[C@@H]1CNC(=O)C=1n2nccc2N=CC=1
O[C@H]1[C@@H](O)[C@H](n2cnc3c(N)ncnc23)O[C@@H]1CNC(=O)C1N2C(=O)CCC2(C)SC1
O[C@H]1[C@@H](O)[C@H](n2cnc3c(N)ncnc23)O[C@@H]1CNC(=O)C1CC(OC)C(OC)C(OC)C1
S(=O)(=O)(NC[C@@H]1[C@@H](O)[C@@H](O)[C@H](n2cnc3c(N)ncnc23)O1)c1cocc1
S(=O)(=O)(NC[C@@H]1[C@@H](O)[C@@H](O)[C@H](n2cnc3c(N)ncnc23)O1)c1occc1
O[C@H]1[C@@H](O)[C@H](n2cnc3c(N)ncnc23)O[C@@H]1CNC(=O)c1noc(-c2nnn(C)c2)c1
S(=O)(=O)(NC[C@@H]1[C@@H](O)[C@@H](O)[C@H](n2cnc3c(N)ncnc23)O1)C(C)C(F)F
S(=O)(=O)(NC[C@@H]1[C@@H](O)[C@@H](O)[C@H](n2cnc3c(N)ncnc23)O1)C1C2CC3C1C3C2
S(=O)(=O)(NC[C@@H]1[C@@H](O)[C@@H](O)[C@H](n2cnc3c(N)ncnc23)O1)CC1C(F)(F)C1
S(=O)(=O)(NC[C@@H]1[C@@H](O)[C@@H](O)[C@H](n2cnc3c(N)ncnc23)O1)CC(F)(F)C
S(=O)(=O)(NC[C@@H]1[C@@H](O)[C@@H](O)[C@H](n2cnc3c(N)ncnc23)O1)CCC(F)F
O[C@H]1[C@@H](O)[C@H](n2cnc3c(N)ncnc23)O[C@@H]1CNC(=O)C1N(c2ncccn2)CCC1
O[C@H]1[C@@H](O)[C@H](n2cnc3c(N)ncnc23)O[C@@H]1CNC(=O)C1N(c2ncncc2)CCC1
O[C@H]1[C@@H](O)[C@H](n2cnc3c(N)ncnc23)O[C@@H]1CNC(=O)C1N(c2nccnc2)CCC1
S(=O)(=O)(NC[C@@H]1[C@@H](O)[C@@H](O)[C@H](n2cnc3c(N)ncnc23)O1)CC(C)C
S(=O)(=O)(N(C)CC(=O)NC[C@@H]1[C@@H](O)[C@@H](O)[C@H](n2cnc3c(N)ncnc23)O1)c1ccc(F)cc1
O[C@H]1[C@@H](O)[C@H](n2cnc3c(N)ncnc23)O[C@@H]1CNC(=O)CCCOCCOCCOC
FC12C3C4C5(C(=O)NCC6C(O)C(O)C(n7cnc8c(N)ncnc78)O6)C(C14)C2C35
S(=O)(=O)(C)CC1(C(=O)NC[C@@H]2[C@@H](O)[C@@H](O)[C@H](n3cnc4c(N)ncnc34)O2)CC(F)(F)C1
FC(C(=O)NC[C@@H]1[C@@H](O)[C@@H](O)[C@H](n2cnc3c(N)ncnc23)O1)n1cncc1
O[C@H]1[C@@H](O)[C@H](n2cnc3c(N)ncnc23)O[C@@H]1CNC(=O)CCC=1C(=O)N2C=CC=CC2=NN=1
O[C@H]1[C@@H](O)[C@H](n2cnc3c(N)ncnc23)O[C@@H]1CNC(=O)c1c(N2C(C(OC)=O)CC2)ccnc1
O[C@H]1[C@@H](O)[C@H](n2cnc3c(N)ncnc23)O[C@@H]1CNC(=O)c1cc(N2C(C(OC)=O)CC2)cnc1
O[C@H]1[C@@H](O)[C@H](n2cnc3c(N)ncnc23)O[C@@H]1CNC(=O)c1cc(N2C(C(OC)=O)CC2)ncc1
O[C@H]1[C@@H](O)[C@H](n2cnc3c(N)ncnc23)O[C@@H]1CNC(=O)c1cnc(N2C(C(OC)=O)CC2)cc1
O[C@H]1[C@@H](O)[C@H](n2cnc3c(N)ncnc23)O[C@@H]1CNC(=O)c1nccc(N2C(C(OC)=O)CC2)c1
O[C@H]1[C@@H](O)[C@H](n2cnc3c(N)ncnc23)O[C@@H]1CNC(=O)c1ncc(N2C(C(OC)=O)CC2)cc1
O[C@H]1[C@@H](O)[C@H](n2cnc3c(N)ncnc23)O[C@@H]1CNC(=O)c1nc(N2C(C(OC)=O)CC2)ccc1
O[C@H]1[C@@H](O)[C@H](n2cnc3c(N)ncnc23)O[C@@H]1CNC(=O)c1c(N2C(C(OC)=O)CC2)nccc1
O[C@H]1[C@@H](O)[C@H](n2cnc3c(N)ncnc23)O[C@@H]1CNC(=O)C1CC2CS(=O)(=O)CC(C1)C2
S(=O)(=O)(C)CCC(C)(C)C(=O)NC[C@@H]1[C@@H](O)[C@@H](O)[C@H](n2cnc3c(N)ncnc23)O1
S(=O)(=O)(CCC(=O)NC[C@@H]1[C@@H](O)[C@@H](O)[C@H](n2cnc3c(N)ncnc23)O1)CC(C)C
S(=O)(=O)(CCC(C)C)CC(=O)NC[C@@H]1[C@@H](O)[C@@H](O)[C@H](n2cnc3c(N)ncnc23)O1
O[C@H]1[C@@H](O)[C@H](n2cnc3c(N)ncnc23)O[C@@H]1CNC(=O)CCC12N(C(=O)CC1)C(=O)CC2
O[C@H]1[C@@H](O)[C@H](n2cnc3c(N)ncnc23)O[C@@H]1CNC(=O)C(C)(C)c1n(C)cnn1
S(=O)(=O)(N(C)C)c1c(C)oc(C(=O)NC[C@@H]2[C@@H](O)[C@@H](O)[C@H](n3cnc4c(N)ncnc34)O2)c1
S(=O)(=O)(NC[C@@H]1[C@@H](O)[C@@H](O)[C@H](n2cnc3c(N)ncnc23)O1)c1c(C)c(C(=O)N(C)C)oc1
S(=O)(=O)(N(C)C)c1oc(C)c(C(=O)NC[C@@H]2[C@@H](O)[C@@H](O)[C@H](n3cnc4c(N)ncnc34)O2)c1
S(=O)(=O)(N(CC(=O)NC[C@@H]1[C@@H](O)[C@@H](O)[C@H](n2cnc3c(N)ncnc23)O1)c1ccccc1)C
O[C@H]1[C@@H](O)[C@H](n2cnc3c(N)ncnc23)O[C@@H]1CNC(=O)C1CN(c2sc(CC)nn2)C(=O)C1
S(=O)(=O)(NC[C@@H]1[C@@H](O)[C@@H](O)[C@H](n2cnc3c(N)ncnc23)O1)c1c(C)onc1C
O[C@H]1[C@@H](O)[C@H](n2cnc3c(N)ncnc23)O[C@@H]1CNC(=O)C1=Cn2nc(C)nc2C=C1
O[C@H]1[C@@H](O)[C@H](n2cnc3c(N)ncnc23)O[C@@H]1CNC(=O)C=1n2nc(C)nc2C=CC=1
O[C@H]1[C@@H](O)[C@H](n2cnc3c(N)ncnc23)O[C@@H]1CNC(=O)C1=Cn2c(C)nnc2C=C1
O[C@H]1[C@@H](O)[C@H](n2cnc3c(N)ncnc23)O[C@@H]1CNC(=O)C=1C=Cn2c(C)nnc2C=1
O[C@H]1[C@@H](O)[C@H](n2cnc3c(N)ncnc23)O[C@@H]1CNC(=O)C1=CC=Cn2c(C)nnc12
O[C@H]1[C@@H](O)[C@H](n2cnc3c(N)ncnc23)O[C@@H]1CNC(=O)C=1n2c(C)nnc2C=CC=1
O[C@H]1[C@@H](O)[C@H](n2cnc3c(N)ncnc23)O[C@@H]1CNC(=O)C=1C(=O)N(CC=C)C=CC=1
O[C@H]1[C@@H](O)[C@H](n2cnc3c(N)ncnc23)O[C@@H]1CNC(=O)C(=CC)C#N
O[C@H]1[C@@H](O)[C@H](n2cnc3c(N)ncnc23)O[C@@H]1CNC(=O)CCCN1C(=O)c2cnccc2C1=O
O[C@H]1[C@@H](O)[C@H](n2cnc3c(N)ncnc23)O[C@@H]1CNC(=O)CCCN1C(=O)c2ncccc2C1=O
O[C@H]1[C@@H](O)[C@H](n2cnc3c(N)ncnc23)O[C@@H]1CNC(=O)Cn1c(C)ncc1
O[C@H]1[C@@H](O)[C@H](n2cnc3c(N)ncnc23)O[C@@H]1CNC(=O)Cn1c(C)cnc1
O[C@H]1[C@@H](O)[C@H](n2cnc3c(N)ncnc23)O[C@@H]1CNC(=O)Cn1c(C)ccn1
O[C@H]1[C@@H](O)[C@H](n2cnc3c(N)ncnc23)O[C@@H]1CNC(=O)Cn1nc(C)cc1
O[C@H]1[C@@H](O)[C@H](n2cnc3c(N)ncnc23)O[C@@H]1CNC(=O)Cn1ncc(C)c1
FC1(C(=O)NC[C@@H]2[C@@H](O)[C@@H](O)[C@H](n3cnc4c(N)ncnc34)O2)C2(CSC1)COC2
O[C@H]1[C@@H](O)[C@H](n2cnc3c(N)ncnc23)O[C@@H]1CNC(=O)CCN1N=C(C)CC1
S(=O)(=O)(Oc1cc(CCC(=O)NC[C@@H]2[C@@H](O)[C@@H](O)[C@H](n3cnc4c(N)ncnc34)O2)ccc1)[O-]
O[C@H]1[C@@H](O)[C@H](n2cnc3c(N)ncnc23)O[C@@H]1CNC(=O)CCc1onc(-c2ncccn2)n1
O[C@H]1[C@@H](O)[C@H](n2cnc3c(N)ncnc23)O[C@@H]1CNC(=O)CCc1onc(-c2nccnc2)n1
O[C@H]1[C@@H](O)[C@H](n2cnc3c(N)ncnc23)O[C@@H]1CNC(=O)c1ccc2N(C)C(=O)C(=O)c2c1
O[C@H]1[C@@H](O)[C@H](n2cnc3c(N)ncnc23)O[C@@H]1CNC(=O)C1(C)N2C=CC=CC2=NC(=O)C1
O[C@H]1[C@@H](O)[C@H](n2cnc3c(N)ncnc23)O[C@@H]1CNC(=O)CC1(C)C(=O)N=C2N1C=CC=C2
O[C@H]1[C@@H](O)[C@H](n2cnc3c(N)ncnc23)O[C@@H]1CNC(=O)c1sc(C)nn1
O[C@H]1[C@@H](O)[C@H](n2cnc3c(N)ncnc23)O[C@@H]1CNC(=O)c1c(C)snn1
O[C@H]1[C@@H](O)[C@H](n2cnc3c(N)ncnc23)O[C@@H]1CNC(=O)c1c(C)nns1
O[C@H]1[C@@H](O)[C@H](n2cnc3c(N)ncnc23)O[C@@H]1CNC(=O)c1snc(C)n1
O[C@H]1[C@@H](O)[C@H](n2cnc3c(N)ncnc23)O[C@@H]1CNC(=O)c1c(C)nsn1
S(=O)(=O)(CC(=O)NC[C@@H]1[C@@H](O)[C@@H](O)[C@H](n2cnc3c(N)ncnc23)O1)c1ccccc1
O[C@H]1[C@@H](O)[C@H](n2cnc3c(N)ncnc23)O[C@@H]1CNC(=O)COc1ncccc1
O[C@H]1[C@@H](O)[C@H](n2cnc3c(N)ncnc23)O[C@@H]1CNC(=O)COc1ccncc1
O[C@H]1[C@@H](O)[C@H](n2cnc3c(N)ncnc23)O[C@@H]1CNC(=O)CC1C(=O)N(CC)C(=O)S1
O[C@H]1[C@@H](O)[C@H](n2cnc3c(N)ncnc23)O[C@@H]1CNC(=O)COc1cnccc1
S(=O)(=O)(NC[C@@H]1[C@@H](O)[C@@H](O)[C@H](n2cnc3c(N)ncnc23)O1)CC(OC)C(C)C
S(=O)(=O)(NC[C@@H]1[C@@H](O)[C@@H](O)[C@H](n2cnc3c(N)ncnc23)O1)CC1C(F)(F)CCOC1
S(=O)(=O)(NC[C@@H]1[C@@H](O)[C@@H](O)[C@H](n2cnc3c(N)ncnc23)O1)CCCOCC(F)F
O[C@H]1[C@@H](O)[C@H](n2cnc3c(N)ncnc23)O[C@@H]1CNC(=O)c1nnn(CCCC#N)c1
S(=O)(=O)(NC[C@@H]1[C@@H](O)[C@@H](O)[C@H](n2cnc3c(N)ncnc23)O1)CC(C)(C)COC
S(=O)(=O)(NC[C@@H]1[C@@H](O)[C@@H](O)[C@H](n2cnc3c(N)ncnc23)O1)CC(C)COCC
S(=O)(=O)(NC[C@@H]1[C@@H](O)[C@@H](O)[C@H](n2cnc3c(N)ncnc23)O1)CCOCC(C)C
O[C@H]1[C@@H](O)[C@H](n2cnc3c(N)ncnc23)O[C@@H]1CNC(=O)C(=O)c1cocc1
O[C@H]1[C@@H](O)[C@H](n2cnc3c(N)ncnc23)O[C@@H]1CNC(=O)C(=O)c1occc1
O[C@H]1[C@@H](O)[C@H](n2cnc3c(N)ncnc23)O[C@@H]1CNC(=O)CCCOCCOCCOCCOC
O[C@H]1[C@@H](O)[C@H](n2cnc3c(N)ncnc23)O[C@@H]1CNC(=O)C(N(C)C(OC)=O)(C)C
O[C@H]1[C@@H](O)[C@H](n2cnc3c(N)ncnc23)O[C@@H]1CNC(=O)c1c(C)c2OCCn2n1
O[C@H]1[C@@H](O)[C@H](n2cnc3c(N)ncnc23)O[C@@H]1CNC(=O)C1N(C(=O)C=CC)CSC1
O[C@H]1[C@@H](O)[C@H](n2cnc3c(N)ncnc23)O[C@@H]1CNC(=O)c1c(C)nc(N(C)C)nc1
O[C@H]1[C@@H](O)[C@H](n2cnc3c(N)ncnc23)O[C@@H]1CNC(=O)c1nc(N(C)C)nc(C)c1
O[C@H]1[C@@H](O)[C@H](n2cnc3c(N)ncnc23)O[C@@H]1CNC(=O)C1CCN(C(OC)=O)CC1
O[C@H]1[C@@H](O)[C@H](n2cnc3c(N)ncnc23)O[C@@H]1CNC(=O)C1CN(C(OC)=O)CCC1
O[C@H]1[C@@H](O)[C@H](n2cnc3c(N)ncnc23)O[C@@H]1CNC(=O)CCCN(C)C(OC)=O
O[C@H]1[C@@H](O)[C@H](n2cnc3c(N)ncnc23)O[C@@H]1CNC(=O)COC(=O)N(CC)CC
O[C@H]1[C@@H](O)[C@H](n2cnc3c(N)ncnc23)O[C@@H]1CNC(=O)c1c(C(OCC)=O)con1
O[C@H]1[C@@H](O)[C@H](n2cnc3c(N)ncnc23)O[C@@H]1CNC(=O)c1onc(C(OCC)=O)c1
ClC=1C(=O)N(C)C=C(C(=O)NC[C@@H]2[C@@H](O)[C@@H](O)[C@H](n3cnc4c(N)ncnc34)O2)C=1
O[C@H]1[C@@H](O)[C@H](n2cnc3c(N)ncnc23)O[C@@H]1CNC(=O)c1nn(Cn2nccc2)cc1
O[C@H]1[C@@H](O)[C@H](n2cnc3c(N)ncnc23)O[C@@H]1CNC(=O)C1n2ccnc2CC1
O[C@H]1[C@@H](O)[C@H](n2cnc3c(N)ncnc23)O[C@@H]1CNC(=O)c1cnc2OCCOc2c1
O[C@H]1[C@@H](O)[C@H](n2cnc3c(N)ncnc23)O[C@@H]1CNC(=O)c1nc2OCCOc2cc1
O[C@H]1[C@@H](O)[C@H](n2cnc3c(N)ncnc23)O[C@@H]1CNC(=O)c1ccnc2OCCOc12
O[C@H]1[C@@H](O)[C@H](n2cnc3c(N)ncnc23)O[C@@H]1CNC(=O)c1ncc2OCCOc2c1
O[C@H]1[C@@H](O)[C@H](n2cnc3c(N)ncnc23)O[C@@H]1CNC(=O)COc1n(C)nc(C)c1
O[C@H]1[C@@H](O)[C@H](n2cnc3c(N)ncnc23)O[C@@H]1CNC(=O)c1n2C=CC(C)=Nc2nn1
O[C@H]1[C@@H](O)[C@H](n2cnc3c(N)ncnc23)O[C@@H]1CNC(=O)c1nn2C(C)=CC=Nc2n1
O[C@H]1[C@@H](O)[C@H](n2cnc3c(N)ncnc23)O[C@@H]1CNC(=O)c1nn2C=CC(C)=Nc2n1
O[C@H]1[C@@H](O)[C@H](n2cnc3c(N)ncnc23)O[C@@H]1CNC(=O)c1nn2C=C(C)C=Nc2n1
S(=O)(=O)(C)c1sc(C(=O)NC[C@@H]2[C@@H](O)[C@@H](O)[C@H](n3cnc4c(N)ncnc34)O2)c(C)n1
S(=O)(=O)(C)c1c(OCC(=O)NC[C@@H]2[C@@H](O)[C@@H](O)[C@H](n3cnc4c(N)ncnc34)O2)cccc1
S(=O)(=O)(C)c1ccc(OCC(=O)NC[C@@H]2[C@@H](O)[C@@H](O)[C@H](n3cnc4c(N)ncnc34)O2)cc1
S(=O)(=O)(CC(=O)NC[C@@H]1[C@@H](O)[C@@H](O)[C@H](n2cnc3c(N)ncnc23)O1)c1ccc(OC)cc1
S(=O)(=O)(C)c1cc(OCC(=O)NC[C@@H]2[C@@H](O)[C@@H](O)[C@H](n3cnc4c(N)ncnc34)O2)ccc1
FC(=C)C(=O)NC[C@@H]1[C@@H](O)[C@@H](O)[C@H](n2cnc3c(N)ncnc23)O1
S(CC(=O)NC[C@@H]1[C@@H](O)[C@@H](O)[C@H](n2cnc3c(N)ncnc23)O1)c1oc(C)nn1
O[C@H]1[C@@H](O)[C@H](n2cnc3c(N)ncnc23)O[C@@H]1CNC(=O)CC1C(=O)N=C(N2CCCC2)S1
S(=O)(=O)(NC[C@@H]1[C@@H](O)[C@@H](O)[C@H](n2cnc3c(N)ncnc23)O1)c1c(F)n(CC)nc1
O[C@H]1[C@@H](O)[C@H](n2cnc3c(N)ncnc23)O[C@@H]1CNC(=O)CCc1scnn1
S(=O)(=O)(NC[C@@H]1[C@@H](O)[C@@H](O)[C@H](n2cnc3c(N)ncnc23)O1)CC1(F)CC(C(OC)=O)CC1
S(=O)(=O)(NC[C@@H]1[C@@H](O)[C@@H](O)[C@H](n2cnc3c(N)ncnc23)O1)CC1(F)CC(C(OCC)=O)C1
O[C@H]1[C@@H](O)[C@H](n2cnc3c(N)ncnc23)O[C@@H]1CNC(=O)COc1nc(C)cc(C)n1
O[C@H]1[C@@H](O)[C@H](n2cnc3c(N)ncnc23)O[C@@H]1CNC(=O)COc1c(C)ncnc1C
O[C@H]1[C@@H](O)[C@H](n2cnc3c(N)ncnc23)O[C@@H]1CNC(=O)C1CN(CCc2ncccc2)C(=O)C1
O[C@H]1[C@@H](O)[C@H](n2cnc3c(N)ncnc23)O[C@@H]1CNC(=O)CCC[N+](C)(C)C
O[C@H]1[C@@H](O)[C@H](n2cnc3c(N)ncnc23)O[C@@H]1CNC(=O)c1cc(OC2COC2)ncc1
O[C@H]1[C@@H](O)[C@H](n2cnc3c(N)ncnc23)O[C@@H]1CNC(=O)c1c(OC2COC2)nccc1
O[C@H]1[C@@H](O)[C@H](n2cnc3c(N)ncnc23)O[C@@H]1CNC(=O)c1c(OC2COC2)cccn1
O[C@H]1[C@@H](O)[C@H](n2cnc3c(N)ncnc23)O[C@@H]1CNC(=O)c1cc(OC2COC2)cnc1
O[C@H]1[C@@H](O)[C@H](n2cnc3c(N)ncnc23)O[C@@H]1CNC(=O)c1ncc(OC2COC2)cc1
O[C@H]1[C@@H](O)[C@H](n2cnc3c(N)ncnc23)O[C@@H]1CNC(=O)c1nccc(OC2COC2)c1
O[C@H]1[C@@H](O)[C@H](n2cnc3c(N)ncnc23)O[C@@H]1CNC(=O)CCc1n2C=Cn3nccc3-c2nn1
O[C@H]1[C@@H](O)[C@H](n2cnc3c(N)ncnc23)O[C@@H]1CNC(=O)C1ON=C(C(OC(C)(C)C)=O)C1
O[C@H]1[C@@H](O)[C@H](n2cnc3c(N)ncnc23)O[C@@H]1CNC(=O)Cc1cnn2CCCOc12
O[C@H]1[C@@H](O)[C@H](n2cnc3c(N)ncnc23)O[C@@H]1CNC(=O)CN(C)c1ncc(CC)cn1
S(=O)(=O)(NC[C@@H]1[C@@H](O)[C@@H](O)[C@H](n2cnc3c(N)ncnc23)O1)c1cn(C2CC2)nc1
S(=O)(=O)(NC[C@@H]1[C@@H](O)[C@@H](O)[C@H](n2cnc3c(N)ncnc23)O1)c1n(C2CC2)ncc1
O[C@H]1[C@@H](O)[C@H](n2cnc3c(N)ncnc23)O[C@@H]1CNC(=O)Cc1ccc(-c2nncnn2)cc1
O[C@H]1[C@@H](O)[C@H](n2cnc3c(N)ncnc23)O[C@@H]1CNC(=O)C1=NN(C)C(=O)c2ccccc12
O[C@H]1[C@@H](O)[C@H](n2cnc3c(N)ncnc23)O[C@@H]1CNC(=O)CN1C(=O)c2ccccc2C=N1
O[C@H]1[C@@H](O)[C@H](n2cnc3c(N)ncnc23)O[C@@H]1CNC(=O)C=1C(=O)OC=2CCCC(=O)C=2C=1
O[C@H]1[C@@H](O)[C@H](n2cnc3c(N)ncnc23)O[C@@H]1CNC(=O)c1nc(CCOC)oc1
O[C@H]1[C@@H](O)[C@H](n2cnc3c(N)ncnc23)O[C@@H]1CNC(=O)c1noc(CCOC)c1
O[C@H]1[C@@H](O)[C@H](n2cnc3c(N)ncnc23)O[C@@H]1CNC(=O)c1c([N+](=O)[O-])c(C(OCC)=O)n(C)n1
P(=O)(C)(C)c1ccc(C(=O)NC[C@@H]2[C@@H](O)[C@@H](O)[C@H](n3cnc4c(N)ncnc34)O2)cc1
P(=O)(C)(C)c1cc(C(=O)NC[C@@H]2[C@@H](O)[C@@H](O)[C@H](n3cnc4c(N)ncnc34)O2)ccc1
P(=O)(C)(C)c1c(C(=O)NC[C@@H]2[C@@H](O)[C@@H](O)[C@H](n3cnc4c(N)ncnc34)O2)cccc1
S(=O)(=O)(N(C)C)c1ccc(CC(=O)NC[C@@H]2[C@@H](O)[C@@H](O)[C@H](n3cnc4c(N)ncnc34)O2)cc1
S(=O)(=O)(NC[C@@H]1[C@@H](O)[C@@H](O)[C@H](n2cnc3c(N)ncnc23)O1)c1ccc(CC(=O)N(C)C)cc1
O[C@H]1[C@@H](O)[C@H](n2cnc3c(N)ncnc23)O[C@@H]1CNC(=O)c1ccc(-c2[nH]nnn2)cc1
O[C@H]1[C@@H](O)[C@H](n2cnc3c(N)ncnc23)O[C@@H]1CNC(=O)c1cc(-c2[nH]nnn2)ccc1
O[C@H]1[C@@H](O)[C@H](n2cnc3c(N)ncnc23)O[C@@H]1CNC(=O)c1c(-c2[nH]nnn2)cccc1
O[C@H]1[C@@H](O)[C@H](n2cnc3c(N)ncnc23)O[C@@H]1CNC(=O)c1[nH]c(-c2ncccc2)nn1
FC(F)(F)C(OC(=O)C)C(=O)NC[C@@H]1[C@@H](O)[C@@H](O)[C@H](n2cnc3c(N)ncnc23)O1
O[C@H]1[C@@H](O)[C@H](n2cnc3c(N)ncnc23)O[C@@H]1CNC(=O)c1cc(C(OC)=O)cnc1
O[C@H]1[C@@H](O)[C@H](n2cnc3c(N)ncnc23)O[C@@H]1CNC(=O)c1nccc(C(OC)=O)c1
O[C@H]1[C@@H](O)[C@H](n2cnc3c(N)ncnc23)O[C@@H]1CNC(=O)c1ncc(C(OC)=O)cc1
O[C@H]1[C@@H](O)[C@H](n2cnc3c(N)ncnc23)O[C@@H]1CNC(=O)c1c(C(OC)=O)ccnc1
O[C@H]1[C@@H](O)[C@H](n2cnc3c(N)ncnc23)O[C@@H]1CNC(=O)c1cc(C(OC)=O)ncc1
O[C@H]1[C@@H](O)[C@H](n2cnc3c(N)ncnc23)O[C@@H]1CNC(=O)c1cnc(C(OC)=O)cc1
O[C@H]1[C@@H](O)[C@H](n2cnc3c(N)ncnc23)O[C@@H]1CNC(=O)c1c(C(OC)=O)cncc1
O[C@H]1[C@@H](O)[C@H](n2cnc3c(N)ncnc23)O[C@@H]1CNC(=O)c1c(C(OC)=O)cccn1
O[C@H]1[C@@H](O)[C@H](n2cnc3c(N)ncnc23)O[C@@H]1CNC(=O)c1nc(C(OC)=O)ccc1
O[C@H]1[C@@H](O)[C@H](n2cnc3c(N)ncnc23)O[C@@H]1CNC(=O)c1c(C(OC)=O)nccc1
S(=O)(=O)(NC[C@@H]1[C@@H](O)[C@@H](O)[C@H](n2cnc3c(N)ncnc23)O1)C1CC(C#N)CC1
O[C@H]1[C@@H](O)[C@H](n2cnc3c(N)ncnc23)O[C@@H]1CNC(=O)CCCCOn1cncc1
S(=O)(=O)(N(OC)C)c1ccc(C(=O)NC[C@@H]2[C@@H](O)[C@@H](O)[C@H](n3cnc4c(N)ncnc34)O2)cc1
S(=O)(=O)(N(OC)C)c1cc(C(=O)NC[C@@H]2[C@@H](O)[C@@H](O)[C@H](n3cnc4c(N)ncnc34)O2)ccc1
S(=O)(=O)([O-])c1c(F)c(C(=O)NC[C@@H]2[C@@H](O)[C@@H](O)[C@H](n3cnc4c(N)ncnc34)O2)c(F)cc1
O[C@H]1[C@@H](O)[C@H](n2cnc3c(N)ncnc23)O[C@@H]1CNC(=O)CN1C(=O)c2n(nc(C3CC3)c2)CC1
S(=O)(=O)(NC[C@@H]1[C@@H](O)[C@@H](O)[C@H](n2cnc3c(N)ncnc23)O1)CC1(C#N)CCC1
S(=O)(=O)(NC[C@@H]1[C@@H](O)[C@@H](O)[C@H](n2cnc3c(N)ncnc23)O1)CC1(CC#N)CC1
S(=O)(=O)(NC[C@@H]1[C@@H](O)[C@@H](O)[C@H](n2cnc3c(N)ncnc23)O1)CCCCC#N
O[C@H]1[C@@H](O)[C@H](n2cnc3c(N)ncnc23)O[C@@H]1CNC(=O)CN1C(=O)N(CC)C(=O)c2cccnc12
O[C@H]1[C@@H](O)[C@H](n2cnc3c(N)ncnc23)O[C@@H]1CNC(=O)CN1C(=O)N(CC)c2ncccc2C1=O
O[C@H]1[C@@H](O)[C@H](n2cnc3c(N)ncnc23)O[C@@H]1CNC(=O)c1cc[n+](C)cc1
O[C@H]1[C@@H](O)[C@H](n2cnc3c(N)ncnc23)O[C@@H]1CNC(=O)c1c[n+](C)ccc1
O[C@H]1[C@@H](O)[C@H](n2cnc3c(N)ncnc23)O[C@@H]1CNC(=O)c1[n+](C)cccc1
O[C@H]1[C@@H](O)[C@H](n2cnc3c(N)ncnc23)O[C@@H]1CNC(=O)CN1C(=O)c2cc(OC)ccc2C=N1
O[C@H]1[C@@H](O)[C@H](n2cnc3c(N)ncnc23)O[C@@H]1CNC(=O)c1nc(COCC)on1
O[C@H]1[C@@H](O)[C@H](n2cnc3c(N)ncnc23)O[C@@H]1CNC(=O)c1c(C)n(CC)nn1
O[C@H]1[C@@H](O)[C@H](n2cnc3c(N)ncnc23)O[C@@H]1CNC(=O)c1n(CC)nnc1C
O[C@H]1[C@@H](O)[C@H](n2cnc3c(N)ncnc23)O[C@@H]1CNC(=O)c1c(C)nn(CC)n1
O[C@H]1[C@@H](O)[C@H](n2cnc3c(N)ncnc23)O[C@@H]1CNC(=O)C1OC(CCC(OC)=O)CC1
O[C@H]1[C@@H](O)[C@H](n2cnc3c(N)ncnc23)O[C@@H]1CNC(=O)C1CN(C(=O)c2ccc3OCOc3c2)C1
O[C@H]1[C@@H](O)[C@H](n2cnc3c(N)ncnc23)O[C@@H]1CNC(=O)c1n(C)nc(C(OC)=O)c1C
FC1(C(=O)NC[C@@H]2[C@@H](O)[C@@H](O)[C@H](n3cnc4c(N)ncnc34)O2)CC1
O[C@H]1[C@@H](O)[C@H](n2cnc3c(N)ncnc23)O[C@@H]1CNC(=O)Cc1ncn2CCOCc12
O[C@H]1[C@@H](O)[C@H](n2cnc3c(N)ncnc23)O[C@@H]1CNC(=O)Cc1n2CCOCc2nc1
O[C@H]1[C@@H](O)[C@H](n2cnc3c(N)ncnc23)O[C@@H]1CNC(=O)C1(C(OCC)=O)OCCCC1
S(=O)(=O)(CC)c1c(C(=O)NC[C@@H]2[C@@H](O)[C@@H](O)[C@H](n3cnc4c(N)ncnc34)O2)nccc1
O[C@H]1[C@@H](O)[C@H](n2cnc3c(N)ncnc23)O[C@@H]1CNC(=O)c1cc(OCC)nnc1
O[C@H]1[C@@H](O)[C@H](n2cnc3c(N)ncnc23)O[C@@H]1CNC(=O)c1nnc(OCC)cc1
O[C@H]1[C@@H](O)[C@H](n2cnc3c(N)ncnc23)O[C@@H]1CNC(=O)c1cnc(OCC)nc1
O[C@H]1[C@@H](O)[C@H](n2cnc3c(N)ncnc23)O[C@@H]1CNC(=O)c1ncnc(OCC)c1
O[C@H]1[C@@H](O)[C@H](n2cnc3c(N)ncnc23)O[C@@H]1CNC(=O)c1ncc(OCC)nc1
O[C@H]1[C@@H](O)[C@H](n2cnc3c(N)ncnc23)O[C@@H]1CNC(=O)c1nc(OCC)cnc1
O[C@H]1[C@@H](O)[C@H](n2cnc3c(N)ncnc23)O[C@@H]1CNC(=O)c1nc(OCC)ccn1
O[C@H]1[C@@H](O)[C@H](n2cnc3c(N)ncnc23)O[C@@H]1CNC(=O)c1c(OCC)nccn1
O[C@H]1[C@@H](O)[C@H](n2cnc3c(N)ncnc23)O[C@@H]1CNC(=O)c1nc(OCC)ncc1
O[C@H]1[C@@H](O)[C@H](n2cnc3c(N)ncnc23)O[C@@H]1CNC(=O)Cc1oc(C2CC2)nn1
O[C@H]1[C@@H](O)[C@H](n2cnc3c(N)ncnc23)O[C@@H]1CNC(=O)Cc1onc(C2CC2)n1
S(=O)(=O)(NC[C@@H]1[C@@H](O)[C@@H](O)[C@H](n2cnc3c(N)ncnc23)O1)c1ccc2nnn(C)c2c1
S(=O)(=O)(NC[C@@H]1[C@@H](O)[C@@H](O)[C@H](n2cnc3c(N)ncnc23)O1)c1ccc2n(C)nnc2c1
S(=O)(=O)(NC[C@@H]1[C@@H](O)[C@@H](O)[C@H](n2cnc3c(N)ncnc23)O1)c1cnc2n(C)ncc2c1
S(=O)(=O)(NC[C@@H]1[C@@H](O)[C@@H](O)[C@H](n2cnc3c(N)ncnc23)O1)c1cccc2n(C)nnc12
S(=O)(=O)(NC[C@@H]1[C@@H](O)[C@@H](O)[C@H](n2cnc3c(N)ncnc23)O1)c1cccc2nn(C)nc12
O[C@H]1[C@@H](O)[C@H](n2cnc3c(N)ncnc23)O[C@@H]1CNC(=O)C=Cc1cncnc1
O[C@H]1[C@@H](O)[C@H](n2cnc3c(N)ncnc23)O[C@@H]1CNC(=O)C=Cc1ncccn1
O[C@H]1[C@@H](O)[C@H](n2cnc3c(N)ncnc23)O[C@@H]1CNC(=O)C=Cc1ncncc1
O[C@H]1[C@@H](O)[C@H](n2cnc3c(N)ncnc23)O[C@@H]1CNC(=O)C=Cc1nccnc1
FC1(F)C(C(=O)NC[C@@H]2[C@@H](O)[C@@H](O)[C@H](n3cnc4c(N)ncnc34)O2)CCN(C(=O)C)C1
O[C@H]1[C@@H](O)[C@H](n2cnc3c(N)ncnc23)O[C@@H]1CNC(=O)c1nc(C(OC)=O)cc(OC)c1
O[C@H]1[C@@H](O)[C@H](n2cnc3c(N)ncnc23)O[C@@H]1CNC(=O)C1CN(CC(C)C)C(=O)C1
O[C@H]1[C@@H](O)[C@H](n2cnc3c(N)ncnc23)O[C@@H]1CNC(=O)CN(C)C(=O)CC(C)C
FC(F)N1C(=O)C(C(=O)NC[C@@H]2[C@@H](O)[C@@H](O)[C@H](n3cnc4c(N)ncnc34)O2)=CC=C1
S(=O)(=O)(NC[C@@H]1[C@@H](O)[C@@H](O)[C@H](n2cnc3c(N)ncnc23)O1)c1cn(C2CCOCC2)nc1
S(=O)(=O)(NC[C@@H]1[C@@H](O)[C@@H](O)[C@H](n2cnc3c(N)ncnc23)O1)c1n(C2CCOCC2)ncc1
O[C@H]1[C@@H](O)[C@H](n2cnc3c(N)ncnc23)O[C@@H]1CNC(=O)C1Cc2nn(C)cc2C1
O[C@H]1[C@@H](O)[C@H](n2cnc3c(N)ncnc23)O[C@@H]1CNC(=O)C(OC(=O)C=C)(C)C
O[C@H]1[C@@H](O)[C@H](n2cnc3c(N)ncnc23)O[C@@H]1CNC(=O)C=CC(OC(C)C)=O
O[C@H]1[C@@H](O)[C@H](n2cnc3c(N)ncnc23)O[C@@H]1CNC(=O)c1n2CCCCc2nn1
O[C@H]1[C@@H](O)[C@H](n2cnc3c(N)ncnc23)O[C@@H]1CNC(=O)c1nnn2CCCCc12
S(=O)(=O)(NC[C@@H]1[C@@H](O)[C@@H](O)[C@H](n2cnc3c(N)ncnc23)O1)C(F)(C)C
O[C@H]1[C@@H](O)[C@H](n2cnc3c(N)ncnc23)O[C@@H]1CNC(=O)Cc1nccc(C#N)c1
O[C@H]1[C@@H](O)[C@H](n2cnc3c(N)ncnc23)O[C@@H]1CNC(=O)Cc1cc(C#N)cnc1
O[C@H]1[C@@H](O)[C@H](n2cnc3c(N)ncnc23)O[C@@H]1CNC(=O)Cc1ncc(C#N)cc1
O[C@H]1[C@@H](O)[C@H](n2cnc3c(N)ncnc23)O[C@@H]1CNC(=O)Cc1cnc(C#N)cc1
O[C@H]1[C@@H](O)[C@H](n2cnc3c(N)ncnc23)O[C@@H]1CNC(=O)Cc1cc(C#N)ncc1
O[C@H]1[C@@H](O)[C@H](n2cnc3c(N)ncnc23)O[C@@H]1CNC(=O)C1(C(OC)=O)CCC=C1
O[C@H]1[C@@H](O)[C@H](n2cnc3c(N)ncnc23)O[C@@H]1CNC(=O)CCOC(=O)C(C)=C
O[C@H]1[C@@H](O)[C@H](n2cnc3c(N)ncnc23)O[C@@H]1CNC(=O)CC(=C)C(OCC)=O
O[C@H]1[C@@H](O)[C@H](n2cnc3c(N)ncnc23)O[C@@H]1CNC(=O)C(CC(OCC)=O)=C
O[C@H]1[C@@H](O)[C@H](n2cnc3c(N)ncnc23)O[C@@H]1CNC(=O)C1CC(=O)C=C(OC)C1
O[C@H]1[C@@H](O)[C@H](n2cnc3c(N)ncnc23)O[C@@H]1CNC(=O)C1CN(c2sccn2)C(=O)C1
O[C@H]1[C@@H](O)[C@H](n2cnc3c(N)ncnc23)O[C@@H]1CNC(=O)C1CCn2cnnc2CC1
O[C@H]1[C@@H](O)[C@H](n2cnc3c(N)ncnc23)O[C@@H]1CNC(=O)Cc1n(C(C)C)cnn1
O[C@H]1[C@@H](O)[C@H](n2cnc3c(N)ncnc23)O[C@@H]1CNC(=O)CCCc1n(C)cnn1
O[C@H]1[C@@H](O)[C@H](n2cnc3c(N)ncnc23)O[C@@H]1CNC(=O)C=Cc1cnc(OC)nc1
O[C@H]1[C@@H](O)[C@H](n2cnc3c(N)ncnc23)O[C@@H]1CNC(=O)c1nnn(CC(OC(C)(C)C)=O)c1
O[C@H]1[C@@H](O)[C@H](n2cnc3c(N)ncnc23)O[C@@H]1CNC(=O)CCCCCn1nnnc1
O[C@H]1[C@@H](O)[C@H](n2cnc3c(N)ncnc23)O[C@@H]1CNC(=O)C1CN(c2nocc2)CC1
S(=O)(=O)(NC[C@@H]1[C@@H](O)[C@@H](O)[C@H](n2cnc3c(N)ncnc23)O1)CC12OC(CC1)CC2
O[C@H]1[C@@H](O)[C@H](n2cnc3c(N)ncnc23)O[C@@H]1CNC(=O)c1ncn(Cc2nc(C)on2)c1
O[C@H]1[C@@H](O)[C@H](n2cnc3c(N)ncnc23)O[C@@H]1CNC(=O)c1cn(Cc2onc(C)n2)nc1
O[C@H]1[C@@H](O)[C@H](n2cnc3c(N)ncnc23)O[C@@H]1CNC(=O)c1cnc(COC)nc1
FC1(C(=O)NC[C@@H]2[C@@H](O)[C@@H](O)[C@H](n3cnc4c(N)ncnc34)O2)C(C)OCC1
ClC=1C(=O)N(CC(=O)NC[C@@H]2[C@@H](O)[C@@H](O)[C@H](n3cnc4c(N)ncnc34)O2)N=CC=1Cl
S(=O)(=O)(NC[C@@H]1[C@@H](O)[C@@H](O)[C@H](n2cnc3c(N)ncnc23)O1)c1c(CC)nn(C)c1
O[C@H]1[C@@H](O)[C@H](n2cnc3c(N)ncnc23)O[C@@H]1CNC(=O)c1c([N+](=O)[O-])c(C)on1
O[C@H]1[C@@H](O)[C@H](n2cnc3c(N)ncnc23)O[C@@H]1CNC(=O)CN1C(=O)C=2N=Nc3n(ncc3)C=2C=C1
FC1(C(=O)NC[C@@H]2[C@@H](O)[C@@H](O)[C@H](n3cnc4c(N)ncnc34)O2)CCOCC1
FC1(C(=O)NC[C@@H]2[C@@H](O)[C@@H](O)[C@H](n3cnc4c(N)ncnc34)O2)COCCC1
FC1(COCC(=O)NC[C@@H]2[C@@H](O)[C@@H](O)[C@H](n3cnc4c(N)ncnc34)O2)CC1
S(=O)(=O)(C)Cc1ncc(C(=O)NC[C@@H]2[C@@H](O)[C@@H](O)[C@H](n3cnc4c(N)ncnc34)O2)cc1
S(=O)(=O)(C)Cc1c(C(=O)NC[C@@H]2[C@@H](O)[C@@H](O)[C@H](n3cnc4c(N)ncnc34)O2)cccn1
O[C@H]1[C@@H](O)[C@H](n2cnc3c(N)ncnc23)O[C@@H]1CNC(=O)C1CCc2ncncc12
O[C@H]1[C@@H](O)[C@H](n2cnc3c(N)ncnc23)O[C@@H]1CNC(=O)C1C(C(=O)Nc2[n+](C)ccs2)C1
S(=O)(=O)(NC[C@@H]1[C@@H](O)[C@@H](O)[C@H](n2cnc3c(N)ncnc23)O1)c1c(C(OC)=O)cc(C#N)cc1
O[C@H]1[C@@H](O)[C@H](n2cnc3c(N)ncnc23)O[C@@H]1CNC(=O)C=Cc1c(OC)nc(OC)nc1
FC(F)(F)CC(=O)C(=O)NC[C@@H]1[C@@H](O)[C@@H](O)[C@H](n2cnc3c(N)ncnc23)O1
O[C@H]1[C@@H](O)[C@H](n2cnc3c(N)ncnc23)O[C@@H]1CNC(=O)Cn1cc(-c2onc(C)n2)nc1
O[C@H]1[C@@H](O)[C@H](n2cnc3c(N)ncnc23)O[C@@H]1CNC(=O)CN1C(=O)c2cccnc2C=C1
S(CC(=O)NC[C@@H]1[C@@H](O)[C@@H](O)[C@H](n2cnc3c(N)ncnc23)O1)C1=Nn2c(C)nnc2C=C1
S(=O)(=O)(NC[C@@H]1[C@@H](O)[C@@H](O)[C@H](n2cnc3c(N)ncnc23)O1)C1CC=CC1
O[C@H]1[C@@H](O)[C@H](n2cnc3c(N)ncnc23)O[C@@H]1CNC(=O)C1(c2ncccn2)CC1
O[C@H]1[C@@H](O)[C@H](n2cnc3c(N)ncnc23)O[C@@H]1CNC(=O)C1(c2cncnc2)CC1
O[C@H]1[C@@H](O)[C@H](n2cnc3c(N)ncnc23)O[C@@H]1CNC(=O)C1(c2ncncc2)CC1
O[C@H]1[C@@H](O)[C@H](n2cnc3c(N)ncnc23)O[C@@H]1CNC(=O)C1(c2nccnc2)CC1
S(=O)(=O)(NC[C@@H]1[C@@H](O)[C@@H](O)[C@H](n2cnc3c(N)ncnc23)O1)c1n(C(C)C)nc(C(OC)=O)c1
O[C@H]1[C@@H](O)[C@H](n2cnc3c(N)ncnc23)O[C@@H]1CNC(=O)C1(OC)CSCC1
Clc1ncnc(OCC(=O)NC[C@@H]2[C@@H](O)[C@@H](O)[C@H](n3cnc4c(N)ncnc34)O2)c1
Clc1ncc(OCC(=O)NC[C@@H]2[C@@H](O)[C@@H](O)[C@H](n3cnc4c(N)ncnc34)O2)nc1
Clc1nc(OCC(=O)NC[C@@H]2[C@@H](O)[C@@H](O)[C@H](n3cnc4c(N)ncnc34)O2)cnc1
S(=O)(=O)(NC[C@@H]1[C@@H](O)[C@@H](O)[C@H](n2cnc3c(N)ncnc23)O1)C1CC(C(F)(F)F)OC1
O[C@H]1[C@@H](O)[C@H](n2cnc3c(N)ncnc23)O[C@@H]1CNC(=O)CCN1C(=O)N2C=CC=CC2=N1
S(=O)(=O)(NC[C@@H]1[C@@H](O)[C@@H](O)[C@H](n2cnc3c(N)ncnc23)O1)C1=Cn2ccnc2C=C1
O[C@H]1[C@@H](O)[C@H](n2cnc3c(N)ncnc23)O[C@@H]1CNC(=O)C12OC3C4C1C1CC4C4C3C2C14
FCC=CC(=O)NC[C@@H]1[C@@H](O)[C@@H](O)[C@H](n2cnc3c(N)ncnc23)O1
S(=O)(=O)([O-])c1c(C)ccc(C(=O)NC[C@@H]2[C@@H](O)[C@@H](O)[C@H](n3cnc4c(N)ncnc34)O2)c1
O[C@H]1[C@@H](O)[C@H](n2cnc3c(N)ncnc23)O[C@@H]1CNC(=O)CN(C)c1nc(N2CCCC2)ccn1
O[C@H]1[C@@H](O)[C@H](n2cnc3c(N)ncnc23)O[C@@H]1CNC(=O)CN(C)c1ncnc(N2CCCC2)c1
O[C@H]1[C@@H](O)[C@H](n2cnc3c(N)ncnc23)O[C@@H]1CNC(=O)Cc1ccc(-n2c(C)nnn2)cc1
FC(F)C1C(C(=O)NC[C@@H]2[C@@H](O)[C@@H](O)[C@H](n3cnc4c(N)ncnc34)O2)COC1
O[C@H]1[C@@H](O)[C@H](n2cnc3c(N)ncnc23)O[C@@H]1CNC(=O)C1(C)CCn2c(C)nnc12
O[C@H]1[C@@H](O)[C@H](n2cnc3c(N)ncnc23)O[C@@H]1CNC(=O)C1=Cc2n(nnn2)-c2ccccc12
S(=O)(=O)(NC[C@@H]1[C@@H](O)[C@@H](O)[C@H](n2cnc3c(N)ncnc23)O1)Cc1nc(C2CC2)on1
O[C@H]1[C@@H](O)[C@H](n2cnc3c(N)ncnc23)O[C@@H]1CNC(=O)C1(c2ncc(OC)nc2)CC1
FCCCn1nnc(C(=O)NC[C@@H]2[C@@H](O)[C@@H](O)[C@H](n3cnc4c(N)ncnc34)O2)c1
O[C@H]1[C@@H](O)[C@H](n2cnc3c(N)ncnc23)O[C@@H]1CNC(=O)CN(C)c1ccncc1
O[C@H]1[C@@H](O)[C@H](n2cnc3c(N)ncnc23)O[C@@H]1CNC(=O)C1CN(c2ncccc2)C1
O[C@H]1[C@@H](O)[C@H](n2cnc3c(N)ncnc23)O[C@@H]1CNC(=O)CN(C)c1ncccc1
O[C@H]1[C@@H](O)[C@H](n2cnc3c(N)ncnc23)O[C@@H]1CNC(=O)C1N(C(OCC)=O)CSC1
S(=O)(=O)(NC[C@@H]1[C@@H](O)[C@@H](O)[C@H](n2cnc3c(N)ncnc23)O1)CC1OC2(CC1)CCOCC2
S(=O)(=O)(NC[C@@H]1[C@@H](O)[C@@H](O)[C@H](n2cnc3c(N)ncnc23)O1)C(C)C(OC(C)(C)C)=O
O[C@H]1[C@@H](O)[C@H](n2cnc3c(N)ncnc23)O[C@@H]1CNC(=O)C1N=C(C)SC1
O[C@H]1[C@@H](O)[C@H](n2cnc3c(N)ncnc23)O[C@@H]1CNC(=O)C1CCC2N(C)C(=O)N(C)C2C1
O[C@H]1[C@@H](O)[C@H](n2cnc3c(N)ncnc23)O[C@@H]1CNC(=O)C#Cc1cn(CC)nc1
O[C@H]1[C@@H](O)[C@H](n2cnc3c(N)ncnc23)O[C@@H]1CNC(=O)C#Cc1nn(CC)cc1
O[C@H]1[C@@H](O)[C@H](n2cnc3c(N)ncnc23)O[C@@H]1CNC(=O)CCn1ncc(C#C)c1
S(=O)(=O)(NC[C@@H]1[C@@H](O)[C@@H](O)[C@H](n2cnc3c(N)ncnc23)O1)C1CCC(C(OC)=O)CC1
S(=O)(=O)(NC[C@@H]1[C@@H](O)[C@@H](O)[C@H](n2cnc3c(N)ncnc23)O1)C1C2(C(OC)=O)CCC(C1)C2
S(=O)(=O)(NC[C@@H]1[C@@H](O)[C@@H](O)[C@H](n2cnc3c(N)ncnc23)O1)C1C(C(OC)=O)CCCC1
S(=O)(=O)(NC[C@@H]1[C@@H](O)[C@@H](O)[C@H](n2cnc3c(N)ncnc23)O1)C1CC(CC(OC)=O)CC1
S(=O)(=O)(NC[C@@H]1[C@@H](O)[C@@H](O)[C@H](n2cnc3c(N)ncnc23)O1)C(CC)CCC(OC)=O
S(=O)(=O)(NC[C@@H]1[C@@H](O)[C@@H](O)[C@H](n2cnc3c(N)ncnc23)O1)C(CCC)C(OCC)=O
O[C@H]1[C@@H](O)[C@H](n2cnc3c(N)ncnc23)O[C@@H]1CNC(=O)C(=O)CCC=C
O[C@H]1[C@@H](O)[C@H](n2cnc3c(N)ncnc23)O[C@@H]1CNC(=O)COc1nscc1
S(=O)(=O)(NC[C@@H]1[C@@H](O)[C@@H](O)[C@H](n2cnc3c(N)ncnc23)O1)c1cc(F)nc(F)c1
S(=O)(=O)(NC[C@@H]1[C@@H](O)[C@@H](O)[C@H](n2cnc3c(N)ncnc23)O1)c1cc(F)c(F)nc1
S(=O)(=O)(NC[C@@H]1[C@@H](O)[C@@H](O)[C@H](n2cnc3c(N)ncnc23)O1)c1c(F)cc(F)nc1
S(=O)(=O)(NC[C@@H]1[C@@H](O)[C@@H](O)[C@H](n2cnc3c(N)ncnc23)O1)c1c(F)cc(F)cn1
S(=O)(=O)(NC[C@@H]1[C@@H](O)[C@@H](O)[C@H](n2cnc3c(N)ncnc23)O1)c1c(F)nc(F)cc1
S(=O)(=O)(NC[C@@H]1[C@@H](O)[C@@H](O)[C@H](n2cnc3c(N)ncnc23)O1)c1c(F)nccc1F
O[C@H]1[C@@H](O)[C@H](n2cnc3c(N)ncnc23)O[C@@H]1CNC(=O)Cc1nc(N2CCOCC2)sc1
O[C@H]1[C@@H](O)[C@H](n2cnc3c(N)ncnc23)O[C@@H]1CNC(=O)C1CN(c2cn(C)nc2)C(=O)CC1
O[C@H]1[C@@H](O)[C@H](n2cnc3c(N)ncnc23)O[C@@H]1CNC(=O)C1N(C(=O)N(C)C)CCCC1
S(=O)(=O)(NC[C@@H]1[C@@H](O)[C@@H](O)[C@H](n2cnc3c(N)ncnc23)O1)CC1(C(OC)=O)CCCC1
S(=O)(=O)(NC[C@@H]1[C@@H](O)[C@@H](O)[C@H](n2cnc3c(N)ncnc23)O1)CCC1(C(OC)=O)CCC1
S(=O)(=O)(NC[C@@H]1[C@@H](O)[C@@H](O)[C@H](n2cnc3c(N)ncnc23)O1)CCCCCC(OC)=O
S(=O)(=O)(NC[C@@H]1[C@@H](O)[C@@H](O)[C@H](n2cnc3c(N)ncnc23)O1)CCCCC(OCC)=O
O[C@H]1[C@@H](O)[C@H](n2cnc3c(N)ncnc23)O[C@@H]1CNC(=O)c1cnc2OCCN(C)c2c1
O[C@H]1[C@@H](O)[C@H](n2cnc3c(N)ncnc23)O[C@@H]1CNC(=O)c1cnc2N(C)CCOc2c1
S(=O)(=O)(NC[C@@H]1[C@@H](O)[C@@H](O)[C@H](n2cnc3c(N)ncnc23)O1)c1ccc(F)c2nonc12
O[C@H]1[C@@H](O)[C@H](n2cnc3c(N)ncnc23)O[C@@H]1CNC(=O)C1=Cc2cc(OC)ccc2-n2nnnc12
O[C@H]1[C@@H](O)[C@H](n2cnc3c(N)ncnc23)O[C@@H]1CNC(=O)C=1C(=O)n2cccc2C=1
O[C@H]1[C@@H](O)[C@H](n2cnc3c(N)ncnc23)O[C@@H]1CNC(=O)Cc1nc(C)oc1
O[C@H]1[C@@H](O)[C@H](n2cnc3c(N)ncnc23)O[C@@H]1CNC(=O)Cc1oc(C)nc1
O[C@H]1[C@@H](O)[C@H](n2cnc3c(N)ncnc23)O[C@@H]1CNC(=O)Cc1c(C)ocn1
O[C@H]1[C@@H](O)[C@H](n2cnc3c(N)ncnc23)O[C@@H]1CNC(=O)Cc1oc(C)cn1
O[C@H]1[C@@H](O)[C@H](n2cnc3c(N)ncnc23)O[C@@H]1CNC(=O)Cc1c(C)nco1
O[C@H]1[C@@H](O)[C@H](n2cnc3c(N)ncnc23)O[C@@H]1CNC(=O)Cc1c(C)onc1
O[C@H]1[C@@H](O)[C@H](n2cnc3c(N)ncnc23)O[C@@H]1CNC(=O)Cc1c(C)noc1
O[C@H]1[C@@H](O)[C@H](n2cnc3c(N)ncnc23)O[C@@H]1CNC(=O)Cc1noc(C)c1
O[C@H]1[C@@H](O)[C@H](n2cnc3c(N)ncnc23)O[C@@H]1CNC(=O)Cc1c(C)con1
O[C@H]1[C@@H](O)[C@H](n2cnc3c(N)ncnc23)O[C@@H]1CNC(=O)Cc1onc(C)c1
O[C@H]1[C@@H](O)[C@H](n2cnc3c(N)ncnc23)O[C@@H]1CNC(=O)C(Cc1ccccc1)c1[nH]nnn1
O[C@H]1[C@@H](O)[C@H](n2cnc3c(N)ncnc23)O[C@@H]1CNC(=O)c1ccc2C(=O)N(C)C(=O)c2c1
O[C@H]1[C@@H](O)[C@H](n2cnc3c(N)ncnc23)O[C@@H]1CNC(=O)c1cccc2C(=O)N(C)C(=O)c12
O[C@H]1[C@@H](O)[C@H](n2cnc3c(N)ncnc23)O[C@@H]1CNC(=O)C1(C)N(C2CC2)C(=O)CC1
O[C@H]1[C@@H](O)[C@H](n2cnc3c(N)ncnc23)O[C@@H]1CNC(=O)C12N(C(=O)CC1)CC1(C2)CC1
O[C@H]1[C@@H](O)[C@H](n2cnc3c(N)ncnc23)O[C@@H]1CNC(=O)C12N(C(=O)CCC1)CCC2
O[C@H]1[C@@H](O)[C@H](n2cnc3c(N)ncnc23)O[C@@H]1CNC(=O)C1(N2C(=O)CCCC2)CC1
O[C@H]1[C@@H](O)[C@H](n2cnc3c(N)ncnc23)O[C@@H]1CNC(=O)c1c(N2CCOCC2)ccnc1
O[C@H]1[C@@H](O)[C@H](n2cnc3c(N)ncnc23)O[C@@H]1CNC(=O)c1cc(N2CCOCC2)ncc1
O[C@H]1[C@@H](O)[C@H](n2cnc3c(N)ncnc23)O[C@@H]1CNC(=O)c1cnc(N2CCOCC2)cc1
O[C@H]1[C@@H](O)[C@H](n2cnc3c(N)ncnc23)O[C@@H]1CNC(=O)c1cc(N2CCOCC2)cnc1
O[C@H]1[C@@H](O)[C@H](n2cnc3c(N)ncnc23)O[C@@H]1CNC(=O)c1nccc(N2CCOCC2)c1
O[C@H]1[C@@H](O)[C@H](n2cnc3c(N)ncnc23)O[C@@H]1CNC(=O)c1c(N2CCOCC2)nccc1
O[C@H]1[C@@H](O)[C@H](n2cnc3c(N)ncnc23)O[C@@H]1CNC(=O)c1ncc(N2CCOCC2)cc1
O[C@H]1[C@@H](O)[C@H](n2cnc3c(N)ncnc23)O[C@@H]1CNC(=O)c1nc(N2CCOCC2)ccc1
O[C@H]1[C@@H](O)[C@H](n2cnc3c(N)ncnc23)O[C@@H]1CNC(=O)c1c(N2CCOCC2)cncc1
O[C@H]1[C@@H](O)[C@H](n2cnc3c(N)ncnc23)O[C@@H]1CNC(=O)c1c(N2CCOCC2)cccn1
Fc1c(C(=O)NC[C@@H]2[C@@H](O)[C@@H](O)[C@H](n3cnc4c(N)ncnc34)O2)nn(C)c1
Fc1n(C)nc(C(=O)NC[C@@H]2[C@@H](O)[C@@H](O)[C@H](n3cnc4c(N)ncnc34)O2)c1
Fc1n(C)ncc1C(=O)NC[C@@H]1[C@@H](O)[C@@H](O)[C@H](n2cnc3c(N)ncnc23)O1
S(=O)(=O)(NC[C@@H]1[C@@H](O)[C@@H](O)[C@H](n2cnc3c(N)ncnc23)O1)c1c(C)n(COC)nc1C
O[C@H]1[C@@H](O)[C@H](n2cnc3c(N)ncnc23)O[C@@H]1CNC(=O)C1=C(C)n2nc(C)nc2N=C1
O[C@H]1[C@@H](O)[C@H](n2cnc3c(N)ncnc23)O[C@@H]1CNC(=O)C=1C(C)=Nc2n(nc(C)n2)C=1
O[C@H]1[C@@H](O)[C@H](n2cnc3c(N)ncnc23)O[C@@H]1CNC(=O)C1=Nc2n(C(C)=C1)nc(C)n2
FC(F)(C(=O)NC[C@@H]1[C@@H](O)[C@@H](O)[C@H](n2cnc3c(N)ncnc23)O1)C1=CN(C)C(=O)C=C1
FC(F)CN1C(=O)C=C(C(=O)NC[C@@H]2[C@@H](O)[C@@H](O)[C@H](n3cnc4c(N)ncnc34)O2)C=C1
O[C@H]1[C@@H](O)[C@H](n2cnc3c(N)ncnc23)O[C@@H]1CNC(=O)C(Cc1c(OC)cccc1)c1[nH]nnn1
O[C@H]1[C@@H](O)[C@H](n2cnc3c(N)ncnc23)O[C@@H]1CNC(=O)C(Cc1ccc(OC)cc1)c1[nH]nnn1
FC1(F)C(C(=O)NC[C@@H]2[C@@H](O)[C@@H](O)[C@H](n3cnc4c(N)ncnc34)O2)(C#N)C1
S(=O)(=O)(NC[C@@H]1[C@@H](O)[C@@H](O)[C@H](n2cnc3c(N)ncnc23)O1)c1cn(C(F)F)nc1
O[C@H]1[C@@H](O)[C@H](n2cnc3c(N)ncnc23)O[C@@H]1CNC(=O)CC1=Cn2ncnc2C=C1
O[C@H]1[C@@H](O)[C@H](n2cnc3c(N)ncnc23)O[C@@H]1CNC(=O)C1CC(C#N)C1
O[C@H]1[C@@H](O)[C@H](n2cnc3c(N)ncnc23)O[C@@H]1CNC(=O)C1C(C#N)CC1
O[C@H]1[C@@H](O)[C@H](n2cnc3c(N)ncnc23)O[C@@H]1CNC(=O)C(C)(C)C#N
O[C@H]1[C@@H](O)[C@H](n2cnc3c(N)ncnc23)O[C@@H]1CNC(=O)C1(C#N)C(C)C1
O[C@H]1[C@@H](O)[C@H](n2cnc3c(N)ncnc23)O[C@@H]1CNC(=O)C(C)CC#N
O[C@H]1[C@@H](O)[C@H](n2cnc3c(N)ncnc23)O[C@@H]1CNC(=O)CC(C)C#N
O[C@H]1[C@@H](O)[C@H](n2cnc3c(N)ncnc23)O[C@@H]1CNC(=O)C(CC)C#N
O[C@H]1[C@@H](O)[C@H](n2cnc3c(N)ncnc23)O[C@@H]1CNC(=O)C(C#N)C1CC1
S(=O)(=O)(NC[C@@H]1[C@@H](O)[C@@H](O)[C@H](n2cnc3c(N)ncnc23)O1)c1c(C)oc(C(OC)=O)c1
S(=O)(=O)(NC[C@@H]1[C@@H](O)[C@@H](O)[C@H](n2cnc3c(N)ncnc23)O1)c1oc(C)c(C(OC)=O)c1
S(=O)(=O)(NC[C@@H]1[C@@H](O)[C@@H](O)[C@H](n2cnc3c(N)ncnc23)O1)c1oc(C(OC)=O)c(C)c1
Clc1c(C(=O)NC[C@@H]2[C@@H](O)[C@@H](O)[C@H](n3cnc4c(N)ncnc34)O2)nc(S(=O)(=O)CC)nc1
O[C@H]1[C@@H](O)[C@H](n2cnc3c(N)ncnc23)O[C@@H]1CNC(=O)c1nc2n(C(C(OC)=O)=CC=C2)c1
O[C@H]1[C@@H](O)[C@H](n2cnc3c(N)ncnc23)O[C@@H]1CNC(=O)c1nc2n(c1)C=C(C(OC)=O)C=C2
S(=O)(=O)(NC[C@@H]1[C@@H](O)[C@@H](O)[C@H](n2cnc3c(N)ncnc23)O1)C1CC(CF)C1
S(=O)(=O)(NC[C@@H]1[C@@H](O)[C@@H](O)[C@H](n2cnc3c(N)ncnc23)O1)CC1CC(F)C1
S(=O)(=O)(NC[C@@H]1[C@@H](O)[C@@H](O)[C@H](n2cnc3c(N)ncnc23)O1)CC(F)(C)C
S(=O)(=O)(NC[C@@H]1[C@@H](O)[C@@H](O)[C@H](n2cnc3c(N)ncnc23)O1)CCC(F)C
O[C@H]1[C@@H](O)[C@H](n2cnc3c(N)ncnc23)O[C@@H]1CNC(=O)C1C(C)=Nn2c(CC)nnc2S1
S(=O)(=O)(NC[C@@H]1[C@@H](O)[C@@H](O)[C@H](n2cnc3c(N)ncnc23)O1)CC1(CF)CC1
S(=O)(=O)(NC[C@@H]1[C@@H](O)[C@@H](O)[C@H](n2cnc3c(N)ncnc23)O1)CCCCF
P(=O)(C)(C)c1cc(C(=O)NC[C@@H]2[C@@H](O)[C@@H](O)[C@H](n3cnc4c(N)ncnc34)O2)sc1
P(=O)(C)(C)c1sc(C(=O)NC[C@@H]2[C@@H](O)[C@@H](O)[C@H](n3cnc4c(N)ncnc34)O2)cc1
O[C@H]1[C@@H](O)[C@H](n2cnc3c(N)ncnc23)O[C@@H]1CNC(=O)C(C)n1cncc1
O[C@H]1[C@@H](O)[C@H](n2cnc3c(N)ncnc23)O[C@@H]1CNC(=O)C(C)n1nccc1
O[C@H]1[C@@H](O)[C@H](n2cnc3c(N)ncnc23)O[C@@H]1CNC(=O)CCn1cncc1
O[C@H]1[C@@H](O)[C@H](n2cnc3c(N)ncnc23)O[C@@H]1CNC(=O)CCn1nccc1
FC(F)(F)C(=O)N1C(C(=O)NC[C@@H]2[C@@H](O)[C@@H](O)[C@H](n3cnc4c(N)ncnc34)O2)CCC1
S(=O)(=O)(NC[C@@H]1[C@@H](O)[C@@H](O)[C@H](n2cnc3c(N)ncnc23)O1)c1c(C)nn2C=CC=Nc12
O[C@H]1[C@@H](O)[C@H](n2cnc3c(N)ncnc23)O[C@@H]1CNC(=O)CC1=Nn2c(CC)nnc2SC1
Fc1c(C(=O)NC[C@@H]2[C@@H](O)[C@@H](O)[C@H](n3cnc4c(N)ncnc34)O2)n(C)nc1OC
Fc1c(OC)n(C)nc1C(=O)NC[C@@H]1[C@@H](O)[C@@H](O)[C@H](n2cnc3c(N)ncnc23)O1
O[C@H]1[C@@H](O)[C@H](n2cnc3c(N)ncnc23)O[C@@H]1CNC(=O)C=1Oc2cnccc2C(=O)C=1
O[C@H]1[C@@H](O)[C@H](n2cnc3c(N)ncnc23)O[C@@H]1CNC(=O)CN1C(=O)C(C)=C(C)N=C1C
O[C@H]1[C@@H](O)[C@H](n2cnc3c(N)ncnc23)O[C@@H]1CNC(=O)CN1C(C)=NC(C2CC2)=CC1=O
O[C@H]1[C@@H](O)[C@H](n2cnc3c(N)ncnc23)O[C@@H]1CNC(=O)CN1C(C)=NC(CC)=CC1=O
O[C@H]1[C@@H](O)[C@H](n2cnc3c(N)ncnc23)O[C@@H]1CNC(=O)C1CCC2=NN(C)C(=O)C=C2C1
O[C@H]1[C@@H](O)[C@H](n2cnc3c(N)ncnc23)O[C@@H]1CNC(=O)CN1C(=O)C(CC)=C(C)N=C1
O[C@H]1[C@@H](O)[C@H](n2cnc3c(N)ncnc23)O[C@@H]1CNC(=O)C=1C(=O)N(CCC)N=C(C)C=1
O[C@H]1[C@@H](O)[C@H](n2cnc3c(N)ncnc23)O[C@@H]1CNC(=O)CN1C(=O)C=C(CCC)N=C1
O[C@H]1[C@@H](O)[C@H](n2cnc3c(N)ncnc23)O[C@@H]1CNC(=O)C=1C(=O)N(CCCC)N=CC=1
O[C@H]1[C@@H](O)[C@H](n2cnc3c(N)ncnc23)O[C@@H]1CNC(=O)C1=NN(CCCC)C(=O)C=C1
O[C@H]1[C@@H](O)[C@H](n2cnc3c(N)ncnc23)O[C@@H]1CNC(=O)C1(C)ON=C(C)C1
O[C@H]1[C@@H](O)[C@H](n2cnc3c(N)ncnc23)O[C@@H]1CNC(=O)C1=NOC2CCCC12
O[C@H]1[C@@H](O)[C@H](n2cnc3c(N)ncnc23)O[C@@H]1CNC(=O)C1ON=C(C2CC2)C1
O[C@H]1[C@@H](O)[C@H](n2cnc3c(N)ncnc23)O[C@@H]1CNC(=O)CC1ON=C(C)C1
O[C@H]1[C@@H](O)[C@H](n2cnc3c(N)ncnc23)O[C@@H]1CNC(=O)C1ON=C(CC)C1
FCC(CF)C(=O)NC[C@@H]1[C@@H](O)[C@@H](O)[C@H](n2cnc3c(N)ncnc23)O1
ClC=CCS(=O)(=O)NC[C@@H]1[C@@H](O)[C@@H](O)[C@H](n2cnc3c(N)ncnc23)O1
ClC(CS(=O)(=O)NC[C@@H]1[C@@H](O)[C@@H](O)[C@H](n2cnc3c(N)ncnc23)O1)=C
O[C@H]1[C@@H](O)[C@H](n2cnc3c(N)ncnc23)O[C@@H]1CNC(=O)c1ccc2C(=O)N(CCOC)C(=O)c2c1
S(=O)(=O)(NC[C@@H]1[C@@H](O)[C@@H](O)[C@H](n2cnc3c(N)ncnc23)O1)CCCSC
S(=O)(=O)(NC[C@@H]1[C@@H](O)[C@@H](O)[C@H](n2cnc3c(N)ncnc23)O1)c1n2C=CC=Cc2nc1
S(=O)(=O)(NC[C@@H]1[C@@H](O)[C@@H](O)[C@H](n2cnc3c(N)ncnc23)O1)c1cnn2C=CC=Cc12
O[C@H]1[C@@H](O)[C@H](n2cnc3c(N)ncnc23)O[C@@H]1CNC(=O)c1nc(C(OC)=O)sc1
O[C@H]1[C@@H](O)[C@H](n2cnc3c(N)ncnc23)O[C@@H]1CNC(=O)c1nsc(C(OC)=O)c1
O[C@H]1[C@@H](O)[C@H](n2cnc3c(N)ncnc23)O[C@@H]1CNC(=O)c1sc(C(OC)=O)nc1
O[C@H]1[C@@H](O)[C@H](n2cnc3c(N)ncnc23)O[C@@H]1CNC(=O)CCN1C(=O)SCC1
O[C@H]1[C@@H](O)[C@H](n2cnc3c(N)ncnc23)O[C@@H]1CNC(=O)c1nn2CCCOc2c1
O[C@H]1[C@@H](O)[C@H](n2cnc3c(N)ncnc23)O[C@@H]1CNC(=O)c1cnn2CCCOc12
S(=O)(=O)(NC[C@@H]1[C@@H](O)[C@@H](O)[C@H](n2cnc3c(N)ncnc23)O1)c1cn(C)cc1
O[C@H]1[C@@H](O)[C@H](n2cnc3c(N)ncnc23)O[C@@H]1CNC(=O)C1N(C(=O)C2OCCC2)CCCC1
O[C@H]1[C@@H](O)[C@H](n2cnc3c(N)ncnc23)O[C@@H]1CNC(=O)c1cnc(-c2cnncc2)nc1
O[C@H]1[C@@H](O)[C@H](n2cnc3c(N)ncnc23)O[C@@H]1CNC(=O)c1cnc(-c2cncnc2)nc1
O[C@H]1[C@@H](O)[C@H](n2cnc3c(N)ncnc23)O[C@@H]1CNC(=O)c1cnc(-c2nnccc2)nc1
O[C@H]1[C@@H](O)[C@H](n2cnc3c(N)ncnc23)O[C@@H]1CNC(=O)c1ncc(-c2cncnc2)cn1
O[C@H]1[C@@H](O)[C@H](n2cnc3c(N)ncnc23)O[C@@H]1CNC(=O)c1cnc(-c2ncncc2)nc1
O[C@H]1[C@@H](O)[C@H](n2cnc3c(N)ncnc23)O[C@@H]1CNC(=O)c1cnc(-c2nccnc2)nc1
O[C@H]1[C@@H](O)[C@H](n2cnc3c(N)ncnc23)O[C@@H]1CNC(=O)c1cnc(-c2ncccn2)nc1
O[C@H]1[C@@H](O)[C@H](n2cnc3c(N)ncnc23)O[C@@H]1CNC(=O)c1ncc(-c2ncccn2)cn1
O[C@H]1[C@@H](O)[C@H](n2cnc3c(N)ncnc23)O[C@@H]1CNC(=O)CCOc1cn(C)nc1
Fc1cnc(CCC(=O)NC[C@@H]2[C@@H](O)[C@@H](O)[C@H](n3cnc4c(N)ncnc34)O2)nc1
FC(F)(F)C(=O)NC[C@@H]1[C@@H](O)[C@@H](O)[C@H](n2cnc3c(N)ncnc23)O1
O[C@H]1[C@@H](O)[C@H](n2cnc3c(N)ncnc23)O[C@@H]1CNC(=O)C[n+]1c(C)cccc1
O[C@H]1[C@@H](O)[C@H](n2cnc3c(N)ncnc23)O[C@@H]1CNC(=O)C(C)N1C(=O)C2CCCCC2C1=O
O[C@H]1[C@@H](O)[C@H](n2cnc3c(N)ncnc23)O[C@@H]1CNC(=O)C(C(C)(C)C)N1C(=O)CCC1=O
Brc1c(C(=O)NC[C@@H]2[C@@H](O)[C@@H](O)[C@H](n3cnc4c(N)ncnc34)O2)n(C)nn1
Brc1c(C(=O)NC[C@@H]2[C@@H](O)[C@@H](O)[C@H](n3cnc4c(N)ncnc34)O2)nn(C)n1
O[C@H]1[C@@H](O)[C@H](n2cnc3c(N)ncnc23)O[C@@H]1CNC(=O)c1nc(OCC)sn1
O[C@H]1[C@@H](O)[C@H](n2cnc3c(N)ncnc23)O[C@@H]1CNC(=O)c1c(C)[n+]([O-])ccc1C
S(=O)(=O)(N(C)C)c1ccc(C(=O)NC[C@@H]2[C@@H](O)[C@@H](O)[C@H](n3cnc4c(N)ncnc34)O2)cc1
S(=O)(=O)(NC[C@@H]1[C@@H](O)[C@@H](O)[C@H](n2cnc3c(N)ncnc23)O1)c1ccc(C(=O)N(C)C)cc1
S(=O)(=O)(N(C)C)c1cc(C(=O)NC[C@@H]2[C@@H](O)[C@@H](O)[C@H](n3cnc4c(N)ncnc34)O2)ccc1
S(=O)(=O)(NC[C@@H]1[C@@H](O)[C@@H](O)[C@H](n2cnc3c(N)ncnc23)O1)c1cc(C(=O)N(C)C)ccc1
S(=O)(=O)(N(C)C)c1c(C(=O)NC[C@@H]2[C@@H](O)[C@@H](O)[C@H](n3cnc4c(N)ncnc34)O2)cccc1
S(=O)(=O)(NC[C@@H]1[C@@H](O)[C@@H](O)[C@H](n2cnc3c(N)ncnc23)O1)c1c(C(=O)N(C)C)cccc1
O[C@H]1[C@@H](O)[C@H](n2cnc3c(N)ncnc23)O[C@@H]1CNC(=O)C=Cc1nnsc1
O[C@H]1[C@@H](O)[C@H](n2cnc3c(N)ncnc23)O[C@@H]1CNC(=O)CCn1c(C)nc(C)n1
O[C@H]1[C@@H](O)[C@H](n2cnc3c(N)ncnc23)O[C@@H]1CNC(=O)CCN1C(=O)C2CCCCC2C1=O
FC(F)(F)C#CC(=O)NC[C@@H]1[C@@H](O)[C@@H](O)[C@H](n2cnc3c(N)ncnc23)O1
S(=O)(=O)(NC[C@@H]1[C@@H](O)[C@@H](O)[C@H](n2cnc3c(N)ncnc23)O1)c1cc(C)ncc1
S(=O)(=O)(NC[C@@H]1[C@@H](O)[C@@H](O)[C@H](n2cnc3c(N)ncnc23)O1)c1c(C)cncc1
S(=O)(=O)(NC[C@@H]1[C@@H](O)[C@@H](O)[C@H](n2cnc3c(N)ncnc23)O1)c1cnc(C)cc1
S(=O)(=O)(NC[C@@H]1[C@@H](O)[C@@H](O)[C@H](n2cnc3c(N)ncnc23)O1)c1cc(C)cnc1
S(=O)(=O)(NC[C@@H]1[C@@H](O)[C@@H](O)[C@H](n2cnc3c(N)ncnc23)O1)c1c(C)ccnc1
S(=O)(=O)(NC[C@@H]1[C@@H](O)[C@@H](O)[C@H](n2cnc3c(N)ncnc23)O1)c1nc(C)ccc1
S(=O)(=O)(NC[C@@H]1[C@@H](O)[C@@H](O)[C@H](n2cnc3c(N)ncnc23)O1)c1ncc(C)cc1
S(=O)(=O)(NC[C@@H]1[C@@H](O)[C@@H](O)[C@H](n2cnc3c(N)ncnc23)O1)c1c(C)cccn1
S(=O)(=O)(NC[C@@H]1[C@@H](O)[C@@H](O)[C@H](n2cnc3c(N)ncnc23)O1)c1nccc(C)c1
O[C@H]1[C@@H](O)[C@H](n2cnc3c(N)ncnc23)O[C@@H]1CNC(=O)C(Cc1ccccc1)n1nnnc1
S(=O)(=O)(NC[C@@H]1[C@@H](O)[C@@H](O)[C@H](n2cnc3c(N)ncnc23)O1)Cc1noc(C)c1
S(=O)(=O)(NC[C@@H]1[C@@H](O)[C@@H](O)[C@H](n2cnc3c(N)ncnc23)O1)Cc1onc(C)c1
S(=O)(=O)(NC[C@@H]1[C@@H](O)[C@@H](O)[C@H](n2cnc3c(N)ncnc23)O1)Cc1c(C)con1
O[C@H]1[C@@H](O)[C@H](n2cnc3c(N)ncnc23)O[C@@H]1CNC(=O)C1N(C(=O)C(C)=C)CCC1
O[C@H]1[C@@H](O)[C@H](n2cnc3c(N)ncnc23)O[C@@H]1CNC(=O)C1N(C(=O)C=C)CCCC1
O[C@H]1[C@@H](O)[C@H](n2cnc3c(N)ncnc23)O[C@@H]1CNC(=O)C1N(C(=O)C=CC)CCC1
O[C@H]1[C@@H](O)[C@H](n2cnc3c(N)ncnc23)O[C@@H]1CNC(=O)c1ncn(C2COCC2)c1
O[C@H]1[C@@H](O)[C@H](n2cnc3c(N)ncnc23)O[C@@H]1CNC(=O)c1cn(C2COCC2)nc1
O[C@H]1[C@@H](O)[C@H](n2cnc3c(N)ncnc23)O[C@@H]1CNC(=O)C12OC(C)C(C1)C2
O[C@H]1[C@@H](O)[C@H](n2cnc3c(N)ncnc23)O[C@@H]1CNC(=O)C1CC2OC1CC2
O[C@H]1[C@@H](O)[C@H](n2cnc3c(N)ncnc23)O[C@@H]1CNC(=O)C1OC2CCC1C2
O[C@H]1[C@@H](O)[C@H](n2cnc3c(N)ncnc23)O[C@@H]1CNC(=O)C1OC(C)CC1
O[C@H]1[C@@H](O)[C@H](n2cnc3c(N)ncnc23)O[C@@H]1CNC(=O)C1OC(C)(C)C1
S(=O)(=O)(CCC(=O)NC[C@@H]1[C@@H](O)[C@@H](O)[C@H](n2cnc3c(N)ncnc23)O1)Cc1noc(C)c1
S(=O)(=O)(CCC(=O)NC[C@@H]1[C@@H](O)[C@@H](O)[C@H](n2cnc3c(N)ncnc23)O1)Cc1onc(C)c1
O[C@H]1[C@@H](O)[C@H](n2cnc3c(N)ncnc23)O[C@@H]1CNC(=O)C1C(Cn2cncc2)CCO1
O[C@H]1[C@@H](O)[C@H](n2cnc3c(N)ncnc23)O[C@@H]1CNC(=O)C1CC(Cn2nccc2)OC1
O[C@H]1[C@@H](O)[C@H](n2cnc3c(N)ncnc23)O[C@@H]1CNC(=O)C1C(Cn2nccc2)CCO1
O[C@H]1[C@@H](O)[C@H](n2cnc3c(N)ncnc23)O[C@@H]1CNC(=O)C1Sc2snnc2C1
O[C@H]1[C@@H](O)[C@H](n2cnc3c(N)ncnc23)O[C@@H]1CNC(=O)C=1CN(C(=O)C2CC2)CCC=1
O[C@H]1[C@@H](O)[C@H](n2cnc3c(N)ncnc23)O[C@@H]1CNC(=O)C=1CN(C(=O)CC)CCC=1
O[C@H]1[C@@H](O)[C@H](n2cnc3c(N)ncnc23)O[C@@H]1CNC(=O)C=CC(=O)N1CCCCC1
O[C@H]1[C@@H](O)[C@H](n2cnc3c(N)ncnc23)O[C@@H]1CNC(=O)C1(n2ncc(C#N)c2)CC1
O[C@H]1[C@@H](O)[C@H](n2cnc3c(N)ncnc23)O[C@@H]1CNC(=O)C1(n2c(C#N)ncc2)CC1
O[C@H]1[C@@H](O)[C@H](n2cnc3c(N)ncnc23)O[C@@H]1CNC(=O)C1(n2nc(C#N)cc2)CC1
O[C@H]1[C@@H](O)[C@H](n2cnc3c(N)ncnc23)O[C@@H]1CNC(=O)C12CC(C)(OC1)C2
O[C@H]1[C@@H](O)[C@H](n2cnc3c(N)ncnc23)O[C@@H]1CNC(=O)C12OCCC(C1)C2
O[C@H]1[C@@H](O)[C@H](n2cnc3c(N)ncnc23)O[C@@H]1CNC(=O)C12OCC(C)(C1)C2
O[C@H]1[C@@H](O)[C@H](n2cnc3c(N)ncnc23)O[C@@H]1CNC(=O)C1CC2(OCC2)C1
O[C@H]1[C@@H](O)[C@H](n2cnc3c(N)ncnc23)O[C@@H]1CNC(=O)C1OCC2(C1)CC2
O[C@H]1[C@@H](O)[C@H](n2cnc3c(N)ncnc23)O[C@@H]1CNC(=O)C12COC(C1)CC2
O[C@H]1[C@@H](O)[C@H](n2cnc3c(N)ncnc23)O[C@@H]1CNC(=O)C12OCC(C1)CC2
O[C@H]1[C@@H](O)[C@H](n2cnc3c(N)ncnc23)O[C@@H]1CNC(=O)C1(C)OCCC1
O[C@H]1[C@@H](O)[C@H](n2cnc3c(N)ncnc23)O[C@@H]1CNC(=O)C1OCCCC1
O[C@H]1[C@@H](O)[C@H](n2cnc3c(N)ncnc23)O[C@@H]1CNC(=O)C12CC(OC)(C1)C2
O[C@H]1[C@@H](O)[C@H](n2cnc3c(N)ncnc23)O[C@@H]1CNC(=O)CC12COC(C1)C2
O[C@H]1[C@@H](O)[C@H](n2cnc3c(N)ncnc23)O[C@@H]1CNC(=O)CC1OCCC1
O[C@H]1[C@@H](O)[C@H](n2cnc3c(N)ncnc23)O[C@@H]1CNC(=O)C1(OC)CCC1
O[C@H]1[C@@H](O)[C@H](n2cnc3c(N)ncnc23)O[C@@H]1CNC(=O)C1(CC)OCC1
O[C@H]1[C@@H](O)[C@H](n2cnc3c(N)ncnc23)O[C@@H]1CNC(=O)CCC1OCC1
O[C@H]1[C@@H](O)[C@H](n2cnc3c(N)ncnc23)O[C@@H]1CNC(=O)CC1(OC)CC1
O[C@H]1[C@@H](O)[C@H](n2cnc3c(N)ncnc23)O[C@@H]1CNC(=O)C1(OCC)CC1
O[C@H]1[C@@H](O)[C@H](n2cnc3c(N)ncnc23)O[C@@H]1CNC(=O)COC1CCC1
O[C@H]1[C@@H](O)[C@H](n2cnc3c(N)ncnc23)O[C@@H]1CNC(=O)CCOC1CC1
O[C@H]1[C@@H](O)[C@H](n2cnc3c(N)ncnc23)O[C@@H]1CNC(=O)CN1C(C)=CC(=O)n2nc(C)cc12
O[C@H]1[C@@H](O)[C@H](n2cnc3c(N)ncnc23)O[C@@H]1CNC(=O)C1=CN(C2CCOCC2)C(=O)N=C1
O[C@H]1[C@@H](O)[C@H](n2cnc3c(N)ncnc23)O[C@@H]1CNC(=O)C=Cc1cnc(N(C)C)nc1
O[C@H]1[C@@H](O)[C@H](n2cnc3c(N)ncnc23)O[C@@H]1CNC(=O)c1ncc(-c2c(OC)ncnc2)cn1
S(=O)(=O)(NC[C@@H]1[C@@H](O)[C@@H](O)[C@H](n2cnc3c(N)ncnc23)O1)CC1(CF)CCOCC1
O[C@H]1[C@@H](O)[C@H](n2cnc3c(N)ncnc23)O[C@@H]1CNC(=O)C1CS(=O)(=O)c2ccccc12
O[C@H]1[C@@H](O)[C@H](n2cnc3c(N)ncnc23)O[C@@H]1CNC(=O)C1ON=C(C2CCOCC2)C1
S(=O)(=O)(NC[C@@H]1[C@@H](O)[C@@H](O)[C@H](n2cnc3c(N)ncnc23)O1)c1c(C)n(C)nc1C
O[C@H]1[C@@H](O)[C@H](n2cnc3c(N)ncnc23)O[C@@H]1CNC(=O)C#CC1(C)OCCC1
O[C@H]1[C@@H](O)[C@H](n2cnc3c(N)ncnc23)O[C@@H]1CNC(=O)C#CC1OCCCC1
O[C@H]1[C@@H](O)[C@H](n2cnc3c(N)ncnc23)O[C@@H]1CNC(=O)C1(CC#C)OCCC1
O[C@H]1[C@@H](O)[C@H](n2cnc3c(N)ncnc23)O[C@@H]1CNC(=O)c1n2CCOCc2nc1
O[C@H]1[C@@H](O)[C@H](n2cnc3c(N)ncnc23)O[C@@H]1CNC(=O)c1nc2n(CCOC2)c1
O[C@H]1[C@@H](O)[C@H](n2cnc3c(N)ncnc23)O[C@@H]1CNC(=O)c1ncn2CCOCc12
O[C@H]1[C@@H](O)[C@H](n2cnc3c(N)ncnc23)O[C@@H]1CNC(=O)c1nn2CCOCc2c1
O[C@H]1[C@@H](O)[C@H](n2cnc3c(N)ncnc23)O[C@@H]1CNC(=O)C=CC(=O)N(C)Cc1n(C)ncc1
O[C@H]1[C@@H](O)[C@H](n2cnc3c(N)ncnc23)O[C@@H]1CNC(=O)c1oc(C2CC2)nn1
O[C@H]1[C@@H](O)[C@H](n2cnc3c(N)ncnc23)O[C@@H]1CNC(=O)c1nc(C2CC2)on1
S(=O)(=O)(NC[C@@H]1[C@@H](O)[C@@H](O)[C@H](n2cnc3c(N)ncnc23)O1)c1c(C)ccc(S(=O)(=O)C)c1
S(=O)(=O)(NC[C@@H]1[C@@H](O)[C@@H](O)[C@H](n2cnc3c(N)ncnc23)O1)c1cc(C)c(OC)nc1
S(=O)(=O)(NC[C@@H]1[C@@H](O)[C@@H](O)[C@H](n2cnc3c(N)ncnc23)O1)c1c(C)cc(OC)nc1
S(=O)(=O)(NC[C@@H]1[C@@H](O)[C@@H](O)[C@H](n2cnc3c(N)ncnc23)O1)c1c(OC)ncc(C)c1
O[C@H]1[C@@H](O)[C@H](n2cnc3c(N)ncnc23)O[C@@H]1CNC(=O)C(OC)c1cn(C)nc1
O[C@H]1[C@@H](O)[C@H](n2cnc3c(N)ncnc23)O[C@@H]1CNC(=O)COCc1ncn(C)c1
O[C@H]1[C@@H](O)[C@H](n2cnc3c(N)ncnc23)O[C@@H]1CNC(=O)COCc1n(C)ccn1
O[C@H]1[C@@H](O)[C@H](n2cnc3c(N)ncnc23)O[C@@H]1CNC(=O)COCc1n(C)ncc1
O[C@H]1[C@@H](O)[C@H](n2cnc3c(N)ncnc23)O[C@@H]1CNC(=O)C(C)=C
O[C@H]1[C@@H](O)[C@H](n2cnc3c(N)ncnc23)O[C@@H]1CNC(=O)C=CC
O[C@H]1[C@@H](O)[C@H](n2cnc3c(N)ncnc23)O[C@@H]1CNC(=O)CC=C
O[C@H]1[C@@H](O)[C@H](n2cnc3c(N)ncnc23)O[C@@H]1CNC(=O)c1cn2CCS(=O)(=O)Cc2c1
O[C@H]1[C@@H](O)[C@H](n2cnc3c(N)ncnc23)O[C@@H]1CNC(=O)c1ccn2CCS(=O)(=O)Cc12
S(=O)(=O)(NC[C@@H]1[C@@H](O)[C@@H](O)[C@H](n2cnc3c(N)ncnc23)O1)c1ccc(CC(OC)=O)cc1
S(=O)(=O)(NC[C@@H]1[C@@H](O)[C@@H](O)[C@H](n2cnc3c(N)ncnc23)O1)c1cc(CC(OC)=O)ccc1
S(=O)(=O)(NC[C@@H]1[C@@H](O)[C@@H](O)[C@H](n2cnc3c(N)ncnc23)O1)c1c(CC(OC)=O)cccc1
O[C@H]1[C@@H](O)[C@H](n2cnc3c(N)ncnc23)O[C@@H]1CNC(=O)CCC=1C(=O)N(C)C(=O)N(C)C=1C
O[C@H]1[C@@H](O)[C@H](n2cnc3c(N)ncnc23)O[C@@H]1CNC(=O)c1snc(COC)n1
O[C@H]1[C@@H](O)[C@H](n2cnc3c(N)ncnc23)O[C@@H]1CNC(=O)CCc1onc(CC)n1
O[C@H]1[C@@H](O)[C@H](n2cnc3c(N)ncnc23)O[C@@H]1CNC(=O)C1CCN(c2ncnc(C#N)c2)CC1
FC(F)(F)COCC(=O)NC[C@@H]1[C@@H](O)[C@@H](O)[C@H](n2cnc3c(N)ncnc23)O1
O[C@H]1[C@@H](O)[C@H](n2cnc3c(N)ncnc23)O[C@@H]1CNC(=O)C1=CN(c2cn(C)nc2)C(=O)C=C1
S(CC(=O)NC[C@@H]1[C@@H](O)[C@@H](O)[C@H](n2cnc3c(N)ncnc23)O1)C(=S)N(C)C
Clc1nnc(N(C)CC(=O)NC[C@@H]2[C@@H](O)[C@@H](O)[C@H](n3cnc4c(N)ncnc34)O2)cc1
O[C@H]1[C@@H](O)[C@H](n2cnc3c(N)ncnc23)O[C@@H]1CNC(=O)c1cc(C#N)cnc1
O[C@H]1[C@@H](O)[C@H](n2cnc3c(N)ncnc23)O[C@@H]1CNC(=O)c1nccc(C#N)c1
O[C@H]1[C@@H](O)[C@H](n2cnc3c(N)ncnc23)O[C@@H]1CNC(=O)c1ncc(C#N)cc1
O[C@H]1[C@@H](O)[C@H](n2cnc3c(N)ncnc23)O[C@@H]1CNC(=O)c1c(C#N)ccnc1
O[C@H]1[C@@H](O)[C@H](n2cnc3c(N)ncnc23)O[C@@H]1CNC(=O)c1c(C#N)cncc1
O[C@H]1[C@@H](O)[C@H](n2cnc3c(N)ncnc23)O[C@@H]1CNC(=O)c1cnc(C#N)cc1
O[C@H]1[C@@H](O)[C@H](n2cnc3c(N)ncnc23)O[C@@H]1CNC(=O)c1cc(C#N)ncc1
O[C@H]1[C@@H](O)[C@H](n2cnc3c(N)ncnc23)O[C@@H]1CNC(=O)c1c(C#N)cccn1
O[C@H]1[C@@H](O)[C@H](n2cnc3c(N)ncnc23)O[C@@H]1CNC(=O)c1nc(C#N)ccc1
O[C@H]1[C@@H](O)[C@H](n2cnc3c(N)ncnc23)O[C@@H]1CNC(=O)c1c(C#N)nccc1
O[C@H]1[C@@H](O)[C@H](n2cnc3c(N)ncnc23)O[C@@H]1CNC(=O)C1C2OC3(CN(C(C)(C)C)C(=O)C13)C=C2
O[C@H]1[C@@H](O)[C@H](n2cnc3c(N)ncnc23)O[C@@H]1CNC(=O)C1C2OC3(CN(C(C)CC)C(=O)C13)C=C2
O[C@H]1[C@@H](O)[C@H](n2cnc3c(N)ncnc23)O[C@@H]1CNC(=O)C(=O)c1n(C)ccc1
S(=O)(=O)(C)Cc1scc(C(=O)NC[C@@H]2[C@@H](O)[C@@H](O)[C@H](n3cnc4c(N)ncnc34)O2)n1
O[C@H]1[C@@H](O)[C@H](n2cnc3c(N)ncnc23)O[C@@H]1CNC(=O)c1nnn(C(C)C)c1
O[C@H]1[C@@H](O)[C@H](n2cnc3c(N)ncnc23)O[C@@H]1CNC(=O)c1nn(C(C)C)cn1
O[C@H]1[C@@H](O)[C@H](n2cnc3c(N)ncnc23)O[C@@H]1CNC(=O)c1n(C(C)C)nnc1
O[C@H]1[C@@H](O)[C@H](n2cnc3c(N)ncnc23)O[C@@H]1CNC(=O)c1n(C(C)C)ncn1
O[C@H]1[C@@H](O)[C@H](n2cnc3c(N)ncnc23)O[C@@H]1CNC(=O)c1nn(C(C)C)nc1
O[C@H]1[C@@H](O)[C@H](n2cnc3c(N)ncnc23)O[C@@H]1CNC(=O)c1nnn(CC2CC2)c1
O[C@H]1[C@@H](O)[C@H](n2cnc3c(N)ncnc23)O[C@@H]1CNC(=O)c1nnn(CCC)c1
O[C@H]1[C@@H](O)[C@H](n2cnc3c(N)ncnc23)O[C@@H]1CNC(=O)C1C2OC3(CN(CCCC)C(=O)C13)C=C2
S(CC(=O)NC[C@@H]1[C@@H](O)[C@@H](O)[C@H](n2cnc3c(N)ncnc23)O1)c1nnccc1
S(CC(=O)NC[C@@H]1[C@@H](O)[C@@H](O)[C@H](n2cnc3c(N)ncnc23)O1)c1ncncc1
S(CC(=O)NC[C@@H]1[C@@H](O)[C@@H](O)[C@H](n2cnc3c(N)ncnc23)O1)c1ncccn1
O[C@H]1[C@@H](O)[C@H](n2cnc3c(N)ncnc23)O[C@@H]1CNC(=O)CC1CCN(C#N)CC1
O[C@H]1[C@@H](O)[C@H](n2cnc3c(N)ncnc23)O[C@@H]1CNC(=O)c1n(CC)cnc1C(OC)=O
O[C@H]1[C@@H](O)[C@H](n2cnc3c(N)ncnc23)O[C@@H]1CNC(=O)c1c(C(OCC)=O)cn(C)n1
O[C@H]1[C@@H](O)[C@H](n2cnc3c(N)ncnc23)O[C@@H]1CNC(=O)c1c(C(OCC)=O)nn(C)c1
O[C@H]1[C@@H](O)[C@H](n2cnc3c(N)ncnc23)O[C@@H]1CNC(=O)c1n(C)nc(C(OCC)=O)c1
O[C@H]1[C@@H](O)[C@H](n2cnc3c(N)ncnc23)O[C@@H]1CNC(=O)c1n(C)ncc1C(OCC)=O
O[C@H]1[C@@H](O)[C@H](n2cnc3c(N)ncnc23)O[C@@H]1CNC(=O)c1nn(C)c(C(OCC)=O)c1
O[C@H]1[C@@H](O)[C@H](n2cnc3c(N)ncnc23)O[C@@H]1CNC(=O)c1c(C(OCC)=O)n(C)nc1
O[C@H]1[C@@H](O)[C@H](n2cnc3c(N)ncnc23)O[C@@H]1CNC(=O)CC=1OC(C)(C)OC(=O)C=1
FC(F)(CCn1nncc1)C(=O)NC[C@@H]1[C@@H](O)[C@@H](O)[C@H](n2cnc3c(N)ncnc23)O1
O[C@H]1[C@@H](O)[C@H](n2cnc3c(N)ncnc23)O[C@@H]1CNC(=O)C1(C)OCC(C)(C)OC1
O[C@H]1[C@@H](O)[C@H](n2cnc3c(N)ncnc23)O[C@@H]1CNC(=O)CC1C(C)(C)OCCO1
O[C@H]1[C@@H](O)[C@H](n2cnc3c(N)ncnc23)O[C@@H]1CNC(=O)CC1OCC(C)(C)OC1
O[C@H]1[C@@H](O)[C@H](n2cnc3c(N)ncnc23)O[C@@H]1CNC(=O)CC1OC(C)(C)COC1
O[C@H]1[C@@H](O)[C@H](n2cnc3c(N)ncnc23)O[C@@H]1CNC(=O)C1(OC(C)C)COCC1
O[C@H]1[C@@H](O)[C@H](n2cnc3c(N)ncnc23)O[C@@H]1CNC(=O)C(OCC1OCCC1)C
O[C@H]1[C@@H](O)[C@H](n2cnc3c(N)ncnc23)O[C@@H]1CNC(=O)C(C(C)C)n1cnnc1
O[C@H]1[C@@H](O)[C@H](n2cnc3c(N)ncnc23)O[C@@H]1CNC(=O)C(C(C)C)n1ncnc1
O[C@H]1[C@@H](O)[C@H](n2cnc3c(N)ncnc23)O[C@@H]1CNC(=O)C1OCC2(C1)CCOCC2
O[C@H]1[C@@H](O)[C@H](n2cnc3c(N)ncnc23)O[C@@H]1CNC(=O)C12CC(COC)(OC1)CC2
O[C@H]1[C@@H](O)[C@H](n2cnc3c(N)ncnc23)O[C@@H]1CNC(=O)CC1(OC)CCOCC1
O[C@H]1[C@@H](O)[C@H](n2cnc3c(N)ncnc23)O[C@@H]1CNC(=O)C1(OCC)CCOCC1
O[C@H]1[C@@H](O)[C@H](n2cnc3c(N)ncnc23)O[C@@H]1CNC(=O)COC1(C)CCOCC1
O[C@H]1[C@@H](O)[C@H](n2cnc3c(N)ncnc23)O[C@@H]1CNC(=O)C1(COC)OCCCC1
O[C@H]1[C@@H](O)[C@H](n2cnc3c(N)ncnc23)O[C@@H]1CNC(=O)CCOC1CCOCC1
O[C@H]1[C@@H](O)[C@H](n2cnc3c(N)ncnc23)O[C@@H]1CNC(=O)CCOC1COCCC1
O[C@H]1[C@@H](O)[C@H](n2cnc3c(N)ncnc23)O[C@@H]1CNC(=O)COCC1OCCCC1
O[C@H]1[C@@H](O)[C@H](n2cnc3c(N)ncnc23)O[C@@H]1CNC(=O)CCOCC1OCCC1
O[C@H]1[C@@H](O)[C@H](n2cnc3c(N)ncnc23)O[C@@H]1CNC(=O)CC[N+](C)(C)CCOC(=O)C(C)=C
O[C@H]1[C@@H](O)[C@H](n2cnc3c(N)ncnc23)O[C@@H]1CNC(=O)C[N+](CC)(CC)CCOC(=O)C=C
Fc1cnc(C#CC(=O)NC[C@@H]2[C@@H](O)[C@@H](O)[C@H](n3cnc4c(N)ncnc34)O2)cc1
O[C@H]1[C@@H](O)[C@H](n2cnc3c(N)ncnc23)O[C@@H]1CNC(=O)CCCN1C(=O)C2C(C1=O)C1CC2C=C1
O[C@H]1[C@@H](O)[C@H](n2cnc3c(N)ncnc23)O[C@@H]1CNC(=O)C(OC(=O)C)C(C)C
O[C@H]1[C@@H](O)[C@H](n2cnc3c(N)ncnc23)O[C@@H]1CNC(=O)CCN1C(=O)C=CC(c2ccncc2)=N1
O[C@H]1[C@@H](O)[C@H](n2cnc3c(N)ncnc23)O[C@@H]1CNC(=O)CCN1C(=O)C=CC(c2cnccc2)=N1
O[C@H]1[C@@H](O)[C@H](n2cnc3c(N)ncnc23)O[C@@H]1CNC(=O)CCN1C(=O)C=CC(c2ncccc2)=N1
O[C@H]1[C@@H](O)[C@H](n2cnc3c(N)ncnc23)O[C@@H]1CNC(=O)C1ON=C(c2ccncc2)C1
O[C@H]1[C@@H](O)[C@H](n2cnc3c(N)ncnc23)O[C@@H]1CNC(=O)C1ON=C(c2cnccc2)C1
O[C@H]1[C@@H](O)[C@H](n2cnc3c(N)ncnc23)O[C@@H]1CNC(=O)C1ON=C(c2ncccc2)C1
O[C@H]1[C@@H](O)[C@H](n2cnc3c(N)ncnc23)O[C@@H]1CNC(=O)c1nnc2OCCSc2c1
S(CC(=O)NC[C@@H]1[C@@H](O)[C@@H](O)[C@H](n2cnc3c(N)ncnc23)O1)c1n(C)c(C)nn1
S(=O)(=O)(NC[C@@H]1[C@@H](O)[C@@H](O)[C@H](n2cnc3c(N)ncnc23)O1)c1c(C)n(CCOC)nc1C
FC1(F)CC(C(OC)=O)(C(=O)NC[C@@H]2[C@@H](O)[C@@H](O)[C@H](n3cnc4c(N)ncnc34)O2)C1
FC1(F)C2(C(OC)=O)CC1(C(=O)NC[C@@H]1[C@@H](O)[C@@H](O)[C@H](n3cnc4c(N)ncnc34)O1)C2
FC(F)(CC(OC)=O)CC(=O)NC[C@@H]1[C@@H](O)[C@@H](O)[C@H](n2cnc3c(N)ncnc23)O1
ClC=1C(OCC(=O)NC[C@@H]2[C@@H](O)[C@@H](O)[C@H](n3cnc4c(N)ncnc34)O2)OC(=O)C=1Cl
O[C@H]1[C@@H](O)[C@H](n2cnc3c(N)ncnc23)O[C@@H]1CNC(=O)c1cc(C#N)c(OC)nc1
O[C@H]1[C@@H](O)[C@H](n2cnc3c(N)ncnc23)O[C@@H]1CNC(=O)c1cc(OC)nc(C#N)c1
O[C@H]1[C@@H](O)[C@H](n2cnc3c(N)ncnc23)O[C@@H]1CNC(=O)c1c(OC)cncc1C#N
O[C@H]1[C@@H](O)[C@H](n2cnc3c(N)ncnc23)O[C@@H]1CNC(=O)CN1C(=O)Cc2ccccc12
O[C@H]1[C@@H](O)[C@H](n2cnc3c(N)ncnc23)O[C@@H]1CNC(=O)C(=O)N1CCc2ccccc12
O[C@H]1[C@@H](O)[C@H](n2cnc3c(N)ncnc23)O[C@@H]1CNC(=O)C1CC(C(OC)=O)CC1
O[C@H]1[C@@H](O)[C@H](n2cnc3c(N)ncnc23)O[C@@H]1CNC(=O)C1CC(C)(C(OC)=O)C1
O[C@H]1[C@@H](O)[C@H](n2cnc3c(N)ncnc23)O[C@@H]1CNC(=O)C12C(C(OC)=O)C(C1)CC2
O[C@H]1[C@@H](O)[C@H](n2cnc3c(N)ncnc23)O[C@@H]1CNC(=O)C1(C)C(C(OC)=O)CC1
O[C@H]1[C@@H](O)[C@H](n2cnc3c(N)ncnc23)O[C@@H]1CNC(=O)C1C(C(OC)=O)CCC1
O[C@H]1[C@@H](O)[C@H](n2cnc3c(N)ncnc23)O[C@@H]1CNC(=O)C(OCC(C)(C)C)=O
O[C@H]1[C@@H](O)[C@H](n2cnc3c(N)ncnc23)O[C@@H]1CNC(=O)C1CC(CC(OC)=O)C1
O[C@H]1[C@@H](O)[C@H](n2cnc3c(N)ncnc23)O[C@@H]1CNC(=O)CC1CC(C(OC)=O)C1
O[C@H]1[C@@H](O)[C@H](n2cnc3c(N)ncnc23)O[C@@H]1CNC(=O)C1C(C(OCC)=O)CC1
O[C@H]1[C@@H](O)[C@H](n2cnc3c(N)ncnc23)O[C@@H]1CNC(=O)C1C(C)(C(OCC)=O)C1
O[C@H]1[C@@H](O)[C@H](n2cnc3c(N)ncnc23)O[C@@H]1CNC(=O)CC(C)(C)C(OC)=O
O[C@H]1[C@@H](O)[C@H](n2cnc3c(N)ncnc23)O[C@@H]1CNC(=O)C(C)(C)COC(=O)C
O[C@H]1[C@@H](O)[C@H](n2cnc3c(N)ncnc23)O[C@@H]1CNC(=O)C(C)(C)CC(OC)=O
O[C@H]1[C@@H](O)[C@H](n2cnc3c(N)ncnc23)O[C@@H]1CNC(=O)C(C)(C)C(OCC)=O
O[C@H]1[C@@H](O)[C@H](n2cnc3c(N)ncnc23)O[C@@H]1CNC(=O)C1(C(OCC)=O)C(C)C1
O[C@H]1[C@@H](O)[C@H](n2cnc3c(N)ncnc23)O[C@@H]1CNC(=O)CC1C(C(OCC)=O)C1
O[C@H]1[C@@H](O)[C@H](n2cnc3c(N)ncnc23)O[C@@H]1CNC(=O)C(C)CCC(OC)=O
O[C@H]1[C@@H](O)[C@H](n2cnc3c(N)ncnc23)O[C@@H]1CNC(=O)CC(C)CC(OC)=O
O[C@H]1[C@@H](O)[C@H](n2cnc3c(N)ncnc23)O[C@@H]1CNC(=O)C(CC)C(OCC)=O
O[C@H]1[C@@H](O)[C@H](n2cnc3c(N)ncnc23)O[C@@H]1CNC(=O)C(C(OCC)=O)C1CC1
O[C@H]1[C@@H](O)[C@H](n2cnc3c(N)ncnc23)O[C@@H]1CNC(=O)C(CCC)C(OC)=O
O[C@H]1[C@@H](O)[C@H](n2cnc3c(N)ncnc23)O[C@@H]1CNC(=O)c1c(C2(C)COC2)noc1
O[C@H]1[C@@H](O)[C@H](n2cnc3c(N)ncnc23)O[C@@H]1CNC(=O)c1onc(C2(C)COC2)c1
S(=O)(=O)(NC[C@@H]1[C@@H](O)[C@@H](O)[C@H](n2cnc3c(N)ncnc23)O1)c1cn(CC(F)F)nc1
S(=O)(=O)(NC[C@@H]1[C@@H](O)[C@@H](O)[C@H](n2cnc3c(N)ncnc23)O1)c1nn(CC(F)F)cc1
O[C@H]1[C@@H](O)[C@H](n2cnc3c(N)ncnc23)O[C@@H]1CNC(=O)c1n2C=CC(C#N)=Nc2nc1
O[C@H]1[C@@H](O)[C@H](n2cnc3c(N)ncnc23)O[C@@H]1CNC(=O)c1cnn2C=C(C#N)C=Nc12
S(=O)(=O)(NC[C@@H]1[C@@H](O)[C@@H](O)[C@H](n2cnc3c(N)ncnc23)O1)c1cccc2OCOc12
S(=O)(=O)(NC[C@@H]1[C@@H](O)[C@@H](O)[C@H](n2cnc3c(N)ncnc23)O1)c1ccc2OCOc2c1
O[C@H]1[C@@H](O)[C@H](n2cnc3c(N)ncnc23)O[C@@H]1CNC(=O)C1C(C=C)OCC1
O[C@H]1[C@@H](O)[C@H](n2cnc3c(N)ncnc23)O[C@@H]1CNC(=O)C(OCC=C)C
FC(F)(C(=O)NC[C@@H]1[C@@H](O)[C@@H](O)[C@H](n2cnc3c(N)ncnc23)O1)c1n(C)nnc1
O[C@H]1[C@@H](O)[C@H](n2cnc3c(N)ncnc23)O[C@@H]1CNC(=O)c1n(-c2cn(C)nc2)cnc1
O[C@H]1[C@@H](O)[C@H](n2cnc3c(N)ncnc23)O[C@@H]1CNC(=O)c1ncn(-c2cn(C)nc2)c1
O[C@H]1[C@@H](O)[C@H](n2cnc3c(N)ncnc23)O[C@@H]1CNC(=O)c1ncn(-c2nn(C)cc2)c1
O[C@H]1[C@@H](O)[C@H](n2cnc3c(N)ncnc23)O[C@@H]1CNC(=O)c1nnc2CCCc2c1
O[C@H]1[C@@H](O)[C@H](n2cnc3c(N)ncnc23)O[C@@H]1CNC(=O)c1ncnc2CCCc12
O[C@H]1[C@@H](O)[C@H](n2cnc3c(N)ncnc23)O[C@@H]1CNC(=O)C(=O)c1c(C)n(C)nc1C
O[C@H]1[C@@H](O)[C@H](n2cnc3c(N)ncnc23)O[C@@H]1CNC(=O)C=CC1COCC1
O[C@H]1[C@@H](O)[C@H](n2cnc3c(N)ncnc23)O[C@@H]1CNC(=O)C=CC1(C)COC1
O[C@H]1[C@@H](O)[C@H](n2cnc3c(N)ncnc23)O[C@@H]1CNC(=O)C1(CC=C)COC1
O[C@H]1[C@@H](O)[C@H](n2cnc3c(N)ncnc23)O[C@@H]1CNC(=O)C=C(C)COC
O[C@H]1[C@@H](O)[C@H](n2cnc3c(N)ncnc23)O[C@@H]1CNC(=O)COCC(C)=C
O[C@H]1[C@@H](O)[C@H](n2cnc3c(N)ncnc23)O[C@@H]1CNC(=O)CCOCC=C
O[C@H]1[C@@H](O)[C@H](n2cnc3c(N)ncnc23)O[C@@H]1CNC(=O)COCCC=C
O[C@H]1[C@@H](O)[C@H](n2cnc3c(N)ncnc23)O[C@@H]1CNC(=O)C(C)c1ncccn1
O[C@H]1[C@@H](O)[C@H](n2cnc3c(N)ncnc23)O[C@@H]1CNC(=O)C(C)c1cncnc1
O[C@H]1[C@@H](O)[C@H](n2cnc3c(N)ncnc23)O[C@@H]1CNC(=O)C(C)c1nccnc1
Clc1c(C(=O)NC[C@@H]2[C@@H](O)[C@@H](O)[C@H](n3cnc4c(N)ncnc34)O2)nc(N2CCOCC2)nc1
S(=O)(=O)(CCC)N1C(C(=O)NC[C@@H]2[C@@H](O)[C@@H](O)[C@H](n3cnc4c(N)ncnc34)O2)CCCC1
S(=O)(=O)(N(CC(=O)NC[C@@H]1[C@@H](O)[C@@H](O)[C@H](n2cnc3c(N)ncnc23)O1)C1CCCCC1)C
S(=O)(=O)(CCCC)N1C(C(=O)NC[C@@H]2[C@@H](O)[C@@H](O)[C@H](n3cnc4c(N)ncnc34)O2)CCC1
O[C@H]1[C@@H](O)[C@H](n2cnc3c(N)ncnc23)O[C@@H]1CNC(=O)C(CCCC)N1S(=O)(=O)CCC1
O[C@H]1[C@@H](O)[C@H](n2cnc3c(N)ncnc23)O[C@@H]1CNC(=O)C1ON=C(c2c(C)n(C)nc2)C1
O[C@H]1[C@@H](O)[C@H](n2cnc3c(N)ncnc23)O[C@@H]1CNC(=O)C1ON=C(c2c(C)nn(C)c2)C1
O[C@H]1[C@@H](O)[C@H](n2cnc3c(N)ncnc23)O[C@@H]1CNC(=O)C1CCc2ncncc2C1
O[C@H]1[C@@H](O)[C@H](n2cnc3c(N)ncnc23)O[C@@H]1CNC(=O)COC=1C(=O)C=CC=CC=1
S(=O)(=O)(NC[C@@H]1[C@@H](O)[C@@H](O)[C@H](n2cnc3c(N)ncnc23)O1)Cc1noc2CCOCc12
O[C@H]1[C@@H](O)[C@H](n2cnc3c(N)ncnc23)O[C@@H]1CNC(=O)CN1C(=O)N(C)C2(C1=O)CCCCC2
O[C@H]1[C@@H](O)[C@H](n2cnc3c(N)ncnc23)O[C@@H]1CNC(=O)C1N=C(CCC)OC1
S(C(C)C(=O)NC[C@@H]1[C@@H](O)[C@@H](O)[C@H](n2cnc3c(N)ncnc23)O1)c1n(C2CC2)nnn1
O[C@H]1[C@@H](O)[C@H](n2cnc3c(N)ncnc23)O[C@@H]1CNC(=O)c1ccc(-n2c(C)nnn2)cc1
O[C@H]1[C@@H](O)[C@H](n2cnc3c(N)ncnc23)O[C@@H]1CNC(=O)c1nn(-c2ncccn2)c(C)c1
O[C@H]1[C@@H](O)[C@H](n2cnc3c(N)ncnc23)O[C@@H]1CNC(=O)c1cc(-n2c(C)nnn2)ccc1
O[C@H]1[C@@H](O)[C@H](n2cnc3c(N)ncnc23)O[C@@H]1CNC(=O)c1c(-n2c(C)nnn2)cccc1
O[C@H]1[C@@H](O)[C@H](n2cnc3c(N)ncnc23)O[C@@H]1CNC(=O)c1cc(C)c(-n2nnnc2)cc1
O[C@H]1[C@@H](O)[C@H](n2cnc3c(N)ncnc23)O[C@@H]1CNC(=O)c1cc(-n2nnnc2)c(C)cc1
O[C@H]1[C@@H](O)[C@H](n2cnc3c(N)ncnc23)O[C@@H]1CNC(=O)c1c(C)n(-c2cnccc2)nn1
O[C@H]1[C@@H](O)[C@H](n2cnc3c(N)ncnc23)O[C@@H]1CNC(=O)c1c(C)nn(-c2cnccc2)n1
O[C@H]1[C@@H](O)[C@H](n2cnc3c(N)ncnc23)O[C@@H]1CNC(=O)c1nc(-n2nc(C)cc2)ccn1
O[C@H]1[C@@H](O)[C@H](n2cnc3c(N)ncnc23)O[C@@H]1CNC(=O)C=1C(=O)N2C=CC=CC2=NC=1C
O[C@H]1[C@@H](O)[C@H](n2cnc3c(N)ncnc23)O[C@@H]1CNC(=O)C=1C(=O)N2C(C)=CC=CC2=NC=1
O[C@H]1[C@@H](O)[C@H](n2cnc3c(N)ncnc23)O[C@@H]1CNC(=O)C=1C(=O)N2C=CC=C(C)C2=NC=1
O[C@H]1[C@@H](O)[C@H](n2cnc3c(N)ncnc23)O[C@@H]1CNC(=O)C=1C(=O)N2C=C(C)C=CC2=NC=1
O[C@H]1[C@@H](O)[C@H](n2cnc3c(N)ncnc23)O[C@@H]1CNC(=O)C=1C(=O)N2C=CC(C)=CC2=NC=1
O[C@H]1[C@@H](O)[C@H](n2cnc3c(N)ncnc23)O[C@@H]1CNC(=O)C1=CC=CN2C(=O)C=C(C)N=C12
O[C@H]1[C@@H](O)[C@H](n2cnc3c(N)ncnc23)O[C@@H]1CNC(=O)c1nnn(CC2CCOCC2)c1
O[C@H]1[C@@H](O)[C@H](n2cnc3c(N)ncnc23)O[C@@H]1CNC(=O)c1nnn(CC2COCCC2)c1
O[C@H]1[C@@H](O)[C@H](n2cnc3c(N)ncnc23)O[C@@H]1CNC(=O)c1nnn(CC2(CC)COC2)c1
S(=O)(=O)(NC[C@@H]1[C@@H](O)[C@@H](O)[C@H](n2cnc3c(N)ncnc23)O1)CC(C(C)C)C#N
O[C@H]1[C@@H](O)[C@H](n2cnc3c(N)ncnc23)O[C@@H]1CNC(=O)C1C(c2onc(COC)n2)C1
Clc1[n+]([O-])c(C(=O)NC[C@@H]2[C@@H](O)[C@@H](O)[C@H](n3cnc4c(N)ncnc34)O2)ccc1
S(=O)(=O)(NC[C@@H]1[C@@H](O)[C@@H](O)[C@H](n2cnc3c(N)ncnc23)O1)C1Oc2ccccc2OC1
S(=O)(=O)(NC[C@@H]1[C@@H](O)[C@@H](O)[C@H](n2cnc3c(N)ncnc23)O1)C1CC(F)(F)C1
S(=O)(=O)(NC[C@@H]1[C@@H](O)[C@@H](O)[C@H](n2cnc3c(N)ncnc23)O1)C1(C(F)F)CC1
S(C)CCCN1C(=O)CC(C(=O)NC[C@@H]2[C@@H](O)[C@@H](O)[C@H](n3cnc4c(N)ncnc34)O2)C1
S(CC(=O)NC[C@@H]1[C@@H](O)[C@@H](O)[C@H](n2cnc3c(N)ncnc23)O1)CC(=O)N(CC)CC
S(=O)(=O)(NC[C@@H]1[C@@H](O)[C@@H](O)[C@H](n2cnc3c(N)ncnc23)O1)C(C)(C)C
S(=O)(=O)(NC[C@@H]1[C@@H](O)[C@@H](O)[C@H](n2cnc3c(N)ncnc23)O1)C1CC2CC1C2
S(=O)(=O)(NC[C@@H]1[C@@H](O)[C@@H](O)[C@H](n2cnc3c(N)ncnc23)O1)C1(C)C(C)C1
S(=O)(=O)(NC[C@@H]1[C@@H](O)[C@@H](O)[C@H](n2cnc3c(N)ncnc23)O1)C1C(C)(C)C1
S(=O)(=O)(NC[C@@H]1[C@@H](O)[C@@H](O)[C@H](n2cnc3c(N)ncnc23)O1)C1CC(C)C1
S(=O)(=O)(NC[C@@H]1[C@@H](O)[C@@H](O)[C@H](n2cnc3c(N)ncnc23)O1)C(C)CC
S(=O)(=O)(NC[C@@H]1[C@@H](O)[C@@H](O)[C@H](n2cnc3c(N)ncnc23)O1)C1C(CC)C1
S(=O)(=O)(NC[C@@H]1[C@@H](O)[C@@H](O)[C@H](n2cnc3c(N)ncnc23)O1)CC12CC(C1)C2
S(=O)(=O)(NC[C@@H]1[C@@H](O)[C@@H](O)[C@H](n2cnc3c(N)ncnc23)O1)CC1(C)CC1
S(=O)(=O)(NC[C@@H]1[C@@H](O)[C@@H](O)[C@H](n2cnc3c(N)ncnc23)O1)CC1CCC1
S(=O)(=O)(NC[C@@H]1[C@@H](O)[C@@H](O)[C@H](n2cnc3c(N)ncnc23)O1)CC1C2(C1)CC2
S(=O)(=O)(NC[C@@H]1[C@@H](O)[C@@H](O)[C@H](n2cnc3c(N)ncnc23)O1)CCC1CC1
S(=O)(=O)(NC[C@@H]1[C@@H](O)[C@@H](O)[C@H](n2cnc3c(N)ncnc23)O1)CCCC
S(=O)(=O)(C)C1CCC(C(=O)NC[C@@H]2[C@@H](O)[C@@H](O)[C@H](n3cnc4c(N)ncnc34)O2)CC1
S(CCC(=O)NC[C@@H]1[C@@H](O)[C@@H](O)[C@H](n2cnc3c(N)ncnc23)O1)C1=Nn2cnnc2C=C1
O[C@H]1[C@@H](O)[C@H](n2cnc3c(N)ncnc23)O[C@@H]1CNC(=O)CN1C(=O)c2cc(C)ccc2C1=O
FCC(F)(F)C(=O)NC[C@@H]1[C@@H](O)[C@@H](O)[C@H](n2cnc3c(N)ncnc23)O1
O[C@H]1[C@@H](O)[C@H](n2cnc3c(N)ncnc23)O[C@@H]1CNC(=O)C=1OCCSC=1
O[C@H]1[C@@H](O)[C@H](n2cnc3c(N)ncnc23)O[C@@H]1CNC(=O)C12CS(=O)(=O)CC1CCCC2
O[C@H]1[C@@H](O)[C@H](n2cnc3c(N)ncnc23)O[C@@H]1CNC(=O)C1(CC)CCS(=O)(=O)CC1
S(=O)(=O)(CCCCC)CC(=O)NC[C@@H]1[C@@H](O)[C@@H](O)[C@H](n2cnc3c(N)ncnc23)O1
S(=O)(=O)(N(CC(=O)NC[C@@H]1[C@@H](O)[C@@H](O)[C@H](n2cnc3c(N)ncnc23)O1)c1ccc(F)cc1)C
S(=O)(=O)(N(CC(=O)NC[C@@H]1[C@@H](O)[C@@H](O)[C@H](n2cnc3c(N)ncnc23)O1)c1cc(F)ccc1)C
S(=O)(=O)(N(CC(=O)NC[C@@H]1[C@@H](O)[C@@H](O)[C@H](n2cnc3c(N)ncnc23)O1)c1c(F)cccc1)C
FCC1C(C(=O)NC[C@@H]2[C@@H](O)[C@@H](O)[C@H](n3cnc4c(N)ncnc34)O2)C1
FCC(C)C(=O)NC[C@@H]1[C@@H](O)[C@@H](O)[C@H](n2cnc3c(N)ncnc23)O1
S(=O)(=O)(NC[C@@H]1[C@@H](O)[C@@H](O)[C@H](n2cnc3c(N)ncnc23)O1)c1c(C#N)cccc1C#N
O[C@H]1[C@@H](O)[C@H](n2cnc3c(N)ncnc23)O[C@@H]1CNC(=O)C=1OC(=O)c2ncccc2C=1
S(=O)(=O)(NC[C@@H]1[C@@H](O)[C@@H](O)[C@H](n2cnc3c(N)ncnc23)O1)CCCCC#C
O[C@H]1[C@@H](O)[C@H](n2cnc3c(N)ncnc23)O[C@@H]1CNC(=O)c1nc(N2CCOCC2)sc1
O[C@H]1[C@@H](O)[C@H](n2cnc3c(N)ncnc23)O[C@@H]1CNC(=O)c1sc(N2CCOCC2)nc1
O[C@H]1[C@@H](O)[C@H](n2cnc3c(N)ncnc23)O[C@@H]1CNC(=O)CC1N2C(=O)C(C)=CN=C2SC1
O[C@H]1[C@@H](O)[C@H](n2cnc3c(N)ncnc23)O[C@@H]1CNC(=O)CC1N2C(=O)C=C(C)N=C2SC1
S(CC(=O)NC[C@@H]1[C@@H](O)[C@@H](O)[C@H](n2cnc3c(N)ncnc23)O1)c1n(CC(F)(F)F)nnn1
O[C@H]1[C@@H](O)[C@H](n2cnc3c(N)ncnc23)O[C@@H]1CNC(=O)c1ncc(C2COCC2)cn1
O[C@H]1[C@@H](O)[C@H](n2cnc3c(N)ncnc23)O[C@@H]1CNC(=O)C1CCCc2nnn(C)c12
O[C@H]1[C@@H](O)[C@H](n2cnc3c(N)ncnc23)O[C@@H]1CNC(=O)C1CCCc2nn(C)nc12
O[C@H]1[C@@H](O)[C@H](n2cnc3c(N)ncnc23)O[C@@H]1CNC(=O)Cc1n(C)nc(C2CC2)n1
O[C@H]1[C@@H](O)[C@H](n2cnc3c(N)ncnc23)O[C@@H]1CNC(=O)C1CCN(c2oc(C)nn2)CC1
Clc1n(C)cnc1S(=O)(=O)NC[C@@H]1[C@@H](O)[C@@H](O)[C@H](n2cnc3c(N)ncnc23)O1
Clc1n(C)ncc1S(=O)(=O)NC[C@@H]1[C@@H](O)[C@@H](O)[C@H](n2cnc3c(N)ncnc23)O1
Clc1c(S(=O)(=O)NC[C@@H]2[C@@H](O)[C@@H](O)[C@H](n3cnc4c(N)ncnc34)O2)n(C)nc1
O[C@H]1[C@@H](O)[C@H](n2cnc3c(N)ncnc23)O[C@@H]1CNC(=O)CCc1ccc(-n2nnnc2)cc1
O[C@H]1[C@@H](O)[C@H](n2cnc3c(N)ncnc23)O[C@@H]1CNC(=O)CCc1n(-c2ccccc2)nnn1
O[C@H]1[C@@H](O)[C@H](n2cnc3c(N)ncnc23)O[C@@H]1CNC(=O)C1S(=O)(=O)N(c2ccccc2)CC1
O[C@H]1[C@@H](O)[C@H](n2cnc3c(N)ncnc23)O[C@@H]1CNC(=O)CCOCCOCC=C
O[C@H]1[C@@H](O)[C@H](n2cnc3c(N)ncnc23)O[C@@H]1CNC(=O)c1nc(C)oc1
O[C@H]1[C@@H](O)[C@H](n2cnc3c(N)ncnc23)O[C@@H]1CNC(=O)c1c(C)ocn1
O[C@H]1[C@@H](O)[C@H](n2cnc3c(N)ncnc23)O[C@@H]1CNC(=O)c1oc(C)nc1
O[C@H]1[C@@H](O)[C@H](n2cnc3c(N)ncnc23)O[C@@H]1CNC(=O)c1c(C)nco1
O[C@H]1[C@@H](O)[C@H](n2cnc3c(N)ncnc23)O[C@@H]1CNC(=O)c1oc(C)cn1
O[C@H]1[C@@H](O)[C@H](n2cnc3c(N)ncnc23)O[C@@H]1CNC(=O)c1c(C)onc1
O[C@H]1[C@@H](O)[C@H](n2cnc3c(N)ncnc23)O[C@@H]1CNC(=O)c1occ(C)n1
O[C@H]1[C@@H](O)[C@H](n2cnc3c(N)ncnc23)O[C@@H]1CNC(=O)c1c(C)noc1
O[C@H]1[C@@H](O)[C@H](n2cnc3c(N)ncnc23)O[C@@H]1CNC(=O)c1noc(C)c1
O[C@H]1[C@@H](O)[C@H](n2cnc3c(N)ncnc23)O[C@@H]1CNC(=O)c1c(C)con1
O[C@H]1[C@@H](O)[C@H](n2cnc3c(N)ncnc23)O[C@@H]1CNC(=O)c1onc(C)c1
O[C@H]1[C@@H](O)[C@H](n2cnc3c(N)ncnc23)O[C@@H]1CNC(=O)c1c(C)cno1
O[C@H]1[C@@H](O)[C@H](n2cnc3c(N)ncnc23)O[C@@H]1CNC(=O)CC1(n2nnnc2)CCSCC1
S(=O)(=O)(CC#N)c1ccc(C(=O)NC[C@@H]2[C@@H](O)[C@@H](O)[C@H](n3cnc4c(N)ncnc34)O2)cc1
S(=O)(=O)(CC#N)c1c(C(=O)NC[C@@H]2[C@@H](O)[C@@H](O)[C@H](n3cnc4c(N)ncnc34)O2)cccc1
O[C@H]1[C@@H](O)[C@H](n2cnc3c(N)ncnc23)O[C@@H]1CNC(=O)c1ncc(OCC#N)cc1
O[C@H]1[C@@H](O)[C@H](n2cnc3c(N)ncnc23)O[C@@H]1CNC(=O)C1C(C(OC)=O)C2CC1C=C2
O[C@H]1[C@@H](O)[C@H](n2cnc3c(N)ncnc23)O[C@@H]1CNC(=O)C(=O)c1ccc2OCOc2c1
S(=O)(=O)(CC(=O)NC[C@@H]1[C@@H](O)[C@@H](O)[C@H](n2cnc3c(N)ncnc23)O1)c1ccc(F)cc1
S(=O)(=O)(CC(=O)NC[C@@H]1[C@@H](O)[C@@H](O)[C@H](n2cnc3c(N)ncnc23)O1)c1c(F)cccc1
Fc1cnc(OCC(=O)NC[C@@H]2[C@@H](O)[C@@H](O)[C@H](n3cnc4c(N)ncnc34)O2)cc1
Fc1c(OCC(=O)NC[C@@H]2[C@@H](O)[C@@H](O)[C@H](n3cnc4c(N)ncnc34)O2)nccc1
Fc1nc(OCC(=O)NC[C@@H]2[C@@H](O)[C@@H](O)[C@H](n3cnc4c(N)ncnc34)O2)ccc1
Fc1c(OCC(=O)NC[C@@H]2[C@@H](O)[C@@H](O)[C@H](n3cnc4c(N)ncnc34)O2)cccn1
Fc1ncc(OCC(=O)NC[C@@H]2[C@@H](O)[C@@H](O)[C@H](n3cnc4c(N)ncnc34)O2)cc1
O[C@H]1[C@@H](O)[C@H](n2cnc3c(N)ncnc23)O[C@@H]1CNC(=O)c1ccc(Cn2nnnc2)cc1
O[C@H]1[C@@H](O)[C@H](n2cnc3c(N)ncnc23)O[C@@H]1CNC(=O)c1cc(Cn2cnnc2)ncc1
O[C@H]1[C@@H](O)[C@H](n2cnc3c(N)ncnc23)O[C@@H]1CNC(=O)c1nn(Cc2ccccc2)nn1
O[C@H]1[C@@H](O)[C@H](n2cnc3c(N)ncnc23)O[C@@H]1CNC(=O)c1c(Cn2nnnc2)cccc1
O[C@H]1[C@@H](O)[C@H](n2cnc3c(N)ncnc23)O[C@@H]1CNC(=O)c1nnn(Cc2cnccc2)c1
O[C@H]1[C@@H](O)[C@H](n2cnc3c(N)ncnc23)O[C@@H]1CNC(=O)c1nnn(Cc2ncccc2)c1
O[C@H]1[C@@H](O)[C@H](n2cnc3c(N)ncnc23)O[C@@H]1CNC(=O)CCN1C(=O)Cc2ccccc2C1=O
O[C@H]1[C@@H](O)[C@H](n2cnc3c(N)ncnc23)O[C@@H]1CNC(=O)C(=O)C(C)(C)C
O[C@H]1[C@@H](O)[C@H](n2cnc3c(N)ncnc23)O[C@@H]1CNC(=O)C(=O)C(C)CC
O[C@H]1[C@@H](O)[C@H](n2cnc3c(N)ncnc23)O[C@@H]1CNC(=O)C(=O)CC(C)C
O[C@H]1[C@@H](O)[C@H](n2cnc3c(N)ncnc23)O[C@@H]1CNC(=O)C(ON1C(=O)c2ccccc2C1=O)C
S(=O)(=O)([O-])c1cc(C(=O)NC[C@@H]2[C@@H](O)[C@@H](O)[C@H](n3cnc4c(N)ncnc34)O2)c(OCC)cc1
O[C@H]1[C@@H](O)[C@H](n2cnc3c(N)ncnc23)O[C@@H]1CNC(=O)C=1N(C)C(=O)N(C(C)C)C=1
S(=O)(=O)([O-])c1c(C=CC(=O)NC[C@@H]2[C@@H](O)[C@@H](O)[C@H](n3cnc4c(N)ncnc34)O2)cccc1
S(=O)(=O)(NC[C@@H]1[C@@H](O)[C@@H](O)[C@H](n2cnc3c(N)ncnc23)O1)CC1OCC(F)(F)CC1
S(=O)(=O)(NC[C@@H]1[C@@H](O)[C@@H](O)[C@H](n2cnc3c(N)ncnc23)O1)CC12OCC(C(F)F)(C1)C2
O[C@H]1[C@@H](O)[C@H](n2cnc3c(N)ncnc23)O[C@@H]1CNC(=O)C(C)N1C(=O)C(=O)c2ccccc12
S(=O)(=O)(NC[C@@H]1[C@@H](O)[C@@H](O)[C@H](n2cnc3c(N)ncnc23)O1)CC1CCC2OCC1C2
S(=O)(=O)(NC[C@@H]1[C@@H](O)[C@@H](O)[C@H](n2cnc3c(N)ncnc23)O1)CC1CC(C)OCC1
S(=O)(=O)(NC[C@@H]1[C@@H](O)[C@@H](O)[C@H](n2cnc3c(N)ncnc23)O1)CC1OCC(C)CC1
S(=O)(=O)(NC[C@@H]1[C@@H](O)[C@@H](O)[C@H](n2cnc3c(N)ncnc23)O1)CC1C(C)(C)CCO1
S(=O)(=O)(NC[C@@H]1[C@@H](O)[C@@H](O)[C@H](n2cnc3c(N)ncnc23)O1)CC1OCC(C)(C)C1
S(=O)(=O)(NC[C@@H]1[C@@H](O)[C@@H](O)[C@H](n2cnc3c(N)ncnc23)O1)CCOC(C)(C)C
S(=O)(=O)(NC[C@@H]1[C@@H](O)[C@@H](O)[C@H](n2cnc3c(N)ncnc23)O1)CCC(OC)(C)C
S(=O)(=O)(NC[C@@H]1[C@@H](O)[C@@H](O)[C@H](n2cnc3c(N)ncnc23)O1)CC(OC)C1CCC1
S(=O)(=O)(NC[C@@H]1[C@@H](O)[C@@H](O)[C@H](n2cnc3c(N)ncnc23)O1)CC(OCC)(C)C
S(=O)(=O)(NC[C@@H]1[C@@H](O)[C@@H](O)[C@H](n2cnc3c(N)ncnc23)O1)CC(OCC)C1CC1
S(=O)(=O)(NC[C@@H]1[C@@H](O)[C@@H](O)[C@H](n2cnc3c(N)ncnc23)O1)CCCOC(C)C
S(=O)(=O)(C)c1c(C)oc(C(=O)NC[C@@H]2[C@@H](O)[C@@H](O)[C@H](n3cnc4c(N)ncnc34)O2)c1
S(=O)(=O)(C)c1oc(C)c(C(=O)NC[C@@H]2[C@@H](O)[C@@H](O)[C@H](n3cnc4c(N)ncnc34)O2)c1
O[C@H]1[C@@H](O)[C@H](n2cnc3c(N)ncnc23)O[C@@H]1CNC(=O)C=1N(C)C(=O)N(CCC)C=1
O[C@H]1[C@@H](O)[C@H](n2cnc3c(N)ncnc23)O[C@@H]1CNC(=O)c1c(C)onc1OC
O[C@H]1[C@@H](O)[C@H](n2cnc3c(N)ncnc23)O[C@@H]1CNC(=O)c1c(OC)oc(C)n1
O[C@H]1[C@@H](O)[C@H](n2cnc3c(N)ncnc23)O[C@@H]1CNC(=O)C1CN(c2n(C)ccn2)CC1
O[C@H]1[C@@H](O)[C@H](n2cnc3c(N)ncnc23)O[C@@H]1CNC(=O)CCN1C(=O)C(=O)c2ccccc12
Clc1cn(CCS(=O)(=O)NC[C@@H]2[C@@H](O)[C@@H](O)[C@H](n3cnc4c(N)ncnc34)O2)nc1
S(=O)(=O)(NC[C@@H]1[C@@H](O)[C@@H](O)[C@H](n2cnc3c(N)ncnc23)O1)CC1(C)COCCC1
S(=O)(=O)(NC[C@@H]1[C@@H](O)[C@@H](O)[C@H](n2cnc3c(N)ncnc23)O1)CC1(C)CCOCC1
S(=O)(=O)(NC[C@@H]1[C@@H](O)[C@@H](O)[C@H](n2cnc3c(N)ncnc23)O1)CCC1COCCC1
S(=O)(=O)(NC[C@@H]1[C@@H](O)[C@@H](O)[C@H](n2cnc3c(N)ncnc23)O1)CCC1CCOCC1
S(=O)(=O)(NC[C@@H]1[C@@H](O)[C@@H](O)[C@H](n2cnc3c(N)ncnc23)O1)CCCC1COCC1
S(=O)(=O)(NC[C@@H]1[C@@H](O)[C@@H](O)[C@H](n2cnc3c(N)ncnc23)O1)CC1(COC)CCC1
S(=O)(=O)(NC[C@@H]1[C@@H](O)[C@@H](O)[C@H](n2cnc3c(N)ncnc23)O1)CCOCC1CCC1
S(=O)(=O)(NC[C@@H]1[C@@H](O)[C@@H](O)[C@H](n2cnc3c(N)ncnc23)O1)CCCCOCC
S(=O)(=O)(NC[C@@H]1[C@@H](O)[C@@H](O)[C@H](n2cnc3c(N)ncnc23)O1)CCOCCCC
O[C@H]1[C@@H](O)[C@H](n2cnc3c(N)ncnc23)O[C@@H]1CNC(=O)Cn1c(-c2ccccc2)nnn1
O[C@H]1[C@@H](O)[C@H](n2cnc3c(N)ncnc23)O[C@@H]1CNC(=O)Cn1nc(-c2ccccc2)nn1
O[C@H]1[C@@H](O)[C@H](n2cnc3c(N)ncnc23)O[C@@H]1CNC(=O)Cn1nnc(-c2ncccc2)c1
O[C@H]1[C@@H](O)[C@H](n2cnc3c(N)ncnc23)O[C@@H]1CNC(=O)CCc1[nH+]c2SCCn2c1
O[C@H]1[C@@H](O)[C@H](n2cnc3c(N)ncnc23)O[C@@H]1CNC(=O)CCc1occn1
O[C@H]1[C@@H](O)[C@H](n2cnc3c(N)ncnc23)O[C@@H]1CNC(=O)CCc1ocnc1
O[C@H]1[C@@H](O)[C@H](n2cnc3c(N)ncnc23)O[C@@H]1CNC(=O)CCc1nocc1
O[C@H]1[C@@H](O)[C@H](n2cnc3c(N)ncnc23)O[C@@H]1CNC(=O)CCc1oncc1
O[C@H]1[C@@H](O)[C@H](n2cnc3c(N)ncnc23)O[C@@H]1CNC(=O)CCc1conc1
O[C@H]1[C@@H](O)[C@H](n2cnc3c(N)ncnc23)O[C@@H]1CNC(=O)C1N(C(OC)=O)CCCC1
O[C@H]1[C@@H](O)[C@H](n2cnc3c(N)ncnc23)O[C@@H]1CNC(=O)C1N(C(OCC)=O)CCC1
O[C@H]1[C@@H](O)[C@H](n2cnc3c(N)ncnc23)O[C@@H]1CNC(=O)c1c(CC(OC)=O)occ1
O[C@H]1[C@@H](O)[C@H](n2cnc3c(N)ncnc23)O[C@@H]1CNC(=O)c1c([N+](=O)[O-])c(C)n(C)n1
O[C@H]1[C@@H](O)[C@H](n2cnc3c(N)ncnc23)O[C@@H]1CNC(=O)c1n(C)nc(C)c1[N+](=O)[O-]
O[C@H]1[C@@H](O)[C@H](n2cnc3c(N)ncnc23)O[C@@H]1CNC(=O)C1N=C(C)CC1
O[C@H]1[C@@H](O)[C@H](n2cnc3c(N)ncnc23)O[C@@H]1CNC(=O)c1nn(Cc2ccc(OC)cc2)nn1
O[C@H]1[C@@H](O)[C@H](n2cnc3c(N)ncnc23)O[C@@H]1CNC(=O)c1ccc2C(=O)OC(=O)c2c1
O[C@H]1[C@@H](O)[C@H](n2cnc3c(N)ncnc23)O[C@@H]1CNC(=O)C(Cc1occc1)C(OC)=O
O[C@H]1[C@@H](O)[C@H](n2cnc3c(N)ncnc23)O[C@@H]1CNC(=O)CC1Oc2ccccc2S(=O)(=O)C1
O[C@H]1[C@@H](O)[C@H](n2cnc3c(N)ncnc23)O[C@@H]1CNC(=O)CN1C(=O)N2CCCCCC2=N1
S(=O)(=O)(C)c1cc(C(=O)NC[C@@H]2[C@@H](O)[C@@H](O)[C@H](n3cnc4c(N)ncnc34)O2)c([N+](=O)[O-])cc1
S(=O)(=O)(C)c1c([N+](=O)[O-])ccc(C(=O)NC[C@@H]2[C@@H](O)[C@@H](O)[C@H](n3cnc4c(N)ncnc34)O2)c1
S(=O)(=O)(C)c1c([N+](=O)[O-])cc(C(=O)NC[C@@H]2[C@@H](O)[C@@H](O)[C@H](n3cnc4c(N)ncnc34)O2)cc1
S(=O)(=O)(N(C)C)c1c(C(=O)NC[C@@H]2[C@@H](O)[C@@H](O)[C@H](n3cnc4c(N)ncnc34)O2)scc1
O[C@H]1[C@@H](O)[C@H](n2cnc3c(N)ncnc23)O[C@@H]1CNC(=O)Cc1nc2n(c1)C=CC=N2
O[C@H]1[C@@H](O)[C@H](n2cnc3c(N)ncnc23)O[C@@H]1CNC(=O)Cc1n2C=CC=Nc2nc1
O[C@H]1[C@@H](O)[C@H](n2cnc3c(N)ncnc23)O[C@@H]1CNC(=O)Cc1nn2C=CC=Nc2c1
S(=O)(=O)(NC[C@@H]1[C@@H](O)[C@@H](O)[C@H](n2cnc3c(N)ncnc23)O1)c1nc(C)sc1
S(=O)(=O)(NC[C@@H]1[C@@H](O)[C@@H](O)[C@H](n2cnc3c(N)ncnc23)O1)c1sc(C)nc1
S(=O)(=O)(NC[C@@H]1[C@@H](O)[C@@H](O)[C@H](n2cnc3c(N)ncnc23)O1)c1c(C)ncs1
S(=O)(=O)(NC[C@@H]1[C@@H](O)[C@@H](O)[C@H](n2cnc3c(N)ncnc23)O1)c1snc(C)c1
S(=O)(=O)(NC[C@@H]1[C@@H](O)[C@@H](O)[C@H](n2cnc3c(N)ncnc23)O1)c1scc(C)n1
O[C@H]1[C@@H](O)[C@H](n2cnc3c(N)ncnc23)O[C@@H]1CNC(=O)C1=C(C)n2ncnc2N=C1C
O[C@H]1[C@@H](O)[C@H](n2cnc3c(N)ncnc23)O[C@@H]1CNC(=O)C=1n2ncnc2N=C(C2CC2)C=1
O[C@H]1[C@@H](O)[C@H](n2cnc3c(N)ncnc23)O[C@@H]1CNC(=O)C1=C(CC)n2ncnc2N=C1
O[C@H]1[C@@H](O)[C@H](n2cnc3c(N)ncnc23)O[C@@H]1CNC(=O)COc1ccc(-c2nn(C)nn2)cc1
O[C@H]1[C@@H](O)[C@H](n2cnc3c(N)ncnc23)O[C@@H]1CNC(=O)Cn1nc(-c2cc(OC)ccc2)nn1
S(=O)(=O)(N(C)CC(=O)NC[C@@H]1[C@@H](O)[C@@H](O)[C@H](n2cnc3c(N)ncnc23)O1)c1ccc(C)cc1
O[C@H]1[C@@H](O)[C@H](n2cnc3c(N)ncnc23)O[C@@H]1CNC(=O)CCc1onc(OC)c1
O[C@H]1[C@@H](O)[C@H](n2cnc3c(N)ncnc23)O[C@@H]1CNC(=O)c1nn2C=C(C(OCC)=O)C=Nc2c1
O[C@H]1[C@@H](O)[C@H](n2cnc3c(N)ncnc23)O[C@@H]1CNC(=O)c1cnn2C=C(C(OCC)=O)C=Nc12
O[C@H]1[C@@H](O)[C@H](n2cnc3c(N)ncnc23)O[C@@H]1CNC(=O)C1=Nc2c(C(OCC)=O)cnn2C=C1
O[C@H]1[C@@H](O)[C@H](n2cnc3c(N)ncnc23)O[C@@H]1CNC(=O)c1c([N+](=O)[O-])c2n(n1)CCC2
Brc1cnc(OCC(=O)NC[C@@H]2[C@@H](O)[C@@H](O)[C@H](n3cnc4c(N)ncnc34)O2)nc1
S(=O)(=O)(NC[C@@H]1[C@@H](O)[C@@H](O)[C@H](n2cnc3c(N)ncnc23)O1)c1occ(C(OCC)=O)c1
S(=O)(=O)(NC[C@@H]1[C@@H](O)[C@@H](O)[C@H](n2cnc3c(N)ncnc23)O1)c1oc(C(OCC)=O)cc1
FC(F)C=1OC(C(=O)NC[C@@H]2[C@@H](O)[C@@H](O)[C@H](n3cnc4c(N)ncnc34)O2)=CC(=O)C=1
Fc1c(C(=O)NC[C@@H]2[C@@H](O)[C@@H](O)[C@H](n3cnc4c(N)ncnc34)O2)ccc(-c2[nH]nnn2)c1
S(=O)(=O)(NC[C@@H]1[C@@H](O)[C@@H](O)[C@H](n2cnc3c(N)ncnc23)O1)c1cccc2OCCOc12
S(=O)(=O)(NC[C@@H]1[C@@H](O)[C@@H](O)[C@H](n2cnc3c(N)ncnc23)O1)c1ccc2OCCOc2c1
S=C1N(c2ccccc2)C(=O)CN1CC(=O)NC[C@@H]1[C@@H](O)[C@@H](O)[C@H](n2cnc3c(N)ncnc23)O1
O[C@H]1[C@@H](O)[C@H](n2cnc3c(N)ncnc23)O[C@@H]1CNC(=O)c1cc(OC(=O)C)cnc1
O[C@H]1[C@@H](O)[C@H](n2cnc3c(N)ncnc23)O[C@@H]1CNC(=O)C1=NN(CC(C)C)C(=O)CC1
Fc1c(C(=O)NC[C@@H]2[C@@H](O)[C@@H](O)[C@H](n3cnc4c(N)ncnc34)O2)cc(C(OC)=O)nc1
BrC=1C(=O)C(C(=O)NC[C@@H]2[C@@H](O)[C@@H](O)[C@H](n3cnc4c(N)ncnc34)O2)=CN(C)C=1
BrC1=CN(C)C(=O)C(C(=O)NC[C@@H]2[C@@H](O)[C@@H](O)[C@H](n3cnc4c(N)ncnc34)O2)=C1
BrC=1C(C(=O)NC[C@@H]2[C@@H](O)[C@@H](O)[C@H](n3cnc4c(N)ncnc34)O2)=CC(=O)N(C)C=1
BrC1=CN(CC(=O)NC[C@@H]2[C@@H](O)[C@@H](O)[C@H](n3cnc4c(N)ncnc34)O2)C(=O)C=C1
BrC1=CC(=O)N(CC(=O)NC[C@@H]2[C@@H](O)[C@@H](O)[C@H](n3cnc4c(N)ncnc34)O2)C=C1
O[C@H]1[C@@H](O)[C@H](n2cnc3c(N)ncnc23)O[C@@H]1CNC(=O)c1ccc2CCS(=O)(=O)N(C)c2c1
O[C@H]1[C@@H](O)[C@H](n2cnc3c(N)ncnc23)O[C@@H]1CNC(=O)C1N(C(OC(C)(C)C)=O)CC21COC2
O[C@H]1[C@@H](O)[C@H](n2cnc3c(N)ncnc23)O[C@@H]1CNC(=O)C1OCCN(C(OC(C)(C)C)=O)C1
O[C@H]1[C@@H](O)[C@H](n2cnc3c(N)ncnc23)O[C@@H]1CNC(=O)C1N(C(OC(C)(C)C)=O)CCOC1
O[C@H]1[C@@H](O)[C@H](n2cnc3c(N)ncnc23)O[C@@H]1CNC(=O)C1(OC)CN(C(OC(C)(C)C)=O)C1
O[C@H]1[C@@H](O)[C@H](n2cnc3c(N)ncnc23)O[C@@H]1CNC(=O)C1(N(C)C(=O)OC(C)(C)C)COC1
O[C@H]1[C@@H](O)[C@H](n2cnc3c(N)ncnc23)O[C@@H]1CNC(=O)COC1CN(C(OC(C)(C)C)=O)C1
Fc1c(C(=O)NC[C@@H]2[C@@H](O)[C@@H](O)[C@H](n3cnc4c(N)ncnc34)O2)cc[n+](C)c1
O[C@H]1[C@@H](O)[C@H](n2cnc3c(N)ncnc23)O[C@@H]1CNC(=O)Cc1ccncc1
O[C@H]1[C@@H](O)[C@H](n2cnc3c(N)ncnc23)O[C@@H]1CNC(=O)Cc1cnccc1
O[C@H]1[C@@H](O)[C@H](n2cnc3c(N)ncnc23)O[C@@H]1CNC(=O)Cc1ncccc1
S(=O)(=O)(NC[C@@H]1[C@@H](O)[C@@H](O)[C@H](n2cnc3c(N)ncnc23)O1)c1sc(CC(OC)=O)cc1
S(=O)(=O)(NC[C@@H]1[C@@H](O)[C@@H](O)[C@H](n2cnc3c(N)ncnc23)O1)C1(C#N)CCCC1
O[C@H]1[C@@H](O)[C@H](n2cnc3c(N)ncnc23)O[C@@H]1CNC(=O)CC1C(=O)N(CC=C)C(=O)S1
O[C@H]1[C@@H](O)[C@H](n2cnc3c(N)ncnc23)O[C@@H]1CNC(=O)C(C)n1c(C(C)(C)C)nnn1
O[C@H]1[C@@H](O)[C@H](n2cnc3c(N)ncnc23)O[C@@H]1CNC(=O)c1oc2CCOCc2n1
O[C@H]1[C@@H](O)[C@H](n2cnc3c(N)ncnc23)O[C@@H]1CNC(=O)c1noc2CCOCc12
P(=O)(C)(C)C1C(C(=O)NC[C@@H]2[C@@H](O)[C@@H](O)[C@H](n3cnc4c(N)ncnc34)O2)=CCC1
ClC=1C(=O)N(C)N=CC=1SCC(=O)NC[C@@H]1[C@@H](O)[C@@H](O)[C@H](n2cnc3c(N)ncnc23)O1
O[C@H]1[C@@H](O)[C@H](n2cnc3c(N)ncnc23)O[C@@H]1CNC(=O)c1nc(C#N)sc1
O[C@H]1[C@@H](O)[C@H](n2cnc3c(N)ncnc23)O[C@@H]1CNC(=O)c1sc(C#N)nc1
S(=O)(=O)(NC[C@@H]1[C@@H](O)[C@@H](O)[C@H](n2cnc3c(N)ncnc23)O1)c1c(C#N)cc([N+](=O)[O-])cc1
S(=O)(=O)(NC[C@@H]1[C@@H](O)[C@@H](O)[C@H](n2cnc3c(N)ncnc23)O1)c1c([N+](=O)[O-])ccc(C#N)c1
S(=O)(=O)(NC[C@@H]1[C@@H](O)[C@@H](O)[C@H](n2cnc3c(N)ncnc23)O1)c1c([N+](=O)[O-])cc(C#N)cc1
O[C@H]1[C@@H](O)[C@H](n2cnc3c(N)ncnc23)O[C@@H]1CNC(=O)c1c(C(=O)N2CCCC2)nn(C)c1
O[C@H]1[C@@H](O)[C@H](n2cnc3c(N)ncnc23)O[C@@H]1CNC(=O)c1c(C(=O)N2CCCC2)n(C)nc1
O[C@H]1[C@@H](O)[C@H](n2cnc3c(N)ncnc23)O[C@@H]1CNC(=O)COCc1sc(C)nn1
S(=O)(=O)(NC[C@@H]1[C@@H](O)[C@@H](O)[C@H](n2cnc3c(N)ncnc23)O1)CC1Oc2ccccc2OC1
O[C@H]1[C@@H](O)[C@H](n2cnc3c(N)ncnc23)O[C@@H]1CNC(=O)Cc1noc(COC)c1
O[C@H]1[C@@H](O)[C@H](n2cnc3c(N)ncnc23)O[C@@H]1CNC(=O)c1ccc2S(=O)(=O)CCc2c1
O[C@H]1[C@@H](O)[C@H](n2cnc3c(N)ncnc23)O[C@@H]1CNC(=O)c1cccc2S(=O)(=O)CCc12
O[C@H]1[C@@H](O)[C@H](n2cnc3c(N)ncnc23)O[C@@H]1CNC(=O)c1ccnc2OCCc12
O[C@H]1[C@@H](O)[C@H](n2cnc3c(N)ncnc23)O[C@@H]1CNC(=O)c1cnc2CCOc2c1
O[C@H]1[C@@H](O)[C@H](n2cnc3c(N)ncnc23)O[C@@H]1CNC(=O)c1nc2CCOc2cc1
O[C@H]1[C@@H](O)[C@H](n2cnc3c(N)ncnc23)O[C@@H]1CNC(=O)c1ncc2OCCc2c1
O[C@H]1[C@@H](O)[C@H](n2cnc3c(N)ncnc23)O[C@@H]1CNC(=O)CON=Cc1occc1
O[C@H]1[C@@H](O)[C@H](n2cnc3c(N)ncnc23)O[C@@H]1CNC(=O)Cc1c(C)n(C)cn1
O[C@H]1[C@@H](O)[C@H](n2cnc3c(N)ncnc23)O[C@@H]1CNC(=O)Cc1c(C)n(C)nc1
O[C@H]1[C@@H](O)[C@H](n2cnc3c(N)ncnc23)O[C@@H]1CNC(=O)Cc1c(C)nn(C)c1
O[C@H]1[C@@H](O)[C@H](n2cnc3c(N)ncnc23)O[C@@H]1CNC(=O)Cc1nn(C)c(C)c1
O[C@H]1[C@@H](O)[C@H](n2cnc3c(N)ncnc23)O[C@@H]1CNC(=O)Cc1n(C)nc(C)c1
O[C@H]1[C@@H](O)[C@H](n2cnc3c(N)ncnc23)O[C@@H]1CNC(=O)Cc1n(C)ncc1C
S(CC(=O)NC[C@@H]1[C@@H](O)[C@@H](O)[C@H](n2cnc3c(N)ncnc23)O1)c1scnn1
O[C@H]1[C@@H](O)[C@H](n2cnc3c(N)ncnc23)O[C@@H]1CNC(=O)C1CN(C(=O)c2n(C)ncc2)CCC1
O[C@H]1[C@@H](O)[C@H](n2cnc3c(N)ncnc23)O[C@@H]1CNC(=O)c1n(C=2N(C)C(=O)C=CC=2)nc(C)c1
S(=O)(=O)(C)c1ccc(CC(=O)NC[C@@H]2[C@@H](O)[C@@H](O)[C@H](n3cnc4c(N)ncnc34)O2)cc1
S(=O)(=O)(C)c1cc(CC(=O)NC[C@@H]2[C@@H](O)[C@@H](O)[C@H](n3cnc4c(N)ncnc34)O2)ccc1
S(=O)(=O)(C)c1c(CC(=O)NC[C@@H]2[C@@H](O)[C@@H](O)[C@H](n3cnc4c(N)ncnc34)O2)cccc1
O[C@H]1[C@@H](O)[C@H](n2cnc3c(N)ncnc23)O[C@@H]1CNC(=O)Cc1cnc(OC)cc1
O[C@H]1[C@@H](O)[C@H](n2cnc3c(N)ncnc23)O[C@@H]1CNC(=O)Cc1c(OC)nccc1
O[C@H]1[C@@H](O)[C@H](n2cnc3c(N)ncnc23)O[C@@H]1CNC(=O)Cc1cc(OC)ncc1
O[C@H]1[C@@H](O)[C@H](n2cnc3c(N)ncnc23)O[C@@H]1CNC(=O)Cc1nc(OC)ccc1
O[C@H]1[C@@H](O)[C@H](n2cnc3c(N)ncnc23)O[C@@H]1CNC(=O)Cc1c(OC)ccnc1
O[C@H]1[C@@H](O)[C@H](n2cnc3c(N)ncnc23)O[C@@H]1CNC(=O)Cc1c(OC)cccn1
O[C@H]1[C@@H](O)[C@H](n2cnc3c(N)ncnc23)O[C@@H]1CNC(=O)Cc1nccc(OC)c1
O[C@H]1[C@@H](O)[C@H](n2cnc3c(N)ncnc23)O[C@@H]1CNC(=O)Cc1ncc(OC)cc1
O[C@H]1[C@@H](O)[C@H](n2cnc3c(N)ncnc23)O[C@@H]1CNC(=O)c1nn(CN2C(=O)C=CC=C2)cc1
S(CCC#N)CC(=O)NC[C@@H]1[C@@H](O)[C@@H](O)[C@H](n2cnc3c(N)ncnc23)O1
O[C@H]1[C@@H](O)[C@H](n2cnc3c(N)ncnc23)O[C@@H]1CNC(=O)C1CN(C(C)(C)C)C(=O)C1
O[C@H]1[C@@H](O)[C@H](n2cnc3c(N)ncnc23)O[C@@H]1CNC(=O)C1CN(C(C)C)C(=O)CC1
O[C@H]1[C@@H](O)[C@H](n2cnc3c(N)ncnc23)O[C@@H]1CNC(=O)C1CN(C(C)C2CC2)C(=O)C1
O[C@H]1[C@@H](O)[C@H](n2cnc3c(N)ncnc23)O[C@@H]1CNC(=O)C1N(C(=O)C(C)C)CCC1
O[C@H]1[C@@H](O)[C@H](n2cnc3c(N)ncnc23)O[C@@H]1CNC(=O)C1CN(C(C)CC)C(=O)C1
O[C@H]1[C@@H](O)[C@H](n2cnc3c(N)ncnc23)O[C@@H]1CNC(=O)C(C(C)C)N1C(=O)CCC1
O[C@H]1[C@@H](O)[C@H](n2cnc3c(N)ncnc23)O[C@@H]1CNC(=O)C1N(C(=O)C)CCC1CC
O[C@H]1[C@@H](O)[C@H](n2cnc3c(N)ncnc23)O[C@@H]1CNC(=O)C1(C(=O)N(C)C(C)C)CC1
O[C@H]1[C@@H](O)[C@H](n2cnc3c(N)ncnc23)O[C@@H]1CNC(=O)CCC(=O)N(C)C(C)C
O[C@H]1[C@@H](O)[C@H](n2cnc3c(N)ncnc23)O[C@@H]1CNC(=O)c1n2N=CN=Cc2c(C)c1
O[C@H]1[C@@H](O)[C@H](n2cnc3c(N)ncnc23)O[C@@H]1CNC(=O)CCC=1Sc2n(c(C)nn2)N=1
O[C@H]1[C@@H](O)[C@H](n2cnc3c(N)ncnc23)O[C@@H]1CNC(=O)C(=O)c1nc(C)sc1
O[C@H]1[C@@H](O)[C@H](n2cnc3c(N)ncnc23)O[C@@H]1CNC(=O)C1(C)CCN(C(=O)C)CC1
O[C@H]1[C@@H](O)[C@H](n2cnc3c(N)ncnc23)O[C@@H]1CNC(=O)C1CCN(C(=O)C)CCC1
O[C@H]1[C@@H](O)[C@H](n2cnc3c(N)ncnc23)O[C@@H]1CNC(=O)C1CCN(C(=O)C2CC2)CC1
O[C@H]1[C@@H](O)[C@H](n2cnc3c(N)ncnc23)O[C@@H]1CNC(=O)C1CN(C(=O)C2CC2)CCC1
O[C@H]1[C@@H](O)[C@H](n2cnc3c(N)ncnc23)O[C@@H]1CNC(=O)C1CCN(C(=O)CC)CC1
O[C@H]1[C@@H](O)[C@H](n2cnc3c(N)ncnc23)O[C@@H]1CNC(=O)CC1CCN(C(=O)C)CC1
O[C@H]1[C@@H](O)[C@H](n2cnc3c(N)ncnc23)O[C@@H]1CNC(=O)C1CN(C(=O)CC)CCC1
O[C@H]1[C@@H](O)[C@H](n2cnc3c(N)ncnc23)O[C@@H]1CNC(=O)CC1CN(C(=O)C)CCC1
O[C@H]1[C@@H](O)[C@H](n2cnc3c(N)ncnc23)O[C@@H]1CNC(=O)C1CN(CCC)C(=O)CC1
O[C@H]1[C@@H](O)[C@H](n2cnc3c(N)ncnc23)O[C@@H]1CNC(=O)C1CN(CCCC)C(=O)C1
O[C@H]1[C@@H](O)[C@H](n2cnc3c(N)ncnc23)O[C@@H]1CNC(=O)CN(C)C(=O)C1CCCC1
O[C@H]1[C@@H](O)[C@H](n2cnc3c(N)ncnc23)O[C@@H]1CNC(=O)CCCCN(C)C(=O)C
O[C@H]1[C@@H](O)[C@H](n2cnc3c(N)ncnc23)O[C@@H]1CNC(=O)CCC(=O)N(CC)CC
O[C@H]1[C@@H](O)[C@H](n2cnc3c(N)ncnc23)O[C@@H]1CNC(=O)C1C(=O)N(c2ccccc2)N=C1
S(=O)(=O)(NC[C@@H]1[C@@H](O)[C@@H](O)[C@H](n2cnc3c(N)ncnc23)O1)c1ccc(C(OC)=O)cc1
S(=O)(=O)(NC[C@@H]1[C@@H](O)[C@@H](O)[C@H](n2cnc3c(N)ncnc23)O1)c1cc(C(OC)=O)ccc1
S(=O)(=O)(NC[C@@H]1[C@@H](O)[C@@H](O)[C@H](n2cnc3c(N)ncnc23)O1)c1c(C(OC)=O)cccc1
S(=O)(=O)(NC[C@@H]1[C@@H](O)[C@@H](O)[C@H](n2cnc3c(N)ncnc23)O1)Cc1c(C(OC)=O)occ1
O[C@H]1[C@@H](O)[C@H](n2cnc3c(N)ncnc23)O[C@@H]1CNC(=O)Cc1c(C)ncnc1C
O[C@H]1[C@@H](O)[C@H](n2cnc3c(N)ncnc23)O[C@@H]1CNC(=O)C1CCn2cncc12
O[C@H]1[C@@H](O)[C@H](n2cnc3c(N)ncnc23)O[C@@H]1CNC(=O)C1=C(C)n2nc(COC)nc2N=C1
O[C@H]1[C@@H](O)[C@H](n2cnc3c(N)ncnc23)O[C@@H]1CNC(=O)C(=Cc1cnccc1)C(OC)=O
O[C@H]1[C@@H](O)[C@H](n2cnc3c(N)ncnc23)O[C@@H]1CNC(=O)Cc1ncn2CCCc12
O[C@H]1[C@@H](O)[C@H](n2cnc3c(N)ncnc23)O[C@@H]1CNC(=O)C1=C(C)C(C)(C)OC1=O
O[C@H]1[C@@H](O)[C@H](n2cnc3c(N)ncnc23)O[C@@H]1CNC(=O)C=1OC(C)(C)CC(=O)C=1
O[C@H]1[C@@H](O)[C@H](n2cnc3c(N)ncnc23)O[C@@H]1CNC(=O)c1cnc2nccnc2c1
O[C@H]1[C@@H](O)[C@H](n2cnc3c(N)ncnc23)O[C@@H]1CNC(=O)c1nccc2ncncc12
O[C@H]1[C@@H](O)[C@H](n2cnc3c(N)ncnc23)O[C@@H]1CNC(=O)c1ccnc2nccnc12
O[C@H]1[C@@H](O)[C@H](n2cnc3c(N)ncnc23)O[C@@H]1CNC(=O)c1nc2nccnc2cc1
O[C@H]1[C@@H](O)[C@H](n2cnc3c(N)ncnc23)O[C@@H]1CNC(=O)c1nc2cccnc2nc1
O[C@H]1[C@@H](O)[C@H](n2cnc3c(N)ncnc23)O[C@@H]1CNC(=O)c1nnc2ccccc2n1
O[C@H]1[C@@H](O)[C@H](n2cnc3c(N)ncnc23)O[C@@H]1CNC(=O)c1n(C)c2N(C)C(=O)N(C)C(=O)c2c1
S(=O)(=O)(NC[C@@H]1[C@@H](O)[C@@H](O)[C@H](n2cnc3c(N)ncnc23)O1)c1n(CC)c(C)nc1
S(=O)(=O)(NC[C@@H]1[C@@H](O)[C@@H](O)[C@H](n2cnc3c(N)ncnc23)O1)c1nc(C)n(CC)c1
S(=O)(=O)(NC[C@@H]1[C@@H](O)[C@@H](O)[C@H](n2cnc3c(N)ncnc23)O1)c1c(C)n(CC)nc1
S(=O)(=O)(NC[C@@H]1[C@@H](O)[C@@H](O)[C@H](n2cnc3c(N)ncnc23)O1)c1c(C)nn(CC)c1
O[C@H]1[C@@H](O)[C@H](n2cnc3c(N)ncnc23)O[C@@H]1CNC(=O)c1c(C)nc2n1N=C(OC)C=C2
S(=O)(=O)(NC[C@@H]1[C@@H](O)[C@@H](O)[C@H](n2cnc3c(N)ncnc23)O1)c1nn(CC)c(C)c1
S(=O)(=O)(NC[C@@H]1[C@@H](O)[C@@H](O)[C@H](n2cnc3c(N)ncnc23)O1)c1n(CC)nc(C)c1
O[C@H]1[C@@H](O)[C@H](n2cnc3c(N)ncnc23)O[C@@H]1CNC(=O)c1c(C)nc2n1C=C(OC)N=C2
O[C@H]1[C@@H](O)[C@H](n2cnc3c(N)ncnc23)O[C@@H]1CNC(=O)C1=CCC2OC1C=C2
O[C@H]1[C@@H](O)[C@H](n2cnc3c(N)ncnc23)O[C@@H]1CNC(=O)C(=O)c1ccc2OCCOc2c1
O[C@H]1[C@@H](O)[C@H](n2cnc3c(N)ncnc23)O[C@@H]1CNC(=O)Cc1c(OC)c(OC)ccn1
FC1(F)C(C(=O)NC[C@@H]2[C@@H](O)[C@@H](O)[C@H](n3cnc4c(N)ncnc34)O2)C1
FC(F)(C)C(=O)NC[C@@H]1[C@@H](O)[C@@H](O)[C@H](n2cnc3c(N)ncnc23)O1
FC(F)CC(=O)NC[C@@H]1[C@@H](O)[C@@H](O)[C@H](n2cnc3c(N)ncnc23)O1
S(=O)(=O)(C)C(Cc1ccccc1)C(=O)NC[C@@H]1[C@@H](O)[C@@H](O)[C@H](n2cnc3c(N)ncnc23)O1
S(=O)(=O)(NC[C@@H]1[C@@H](O)[C@@H](O)[C@H](n2cnc3c(N)ncnc23)O1)c1ccc(S(=O)(=O)CC)cc1
S(=O)(=O)(NC[C@@H]1[C@@H](O)[C@@H](O)[C@H](n2cnc3c(N)ncnc23)O1)c1cc(S(=O)(=O)CC)ccc1
O[C@H]1[C@@H](O)[C@H](n2cnc3c(N)ncnc23)O[C@@H]1CNC(=O)C1CC2CC12
O[C@H]1[C@@H](O)[C@H](n2cnc3c(N)ncnc23)O[C@@H]1CNC(=O)C(C)C
O[C@H]1[C@@H](O)[C@H](n2cnc3c(N)ncnc23)O[C@@H]1CNC(=O)C1C2CCC12
O[C@H]1[C@@H](O)[C@H](n2cnc3c(N)ncnc23)O[C@@H]1CNC(=O)C1C(C)C1
S(=O)(=O)(NC[C@@H]1[C@@H](O)[C@@H](O)[C@H](n2cnc3c(N)ncnc23)O1)c1cnc(OCC)cc1
S(=O)(=O)(NC[C@@H]1[C@@H](O)[C@@H](O)[C@H](n2cnc3c(N)ncnc23)O1)c1c(OCC)ccnc1
S(=O)(=O)(NC[C@@H]1[C@@H](O)[C@@H](O)[C@H](n2cnc3c(N)ncnc23)O1)c1c(OCC)nccc1
O[C@H]1[C@@H](O)[C@H](n2cnc3c(N)ncnc23)O[C@@H]1CNC(=O)c1nc2n(C(C(OC)=O)CCC2)c1
O[C@H]1[C@@H](O)[C@H](n2cnc3c(N)ncnc23)O[C@@H]1CNC(=O)C1CCc2snnc2C1
S(=O)(=O)(NC[C@@H]1[C@@H](O)[C@@H](O)[C@H](n2cnc3c(N)ncnc23)O1)c1c(OC)cc(C(OC)=O)cc1
S(=O)(=O)(NC[C@@H]1[C@@H](O)[C@@H](O)[C@H](n2cnc3c(N)ncnc23)O1)c1c(OC)ccc(C(OC)=O)c1
S(=O)(=O)(NC[C@@H]1[C@@H](O)[C@@H](O)[C@H](n2cnc3c(N)ncnc23)O1)c1cc(C(OC)=O)c(OC)cc1
S(=O)(=O)(NC[C@@H]1[C@@H](O)[C@@H](O)[C@H](n2cnc3c(N)ncnc23)O1)c1cc(OC)c(C(OC)=O)cc1
S(=O)(=O)(NC[C@@H]1[C@@H](O)[C@@H](O)[C@H](n2cnc3c(N)ncnc23)O1)c1c(C(OC)=O)cc(OC)cc1
S(=O)(=O)(NC[C@@H]1[C@@H](O)[C@@H](O)[C@H](n2cnc3c(N)ncnc23)O1)c1c(C(OC)=O)ccc(OC)c1
O[C@H]1[C@@H](O)[C@H](n2cnc3c(N)ncnc23)O[C@@H]1CNC(=O)C1(n2nnnc2)CCCCC1
O[C@H]1[C@@H](O)[C@H](n2cnc3c(N)ncnc23)O[C@@H]1CNC(=O)CN1C(=O)c2n(nc(C3CC3)c2)C=C1
O[C@H]1[C@@H](O)[C@H](n2cnc3c(N)ncnc23)O[C@@H]1CNC(=O)c1oc(N2C(C(OC)=O)CC2)cc1
O[C@H]1[C@@H](O)[C@H](n2cnc3c(N)ncnc23)O[C@@H]1CNC(=O)c1cc(C)nc2N(C)C(=O)N(C)C(=O)c12
O[C@H]1[C@@H](O)[C@H](n2cnc3c(N)ncnc23)O[C@@H]1CNC(=O)c1c(C)c2C(=O)N(C)C(=O)N(C)c2nc1
O[C@H]1[C@@H](O)[C@H](n2cnc3c(N)ncnc23)O[C@@H]1CNC(=O)c1nc2N(C)C(=O)N(C)C(=O)c2c(C)c1
O[C@H]1[C@@H](O)[C@H](n2cnc3c(N)ncnc23)O[C@@H]1CNC(=O)C(C)(C)C#C
O[C@H]1[C@@H](O)[C@H](n2cnc3c(N)ncnc23)O[C@@H]1CNC(=O)C#CC(C)C
O[C@H]1[C@@H](O)[C@H](n2cnc3c(N)ncnc23)O[C@@H]1CNC(=O)C(C)CC#C
O[C@H]1[C@@H](O)[C@H](n2cnc3c(N)ncnc23)O[C@@H]1CNC(=O)c1c(C)n(-c2sccn2)nn1
O[C@H]1[C@@H](O)[C@H](n2cnc3c(N)ncnc23)O[C@@H]1CNC(=O)COc1c(-n2cnnc2)cccc1
O[C@H]1[C@@H](O)[C@H](n2cnc3c(N)ncnc23)O[C@@H]1CNC(=O)COc1ccc(-n2cnnc2)cc1
O[C@H]1[C@@H](O)[C@H](n2cnc3c(N)ncnc23)O[C@@H]1CNC(=O)COc1cc(-n2cnnc2)ccc1
S(=O)(=O)(NC[C@@H]1[C@@H](O)[C@@H](O)[C@H](n2cnc3c(N)ncnc23)O1)C(F)(F)C(F)F
S(=O)(=O)(NC[C@@H]1[C@@H](O)[C@@H](O)[C@H](n2cnc3c(N)ncnc23)O1)c1n2CCCCc2nc1
S(=O)(=O)(NC[C@@H]1[C@@H](O)[C@@H](O)[C@H](n2cnc3c(N)ncnc23)O1)c1nc2n(CCCC2)c1
S(=O)(=O)(NC[C@@H]1[C@@H](O)[C@@H](O)[C@H](n2cnc3c(N)ncnc23)O1)c1cnn2CCCCc12
O[C@H]1[C@@H](O)[C@H](n2cnc3c(N)ncnc23)O[C@@H]1CNC(=O)c1cnc(OC2CCOCC2)nc1
O[C@H]1[C@@H](O)[C@H](n2cnc3c(N)ncnc23)O[C@@H]1CNC(=O)c1ncnc(OC2CCOCC2)c1
O[C@H]1[C@@H](O)[C@H](n2cnc3c(N)ncnc23)O[C@@H]1CNC(=O)c1ncc(OC2CCOCC2)nc1
O[C@H]1[C@@H](O)[C@H](n2cnc3c(N)ncnc23)O[C@@H]1CNC(=O)c1nc(OC2CCOCC2)cnc1
O[C@H]1[C@@H](O)[C@H](n2cnc3c(N)ncnc23)O[C@@H]1CNC(=O)c1nc(OC2CCOCC2)ccn1
O[C@H]1[C@@H](O)[C@H](n2cnc3c(N)ncnc23)O[C@@H]1CNC(=O)c1c(OC2CCOCC2)nccn1
O[C@H]1[C@@H](O)[C@H](n2cnc3c(N)ncnc23)O[C@@H]1CNC(=O)c1nc(OC2CCOCC2)ncc1
O[C@H]1[C@@H](O)[C@H](n2cnc3c(N)ncnc23)O[C@@H]1CNC(=O)C(CC#C)CC#C
O[C@H]1[C@@H](O)[C@H](n2cnc3c(N)ncnc23)O[C@@H]1CNC(=O)C(=O)N(C)c1ccccc1
O[C@H]1[C@@H](O)[C@H](n2cnc3c(N)ncnc23)O[C@@H]1CNC(=O)CN(C=O)c1ccccc1
O[C@H]1[C@@H](O)[C@H](n2cnc3c(N)ncnc23)O[C@@H]1CNC(=O)C1CN(CCCOC(C)C)C(=O)C1
O[C@H]1[C@@H](O)[C@H](n2cnc3c(N)ncnc23)O[C@@H]1CNC(=O)CC(OC(=O)C(C)C)C[N+](C)(C)C
O[C@H]1[C@@H](O)[C@H](n2cnc3c(N)ncnc23)O[C@@H]1CNC(=O)Cc1c(C)[nH+]c2n1C=CC=C2
S(CC(=O)NC[C@@H]1[C@@H](O)[C@@H](O)[C@H](n2cnc3c(N)ncnc23)O1)C(=S)OC
S(=O)(=O)(NC[C@@H]1[C@@H](O)[C@@H](O)[C@H](n2cnc3c(N)ncnc23)O1)Cc1ccncc1
S(=O)(=O)(NC[C@@H]1[C@@H](O)[C@@H](O)[C@H](n2cnc3c(N)ncnc23)O1)Cc1cnccc1
S(=O)(=O)(NC[C@@H]1[C@@H](O)[C@@H](O)[C@H](n2cnc3c(N)ncnc23)O1)Cc1ncccc1
O[C@H]1[C@@H](O)[C@H](n2cnc3c(N)ncnc23)O[C@@H]1CNC(=O)C1CCN(C(=O)C2CCOCC2)CC1
O[C@H]1[C@@H](O)[C@H](n2cnc3c(N)ncnc23)O[C@@H]1CNC(=O)C1CN(C(=O)C2CCOCC2)CCC1
O[C@H]1[C@@H](O)[C@H](n2cnc3c(N)ncnc23)O[C@@H]1CNC(=O)C1C(C(=O)N2CCOCC2)CCCC1
O[C@H]1[C@@H](O)[C@H](n2cnc3c(N)ncnc23)O[C@@H]1CNC(=O)C1(CCOC)CCN(C(=O)C)CC1
O[C@H]1[C@@H](O)[C@H](n2cnc3c(N)ncnc23)O[C@@H]1CNC(=O)CC(C)(C)CC(=O)N1CCOCC1
O[C@H]1[C@@H](O)[C@H](n2cnc3c(N)ncnc23)O[C@@H]1CNC(=O)c1nnn(-c2ccc3OCCOc3c2)c1
O[C@H]1[C@@H](O)[C@H](n2cnc3c(N)ncnc23)O[C@@H]1CNC(=O)c1n(-c2ccc3OCCOc3c2)nnc1
O[C@H]1[C@@H](O)[C@H](n2cnc3c(N)ncnc23)O[C@@H]1CNC(=O)c1cnc(CC)nc1
O[C@H]1[C@@H](O)[C@H](n2cnc3c(N)ncnc23)O[C@@H]1CNC(=O)c1ncc(CC)cn1
O[C@H]1[C@@H](O)[C@H](n2cnc3c(N)ncnc23)O[C@@H]1CNC(=O)c1c(CC)ncnc1
O[C@H]1[C@@H](O)[C@H](n2cnc3c(N)ncnc23)O[C@@H]1CNC(=O)c1ncnc(CC)c1
O[C@H]1[C@@H](O)[C@H](n2cnc3c(N)ncnc23)O[C@@H]1CNC(=O)c1c(CC)nccn1
O[C@H]1[C@@H](O)[C@H](n2cnc3c(N)ncnc23)O[C@@H]1CNC(=O)c1nc(CC)cnc1
O[C@H]1[C@@H](O)[C@H](n2cnc3c(N)ncnc23)O[C@@H]1CNC(=O)c1ncc(CC)nc1
O[C@H]1[C@@H](O)[C@H](n2cnc3c(N)ncnc23)O[C@@H]1CNC(=O)C1=C(OCC)C(=O)N(CC)C=C1
S(=O)(=O)(CCC(=O)NC[C@@H]1[C@@H](O)[C@@H](O)[C@H](n2cnc3c(N)ncnc23)O1)Cc1ccncc1
S(=O)(=O)(CCC(=O)NC[C@@H]1[C@@H](O)[C@@H](O)[C@H](n2cnc3c(N)ncnc23)O1)Cc1cnccc1
S(=O)(=O)(CCC(=O)NC[C@@H]1[C@@H](O)[C@@H](O)[C@H](n2cnc3c(N)ncnc23)O1)Cc1ncccc1
O[C@H]1[C@@H](O)[C@H](n2cnc3c(N)ncnc23)O[C@@H]1CNC(=O)Cn1ncc(C2COCC2)c1
S(C(C)C(=O)NC[C@@H]1[C@@H](O)[C@@H](O)[C@H](n2cnc3c(N)ncnc23)O1)c1n(C)cnn1
O[C@H]1[C@@H](O)[C@H](n2cnc3c(N)ncnc23)O[C@@H]1CNC(=O)C(C)Cc1ncccn1
O[C@H]1[C@@H](O)[C@H](n2cnc3c(N)ncnc23)O[C@@H]1CNC(=O)C(C)Cc1ncncc1
O[C@H]1[C@@H](O)[C@H](n2cnc3c(N)ncnc23)O[C@@H]1CNC(=O)c1ccc2N(C)C(=O)COc2c1
O[C@H]1[C@@H](O)[C@H](n2cnc3c(N)ncnc23)O[C@@H]1CNC(=O)c1ccc2OCC(=O)N(C)c2c1
O[C@H]1[C@@H](O)[C@H](n2cnc3c(N)ncnc23)O[C@@H]1CNC(=O)c1cccc2OCC(=O)N(C)c12
O[C@H]1[C@@H](O)[C@H](n2cnc3c(N)ncnc23)O[C@@H]1CNC(=O)c1cccc2N(C)C(=O)COc12
S(CCC(=O)NC[C@@H]1[C@@H](O)[C@@H](O)[C@H](n2cnc3c(N)ncnc23)O1)C(=O)C
S(=O)(=O)(NC[C@@H]1[C@@H](O)[C@@H](O)[C@H](n2cnc3c(N)ncnc23)O1)CC1CN(C(OC(C)(C)C)=O)C1
FC(F)CC(OC)C(=O)NC[C@@H]1[C@@H](O)[C@@H](O)[C@H](n2cnc3c(N)ncnc23)O1
ClC1=C(C(=O)NC[C@@H]2[C@@H](O)[C@@H](O)[C@H](n3cnc4c(N)ncnc34)O2)C2=[N+](C(=O)C1)CCC2
S(=O)(=O)(NC[C@@H]1[C@@H](O)[C@@H](O)[C@H](n2cnc3c(N)ncnc23)O1)Cc1noc(COC)c1
O[C@H]1[C@@H](O)[C@H](n2cnc3c(N)ncnc23)O[C@@H]1CNC(=O)C1C(OCC)C1C
O[C@H]1[C@@H](O)[C@H](n2cnc3c(N)ncnc23)O[C@@H]1CNC(=O)C(OC)C(C)C
O[C@H]1[C@@H](O)[C@H](n2cnc3c(N)ncnc23)O[C@@H]1CNC(=O)c1cnn2C=CC(OC)=Nc12
O[C@H]1[C@@H](O)[C@H](n2cnc3c(N)ncnc23)O[C@@H]1CNC(=O)COc1nnc(-n2c(C)cc(C)n2)cc1
FC1(F)C(C(=O)NC[C@@H]2[C@@H](O)[C@@H](O)[C@H](n3cnc4c(N)ncnc34)O2)COCC1
FC1(F)C(C)(C(=O)NC[C@@H]2[C@@H](O)[C@@H](O)[C@H](n3cnc4c(N)ncnc34)O2)COC1
FC(F)C1(C(=O)NC[C@@H]2[C@@H](O)[C@@H](O)[C@H](n3cnc4c(N)ncnc34)O2)COCC1
FC(F)(C)C1(C(=O)NC[C@@H]2[C@@H](O)[C@@H](O)[C@H](n3cnc4c(N)ncnc34)O2)COC1
FC(F)(C(=O)NC[C@@H]1[C@@H](O)[C@@H](O)[C@H](n2cnc3c(N)ncnc23)O1)C1COCC1
FC1(F)C(COC)(C(=O)NC[C@@H]2[C@@H](O)[C@@H](O)[C@H](n3cnc4c(N)ncnc34)O2)C1
FC(F)COCCC(=O)NC[C@@H]1[C@@H](O)[C@@H](O)[C@H](n2cnc3c(N)ncnc23)O1
O[C@H]1[C@@H](O)[C@H](n2cnc3c(N)ncnc23)O[C@@H]1CNC(=O)C=1C(C)n2ncnc2N(C)C=1C
O[C@H]1[C@@H](O)[C@H](n2cnc3c(N)ncnc23)O[C@@H]1CNC(=O)c1ccc(OCc2[nH]nnn2)cc1
O[C@H]1[C@@H](O)[C@H](n2cnc3c(N)ncnc23)O[C@@H]1CNC(=O)c1c(OCc2[nH]nnn2)cccc1
O[C@H]1[C@@H](O)[C@H](n2cnc3c(N)ncnc23)O[C@@H]1CNC(=O)C1CC2COCC2C1
O[C@H]1[C@@H](O)[C@H](n2cnc3c(N)ncnc23)O[C@@H]1CNC(=O)C1C(C)COCC1
O[C@H]1[C@@H](O)[C@H](n2cnc3c(N)ncnc23)O[C@@H]1CNC(=O)C1C(C)(C)COC1
O[C@H]1[C@@H](O)[C@H](n2cnc3c(N)ncnc23)O[C@@H]1CNC(=O)C1C(C)CCOC1
O[C@H]1[C@@H](O)[C@H](n2cnc3c(N)ncnc23)O[C@@H]1CNC(=O)CC1CC2COCC12
O[C@H]1[C@@H](O)[C@H](n2cnc3c(N)ncnc23)O[C@@H]1CNC(=O)C1C(C2COCC2)C1
O[C@H]1[C@@H](O)[C@H](n2cnc3c(N)ncnc23)O[C@@H]1CNC(=O)C1C(C2(C)COC2)C1
O[C@H]1[C@@H](O)[C@H](n2cnc3c(N)ncnc23)O[C@@H]1CNC(=O)C(C)C1COCC1
O[C@H]1[C@@H](O)[C@H](n2cnc3c(N)ncnc23)O[C@@H]1CNC(=O)C1(C(C)C)COC1
O[C@H]1[C@@H](O)[C@H](n2cnc3c(N)ncnc23)O[C@@H]1CNC(=O)C1CC(COC)C1
O[C@H]1[C@@H](O)[C@H](n2cnc3c(N)ncnc23)O[C@@H]1CNC(=O)C1C(C)(COC)C1
O[C@H]1[C@@H](O)[C@H](n2cnc3c(N)ncnc23)O[C@@H]1CNC(=O)C(C)(C)COC
O[C@H]1[C@@H](O)[C@H](n2cnc3c(N)ncnc23)O[C@@H]1CNC(=O)C(CC)C1COC1
O[C@H]1[C@@H](O)[C@H](n2cnc3c(N)ncnc23)O[C@@H]1CNC(=O)C1C(CCOC)C1
O[C@H]1[C@@H](O)[C@H](n2cnc3c(N)ncnc23)O[C@@H]1CNC(=O)C(C)CCOC
O[C@H]1[C@@H](O)[C@H](n2cnc3c(N)ncnc23)O[C@@H]1CNC(=O)CC(C)COC
O[C@H]1[C@@H](O)[C@H](n2cnc3c(N)ncnc23)O[C@@H]1CNC(=O)C(C)COCC
O[C@H]1[C@@H](O)[C@H](n2cnc3c(N)ncnc23)O[C@@H]1CNC(=O)COCC(C)C
O[C@H]1[C@@H](O)[C@H](n2cnc3c(N)ncnc23)O[C@@H]1CNC(=O)C(COC)CC
S(=O)(=O)(CCC(=O)NC[C@@H]1[C@@H](O)[C@@H](O)[C@H](n2cnc3c(N)ncnc23)O1)Cc1n(C)nc(C)c1
S(=O)(=O)(CC(=O)NC[C@@H]1[C@@H](O)[C@@H](O)[C@H](n2cnc3c(N)ncnc23)O1)Cc1n(CC)nc(C)c1
O[C@H]1[C@@H](O)[C@H](n2cnc3c(N)ncnc23)O[C@@H]1CNC(=O)C=1CSCC=1
S(=O)(=O)(NC[C@@H]1[C@@H](O)[C@@H](O)[C@H](n2cnc3c(N)ncnc23)O1)Cc1ccc(S(=O)(=O)C)cc1
S(=O)(=O)(C)Cc1ccc(S(=O)(=O)NC[C@@H]2[C@@H](O)[C@@H](O)[C@H](n3cnc4c(N)ncnc34)O2)cc1
S(=O)(=O)(NC[C@@H]1[C@@H](O)[C@@H](O)[C@H](n2cnc3c(N)ncnc23)O1)Cc1cc(S(=O)(=O)C)ccc1
S(=O)(=O)(C)Cc1cc(S(=O)(=O)NC[C@@H]2[C@@H](O)[C@@H](O)[C@H](n3cnc4c(N)ncnc34)O2)ccc1
S(=O)(=O)(NC[C@@H]1[C@@H](O)[C@@H](O)[C@H](n2cnc3c(N)ncnc23)O1)Cc1c(S(=O)(=O)C)cccc1
S(=O)(=O)(NC[C@@H]1[C@@H](O)[C@@H](O)[C@H](n2cnc3c(N)ncnc23)O1)Cc1cnc(OC)cc1
O[C@H]1[C@@H](O)[C@H](n2cnc3c(N)ncnc23)O[C@@H]1CNC(=O)C(OCC#C)C(C)C
S(=O)(=O)(NC[C@@H]1[C@@H](O)[C@@H](O)[C@H](n2cnc3c(N)ncnc23)O1)c1c(F)nc(F)cc1F
O[C@H]1[C@@H](O)[C@H](n2cnc3c(N)ncnc23)O[C@@H]1CNC(=O)C=CC=CC(OCC)=O
O[C@H]1[C@@H](O)[C@H](n2cnc3c(N)ncnc23)O[C@@H]1CNC(=O)C1ON=C(c2cn(CC)nc2)C1
O[C@H]1[C@@H](O)[C@H](n2cnc3c(N)ncnc23)O[C@@H]1CNC(=O)c1ccc(N2C(=O)COCC2)cc1
O[C@H]1[C@@H](O)[C@H](n2cnc3c(N)ncnc23)O[C@@H]1CNC(=O)c1cc(N2C(=O)COCC2)ccc1
S(=O)(=O)(NC[C@@H]1[C@@H](O)[C@@H](O)[C@H](n2cnc3c(N)ncnc23)O1)c1c([N+](=O)[O-])cc([N+](=O)[O-])cc1
O[C@H]1[C@@H](O)[C@H](n2cnc3c(N)ncnc23)O[C@@H]1CNC(=O)c1nnn(C2CSCC2)c1
O[C@H]1[C@@H](O)[C@H](n2cnc3c(N)ncnc23)O[C@@H]1CNC(=O)c1nn(C)c(C2CC2)n1
O[C@H]1[C@@H](O)[C@H](n2cnc3c(N)ncnc23)O[C@@H]1CNC(=O)c1n(C)nc(C2CC2)n1
S(=O)(=O)(NC[C@@H]1[C@@H](O)[C@@H](O)[C@H](n2cnc3c(N)ncnc23)O1)C1(C(OC)=O)CCCCC1
O[C@H]1[C@@H](O)[C@H](n2cnc3c(N)ncnc23)O[C@@H]1CNC(=O)c1c(C)nc2n1C=CN=C2
O[C@H]1[C@@H](O)[C@H](n2cnc3c(N)ncnc23)O[C@@H]1CNC(=O)c1c(C)nc2n1N=CC=C2
O[C@H]1[C@@H](O)[C@H](n2cnc3c(N)ncnc23)O[C@@H]1CNC(=O)c1c(C)nn2C=CN=Cc12
O[C@H]1[C@@H](O)[C@H](n2cnc3c(N)ncnc23)O[C@@H]1CNC(=O)c1c(C)nn2N=CC=Cc12
O[C@H]1[C@@H](O)[C@H](n2cnc3c(N)ncnc23)O[C@@H]1CNC(=O)COCC(=O)N(C)c1ccccc1
O[C@H]1[C@@H](O)[C@H](n2cnc3c(N)ncnc23)O[C@@H]1CNC(=O)C(n1c(C)nnn1)c1ccccc1
FC1(C(=O)NC[C@@H]2[C@@H](O)[C@@H](O)[C@H](n3cnc4c(N)ncnc34)O2)CC(C(OCC)=O)C1
O[C@H]1[C@@H](O)[C@H](n2cnc3c(N)ncnc23)O[C@@H]1CNC(=O)C1C(c2n(C)cnn2)CC1
O[C@H]1[C@@H](O)[C@H](n2cnc3c(N)ncnc23)O[C@@H]1CNC(=O)C1C(c2n(CC)cnn2)C1
O[C@H]1[C@@H](O)[C@H](n2cnc3c(N)ncnc23)O[C@@H]1CNC(=O)Cn1nnc(C(C)C)c1
O[C@H]1[C@@H](O)[C@H](n2cnc3c(N)ncnc23)O[C@@H]1CNC(=O)C(Cc1ncccn1)Cc1ncccn1
O[C@H]1[C@@H](O)[C@H](n2cnc3c(N)ncnc23)O[C@@H]1CNC(=O)C=1C(=O)N2C(C)CCC=C2N(C)C=1
O[C@H]1[C@@H](O)[C@H](n2cnc3c(N)ncnc23)O[C@@H]1CNC(=O)Cn1c(-c2cscc2)nnn1
O[C@H]1[C@@H](O)[C@H](n2cnc3c(N)ncnc23)O[C@@H]1CNC(=O)Cn1nc(-c2cscc2)nn1
O[C@H]1[C@@H](O)[C@H](n2cnc3c(N)ncnc23)O[C@@H]1CNC(=O)Cn1nc(-c2sccc2)nn1
O[C@H]1[C@@H](O)[C@H](n2cnc3c(N)ncnc23)O[C@@H]1CNC(=O)CN1C(=O)C2(OC1=O)CCCCC2
O[C@H]1[C@@H](O)[C@H](n2cnc3c(N)ncnc23)O[C@@H]1CNC(=O)C1CCc2n(CC)nnc2C1
O[C@H]1[C@@H](O)[C@H](n2cnc3c(N)ncnc23)O[C@@H]1CNC(=O)C(=O)Cc1ccc(C#N)cc1
Fc1nc(N2CCOCC2)c(C(=O)NC[C@@H]2[C@@H](O)[C@@H](O)[C@H](n3cnc4c(N)ncnc34)O2)cc1
O[C@H]1[C@@H](O)[C@H](n2cnc3c(N)ncnc23)O[C@@H]1CNC(=O)C1C(N2C(=O)c3ccccc3C2=O)C1
O[C@H]1[C@@H](O)[C@H](n2cnc3c(N)ncnc23)O[C@@H]1CNC(=O)C(C)N1C(=O)c2ccccc2C1=O
O[C@H]1[C@@H](O)[C@H](n2cnc3c(N)ncnc23)O[C@@H]1CNC(=O)c1nnn2CCSCc12
Clc1cnc(CC(=O)NC[C@@H]2[C@@H](O)[C@@H](O)[C@H](n3cnc4c(N)ncnc34)O2)nc1
Clc1nnc(CC(=O)NC[C@@H]2[C@@H](O)[C@@H](O)[C@H](n3cnc4c(N)ncnc34)O2)cc1
Clc1c(CC(=O)NC[C@@H]2[C@@H](O)[C@@H](O)[C@H](n3cnc4c(N)ncnc34)O2)ncnc1
Clc1c(CC(=O)NC[C@@H]2[C@@H](O)[C@@H](O)[C@H](n3cnc4c(N)ncnc34)O2)cncn1
Clc1c(CC(=O)NC[C@@H]2[C@@H](O)[C@@H](O)[C@H](n3cnc4c(N)ncnc34)O2)nccn1
Clc1nc(CC(=O)NC[C@@H]2[C@@H](O)[C@@H](O)[C@H](n3cnc4c(N)ncnc34)O2)cnc1
Clc1ncc(CC(=O)NC[C@@H]2[C@@H](O)[C@@H](O)[C@H](n3cnc4c(N)ncnc34)O2)nc1
O[C@H]1[C@@H](O)[C@H](n2cnc3c(N)ncnc23)O[C@@H]1CNC(=O)CCN1C(=O)c2ccccc2C1=O
S(=O)(=O)(NC[C@@H]1[C@@H](O)[C@@H](O)[C@H](n2cnc3c(N)ncnc23)O1)C(CC(OCC)=O)C(F)(F)F
O[C@H]1[C@@H](O)[C@H](n2cnc3c(N)ncnc23)O[C@@H]1CNC(=O)Cc1onc(-c2cnccc2)n1
O[C@H]1[C@@H](O)[C@H](n2cnc3c(N)ncnc23)O[C@@H]1CNC(=O)Cc1onc(-c2ncccc2)n1
O[C@H]1[C@@H](O)[C@H](n2cnc3c(N)ncnc23)O[C@@H]1CNC(=O)Cn1c(C)c([N+](=O)[O-])c(C)n1
O[C@H]1[C@@H](O)[C@H](n2cnc3c(N)ncnc23)O[C@@H]1CNC(=O)C=1C(=O)c2ccccc2N(C)N=1
O[C@H]1[C@@H](O)[C@H](n2cnc3c(N)ncnc23)O[C@@H]1CNC(=O)CN1C=NC(=O)c2ccccc12
O[C@H]1[C@@H](O)[C@H](n2cnc3c(N)ncnc23)O[C@@H]1CNC(=O)C1(C#N)C(C#N)C1(C)C
O[C@H]1[C@@H](O)[C@H](n2cnc3c(N)ncnc23)O[C@@H]1CNC(=O)Cc1nc2n(C(C)=CN=C2)c1
Fc1c(C(=O)NC[C@@H]2[C@@H](O)[C@@H](O)[C@H](n3cnc4c(N)ncnc34)O2)nc2n1C=C(C(OC)=O)C=C2
O[C@H]1[C@@H](O)[C@H](n2cnc3c(N)ncnc23)O[C@@H]1CNC(=O)c1cc(C#C)cnc1
O[C@H]1[C@@H](O)[C@H](n2cnc3c(N)ncnc23)O[C@@H]1CNC(=O)c1cnc(C#C)cc1
O[C@H]1[C@@H](O)[C@H](n2cnc3c(N)ncnc23)O[C@@H]1CNC(=O)c1ncc(C#C)cc1
O[C@H]1[C@@H](O)[C@H](n2cnc3c(N)ncnc23)O[C@@H]1CNC(=O)c1nccc(C#C)c1
O[C@H]1[C@@H](O)[C@H](n2cnc3c(N)ncnc23)O[C@@H]1CNC(=O)c1nc(C#C)ccc1
O[C@H]1[C@@H](O)[C@H](n2cnc3c(N)ncnc23)O[C@@H]1CNC(=O)C=1C(=O)N2C=CSC2=NC=1C
O[C@H]1[C@@H](O)[C@H](n2cnc3c(N)ncnc23)O[C@@H]1CNC(=O)C=1C(=O)N2C(C)=CSC2=NC=1
O[C@H]1[C@@H](O)[C@H](n2cnc3c(N)ncnc23)O[C@@H]1CNC(=O)C=1C(=O)N2C=C(C)SC2=NC=1
O[C@H]1[C@@H](O)[C@H](n2cnc3c(N)ncnc23)O[C@@H]1CNC(=O)C1=CN(C(C)C)C(=O)C=C1
O[C@H]1[C@@H](O)[C@H](n2cnc3c(N)ncnc23)O[C@@H]1CNC(=O)C1=CC(=O)N(C(C)C)C=C1
O[C@H]1[C@@H](O)[C@H](n2cnc3c(N)ncnc23)O[C@@H]1CNC(=O)C=1C(=O)N(C(C)C)C=CC=1
S(=O)(=O)(NC[C@@H]1[C@@H](O)[C@@H](O)[C@H](n2cnc3c(N)ncnc23)O1)c1ccc2OCCN(C)c2c1
S(=O)(=O)(NC[C@@H]1[C@@H](O)[C@@H](O)[C@H](n2cnc3c(N)ncnc23)O1)c1ccc2N(C)CCOc2c1
S(=O)(=O)(N1CCCC1)c1oc(C(=O)NC[C@@H]2[C@@H](O)[C@@H](O)[C@H](n3cnc4c(N)ncnc34)O2)cc1
O[C@H]1[C@@H](O)[C@H](n2cnc3c(N)ncnc23)O[C@@H]1CNC(=O)C=1C(=O)N(C)C(C)=C(C)C=1
O[C@H]1[C@@H](O)[C@H](n2cnc3c(N)ncnc23)O[C@@H]1CNC(=O)C=1C(=O)N(C)C(C)=CC=1C
O[C@H]1[C@@H](O)[C@H](n2cnc3c(N)ncnc23)O[C@@H]1CNC(=O)C=1C=C(C)N(CC)C(=O)C=1
O[C@H]1[C@@H](O)[C@H](n2cnc3c(N)ncnc23)O[C@@H]1CNC(=O)C=1C(=O)N(CC)C(C)=CC=1
O[C@H]1[C@@H](O)[C@H](n2cnc3c(N)ncnc23)O[C@@H]1CNC(=O)C1=CN(C)C(=O)C(CC)=C1
O[C@H]1[C@@H](O)[C@H](n2cnc3c(N)ncnc23)O[C@@H]1CNC(=O)CCN1C(=O)C=CC=C1C
O[C@H]1[C@@H](O)[C@H](n2cnc3c(N)ncnc23)O[C@@H]1CNC(=O)C1=CN(CC2CC2)C(=O)C=C1
O[C@H]1[C@@H](O)[C@H](n2cnc3c(N)ncnc23)O[C@@H]1CNC(=O)C1=CC(=O)N(CC2CC2)C=C1
O[C@H]1[C@@H](O)[C@H](n2cnc3c(N)ncnc23)O[C@@H]1CNC(=O)C=1C(=O)N(CC2CC2)C=CC=1
O[C@H]1[C@@H](O)[C@H](n2cnc3c(N)ncnc23)O[C@@H]1CNC(=O)C=1N(CC2CC2)C(=O)C=CC=1
O[C@H]1[C@@H](O)[C@H](n2cnc3c(N)ncnc23)O[C@@H]1CNC(=O)C=1C(=O)N(CCC)C=CC=1
O[C@H]1[C@@H](O)[C@H](n2cnc3c(N)ncnc23)O[C@@H]1CNC(=O)CCCN1C(=O)C=CC=C1
O[C@H]1[C@@H](O)[C@H](n2cnc3c(N)ncnc23)O[C@@H]1CNC(=O)C1OC=CCC1
O[C@H]1[C@@H](O)[C@H](n2cnc3c(N)ncnc23)O[C@@H]1CNC(=O)c1c(C(OC)=O)coc1
O[C@H]1[C@@H](O)[C@H](n2cnc3c(N)ncnc23)O[C@@H]1CNC(=O)c1occ(C(OC)=O)c1
O[C@H]1[C@@H](O)[C@H](n2cnc3c(N)ncnc23)O[C@@H]1CNC(=O)c1c(C(OC)=O)cco1
O[C@H]1[C@@H](O)[C@H](n2cnc3c(N)ncnc23)O[C@@H]1CNC(=O)c1oc(C(OC)=O)cc1
S(=O)(=O)(NC[C@@H]1[C@@H](O)[C@@H](O)[C@H](n2cnc3c(N)ncnc23)O1)C1CC(F)CC1
S(=O)(=O)(NC[C@@H]1[C@@H](O)[C@@H](O)[C@H](n2cnc3c(N)ncnc23)O1)C1C(F)CCC1
O[C@H]1[C@@H](O)[C@H](n2cnc3c(N)ncnc23)O[C@@H]1CNC(=O)C12CC(C#N)(C1)C2
O[C@H]1[C@@H](O)[C@H](n2cnc3c(N)ncnc23)O[C@@H]1CNC(=O)C1(C#N)CCC1
O[C@H]1[C@@H](O)[C@H](n2cnc3c(N)ncnc23)O[C@@H]1CNC(=O)C1(CC#N)CC1
O[C@H]1[C@@H](O)[C@H](n2cnc3c(N)ncnc23)O[C@@H]1CNC(=O)CC1(C#N)CC1
O[C@H]1[C@@H](O)[C@H](n2cnc3c(N)ncnc23)O[C@@H]1CNC(=O)CCCC#N
O[C@H]1[C@@H](O)[C@H](n2cnc3c(N)ncnc23)O[C@@H]1CNC(=O)C1C(N(C)C(=O)CO1)c1ccccc1
O[C@H]1[C@@H](O)[C@H](n2cnc3c(N)ncnc23)O[C@@H]1CNC(=O)C1N(Cc2ccccc2)C(=O)COC1
O[C@H]1[C@@H](O)[C@H](n2cnc3c(N)ncnc23)O[C@@H]1CNC(=O)C=1CCCOC=1
O[C@H]1[C@@H](O)[C@H](n2cnc3c(N)ncnc23)O[C@@H]1CNC(=O)C1=C(C)OCC1
O[C@H]1[C@@H](O)[C@H](n2cnc3c(N)ncnc23)O[C@@H]1CNC(=O)C=1OCCCC=1
Clc1nnc(OC)c(CC(=O)NC[C@@H]2[C@@H](O)[C@@H](O)[C@H](n3cnc4c(N)ncnc34)O2)c1
S(=O)(=O)(NC[C@@H]1[C@@H](O)[C@@H](O)[C@H](n2cnc3c(N)ncnc23)O1)CC1(F)CCC1
O[C@H]1[C@@H](O)[C@H](n2cnc3c(N)ncnc23)O[C@@H]1CNC(=O)CN1C(C)=NC(c2ccncc2)=CC1=O
O[C@H]1[C@@H](O)[C@H](n2cnc3c(N)ncnc23)O[C@@H]1CNC(=O)CN1C(C)=NC(c2cnccc2)=CC1=O
O[C@H]1[C@@H](O)[C@H](n2cnc3c(N)ncnc23)O[C@@H]1CNC(=O)CN1C(C)=NC(c2ncccc2)=CC1=O
O[C@H]1[C@@H](O)[C@H](n2cnc3c(N)ncnc23)O[C@@H]1CNC(=O)c1n2C=CC=Nc2nc1
O[C@H]1[C@@H](O)[C@H](n2cnc3c(N)ncnc23)O[C@@H]1CNC(=O)c1ncn2C=CC=Nc12
O[C@H]1[C@@H](O)[C@H](n2cnc3c(N)ncnc23)O[C@@H]1CNC(=O)c1nc2n(c1)C=CC=N2
O[C@H]1[C@@H](O)[C@H](n2cnc3c(N)ncnc23)O[C@@H]1CNC(=O)c1cnn2C=CC=Nc12
O[C@H]1[C@@H](O)[C@H](n2cnc3c(N)ncnc23)O[C@@H]1CNC(=O)c1nn2C=CC=Nc2c1
O[C@H]1[C@@H](O)[C@H](n2cnc3c(N)ncnc23)O[C@@H]1CNC(=O)C=1C(=O)N(C2CCCC2)N=CC=1
O[C@H]1[C@@H](O)[C@H](n2cnc3c(N)ncnc23)O[C@@H]1CNC(=O)C1(n2nccc2)CC1
Clc1c(C(OC)=O)cc(S(=O)(=O)NC[C@@H]2[C@@H](O)[C@@H](O)[C@H](n3cnc4c(N)ncnc34)O2)cn1
Clc1c(S(=O)(=O)NC[C@@H]2[C@@H](O)[C@@H](O)[C@H](n3cnc4c(N)ncnc34)O2)cc(C(OC)=O)cn1
Clc1nc(C(OC)=O)c(S(=O)(=O)NC[C@@H]2[C@@H](O)[C@@H](O)[C@H](n3cnc4c(N)ncnc34)O2)cc1
O[C@H]1[C@@H](O)[C@H](n2cnc3c(N)ncnc23)O[C@@H]1CNC(=O)CN1C(=O)c2ccccc2CC1
O[C@H]1[C@@H](O)[C@H](n2cnc3c(N)ncnc23)O[C@@H]1CNC(=O)CN1C(=O)C=C2CCCCC2=N1
O[C@H]1[C@@H](O)[C@H](n2cnc3c(N)ncnc23)O[C@@H]1CNC(=O)CN1C(=O)C=2CCCCC=2C=N1
O[C@H]1[C@@H](O)[C@H](n2cnc3c(N)ncnc23)O[C@@H]1CNC(=O)C1=NOC2(C1)CCC2
O[C@H]1[C@@H](O)[C@H](n2cnc3c(N)ncnc23)O[C@@H]1CNC(=O)Cc1ncsc1
O[C@H]1[C@@H](O)[C@H](n2cnc3c(N)ncnc23)O[C@@H]1CNC(=O)Cc1scnc1
O[C@H]1[C@@H](O)[C@H](n2cnc3c(N)ncnc23)O[C@@H]1CNC(=O)Cc1sccn1
O[C@H]1[C@@H](O)[C@H](n2cnc3c(N)ncnc23)O[C@@H]1CNC(=O)Cc1csnc1
O[C@H]1[C@@H](O)[C@H](n2cnc3c(N)ncnc23)O[C@@H]1CNC(=O)Cc1nscc1
O[C@H]1[C@@H](O)[C@H](n2cnc3c(N)ncnc23)O[C@@H]1CNC(=O)Cc1sncc1
O[C@H]1[C@@H](O)[C@H](n2cnc3c(N)ncnc23)O[C@@H]1CNC(=O)C1N(C(=O)c2ccncc2)CCC1
O[C@H]1[C@@H](O)[C@H](n2cnc3c(N)ncnc23)O[C@@H]1CNC(=O)C1N(C(=O)c2cnccc2)CCC1
O[C@H]1[C@@H](O)[C@H](n2cnc3c(N)ncnc23)O[C@@H]1CNC(=O)C1N(C(=O)c2ncccc2)CCC1
O[C@H]1[C@@H](O)[C@H](n2cnc3c(N)ncnc23)O[C@@H]1CNC(=O)C(=Cc1ncn(C)c1)C#N
O[C@H]1[C@@H](O)[C@H](n2cnc3c(N)ncnc23)O[C@@H]1CNC(=O)C(=Cc1cn(C)nc1)C#N
O[C@H]1[C@@H](O)[C@H](n2cnc3c(N)ncnc23)O[C@@H]1CNC(=O)c1onc(OCC)c1
O[C@H]1[C@@H](O)[C@H](n2cnc3c(N)ncnc23)O[C@@H]1CNC(=O)c1nc(OCC)oc1
O[C@H]1[C@@H](O)[C@H](n2cnc3c(N)ncnc23)O[C@@H]1CNC(=O)c1oc(OCC)cn1
O[C@H]1[C@@H](O)[C@H](n2cnc3c(N)ncnc23)O[C@@H]1CNC(=O)c1nc2N(C)CCc2cc1
O[C@H]1[C@@H](O)[C@H](n2cnc3c(N)ncnc23)O[C@@H]1CNC(=O)CN(C)C(=O)Cc1ccccc1
S(=O)(CCC(F)(F)F)CC(=O)NC[C@@H]1[C@@H](O)[C@@H](O)[C@H](n2cnc3c(N)ncnc23)O1
O[C@H]1[C@@H](O)[C@H](n2cnc3c(N)ncnc23)O[C@@H]1CNC(=O)C=Cc1ncoc1
O[C@H]1[C@@H](O)[C@H](n2cnc3c(N)ncnc23)O[C@@H]1CNC(=O)C=Cc1occn1
O[C@H]1[C@@H](O)[C@H](n2cnc3c(N)ncnc23)O[C@@H]1CNC(=O)C1N(C(=O)C2CCC2)CSC1
O[C@H]1[C@@H](O)[C@H](n2cnc3c(N)ncnc23)O[C@@H]1CNC(=O)C1N(C(=O)CCC)CSC1
O[C@H]1[C@@H](O)[C@H](n2cnc3c(N)ncnc23)O[C@@H]1CNC(=O)CN1C(=O)N2CCN=C2c2ccccc12
S(=O)(=O)(N(C)C)c1cc(C(=O)NC[C@@H]2[C@@H](O)[C@@H](O)[C@H](n3cnc4c(N)ncnc34)O2)c(F)cc1
S(=O)(=O)(N(C)C)c1c(F)cc(C(=O)NC[C@@H]2[C@@H](O)[C@@H](O)[C@H](n3cnc4c(N)ncnc34)O2)cc1
S(=O)(=O)(N(C)C)c1c(F)ccc(C(=O)NC[C@@H]2[C@@H](O)[C@@H](O)[C@H](n3cnc4c(N)ncnc34)O2)c1
S(=O)(=O)(NC[C@@H]1[C@@H](O)[C@@H](O)[C@H](n2cnc3c(N)ncnc23)O1)CC(F)(F)C(F)F
O[C@H]1[C@@H](O)[C@H](n2cnc3c(N)ncnc23)O[C@@H]1CNC(=O)Cc1nccc(N(C)C)c1
O[C@H]1[C@@H](O)[C@H](n2cnc3c(N)ncnc23)O[C@@H]1CNC(=O)Cc1nc(N(C)C)ccc1
O[C@H]1[C@@H](O)[C@H](n2cnc3c(N)ncnc23)O[C@@H]1CNC(=O)Cc1cnc(N(C)C)cc1
O[C@H]1[C@@H](O)[C@H](n2cnc3c(N)ncnc23)O[C@@H]1CNC(=O)Cc1c(N(C)C)cccn1
O[C@H]1[C@@H](O)[C@H](n2cnc3c(N)ncnc23)O[C@@H]1CNC(=O)Cc1ncc(N(C)C)cc1
O[C@H]1[C@@H](O)[C@H](n2cnc3c(N)ncnc23)O[C@@H]1CNC(=O)c1cnc(N2CCCC2)nc1
O[C@H]1[C@@H](O)[C@H](n2cnc3c(N)ncnc23)O[C@@H]1CNC(=O)c1cc(N2CCCC2)nnc1
O[C@H]1[C@@H](O)[C@H](n2cnc3c(N)ncnc23)O[C@@H]1CNC(=O)c1nnc(N2CCCC2)cc1
O[C@H]1[C@@H](O)[C@H](n2cnc3c(N)ncnc23)O[C@@H]1CNC(=O)c1nc(N2CCCC2)ncc1
O[C@H]1[C@@H](O)[C@H](n2cnc3c(N)ncnc23)O[C@@H]1CNC(=O)c1ncnc(N2CCCC2)c1
O[C@H]1[C@@H](O)[C@H](n2cnc3c(N)ncnc23)O[C@@H]1CNC(=O)c1c(N2CCCC2)ncnc1
O[C@H]1[C@@H](O)[C@H](n2cnc3c(N)ncnc23)O[C@@H]1CNC(=O)c1nc(N2CCCC2)ccn1
O[C@H]1[C@@H](O)[C@H](n2cnc3c(N)ncnc23)O[C@@H]1CNC(=O)c1nc(N2CCCC2)cnc1
O[C@H]1[C@@H](O)[C@H](n2cnc3c(N)ncnc23)O[C@@H]1CNC(=O)c1c(N2CCCC2)nccn1
O[C@H]1[C@@H](O)[C@H](n2cnc3c(N)ncnc23)O[C@@H]1CNC(=O)C1(Oc2cn(C)nc2)CC1
S(=O)(=O)(NC[C@@H]1[C@@H](O)[C@@H](O)[C@H](n2cnc3c(N)ncnc23)O1)CC1C(C)C1(F)F
S(=O)(=O)(NC[C@@H]1[C@@H](O)[C@@H](O)[C@H](n2cnc3c(N)ncnc23)O1)CC1C(C(F)F)C1
S(=O)(=O)(NC[C@@H]1[C@@H](O)[C@@H](O)[C@H](n2cnc3c(N)ncnc23)O1)c1cc(C)c(F)nc1
S(=O)(=O)(NC[C@@H]1[C@@H](O)[C@@H](O)[C@H](n2cnc3c(N)ncnc23)O1)c1nc(C)c(F)cc1
S(=O)(=O)(NC[C@@H]1[C@@H](O)[C@@H](O)[C@H](n2cnc3c(N)ncnc23)O1)c1c(F)ncc(C)c1
O[C@H]1[C@@H](O)[C@H](n2cnc3c(N)ncnc23)O[C@@H]1CNC(=O)C1CCN(c2ncccn2)CC1
O[C@H]1[C@@H](O)[C@H](n2cnc3c(N)ncnc23)O[C@@H]1CNC(=O)C1CN(c2ncccn2)CCC1
O[C@H]1[C@@H](O)[C@H](n2cnc3c(N)ncnc23)O[C@@H]1CNC(=O)C1CCN(c2cnncc2)CC1
O[C@H]1[C@@H](O)[C@H](n2cnc3c(N)ncnc23)O[C@@H]1CNC(=O)C1CCN(c2ncncc2)CC1
O[C@H]1[C@@H](O)[C@H](n2cnc3c(N)ncnc23)O[C@@H]1CNC(=O)C1CN(c2ncncc2)CCC1
O[C@H]1[C@@H](O)[C@H](n2cnc3c(N)ncnc23)O[C@@H]1CNC(=O)C1CCN(c2nccnc2)CC1
O[C@H]1[C@@H](O)[C@H](n2cnc3c(N)ncnc23)O[C@@H]1CNC(=O)C1CN(c2nccnc2)CCC1
FC(F)(F)C=1N=C(C)N(CC(=O)NC[C@@H]2[C@@H](O)[C@@H](O)[C@H](n3cnc4c(N)ncnc34)O2)C(=O)C=1
S(=O)(=O)(NC[C@@H]1[C@@H](O)[C@@H](O)[C@H](n2cnc3c(N)ncnc23)O1)c1cnc2onc(C)c2c1
S(=O)(=O)(NC[C@@H]1[C@@H](O)[C@@H](O)[C@H](n2cnc3c(N)ncnc23)O1)c1c(C)ccc2nonc12
O[C@H]1[C@@H](O)[C@H](n2cnc3c(N)ncnc23)O[C@@H]1CNC(=O)C1S(=O)(=O)c2ccc(C)cc2C1
O[C@H]1[C@@H](O)[C@H](n2cnc3c(N)ncnc23)O[C@@H]1CNC(=O)CCN1C(=O)c2ncccc2C1
O[C@H]1[C@@H](O)[C@H](n2cnc3c(N)ncnc23)O[C@@H]1CNC(=O)C(=O)CC=1C(=O)N(C)c2ccccc2N=1
Ic1c(C(=O)NC[C@@H]2[C@@H](O)[C@@H](O)[C@H](n3cnc4c(N)ncnc34)O2)nccn1
O[C@H]1[C@@H](O)[C@H](n2cnc3c(N)ncnc23)O[C@@H]1CNC(=O)c1ccncc1
O[C@H]1[C@@H](O)[C@H](n2cnc3c(N)ncnc23)O[C@@H]1CNC(=O)c1cnccc1
O[C@H]1[C@@H](O)[C@H](n2cnc3c(N)ncnc23)O[C@@H]1CNC(=O)c1ncccc1
O[C@H]1[C@@H](O)[C@H](n2cnc3c(N)ncnc23)O[C@@H]1CNC(=O)C=1C(=O)N(CCOC)C(C)=CC=1C
O[C@H]1[C@@H](O)[C@H](n2cnc3c(N)ncnc23)O[C@@H]1CNC(=O)CN1C(=O)C2(CC1=O)CCCCC2
O[C@H]1[C@@H](O)[C@H](n2cnc3c(N)ncnc23)O[C@@H]1CNC(=O)CCN1C(=O)C2(CC1=O)CCCC2
O[C@H]1[C@@H](O)[C@H](n2cnc3c(N)ncnc23)O[C@@H]1CNC(=O)CCCCCN1C(=O)CCC1=O
S(=O)(=O)(N(C)c1ccc(C(=O)NC[C@@H]2[C@@H](O)[C@@H](O)[C@H](n3cnc4c(N)ncnc34)O2)cc1)C
S(=O)(=O)(N(C)c1cc(C(=O)NC[C@@H]2[C@@H](O)[C@@H](O)[C@H](n3cnc4c(N)ncnc34)O2)ccc1)C
S(=O)(=O)(N(C)c1c(C(=O)NC[C@@H]2[C@@H](O)[C@@H](O)[C@H](n3cnc4c(N)ncnc34)O2)cccc1)C
Brc1[n+]([O-])c(C(=O)NC[C@@H]2[C@@H](O)[C@@H](O)[C@H](n3cnc4c(N)ncnc34)O2)ccc1
S(=O)(=O)(C)c1oc(C=CC(=O)NC[C@@H]2[C@@H](O)[C@@H](O)[C@H](n3cnc4c(N)ncnc34)O2)cc1
O[C@H]1[C@@H](O)[C@H](n2cnc3c(N)ncnc23)O[C@@H]1CNC(=O)C1C(N(C)C(=O)C1)c1cnccc1
O[C@H]1[C@@H](O)[C@H](n2cnc3c(N)ncnc23)O[C@@H]1CNC(=O)C1CN(Cc2ccncc2)C(=O)C1
O[C@H]1[C@@H](O)[C@H](n2cnc3c(N)ncnc23)O[C@@H]1CNC(=O)C1CN(Cc2cnccc2)C(=O)C1
O[C@H]1[C@@H](O)[C@H](n2cnc3c(N)ncnc23)O[C@@H]1CNC(=O)C1CN(Cc2ncccc2)C(=O)C1
S(=O)(=O)(NC[C@@H]1[C@@H](O)[C@@H](O)[C@H](n2cnc3c(N)ncnc23)O1)c1cc(C(OC)=O)sc1
S(=O)(=O)(NC[C@@H]1[C@@H](O)[C@@H](O)[C@H](n2cnc3c(N)ncnc23)O1)c1c(C(OC)=O)csc1
S(=O)(=O)(NC[C@@H]1[C@@H](O)[C@@H](O)[C@H](n2cnc3c(N)ncnc23)O1)c1scc(C(OC)=O)c1
S(=O)(=O)(NC[C@@H]1[C@@H](O)[C@@H](O)[C@H](n2cnc3c(N)ncnc23)O1)c1c(C(OC)=O)scc1
S(=O)(=O)(NC[C@@H]1[C@@H](O)[C@@H](O)[C@H](n2cnc3c(N)ncnc23)O1)c1sc(C(OC)=O)cc1
O[C@H]1[C@@H](O)[C@H](n2cnc3c(N)ncnc23)O[C@@H]1CNC(=O)C1(C#N)C2(C1)CCOCC2
O[C@H]1[C@@H](O)[C@H](n2cnc3c(N)ncnc23)O[C@@H]1CNC(=O)CC1(C#N)CCOCC1
O[C@H]1[C@@H](O)[C@H](n2cnc3c(N)ncnc23)O[C@@H]1CNC(=O)C1OC(Cn2cncc2)CC1
O[C@H]1[C@@H](O)[C@H](n2cnc3c(N)ncnc23)O[C@@H]1CNC(=O)Cn1nc2ccccc2n1
O[C@H]1[C@@H](O)[C@H](n2cnc3c(N)ncnc23)O[C@@H]1CNC(=O)Cn1nc2cccnc2c1
O[C@H]1[C@@H](O)[C@H](n2cnc3c(N)ncnc23)O[C@@H]1CNC(=O)Cn1ncc2ncccc12
O[C@H]1[C@@H](O)[C@H](n2cnc3c(N)ncnc23)O[C@@H]1CNC(=O)Cn1nnc2ccccc12
O[C@H]1[C@@H](O)[C@H](n2cnc3c(N)ncnc23)O[C@@H]1CNC(=O)Cn1ncc2cccnc12
O[C@H]1[C@@H](O)[C@H](n2cnc3c(N)ncnc23)O[C@@H]1CNC(=O)C12OC(CC1)CC2
BrC(CS(=O)(=O)NC[C@@H]1[C@@H](O)[C@@H](O)[C@H](n2cnc3c(N)ncnc23)O1)=C
O[C@H]1[C@@H](O)[C@H](n2cnc3c(N)ncnc23)O[C@@H]1CNC(=O)C1(n2nccc2)CCN(C(=O)C=C)CC1
O[C@H]1[C@@H](O)[C@H](n2cnc3c(N)ncnc23)O[C@@H]1CNC(=O)CN1C(=O)N(C)C(=O)c2ccccc12
O[C@H]1[C@@H](O)[C@H](n2cnc3c(N)ncnc23)O[C@@H]1CNC(=O)CN1C(=O)N(C)c2ccccc2C1=O
S=C1N(C)C=CC=C1C(=O)NC[C@@H]1[C@@H](O)[C@@H](O)[C@H](n2cnc3c(N)ncnc23)O1
S=C1N(C)C=C(C(=O)NC[C@@H]2[C@@H](O)[C@@H](O)[C@H](n3cnc4c(N)ncnc34)O2)C=C1
S=C1N(C)C=CC(C(=O)NC[C@@H]2[C@@H](O)[C@@H](O)[C@H](n3cnc4c(N)ncnc34)O2)=C1
O[C@H]1[C@@H](O)[C@H](n2cnc3c(N)ncnc23)O[C@@H]1CNC(=O)C=1C(=O)C=CSC=1
O[C@H]1[C@@H](O)[C@H](n2cnc3c(N)ncnc23)O[C@@H]1CNC(=O)c1cnc2snnc2c1
O[C@H]1[C@@H](O)[C@H](n2cnc3c(N)ncnc23)O[C@@H]1CNC(=O)C1(n2nccc2)CCOCC1
S(=O)(=O)(OCC(=O)NC[C@@H]1[C@@H](O)[C@@H](O)[C@H](n2cnc3c(N)ncnc23)O1)c1ccc(C)cc1
O[C@H]1[C@@H](O)[C@H](n2cnc3c(N)ncnc23)O[C@@H]1CNC(=O)CCCc1oc(C)nn1
O[C@H]1[C@@H](O)[C@H](n2cnc3c(N)ncnc23)O[C@@H]1CNC(=O)CCCc1onc(C)n1
S(=O)(=O)(NC[C@@H]1[C@@H](O)[C@@H](O)[C@H](n2cnc3c(N)ncnc23)O1)c1cccc2C(=O)N(C)Cc12
O[C@H]1[C@@H](O)[C@H](n2cnc3c(N)ncnc23)O[C@@H]1CNC(=O)c1nc(COC)oc1
O[C@H]1[C@@H](O)[C@H](n2cnc3c(N)ncnc23)O[C@@H]1CNC(=O)c1c(COC)noc1
O[C@H]1[C@@H](O)[C@H](n2cnc3c(N)ncnc23)O[C@@H]1CNC(=O)c1c(COC)onc1
O[C@H]1[C@@H](O)[C@H](n2cnc3c(N)ncnc23)O[C@@H]1CNC(=O)c1noc(COC)c1
O[C@H]1[C@@H](O)[C@H](n2cnc3c(N)ncnc23)O[C@@H]1CNC(=O)c1onc(COC)c1
O[C@H]1[C@@H](O)[C@H](n2cnc3c(N)ncnc23)O[C@@H]1CNC(=O)c1n(C)c(C)nc1
O[C@H]1[C@@H](O)[C@H](n2cnc3c(N)ncnc23)O[C@@H]1CNC(=O)c1n(C)cnc1C
O[C@H]1[C@@H](O)[C@H](n2cnc3c(N)ncnc23)O[C@@H]1CNC(=O)c1nc(C)n(C)c1
O[C@H]1[C@@H](O)[C@H](n2cnc3c(N)ncnc23)O[C@@H]1CNC(=O)c1n(C)cc(C)n1
O[C@H]1[C@@H](O)[C@H](n2cnc3c(N)ncnc23)O[C@@H]1CNC(=O)c1c(C)n(C)cn1
O[C@H]1[C@@H](O)[C@H](n2cnc3c(N)ncnc23)O[C@@H]1CNC(=O)c1n(C)c(C)cn1
O[C@H]1[C@@H](O)[C@H](n2cnc3c(N)ncnc23)O[C@@H]1CNC(=O)c1c(C)n(C)nc1
O[C@H]1[C@@H](O)[C@H](n2cnc3c(N)ncnc23)O[C@@H]1CNC(=O)c1c(C)nn(C)c1
O[C@H]1[C@@H](O)[C@H](n2cnc3c(N)ncnc23)O[C@@H]1CNC(=O)c1nn(C)c(C)c1
O[C@H]1[C@@H](O)[C@H](n2cnc3c(N)ncnc23)O[C@@H]1CNC(=O)c1c(C)cn(C)n1
O[C@H]1[C@@H](O)[C@H](n2cnc3c(N)ncnc23)O[C@@H]1CNC(=O)c1n(C)nc(C)c1
O[C@H]1[C@@H](O)[C@H](n2cnc3c(N)ncnc23)O[C@@H]1CNC(=O)c1n(C)ncc1C
O[C@H]1[C@@H](O)[C@H](n2cnc3c(N)ncnc23)O[C@@H]1CNC(=O)C1CCN(c2nc(OC)ccn2)CC1
O[C@H]1[C@@H](O)[C@H](n2cnc3c(N)ncnc23)O[C@@H]1CNC(=O)C1CCN(c2ncnc(OC)c2)CC1
O[C@H]1[C@@H](O)[C@H](n2cnc3c(N)ncnc23)O[C@@H]1CNC(=O)C1CN(c2ncnc(OC)c2)CCC1
O[C@H]1[C@@H](O)[C@H](n2cnc3c(N)ncnc23)O[C@@H]1CNC(=O)C=1C(C)=Nc2c(C#N)cnn2C=1
O[C@H]1[C@@H](O)[C@H](n2cnc3c(N)ncnc23)O[C@@H]1CNC(=O)C=1n2ncc(C#N)c2N=C(C)C=1
O[C@H]1[C@@H](O)[C@H](n2cnc3c(N)ncnc23)O[C@@H]1CNC(=O)C1CN(C2=NC=Cn3nc(C)cc23)CC1
O[C@H]1[C@@H](O)[C@H](n2cnc3c(N)ncnc23)O[C@@H]1CNC(=O)C(C(C)C)N1C(=O)c2cnccc2C1=O
O[C@H]1[C@@H](O)[C@H](n2cnc3c(N)ncnc23)O[C@@H]1CNC(=O)C(C(C)C)N1C(=O)c2ncccc2C1=O
S(=O)(CC(=O)NC[C@@H]1[C@@H](O)[C@@H](O)[C@H](n2cnc3c(N)ncnc23)O1)c1ccc([N+](=O)[O-])cc1
O[C@H]1[C@@H](O)[C@H](n2cnc3c(N)ncnc23)O[C@@H]1CNC(=O)C1C(N(C)C(=O)C1)c1c(C)n(C)nc1
O[C@H]1[C@@H](O)[C@H](n2cnc3c(N)ncnc23)O[C@@H]1CNC(=O)C1CN(Cc2c(C)nn(C)c2)C(=O)C1
S(=O)(=O)(NC[C@@H]1[C@@H](O)[C@@H](O)[C@H](n2cnc3c(N)ncnc23)O1)c1cc(F)c(CC(OC)=O)cc1
O[C@H]1[C@@H](O)[C@H](n2cnc3c(N)ncnc23)O[C@@H]1CNC(=O)CN(C)c1ncnc(-n2cccc2)c1
S(=O)(=O)(C)c1ccc(C(=O)NC[C@@H]2[C@@H](O)[C@@H](O)[C@H](n3cnc4c(N)ncnc34)O2)cc1
S(=O)(=O)(C)c1cc(C(=O)NC[C@@H]2[C@@H](O)[C@@H](O)[C@H](n3cnc4c(N)ncnc34)O2)ccc1
S(=O)(=O)(C)c1c(C(=O)NC[C@@H]2[C@@H](O)[C@@H](O)[C@H](n3cnc4c(N)ncnc34)O2)cccc1
O[C@H]1[C@@H](O)[C@H](n2cnc3c(N)ncnc23)O[C@@H]1CNC(=O)c1cnc(OC)cc1
O[C@H]1[C@@H](O)[C@H](n2cnc3c(N)ncnc23)O[C@@H]1CNC(=O)c1cc(OC)ncc1
O[C@H]1[C@@H](O)[C@H](n2cnc3c(N)ncnc23)O[C@@H]1CNC(=O)c1nc(OC)ccc1
O[C@H]1[C@@H](O)[C@H](n2cnc3c(N)ncnc23)O[C@@H]1CNC(=O)c1c(OC)nccc1
O[C@H]1[C@@H](O)[C@H](n2cnc3c(N)ncnc23)O[C@@H]1CNC(=O)c1c(OC)ccnc1
O[C@H]1[C@@H](O)[C@H](n2cnc3c(N)ncnc23)O[C@@H]1CNC(=O)c1c(OC)cncc1
O[C@H]1[C@@H](O)[C@H](n2cnc3c(N)ncnc23)O[C@@H]1CNC(=O)c1c(OC)cccn1
O[C@H]1[C@@H](O)[C@H](n2cnc3c(N)ncnc23)O[C@@H]1CNC(=O)c1cc(OC)cnc1
O[C@H]1[C@@H](O)[C@H](n2cnc3c(N)ncnc23)O[C@@H]1CNC(=O)c1ncc(OC)cc1
O[C@H]1[C@@H](O)[C@H](n2cnc3c(N)ncnc23)O[C@@H]1CNC(=O)c1nccc(OC)c1
Brc1c(S(=O)(=O)NC[C@@H]2[C@@H](O)[C@@H](O)[C@H](n3cnc4c(N)ncnc34)O2)cn(C)n1
Brc1nn(C)c(S(=O)(=O)NC[C@@H]2[C@@H](O)[C@@H](O)[C@H](n3cnc4c(N)ncnc34)O2)c1
Brc1n(C)ncc1S(=O)(=O)NC[C@@H]1[C@@H](O)[C@@H](O)[C@H](n2cnc3c(N)ncnc23)O1
Brc1c(S(=O)(=O)NC[C@@H]2[C@@H](O)[C@@H](O)[C@H](n3cnc4c(N)ncnc34)O2)nn(C)c1
Brc1c(S(=O)(=O)NC[C@@H]2[C@@H](O)[C@@H](O)[C@H](n3cnc4c(N)ncnc34)O2)n(C)nc1
S(=O)(=O)(NC[C@@H]1[C@@H](O)[C@@H](O)[C@H](n2cnc3c(N)ncnc23)O1)c1sc(OCC)nc1
S(=O)(=O)(C)Cc1oc(C(=O)NC[C@@H]2[C@@H](O)[C@@H](O)[C@H](n3cnc4c(N)ncnc34)O2)cc1
O[C@H]1[C@@H](O)[C@H](n2cnc3c(N)ncnc23)O[C@@H]1CNC(=O)c1c(C)nc(C(=O)N(C)C)cc1
O[C@H]1[C@@H](O)[C@H](n2cnc3c(N)ncnc23)O[C@@H]1CNC(=O)C(=C)Cn1cncc1
Fc1c(C(=O)NC[C@@H]2[C@@H](O)[C@@H](O)[C@H](n3cnc4c(N)ncnc34)O2)ncc(C#N)c1
Fc1c(C#N)ncc(C(=O)NC[C@@H]2[C@@H](O)[C@@H](O)[C@H](n3cnc4c(N)ncnc34)O2)c1
Fc1c(C(=O)NC[C@@H]2[C@@H](O)[C@@H](O)[C@H](n3cnc4c(N)ncnc34)O2)nccc1C#N
O[C@H]1[C@@H](O)[C@H](n2cnc3c(N)ncnc23)O[C@@H]1CNC(=O)CN1C(=O)c2occc2C=C1
O[C@H]1[C@@H](O)[C@H](n2cnc3c(N)ncnc23)O[C@@H]1CNC(=O)C1(c2occn2)CC1
O[C@H]1[C@@H](O)[C@H](n2cnc3c(N)ncnc23)O[C@@H]1CNC(=O)C1(c2ocnc2)CC1
O[C@H]1[C@@H](O)[C@H](n2cnc3c(N)ncnc23)O[C@@H]1CNC(=O)C1(c2oncc2)CC1
O[C@H]1[C@@H](O)[C@H](n2cnc3c(N)ncnc23)O[C@@H]1CNC(=O)C=1CCC=1
O[C@H]1[C@@H](O)[C@H](n2cnc3c(N)ncnc23)O[C@@H]1CNC(=O)c1c(C)ncnc1C
O[C@H]1[C@@H](O)[C@H](n2cnc3c(N)ncnc23)O[C@@H]1CNC(=O)c1nc(C)cc(C)n1
O[C@H]1[C@@H](O)[C@H](n2cnc3c(N)ncnc23)O[C@@H]1CNC(=O)c1c(C)nnc(C)c1
O[C@H]1[C@@H](O)[C@H](n2cnc3c(N)ncnc23)O[C@@H]1CNC(=O)c1c(C)c(C)nnc1
O[C@H]1[C@@H](O)[C@H](n2cnc3c(N)ncnc23)O[C@@H]1CNC(=O)c1c(C)nc(C)nc1
O[C@H]1[C@@H](O)[C@H](n2cnc3c(N)ncnc23)O[C@@H]1CNC(=O)c1nc(C)nc(C)c1
O[C@H]1[C@@H](O)[C@H](n2cnc3c(N)ncnc23)O[C@@H]1CNC(=O)c1nnc(C)c(C)c1
O[C@H]1[C@@H](O)[C@H](n2cnc3c(N)ncnc23)O[C@@H]1CNC(=O)c1c(C)c(C)ncn1
O[C@H]1[C@@H](O)[C@H](n2cnc3c(N)ncnc23)O[C@@H]1CNC(=O)c1c(C)ncc(C)n1
O[C@H]1[C@@H](O)[C@H](n2cnc3c(N)ncnc23)O[C@@H]1CNC(=O)c1c(C)nc(C)cn1
O[C@H]1[C@@H](O)[C@H](n2cnc3c(N)ncnc23)O[C@@H]1CNC(=O)c1nc(C)c(C)nc1
O[C@H]1[C@@H](O)[C@H](n2cnc3c(N)ncnc23)O[C@@H]1CNC(=O)c1c(OCC#C)nccc1
P(=O)(C)(C)C1C(C(=O)NC[C@@H]2[C@@H](O)[C@@H](O)[C@H](n3cnc4c(N)ncnc34)O2)CCC1
O[C@H]1[C@@H](O)[C@H](n2cnc3c(N)ncnc23)O[C@@H]1CNC(=O)C1=Cn2nc(CC)nc2C=C1
O[C@H]1[C@@H](O)[C@H](n2cnc3c(N)ncnc23)O[C@@H]1CNC(=O)C1=Cn2c(CC)nnc2C=C1
O[C@H]1[C@@H](O)[C@H](n2cnc3c(N)ncnc23)O[C@@H]1CNC(=O)C=1C=Cn2c(CC)nnc2C=1
O[C@H]1[C@@H](O)[C@H](n2cnc3c(N)ncnc23)O[C@@H]1CNC(=O)C1=CC=Cn2c(CC)nnc12
O[C@H]1[C@@H](O)[C@H](n2cnc3c(N)ncnc23)O[C@@H]1CNC(=O)CCc1n2C=CC=Cc2nn1
O[C@H]1[C@@H](O)[C@H](n2cnc3c(N)ncnc23)O[C@@H]1CNC(=O)c1n2CCCc2nc1
O[C@H]1[C@@H](O)[C@H](n2cnc3c(N)ncnc23)O[C@@H]1CNC(=O)c1nc2n(CCC2)c1
O[C@H]1[C@@H](O)[C@H](n2cnc3c(N)ncnc23)O[C@@H]1CNC(=O)c1ncn2CCCc12
O[C@H]1[C@@H](O)[C@H](n2cnc3c(N)ncnc23)O[C@@H]1CNC(=O)c1n2CCCc2cn1
O[C@H]1[C@@H](O)[C@H](n2cnc3c(N)ncnc23)O[C@@H]1CNC(=O)c1cnn2CCCc12
O[C@H]1[C@@H](O)[C@H](n2cnc3c(N)ncnc23)O[C@@H]1CNC(=O)c1nn2CCCc2c1
O[C@H]1[C@@H](O)[C@H](n2cnc3c(N)ncnc23)O[C@@H]1CNC(=O)c1c(OC)n(C)nc1C
O[C@H]1[C@@H](O)[C@H](n2cnc3c(N)ncnc23)O[C@@H]1CNC(=O)c1cnn2CC(=C)COc12
O[C@H]1[C@@H](O)[C@H](n2cnc3c(N)ncnc23)O[C@@H]1CNC(=O)C1CCn2ccnc2C1
O[C@H]1[C@@H](O)[C@H](n2cnc3c(N)ncnc23)O[C@@H]1CNC(=O)C1Cn2ccnc2CC1
O[C@H]1[C@@H](O)[C@H](n2cnc3c(N)ncnc23)O[C@@H]1CNC(=O)CCc1n(C)ccn1
O[C@H]1[C@@H](O)[C@H](n2cnc3c(N)ncnc23)O[C@@H]1CNC(=O)CCc1ncn(C)c1
O[C@H]1[C@@H](O)[C@H](n2cnc3c(N)ncnc23)O[C@@H]1CNC(=O)Cn1c(CC)ncc1
O[C@H]1[C@@H](O)[C@H](n2cnc3c(N)ncnc23)O[C@@H]1CNC(=O)C1CCn2cncc2C1
O[C@H]1[C@@H](O)[C@H](n2cnc3c(N)ncnc23)O[C@@H]1CNC(=O)C1Cn2cncc2CC1
O[C@H]1[C@@H](O)[C@H](n2cnc3c(N)ncnc23)O[C@@H]1CNC(=O)C1CCn2nccc2C1
O[C@H]1[C@@H](O)[C@H](n2cnc3c(N)ncnc23)O[C@@H]1CNC(=O)C1Cn2nccc2CC1
O[C@H]1[C@@H](O)[C@H](n2cnc3c(N)ncnc23)O[C@@H]1CNC(=O)CCc1n(C)cnc1
O[C@H]1[C@@H](O)[C@H](n2cnc3c(N)ncnc23)O[C@@H]1CNC(=O)CCc1nn(C)cc1
O[C@H]1[C@@H](O)[C@H](n2cnc3c(N)ncnc23)O[C@@H]1CNC(=O)CCc1cn(C)nc1
O[C@H]1[C@@H](O)[C@H](n2cnc3c(N)ncnc23)O[C@@H]1CNC(=O)CCc1n(C)ncc1
O[C@H]1[C@@H](O)[C@H](n2cnc3c(N)ncnc23)O[C@@H]1CNC(=O)Cc1cn(CC)nc1
O[C@H]1[C@@H](O)[C@H](n2cnc3c(N)ncnc23)O[C@@H]1CNC(=O)Cc1nn(CC)cc1
O[C@H]1[C@@H](O)[C@H](n2cnc3c(N)ncnc23)O[C@@H]1CNC(=O)Cc1n(CC)ncc1
O[C@H]1[C@@H](O)[C@H](n2cnc3c(N)ncnc23)O[C@@H]1CNC(=O)Cn1ncc(CC)c1
O[C@H]1[C@@H](O)[C@H](n2cnc3c(N)ncnc23)O[C@@H]1CNC(=O)c1nnn(C2CCC2)c1
ClC1=CC(C(=O)NC[C@@H]2[C@@H](O)[C@@H](O)[C@H](n3cnc4c(N)ncnc34)O2)=Cn2cnnc12
S(=O)(=O)(C)c1c(OC)ccc(C(=O)NC[C@@H]2[C@@H](O)[C@@H](O)[C@H](n3cnc4c(N)ncnc34)O2)c1
S(=O)(=O)(C)c1cc(C(=O)NC[C@@H]2[C@@H](O)[C@@H](O)[C@H](n3cnc4c(N)ncnc34)O2)c(OC)cc1
O[C@H]1[C@@H](O)[C@H](n2cnc3c(N)ncnc23)O[C@@H]1CNC(=O)c1cc(OC)nc(OC)c1
O[C@H]1[C@@H](O)[C@H](n2cnc3c(N)ncnc23)O[C@@H]1CNC(=O)c1c(OC)nc(OC)cc1
O[C@H]1[C@@H](O)[C@H](n2cnc3c(N)ncnc23)O[C@@H]1CNC(=O)c1cc(OC)c(OC)nc1
O[C@H]1[C@@H](O)[C@H](n2cnc3c(N)ncnc23)O[C@@H]1CNC(=O)c1nc(OC)c(OC)cc1
O[C@H]1[C@@H](O)[C@H](n2cnc3c(N)ncnc23)O[C@@H]1CNC(=O)c1c(OC)cc(OC)nc1
O[C@H]1[C@@H](O)[C@H](n2cnc3c(N)ncnc23)O[C@@H]1CNC(=O)c1c(OC)ccc(OC)n1
O[C@H]1[C@@H](O)[C@H](n2cnc3c(N)ncnc23)O[C@@H]1CNC(=O)c1c(OC)nccc1OC
O[C@H]1[C@@H](O)[C@H](n2cnc3c(N)ncnc23)O[C@@H]1CNC(=O)c1nc(OC)cc(OC)c1
O[C@H]1[C@@H](O)[C@H](n2cnc3c(N)ncnc23)O[C@@H]1CNC(=O)c1c(OC)c(OC)ncc1
O[C@H]1[C@@H](O)[C@H](n2cnc3c(N)ncnc23)O[C@@H]1CNC(=O)c1ncc(OC)c(OC)c1
O[C@H]1[C@@H](O)[C@H](n2cnc3c(N)ncnc23)O[C@@H]1CNC(=O)c1c(OC)c(OC)ccn1
O[C@H]1[C@@H](O)[C@H](n2cnc3c(N)ncnc23)O[C@@H]1CNC(=O)c1c(OC)cc(OC)cn1
S(=O)(=O)(NC[C@@H]1[C@@H](O)[C@@H](O)[C@H](n2cnc3c(N)ncnc23)O1)Cc1ncsc1
O[C@H]1[C@@H](O)[C@H](n2cnc3c(N)ncnc23)O[C@@H]1CNC(=O)Cc1nc2SC(C)=Nn2c1
O[C@H]1[C@@H](O)[C@H](n2cnc3c(N)ncnc23)O[C@@H]1CNC(=O)C1OC(C2OCCC2)CC1
O[C@H]1[C@@H](O)[C@H](n2cnc3c(N)ncnc23)O[C@@H]1CNC(=O)c1c(CC(OC)=O)n(C)cc1
O[C@H]1[C@@H](O)[C@H](n2cnc3c(N)ncnc23)O[C@@H]1CNC(=O)c1sc(CC)nn1
O[C@H]1[C@@H](O)[C@H](n2cnc3c(N)ncnc23)O[C@@H]1CNC(=O)c1c(CC)nns1
S(=O)(=O)(NC[C@@H]1[C@@H](O)[C@@H](O)[C@H](n2cnc3c(N)ncnc23)O1)c1oc(C2CC2)nc1
O[C@H]1[C@@H](O)[C@H](n2cnc3c(N)ncnc23)O[C@@H]1CNC(=O)C1OC2(CC1)CCOCC2
O[C@H]1[C@@H](O)[C@H](n2cnc3c(N)ncnc23)O[C@@H]1CNC(=O)C1OC2(COCC2)CCC1
O[C@H]1[C@@H](O)[C@H](n2cnc3c(N)ncnc23)O[C@@H]1CNC(=O)CC1OCC2(OC1)CCC2
O[C@H]1[C@@H](O)[C@H](n2cnc3c(N)ncnc23)O[C@@H]1CNC(=O)CC1OC2(COC1)CCC2
O[C@H]1[C@@H](O)[C@H](n2cnc3c(N)ncnc23)O[C@@H]1CNC(=O)C1(C2OCCC2)OCCC1
S(=O)(=O)(N(CC(=O)NC[C@@H]1[C@@H](O)[C@@H](O)[C@H](n2cnc3c(N)ncnc23)O1)Cc1ccccc1)C
S(=O)(=O)(N(C)Cc1ccccc1)CC(=O)NC[C@@H]1[C@@H](O)[C@@H](O)[C@H](n2cnc3c(N)ncnc23)O1
O[C@H]1[C@@H](O)[C@H](n2cnc3c(N)ncnc23)O[C@@H]1CNC(=O)CC1CC(n2cnnc2)C1
O[C@H]1[C@@H](O)[C@H](n2cnc3c(N)ncnc23)O[C@@H]1CNC(=O)CCCCn1nncc1
O[C@H]1[C@@H](O)[C@H](n2cnc3c(N)ncnc23)O[C@@H]1CNC(=O)c1c(C)nc(OC)nc1C
O[C@H]1[C@@H](O)[C@H](n2cnc3c(N)ncnc23)O[C@@H]1CNC(=O)CCCn1nc(C(OC)=O)cc1
O[C@H]1[C@@H](O)[C@H](n2cnc3c(N)ncnc23)O[C@@H]1CNC(=O)CCn1nc(C(OCC)=O)cc1
O[C@H]1[C@@H](O)[C@H](n2cnc3c(N)ncnc23)O[C@@H]1CNC(=O)c1c(C(=O)N2CCCCC2)nccn1
S(=O)(=O)(NC[C@@H]1[C@@H](O)[C@@H](O)[C@H](n2cnc3c(N)ncnc23)O1)c1c(F)ccc2OCOc12
O[C@H]1[C@@H](O)[C@H](n2cnc3c(N)ncnc23)O[C@@H]1CNC(=O)CCc1nc(C)ncc1
O[C@H]1[C@@H](O)[C@H](n2cnc3c(N)ncnc23)O[C@@H]1CNC(=O)CC=C=C
O[C@H]1[C@@H](O)[C@H](n2cnc3c(N)ncnc23)O[C@@H]1CNC(=O)c1c(COCCOC)ocn1
O[C@H]1[C@@H](O)[C@H](n2cnc3c(N)ncnc23)O[C@@H]1CNC(=O)CCN1C(=O)C2CC(C)=CCC2C1=O
O[C@H]1[C@@H](O)[C@H](n2cnc3c(N)ncnc23)O[C@@H]1CNC(=O)c1c(C)n(CCOC)nc1
O[C@H]1[C@@H](O)[C@H](n2cnc3c(N)ncnc23)O[C@@H]1CNC(=O)c1c(C)nn(CCOC)c1
O[C@H]1[C@@H](O)[C@H](n2cnc3c(N)ncnc23)O[C@@H]1CNC(=O)c1nn(CCOC)c(C)c1
O[C@H]1[C@@H](O)[C@H](n2cnc3c(N)ncnc23)O[C@@H]1CNC(=O)c1n(CCOC)nc(C)c1
O[C@H]1[C@@H](O)[C@H](n2cnc3c(N)ncnc23)O[C@@H]1CNC(=O)CC(OC(C)(C)C)=O
O[C@H]1[C@@H](O)[C@H](n2cnc3c(N)ncnc23)O[C@@H]1CNC(=O)CCC(OC(C)C)=O
O[C@H]1[C@@H](O)[C@H](n2cnc3c(N)ncnc23)O[C@@H]1CNC(=O)C(OC(=O)CCC)C
O[C@H]1[C@@H](O)[C@H](n2cnc3c(N)ncnc23)O[C@@H]1CNC(=O)c1c(C)nc(N2C(=O)CCC2=O)s1
O[C@H]1[C@@H](O)[C@H](n2cnc3c(N)ncnc23)O[C@@H]1CNC(=O)C=1N=Cc2n(ccc2)C=1
O[C@H]1[C@@H](O)[C@H](n2cnc3c(N)ncnc23)O[C@@H]1CNC(=O)C=1N=Cn2cccc2C=1
O[C@H]1[C@@H](O)[C@H](n2cnc3c(N)ncnc23)O[C@@H]1CNC(=O)C1=NC=Cn2cccc12
O[C@H]1[C@@H](O)[C@H](n2cnc3c(N)ncnc23)O[C@@H]1CNC(=O)C=1n2cccc2C=NC=1
O[C@H]1[C@@H](O)[C@H](n2cnc3c(N)ncnc23)O[C@@H]1CNC(=O)C1(C(OC)=O)CCCC1
O[C@H]1[C@@H](O)[C@H](n2cnc3c(N)ncnc23)O[C@@H]1CNC(=O)CC12CC(C(OC)=O)(C1)C2
O[C@H]1[C@@H](O)[C@H](n2cnc3c(N)ncnc23)O[C@@H]1CNC(=O)C1(COC(=O)C)CCC1
O[C@H]1[C@@H](O)[C@H](n2cnc3c(N)ncnc23)O[C@@H]1CNC(=O)C1(C(OCC)=O)CCC1
O[C@H]1[C@@H](O)[C@H](n2cnc3c(N)ncnc23)O[C@@H]1CNC(=O)C1(C(OCC)=O)C2(C1)CC2
O[C@H]1[C@@H](O)[C@H](n2cnc3c(N)ncnc23)O[C@@H]1CNC(=O)CC1(CC(OC)=O)CC1
O[C@H]1[C@@H](O)[C@H](n2cnc3c(N)ncnc23)O[C@@H]1CNC(=O)CCCCC(OC)=O
O[C@H]1[C@@H](O)[C@H](n2cnc3c(N)ncnc23)O[C@@H]1CNC(=O)CCCC(OCC)=O
S(=O)(=O)(CCOC)c1ccc(C(=O)NC[C@@H]2[C@@H](O)[C@@H](O)[C@H](n3cnc4c(N)ncnc34)O2)cc1
S(=O)(=O)(CCOC)c1c(C(=O)NC[C@@H]2[C@@H](O)[C@@H](O)[C@H](n3cnc4c(N)ncnc34)O2)cccc1
S(=O)(=O)(NC[C@@H]1[C@@H](O)[C@@H](O)[C@H](n2cnc3c(N)ncnc23)O1)c1ccc(C#N)cc1
S(=O)(=O)(NC[C@@H]1[C@@H](O)[C@@H](O)[C@H](n2cnc3c(N)ncnc23)O1)c1cc(C#N)ccc1
S(=O)(=O)(NC[C@@H]1[C@@H](O)[C@@H](O)[C@H](n2cnc3c(N)ncnc23)O1)c1c(C#N)cccc1
FC(F)(F)Cn1nnc(C(=O)NC[C@@H]2[C@@H](O)[C@@H](O)[C@H](n3cnc4c(N)ncnc34)O2)c1
FC(F)(F)Cn1nc(C(=O)NC[C@@H]2[C@@H](O)[C@@H](O)[C@H](n3cnc4c(N)ncnc34)O2)cn1
O[C@H]1[C@@H](O)[C@H](n2cnc3c(N)ncnc23)O[C@@H]1CNC(=O)c1cc(OCCOC)ncc1
O[C@H]1[C@@H](O)[C@H](n2cnc3c(N)ncnc23)O[C@@H]1CNC(=O)c1cnc(OCCOC)cc1
O[C@H]1[C@@H](O)[C@H](n2cnc3c(N)ncnc23)O[C@@H]1CNC(=O)c1nc(OCCOC)ccc1
O[C@H]1[C@@H](O)[C@H](n2cnc3c(N)ncnc23)O[C@@H]1CNC(=O)c1c(OCCOC)nccc1
O[C@H]1[C@@H](O)[C@H](n2cnc3c(N)ncnc23)O[C@@H]1CNC(=O)c1c(OCCOC)ccnc1
O[C@H]1[C@@H](O)[C@H](n2cnc3c(N)ncnc23)O[C@@H]1CNC(=O)c1c(OCCOC)cncc1
O[C@H]1[C@@H](O)[C@H](n2cnc3c(N)ncnc23)O[C@@H]1CNC(=O)c1c(OCCOC)cccn1
O[C@H]1[C@@H](O)[C@H](n2cnc3c(N)ncnc23)O[C@@H]1CNC(=O)c1cc(OCCOC)cnc1
O[C@H]1[C@@H](O)[C@H](n2cnc3c(N)ncnc23)O[C@@H]1CNC(=O)c1ncc(OCCOC)cc1
O[C@H]1[C@@H](O)[C@H](n2cnc3c(N)ncnc23)O[C@@H]1CNC(=O)c1nccc(OCCOC)c1
O[C@H]1[C@@H](O)[C@H](n2cnc3c(N)ncnc23)O[C@@H]1CNC(=O)CN1C(=O)COc2ccc(C)cc12
S(=O)(=O)(NC[C@@H]1[C@@H](O)[C@@H](O)[C@H](n2cnc3c(N)ncnc23)O1)c1nn(C2C(F)(F)C2)cc1
O[C@H]1[C@@H](O)[C@H](n2cnc3c(N)ncnc23)O[C@@H]1CNC(=O)c1c(OC)nc(OC)c(OC)c1
O[C@H]1[C@@H](O)[C@H](n2cnc3c(N)ncnc23)O[C@@H]1CNC(=O)C1OC(c2ccccc2)=NO1
S(=O)(=O)(NC[C@@H]1[C@@H](O)[C@@H](O)[C@H](n2cnc3c(N)ncnc23)O1)Cc1snc(OC)c1
O[C@H]1[C@@H](O)[C@H](n2cnc3c(N)ncnc23)O[C@@H]1CNC(=O)C12COC(C1)C=CC2
O[C@H]1[C@@H](O)[C@H](n2cnc3c(N)ncnc23)O[C@@H]1CNC(=O)C1(C)OCC=CC1
O[C@H]1[C@@H](O)[C@H](n2cnc3c(N)ncnc23)O[C@@H]1CNC(=O)C=CC1OCCC1
O[C@H]1[C@@H](O)[C@H](n2cnc3c(N)ncnc23)O[C@@H]1CNC(=O)COC1CC=CC1
S(=O)(=O)(NC[C@@H]1[C@@H](O)[C@@H](O)[C@H](n2cnc3c(N)ncnc23)O1)c1ncn(C(C)C)c1
S(=O)(=O)(NC[C@@H]1[C@@H](O)[C@@H](O)[C@H](n2cnc3c(N)ncnc23)O1)c1cn(C(C)C)nc1
S(=O)(=O)(NC[C@@H]1[C@@H](O)[C@@H](O)[C@H](n2cnc3c(N)ncnc23)O1)c1nn(C(C)C)cc1
S(=O)(=O)(NC[C@@H]1[C@@H](O)[C@@H](O)[C@H](n2cnc3c(N)ncnc23)O1)c1n(C(C)C)ncc1
S(=O)(=O)(NC[C@@H]1[C@@H](O)[C@@H](O)[C@H](n2cnc3c(N)ncnc23)O1)c1cn(CC2CC2)nc1
S(=O)(=O)(NC[C@@H]1[C@@H](O)[C@@H](O)[C@H](n2cnc3c(N)ncnc23)O1)c1n(CC2CC2)ncc1
S(=O)(=O)(NC[C@@H]1[C@@H](O)[C@@H](O)[C@H](n2cnc3c(N)ncnc23)O1)c1ncn(CCC)c1
S(=O)(=O)(NC[C@@H]1[C@@H](O)[C@@H](O)[C@H](n2cnc3c(N)ncnc23)O1)c1cn(CCC)nc1
S(=O)(=O)(NC[C@@H]1[C@@H](O)[C@@H](O)[C@H](n2cnc3c(N)ncnc23)O1)c1nn(CCC)cc1
S(=O)(=O)(NC[C@@H]1[C@@H](O)[C@@H](O)[C@H](n2cnc3c(N)ncnc23)O1)c1n(CCC)ncc1
O[C@H]1[C@@H](O)[C@H](n2cnc3c(N)ncnc23)O[C@@H]1CNC(=O)C1(c2oncc2)CCOCC1
S(=O)(=O)(NC[C@@H]1[C@@H](O)[C@@H](O)[C@H](n2cnc3c(N)ncnc23)O1)c1cn(C)c(C(OCC)=O)c1
O[C@H]1[C@@H](O)[C@H](n2cnc3c(N)ncnc23)O[C@@H]1CNC(=O)C=1CC2(COCC2)C=1
O[C@H]1[C@@H](O)[C@H](n2cnc3c(N)ncnc23)O[C@@H]1CNC(=O)C=C1CCOCC1
O[C@H]1[C@@H](O)[C@H](n2cnc3c(N)ncnc23)O[C@@H]1CNC(=O)C=1CCOCCC=1
O[C@H]1[C@@H](O)[C@H](n2cnc3c(N)ncnc23)O[C@@H]1CNC(=O)CC=1CCOCC=1
Fc1cc(C(=O)NC[C@@H]2[C@@H](O)[C@@H](O)[C@H](n3cnc4c(N)ncnc34)O2)cc(-n2c(C)nnn2)c1
Fc1c(C(=O)NC[C@@H]2[C@@H](O)[C@@H](O)[C@H](n3cnc4c(N)ncnc34)O2)ccc(-n2c(C)nnn2)c1
S(CC(=O)NC[C@@H]1[C@@H](O)[C@@H](O)[C@H](n2cnc3c(N)ncnc23)O1)c1oc(CC)nn1
O[C@H]1[C@@H](O)[C@H](n2cnc3c(N)ncnc23)O[C@@H]1CNC(=O)c1nc2n(CCC(OC)C2)c1
O[C@H]1[C@@H](O)[C@H](n2cnc3c(N)ncnc23)O[C@@H]1CNC(=O)Cc1n(CCc2ccccc2)nnn1
O[C@H]1[C@@H](O)[C@H](n2cnc3c(N)ncnc23)O[C@@H]1CNC(=O)Cn1c(CCc2ccccc2)nnn1
O[C@H]1[C@@H](O)[C@H](n2cnc3c(N)ncnc23)O[C@@H]1CNC(=O)C1=C(OC)C=Cn2ccnc12
O[C@H]1[C@@H](O)[C@H](n2cnc3c(N)ncnc23)O[C@@H]1CNC(=O)C=1n2nccc2C(OC)=CC=1
S(CCC(=O)NC[C@@H]1[C@@H](O)[C@@H](O)[C@H](n2cnc3c(N)ncnc23)O1)C(=S)N1CCOCC1
O[C@H]1[C@@H](O)[C@H](n2cnc3c(N)ncnc23)O[C@@H]1CNC(=O)C=CC=C
S(=O)(=O)(NC[C@@H]1[C@@H](O)[C@@H](O)[C@H](n2cnc3c(N)ncnc23)O1)c1cc(C#N)c(OC)cc1
S(=O)(=O)(NC[C@@H]1[C@@H](O)[C@@H](O)[C@H](n2cnc3c(N)ncnc23)O1)c1c(OC)cc(C#N)cc1
S(=O)(=O)(NC[C@@H]1[C@@H](O)[C@@H](O)[C@H](n2cnc3c(N)ncnc23)O1)c1c(OC)ccc(C#N)c1
S(=O)(=O)(NC[C@@H]1[C@@H](O)[C@@H](O)[C@H](n2cnc3c(N)ncnc23)O1)c1c(C#N)cc(OC)cc1
S(=O)(=O)(NC[C@@H]1[C@@H](O)[C@@H](O)[C@H](n2cnc3c(N)ncnc23)O1)c1c(C#N)ccc(OC)c1
S(=O)(=O)(NC[C@@H]1[C@@H](O)[C@@H](O)[C@H](n2cnc3c(N)ncnc23)O1)CCC(C)(C)C#N
S(=O)(=O)(NC[C@@H]1[C@@H](O)[C@@H](O)[C@H](n2cnc3c(N)ncnc23)O1)CC(C)(C)CC#N
O[C@H]1[C@@H](O)[C@H](n2cnc3c(N)ncnc23)O[C@@H]1CNC(=O)COCc1onc(C2CC2)n1
S(=O)(=O)(NC[C@@H]1[C@@H](O)[C@@H](O)[C@H](n2cnc3c(N)ncnc23)O1)c1cnn2CC(C)(C)COc12
O[C@H]1[C@@H](O)[C@H](n2cnc3c(N)ncnc23)O[C@@H]1CNC(=O)C1CCCn2c(C)nnc12
S(C)CCC(=O)N1C(C(=O)NC[C@@H]2[C@@H](O)[C@@H](O)[C@H](n3cnc4c(N)ncnc34)O2)CCC1
S(=O)(=O)(NC[C@@H]1[C@@H](O)[C@@H](O)[C@H](n2cnc3c(N)ncnc23)O1)c1oc(C2CCOCC2)nc1
O[C@H]1[C@@H](O)[C@H](n2cnc3c(N)ncnc23)O[C@@H]1CNC(=O)c1nn(C)c2CCOCc12
O[C@H]1[C@@H](O)[C@H](n2cnc3c(N)ncnc23)O[C@@H]1CNC(=O)c1n(C)nc2CCOCc12
S(CC(=O)NC[C@@H]1[C@@H](O)[C@@H](O)[C@H](n2cnc3c(N)ncnc23)O1)CC(=O)N1CCCCC1
S(=O)(=O)(NC[C@@H]1[C@@H](O)[C@@H](O)[C@H](n2cnc3c(N)ncnc23)O1)C1(C)CCC1
S(=O)(=O)(NC[C@@H]1[C@@H](O)[C@@H](O)[C@H](n2cnc3c(N)ncnc23)O1)C1CCCC1
S(=O)(=O)(NC[C@@H]1[C@@H](O)[C@@H](O)[C@H](n2cnc3c(N)ncnc23)O1)C1C2(C1)CCC2
S(=O)(=O)(NC[C@@H]1[C@@H](O)[C@@H](O)[C@H](n2cnc3c(N)ncnc23)O1)C1CC2(C1)CC2
S(=O)(=O)(NC[C@@H]1[C@@H](O)[C@@H](O)[C@H](n2cnc3c(N)ncnc23)O1)C1(CC)CC1
O[C@H]1[C@@H](O)[C@H](n2cnc3c(N)ncnc23)O[C@@H]1CNC(=O)C1(C)CC2S(=O)(=O)C(C1)CC2
FCCn1c(C(=O)NC[C@@H]2[C@@H](O)[C@@H](O)[C@H](n3cnc4c(N)ncnc34)O2)cnc1
FCCn1cc(C(=O)NC[C@@H]2[C@@H](O)[C@@H](O)[C@H](n3cnc4c(N)ncnc34)O2)nc1
FCCn1ncc(C(=O)NC[C@@H]2[C@@H](O)[C@@H](O)[C@H](n3cnc4c(N)ncnc34)O2)c1
FCCn1nc(C(=O)NC[C@@H]2[C@@H](O)[C@@H](O)[C@H](n3cnc4c(N)ncnc34)O2)cc1
FCCn1c(C(=O)NC[C@@H]2[C@@H](O)[C@@H](O)[C@H](n3cnc4c(N)ncnc34)O2)ccn1
O[C@H]1[C@@H](O)[C@H](n2cnc3c(N)ncnc23)O[C@@H]1CNC(=O)C(OC)(C)C(OC(C)(C)C)=O
FC1(F)C(F)(C(=O)NC[C@@H]2[C@@H](O)[C@@H](O)[C@H](n3cnc4c(N)ncnc34)O2)C1
S(=O)(=O)(C)C1(C(=O)NC[C@@H]2[C@@H](O)[C@@H](O)[C@H](n3cnc4c(N)ncnc34)O2)CCCCC1
S(=O)(=O)(CCC(=O)NC[C@@H]1[C@@H](O)[C@@H](O)[C@H](n2cnc3c(N)ncnc23)O1)C1CCCC1
FC(F)COc1ncc(C(=O)NC[C@@H]2[C@@H](O)[C@@H](O)[C@H](n3cnc4c(N)ncnc34)O2)nc1
O[C@H]1[C@@H](O)[C@H](n2cnc3c(N)ncnc23)O[C@@H]1CNC(=O)c1nnn(CCC=C)c1
FC1CC(C(=O)NC[C@@H]2[C@@H](O)[C@@H](O)[C@H](n3cnc4c(N)ncnc34)O2)C1
FC1C(C(=O)NC[C@@H]2[C@@H](O)[C@@H](O)[C@H](n3cnc4c(N)ncnc34)O2)CC1
FC1C(C)(C(=O)NC[C@@H]2[C@@H](O)[C@@H](O)[C@H](n3cnc4c(N)ncnc34)O2)C1
FC1(C(=O)NC[C@@H]2[C@@H](O)[C@@H](O)[C@H](n3cnc4c(N)ncnc34)O2)C(C)C1
FC(C)(C)C(=O)NC[C@@H]1[C@@H](O)[C@@H](O)[C@H](n2cnc3c(N)ncnc23)O1
FC(C(=O)NC[C@@H]1[C@@H](O)[C@@H](O)[C@H](n2cnc3c(N)ncnc23)O1)C1CC1
FC(C)CC(=O)NC[C@@H]1[C@@H](O)[C@@H](O)[C@H](n2cnc3c(N)ncnc23)O1
FC(CC)C(=O)NC[C@@H]1[C@@H](O)[C@@H](O)[C@H](n2cnc3c(N)ncnc23)O1
O[C@H]1[C@@H](O)[C@H](n2cnc3c(N)ncnc23)O[C@@H]1CNC(=O)c1nc(C2(C)CC2)on1
O[C@H]1[C@@H](O)[C@H](n2cnc3c(N)ncnc23)O[C@@H]1CNC(=O)c1onc(C2(C)CC2)n1
O[C@H]1[C@@H](O)[C@H](n2cnc3c(N)ncnc23)O[C@@H]1CNC(=O)Cc1nc(C(C)C)on1
O[C@H]1[C@@H](O)[C@H](n2cnc3c(N)ncnc23)O[C@@H]1CNC(=O)Cc1onc(C2C(C)C2)n1
O[C@H]1[C@@H](O)[C@H](n2cnc3c(N)ncnc23)O[C@@H]1CNC(=O)C=1C(=O)N(C)c2ccccc2N=1
O[C@H]1[C@@H](O)[C@H](n2cnc3c(N)ncnc23)O[C@@H]1CNC(=O)CN1C(=O)C=Nc2ccccc12
FCC1(C(=O)NC[C@@H]2[C@@H](O)[C@@H](O)[C@H](n3cnc4c(N)ncnc34)O2)CC1
FCCCC(=O)NC[C@@H]1[C@@H](O)[C@@H](O)[C@H](n2cnc3c(N)ncnc23)O1
O[C@H]1[C@@H](O)[C@H](n2cnc3c(N)ncnc23)O[C@@H]1CNC(=O)CC1(C(OCC)=O)CCOCC1
S(=O)(=O)(CC#N)c1cc(C(=O)NC[C@@H]2[C@@H](O)[C@@H](O)[C@H](n3cnc4c(N)ncnc34)O2)c(F)cc1
O[C@H]1[C@@H](O)[C@H](n2cnc3c(N)ncnc23)O[C@@H]1CNC(=O)C1C(c2nnn(C)c2)OCCC1
S(=O)(=O)(NC[C@@H]1[C@@H](O)[C@@H](O)[C@H](n2cnc3c(N)ncnc23)O1)c1c(C)n(-c2ncccc2)nc1
S(=O)(=O)(NC[C@@H]1[C@@H](O)[C@@H](O)[C@H](n2cnc3c(N)ncnc23)O1)c1cn(-c2nccc(C)c2)nc1
S(C)C(C)C(=O)NC[C@@H]1[C@@H](O)[C@@H](O)[C@H](n2cnc3c(N)ncnc23)O1
O[C@H]1[C@@H](O)[C@H](n2cnc3c(N)ncnc23)O[C@@H]1CNC(=O)c1nc(C#C)sc1
O[C@H]1[C@@H](O)[C@H](n2cnc3c(N)ncnc23)O[C@@H]1CNC(=O)C1C2(c3cnccc3)COC1C2
O[C@H]1[C@@H](O)[C@H](n2cnc3c(N)ncnc23)O[C@@H]1CNC(=O)C=CCOC1CCOCC1
O[C@H]1[C@@H](O)[C@H](n2cnc3c(N)ncnc23)O[C@@H]1CNC(=O)c1ncn(C2=NC=Cn3nc(C)cc23)c1
O[C@H]1[C@@H](O)[C@H](n2cnc3c(N)ncnc23)O[C@@H]1CNC(=O)c1nn(C2=NC=Cn3nc(C)cc23)cc1
ClC=CC(=O)NC[C@@H]1[C@@H](O)[C@@H](O)[C@H](n2cnc3c(N)ncnc23)O1
ClC(=C)C(=O)NC[C@@H]1[C@@H](O)[C@@H](O)[C@H](n2cnc3c(N)ncnc23)O1
S(=O)(=O)(CC(=O)NC[C@@H]1[C@@H](O)[C@@H](O)[C@H](n2cnc3c(N)ncnc23)O1)Cc1ccc(C#N)cc1
O[C@H]1[C@@H](O)[C@H](n2cnc3c(N)ncnc23)O[C@@H]1CNC(=O)C12CSCC1C2
O[C@H]1[C@@H](O)[C@H](n2cnc3c(N)ncnc23)O[C@@H]1CNC(=O)C1CSCC1
O[C@H]1[C@@H](O)[C@H](n2cnc3c(N)ncnc23)O[C@@H]1CNC(=O)C1(C)CSC1
O[C@H]1[C@@H](O)[C@H](n2cnc3c(N)ncnc23)O[C@@H]1CNC(=O)CC1CSC1
S(C)CCC(=O)NC[C@@H]1[C@@H](O)[C@@H](O)[C@H](n2cnc3c(N)ncnc23)O1
S(CC)CC(=O)NC[C@@H]1[C@@H](O)[C@@H](O)[C@H](n2cnc3c(N)ncnc23)O1
O[C@H]1[C@@H](O)[C@H](n2cnc3c(N)ncnc23)O[C@@H]1CNC(=O)c1n2CC(C)CCc2nn1
O[C@H]1[C@@H](O)[C@H](n2cnc3c(N)ncnc23)O[C@@H]1CNC(=O)c1c(CC)n(CC)nn1
O[C@H]1[C@@H](O)[C@H](n2cnc3c(N)ncnc23)O[C@@H]1CNC(=O)c1c(CCC)n(C)nn1
S(=O)(=O)(NC[C@@H]1[C@@H](O)[C@@H](O)[C@H](n2cnc3c(N)ncnc23)O1)C(C)C(F)(F)F
S(=O)(=O)(CCC(=O)NC[C@@H]1[C@@H](O)[C@@H](O)[C@H](n2cnc3c(N)ncnc23)O1)Cc1n(CC)ncc1
S(=O)(=O)(CCC(=O)NC[C@@H]1[C@@H](O)[C@@H](O)[C@H](n2cnc3c(N)ncnc23)O1)Cc1nn(CC)cc1
O[C@H]1[C@@H](O)[C@H](n2cnc3c(N)ncnc23)O[C@@H]1CNC(=O)C(=O)Cc1nc2ccccc2nc1
O[C@H]1[C@@H](O)[C@H](n2cnc3c(N)ncnc23)O[C@@H]1CNC(=O)C1C(C(OC)=O)CC=CC1
O[C@H]1[C@@H](O)[C@H](n2cnc3c(N)ncnc23)O[C@@H]1CNC(=O)C1C(C(OC)=O)C=CCC1
O[C@H]1[C@@H](O)[C@H](n2cnc3c(N)ncnc23)O[C@@H]1CNC(=O)C(C)COC(=O)C(C)=C
O[C@H]1[C@@H](O)[C@H](n2cnc3c(N)ncnc23)O[C@@H]1CNC(=O)C=CC(OCC(C)C)=O
S(=O)(=O)(NC[C@@H]1[C@@H](O)[C@@H](O)[C@H](n2cnc3c(N)ncnc23)O1)CCC(F)(F)F
O[C@H]1[C@@H](O)[C@H](n2cnc3c(N)ncnc23)O[C@@H]1CNC(=O)CC1(c2ccccc2)CS(=O)(=O)C1
Clc1cnc(C(=O)NC[C@@H]2[C@@H](O)[C@@H](O)[C@H](n3cnc4c(N)ncnc34)O2)nc1
Clc1cc(C(=O)NC[C@@H]2[C@@H](O)[C@@H](O)[C@H](n3cnc4c(N)ncnc34)O2)nnc1
Clc1nncc(C(=O)NC[C@@H]2[C@@H](O)[C@@H](O)[C@H](n3cnc4c(N)ncnc34)O2)c1
Clc1nnc(C(=O)NC[C@@H]2[C@@H](O)[C@@H](O)[C@H](n3cnc4c(N)ncnc34)O2)cc1
Clc1c(C(=O)NC[C@@H]2[C@@H](O)[C@@H](O)[C@H](n3cnc4c(N)ncnc34)O2)ccnn1
Clc1ncnc(C(=O)NC[C@@H]2[C@@H](O)[C@@H](O)[C@H](n3cnc4c(N)ncnc34)O2)c1
Clc1c(C(=O)NC[C@@H]2[C@@H](O)[C@@H](O)[C@H](n3cnc4c(N)ncnc34)O2)ncnc1
Clc1c(C(=O)NC[C@@H]2[C@@H](O)[C@@H](O)[C@H](n3cnc4c(N)ncnc34)O2)cncn1
Clc1ncc(C(=O)NC[C@@H]2[C@@H](O)[C@@H](O)[C@H](n3cnc4c(N)ncnc34)O2)nc1
Clc1nc(C(=O)NC[C@@H]2[C@@H](O)[C@@H](O)[C@H](n3cnc4c(N)ncnc34)O2)cnc1
Clc1nc(C(=O)NC[C@@H]2[C@@H](O)[C@@H](O)[C@H](n3cnc4c(N)ncnc34)O2)ncc1
Clc1c(C(=O)NC[C@@H]2[C@@H](O)[C@@H](O)[C@H](n3cnc4c(N)ncnc34)O2)nccn1
O[C@H]1[C@@H](O)[C@H](n2cnc3c(N)ncnc23)O[C@@H]1CNC(=O)C12C3C4C5(C)C3C1C5C24
O[C@H]1[C@@H](O)[C@H](n2cnc3c(N)ncnc23)O[C@@H]1CNC(=O)CC12C3C4C1C1C2C3C41
O[C@H]1[C@@H](O)[C@H](n2cnc3c(N)ncnc23)O[C@@H]1CNC(=O)c1oc(-c2ccncc2)nn1
O[C@H]1[C@@H](O)[C@H](n2cnc3c(N)ncnc23)O[C@@H]1CNC(=O)c1onc(-c2ccncc2)n1
O[C@H]1[C@@H](O)[C@H](n2cnc3c(N)ncnc23)O[C@@H]1CNC(=O)c1c(-c2nccnc2)ocn1
O[C@H]1[C@@H](O)[C@H](n2cnc3c(N)ncnc23)O[C@@H]1CNC(=O)c1noc(-c2nccnc2)c1
O[C@H]1[C@@H](O)[C@H](n2cnc3c(N)ncnc23)O[C@@H]1CNC(=O)c1nc(-c2cnccc2)on1
O[C@H]1[C@@H](O)[C@H](n2cnc3c(N)ncnc23)O[C@@H]1CNC(=O)c1onc(-c2cnccc2)n1
O[C@H]1[C@@H](O)[C@H](n2cnc3c(N)ncnc23)O[C@@H]1CNC(=O)c1onc(-c2ncccc2)n1
S(=O)(=O)(NC[C@@H]1[C@@H](O)[C@@H](O)[C@H](n2cnc3c(N)ncnc23)O1)C1CC(C)OC(C)C1
O[C@H]1[C@@H](O)[C@H](n2cnc3c(N)ncnc23)O[C@@H]1CNC(=O)C(=O)C1CCCC1
O[C@H]1[C@@H](O)[C@H](n2cnc3c(N)ncnc23)O[C@@H]1CNC(=O)C(=O)CCCC
O[C@H]1[C@@H](O)[C@H](n2cnc3c(N)ncnc23)O[C@@H]1CNC(=O)C1CCC(Cn2nnnc2)CC1
S(=O)(=O)(NC[C@@H]1[C@@H](O)[C@@H](O)[C@H](n2cnc3c(N)ncnc23)O1)CC(C(OC)=O)c1ccccc1
O[C@H]1[C@@H](O)[C@H](n2cnc3c(N)ncnc23)O[C@@H]1CNC(=O)C1N(C(=O)Cc2ccccc2)C(=O)CC1
O[C@H]1[C@@H](O)[C@H](n2cnc3c(N)ncnc23)O[C@@H]1CNC(=O)C1C2(c3cnc(OC)cc3)COC1C2
O[C@H]1[C@@H](O)[C@H](n2cnc3c(N)ncnc23)O[C@@H]1CNC(=O)C1(C#N)CN(C(OC(C)(C)C)=O)C1
S(=O)(=O)(NC[C@@H]1[C@@H](O)[C@@H](O)[C@H](n2cnc3c(N)ncnc23)O1)C1CC(C)(C)OCC1
S(=O)(=O)(NC[C@@H]1[C@@H](O)[C@@H](O)[C@H](n2cnc3c(N)ncnc23)O1)C1CCC2COC1CC2
S(=O)(=O)(NC[C@@H]1[C@@H](O)[C@@H](O)[C@H](n2cnc3c(N)ncnc23)O1)C1CC2(C1)CC(OC)C2
S(=O)(=O)(NC[C@@H]1[C@@H](O)[C@@H](O)[C@H](n2cnc3c(N)ncnc23)O1)C1CCC(OC)CC1
S(=O)(=O)(NC[C@@H]1[C@@H](O)[C@@H](O)[C@H](n2cnc3c(N)ncnc23)O1)C1CC(OC)CCC1
S(=O)(=O)(NC[C@@H]1[C@@H](O)[C@@H](O)[C@H](n2cnc3c(N)ncnc23)O1)CC1OC(C)CCC1
S(=O)(=O)(NC[C@@H]1[C@@H](O)[C@@H](O)[C@H](n2cnc3c(N)ncnc23)O1)CC1OC(C)(C)CC1
S(=O)(=O)(NC[C@@H]1[C@@H](O)[C@@H](O)[C@H](n2cnc3c(N)ncnc23)O1)C1C(OC)CCCC1
S(=O)(=O)(NC[C@@H]1[C@@H](O)[C@@H](O)[C@H](n2cnc3c(N)ncnc23)O1)CC1OC(C2CC2)CC1
S(=O)(=O)(NC[C@@H]1[C@@H](O)[C@@H](O)[C@H](n2cnc3c(N)ncnc23)O1)C1C(OCC)CCC1
O[C@H]1[C@@H](O)[C@H](n2cnc3c(N)ncnc23)O[C@@H]1CNC(=O)c1n2N=C(C)C=Cc2nc1
O[C@H]1[C@@H](O)[C@H](n2cnc3c(N)ncnc23)O[C@@H]1CNC(=O)c1nc2n(C(C)=CN=C2)c1
O[C@H]1[C@@H](O)[C@H](n2cnc3c(N)ncnc23)O[C@@H]1CNC(=O)c1nc2n(C(C)=NC=C2)c1
O[C@H]1[C@@H](O)[C@H](n2cnc3c(N)ncnc23)O[C@@H]1CNC(=O)c1nc2C(C)=CN=Cn2c1
O[C@H]1[C@@H](O)[C@H](n2cnc3c(N)ncnc23)O[C@@H]1CNC(=O)c1nc2n(c1)C=NC(C)=C2
O[C@H]1[C@@H](O)[C@H](n2cnc3c(N)ncnc23)O[C@@H]1CNC(=O)c1cnn2C(C)=CN=Cc12
O[C@H]1[C@@H](O)[C@H](n2cnc3c(N)ncnc23)O[C@@H]1CNC(=O)c1cnn2C=CN=C(C)c12
O[C@H]1[C@@H](O)[C@H](n2cnc3c(N)ncnc23)O[C@@H]1CNC(=O)c1cnn2C=C(C)N=Cc12
O[C@H]1[C@@H](O)[C@H](n2cnc3c(N)ncnc23)O[C@@H]1CNC(=O)C#Cc1c(C)n(C)nc1C
O[C@H]1[C@@H](O)[C@H](n2cnc3c(N)ncnc23)O[C@@H]1CNC(=O)C1Cn2c(C)c(C)[nH+]c2CC1
O[C@H]1[C@@H](O)[C@H](n2cnc3c(N)ncnc23)O[C@@H]1CNC(=O)C1CCn2c(C)c(C)[nH+]c2C1
O[C@H]1[C@@H](O)[C@H](n2cnc3c(N)ncnc23)O[C@@H]1CNC(=O)CC(n1nnnc1)c1ccccc1
O[C@H]1[C@@H](O)[C@H](n2cnc3c(N)ncnc23)O[C@@H]1CNC(=O)C1=Cn2ncc(C)c2N=C1
O[C@H]1[C@@H](O)[C@H](n2cnc3c(N)ncnc23)O[C@@H]1CNC(=O)C1=Cn2nc(C)cc2N=C1
O[C@H]1[C@@H](O)[C@H](n2cnc3c(N)ncnc23)O[C@@H]1CNC(=O)C1=Nc2c(C)cnn2C=C1
O[C@H]1[C@@H](O)[C@H](n2cnc3c(N)ncnc23)O[C@@H]1CNC(=O)C=1n2nc(C)cc2N=CC=1
S(=O)(=O)(NC[C@@H]1[C@@H](O)[C@@H](O)[C@H](n2cnc3c(N)ncnc23)O1)C1CC2(C1)CCOCC2
S(=O)(=O)(NC[C@@H]1[C@@H](O)[C@@H](O)[C@H](n2cnc3c(N)ncnc23)O1)CC12C3(OCC1C2)CCC3
S(=O)(=O)(NC[C@@H]1[C@@H](O)[C@@H](O)[C@H](n2cnc3c(N)ncnc23)O1)CC12COC(C1)CCC2
S(=O)(=O)(NC[C@@H]1[C@@H](O)[C@@H](O)[C@H](n2cnc3c(N)ncnc23)O1)CC12OCC(C1)CCC2
S(=O)(=O)(NC[C@@H]1[C@@H](O)[C@@H](O)[C@H](n2cnc3c(N)ncnc23)O1)CC12CC(C)(OC1)CC2
S(=O)(=O)(NC[C@@H]1[C@@H](O)[C@@H](O)[C@H](n2cnc3c(N)ncnc23)O1)CC12COC(CC1)CC2
S(=O)(=O)(NC[C@@H]1[C@@H](O)[C@@H](O)[C@H](n2cnc3c(N)ncnc23)O1)CC12OCC(CC1)CC2
S(=O)(=O)(NC[C@@H]1[C@@H](O)[C@@H](O)[C@H](n2cnc3c(N)ncnc23)O1)CC12OCC(C)(C1)CC2
S(=O)(=O)(NC[C@@H]1[C@@H](O)[C@@H](O)[C@H](n2cnc3c(N)ncnc23)O1)CC1OCC2(C1)CCC2
S(=O)(=O)(NC[C@@H]1[C@@H](O)[C@@H](O)[C@H](n2cnc3c(N)ncnc23)O1)CC1(C)OCCCC1
S(=O)(=O)(NC[C@@H]1[C@@H](O)[C@@H](O)[C@H](n2cnc3c(N)ncnc23)O1)CCC1OCCCC1
S(=O)(=O)(NC[C@@H]1[C@@H](O)[C@@H](O)[C@H](n2cnc3c(N)ncnc23)O1)CC1(OC)CCCC1
S(=O)(=O)(NC[C@@H]1[C@@H](O)[C@@H](O)[C@H](n2cnc3c(N)ncnc23)O1)CC1(OCC)CCC1
O[C@H]1[C@@H](O)[C@H](n2cnc3c(N)ncnc23)O[C@@H]1CNC(=O)C=1N(C)C(=O)N2CCCCC=12
O[C@H]1[C@@H](O)[C@H](n2cnc3c(N)ncnc23)O[C@@H]1CNC(=O)C(=O)c1cc(C#N)c(OC)cc1
S(=O)(=O)(NC[C@@H]1[C@@H](O)[C@@H](O)[C@H](n2cnc3c(N)ncnc23)O1)c1c(C)occ1
S(=O)(=O)(NC[C@@H]1[C@@H](O)[C@@H](O)[C@H](n2cnc3c(N)ncnc23)O1)c1c(C)coc1
S(=O)(=O)(NC[C@@H]1[C@@H](O)[C@@H](O)[C@H](n2cnc3c(N)ncnc23)O1)c1oc(C)cc1
S(=O)(=O)(NC[C@@H]1[C@@H](O)[C@@H](O)[C@H](n2cnc3c(N)ncnc23)O1)c1occ(C)c1
O[C@H]1[C@@H](O)[C@H](n2cnc3c(N)ncnc23)O[C@@H]1CNC(=O)CCCc1onc(-c2c(C)non2)n1
O[C@H]1[C@@H](O)[C@H](n2cnc3c(N)ncnc23)O[C@@H]1CNC(=O)C1=Cn2ccnc2C=C1
O[C@H]1[C@@H](O)[C@H](n2cnc3c(N)ncnc23)O[C@@H]1CNC(=O)C=1C=Cn2ccnc2C=1
O[C@H]1[C@@H](O)[C@H](n2cnc3c(N)ncnc23)O[C@@H]1CNC(=O)C1=CC=Cn2ccnc12
O[C@H]1[C@@H](O)[C@H](n2cnc3c(N)ncnc23)O[C@@H]1CNC(=O)C=1n2ccnc2C=CC=1
O[C@H]1[C@@H](O)[C@H](n2cnc3c(N)ncnc23)O[C@@H]1CNC(=O)C=1C=Cn2cncc2C=1
O[C@H]1[C@@H](O)[C@H](n2cnc3c(N)ncnc23)O[C@@H]1CNC(=O)C1=Cn2cncc2C=C1
O[C@H]1[C@@H](O)[C@H](n2cnc3c(N)ncnc23)O[C@@H]1CNC(=O)C1=CC=Cn2cncc12
O[C@H]1[C@@H](O)[C@H](n2cnc3c(N)ncnc23)O[C@@H]1CNC(=O)C=1n2cncc2C=CC=1
O[C@H]1[C@@H](O)[C@H](n2cnc3c(N)ncnc23)O[C@@H]1CNC(=O)C=1C=Cn2nccc2C=1
O[C@H]1[C@@H](O)[C@H](n2cnc3c(N)ncnc23)O[C@@H]1CNC(=O)C1=Cn2nccc2C=C1
O[C@H]1[C@@H](O)[C@H](n2cnc3c(N)ncnc23)O[C@@H]1CNC(=O)C1=CC=Cn2nccc12
O[C@H]1[C@@H](O)[C@H](n2cnc3c(N)ncnc23)O[C@@H]1CNC(=O)C=1n2nccc2C=CC=1
FC(C(=O)NC[C@@H]1[C@@H](O)[C@@H](O)[C@H](n2cnc3c(N)ncnc23)O1)C1CCOCC1
FCC1CC(OC)(C(=O)NC[C@@H]2[C@@H](O)[C@@H](O)[C@H](n3cnc4c(N)ncnc34)O2)C1
FCCOC1CC(C(=O)NC[C@@H]2[C@@H](O)[C@@H](O)[C@H](n3cnc4c(N)ncnc34)O2)C1
Clc1c(C(=O)NC[C@@H]2[C@@H](O)[C@@H](O)[C@H](n3cnc4c(N)ncnc34)O2)cc(S(=O)(=O)C)nc1
Clc1c(C(=O)NC[C@@H]2[C@@H](O)[C@@H](O)[C@H](n3cnc4c(N)ncnc34)O2)nc(S(=O)(=O)C)cc1
Clc1c(C(=O)NC[C@@H]2[C@@H](O)[C@@H](O)[C@H](n3cnc4c(N)ncnc34)O2)c(OC)ncn1
Clc1nc(OC)c(C(=O)NC[C@@H]2[C@@H](O)[C@@H](O)[C@H](n3cnc4c(N)ncnc34)O2)nc1
Clc1nc(OC)nc(C(=O)NC[C@@H]2[C@@H](O)[C@@H](O)[C@H](n3cnc4c(N)ncnc34)O2)c1
O[C@H]1[C@@H](O)[C@H](n2cnc3c(N)ncnc23)O[C@@H]1CNC(=O)c1nn(C=C=C)cc1
FCC1(C(=O)NC[C@@H]2[C@@H](O)[C@@H](O)[C@H](n3cnc4c(N)ncnc34)O2)CCOCC1
O[C@H]1[C@@H](O)[C@H](n2cnc3c(N)ncnc23)O[C@@H]1CNC(=O)CCOCCCOCCC(OCC)=O
O[C@H]1[C@@H](O)[C@H](n2cnc3c(N)ncnc23)O[C@@H]1CNC(=O)C(C)(C)c1cncnc1
O[C@H]1[C@@H](O)[C@H](n2cnc3c(N)ncnc23)O[C@@H]1CNC(=O)C(C)(C)c1ncncc1
O[C@H]1[C@@H](O)[C@H](n2cnc3c(N)ncnc23)O[C@@H]1CNC(=O)C(C)(C)c1nccnc1
S(CC(=O)NC[C@@H]1[C@@H](O)[C@@H](O)[C@H](n2cnc3c(N)ncnc23)O1)c1n(-c2ccccc2)nnn1
O[C@H]1[C@@H](O)[C@H](n2cnc3c(N)ncnc23)O[C@@H]1CNC(=O)Cn1cccc1
S(C)CCC(OC)C(=O)NC[C@@H]1[C@@H](O)[C@@H](O)[C@H](n2cnc3c(N)ncnc23)O1
O[C@H]1[C@@H](O)[C@H](n2cnc3c(N)ncnc23)O[C@@H]1CNC(=O)C1CCN(c2scnn2)CC1
S(=O)(=O)(NC[C@@H]1[C@@H](O)[C@@H](O)[C@H](n2cnc3c(N)ncnc23)O1)c1ccc(Cn2ncnc2)cc1
S(=O)(=O)(NC[C@@H]1[C@@H](O)[C@@H](O)[C@H](n2cnc3c(N)ncnc23)O1)c1cc(Cn2cnnc2)ccc1
S(=O)(=O)(NC[C@@H]1[C@@H](O)[C@@H](O)[C@H](n2cnc3c(N)ncnc23)O1)c1c(Cn2ncnc2)cccc1
S(=O)(=O)(NC[C@@H]1[C@@H](O)[C@@H](O)[C@H](n2cnc3c(N)ncnc23)O1)CCCC=C
O[C@H]1[C@@H](O)[C@H](n2cnc3c(N)ncnc23)O[C@@H]1CNC(=O)c1ncsc1
O[C@H]1[C@@H](O)[C@H](n2cnc3c(N)ncnc23)O[C@@H]1CNC(=O)c1scnc1
O[C@H]1[C@@H](O)[C@H](n2cnc3c(N)ncnc23)O[C@@H]1CNC(=O)c1csnc1
O[C@H]1[C@@H](O)[C@H](n2cnc3c(N)ncnc23)O[C@@H]1CNC(=O)c1sccn1
O[C@H]1[C@@H](O)[C@H](n2cnc3c(N)ncnc23)O[C@@H]1CNC(=O)c1nscc1
O[C@H]1[C@@H](O)[C@H](n2cnc3c(N)ncnc23)O[C@@H]1CNC(=O)c1sncc1
O[C@H]1[C@@H](O)[C@H](n2cnc3c(N)ncnc23)O[C@@H]1CNC(=O)CC(n1nnnc1)c1ccc(OC)cc1
O[C@H]1[C@@H](O)[C@H](n2cnc3c(N)ncnc23)O[C@@H]1CNC(=O)c1nn(Cc2nc(CC)on2)cc1
S(=O)(=O)(NC[C@@H]1[C@@H](O)[C@@H](O)[C@H](n2cnc3c(N)ncnc23)O1)c1ccc([N+](=O)[O-])cc1
S(=O)(=O)(NC[C@@H]1[C@@H](O)[C@@H](O)[C@H](n2cnc3c(N)ncnc23)O1)c1c([N+](=O)[O-])cccc1
O[C@H]1[C@@H](O)[C@H](n2cnc3c(N)ncnc23)O[C@@H]1CNC(=O)C(C)(C)C=1CCS(=O)(=O)CC=1
S(=O)(=O)(NC[C@@H]1[C@@H](O)[C@@H](O)[C@H](n2cnc3c(N)ncnc23)O1)c1ccc2N(C)C(=O)CCc2c1
S(=O)(=O)(NC[C@@H]1[C@@H](O)[C@@H](O)[C@H](n2cnc3c(N)ncnc23)O1)c1ccc2N(C(=O)C)CCc2c1
S(=O)(=O)(NC[C@@H]1[C@@H](O)[C@@H](O)[C@H](n2cnc3c(N)ncnc23)O1)c1ccc2CCN(C(=O)C)c2c1
O[C@H]1[C@@H](O)[C@H](n2cnc3c(N)ncnc23)O[C@@H]1CNC(=O)C=1CCCN2C=C(C)NC=12
O[C@H]1[C@@H](O)[C@H](n2cnc3c(N)ncnc23)O[C@@H]1CNC(=O)C1CN(C(=O)c2ccccc2)C1
O[C@H]1[C@@H](O)[C@H](n2cnc3c(N)ncnc23)O[C@@H]1CNC(=O)CN(C)C(=O)c1ccccc1
S(=O)(=O)(NC[C@@H]1[C@@H](O)[C@@H](O)[C@H](n2cnc3c(N)ncnc23)O1)CCc1ccc2OCOc2c1
S(=O)(=O)(N(CC(=O)NC[C@@H]1[C@@H](O)[C@@H](O)[C@H](n2cnc3c(N)ncnc23)O1)c1ccc(C)cc1)C
S(=O)(=O)(N(CC(=O)NC[C@@H]1[C@@H](O)[C@@H](O)[C@H](n2cnc3c(N)ncnc23)O1)c1c(C)cccc1)C
S(=O)(=O)(N(CC(=O)NC[C@@H]1[C@@H](O)[C@@H](O)[C@H](n2cnc3c(N)ncnc23)O1)c1cc(C)ccc1)C
O[C@H]1[C@@H](O)[C@H](n2cnc3c(N)ncnc23)O[C@@H]1CNC(=O)c1c(N(C)C)ccnc1
O[C@H]1[C@@H](O)[C@H](n2cnc3c(N)ncnc23)O[C@@H]1CNC(=O)c1cc(N(C)C)ncc1
O[C@H]1[C@@H](O)[C@H](n2cnc3c(N)ncnc23)O[C@@H]1CNC(=O)c1cnc(N(C)C)cc1
O[C@H]1[C@@H](O)[C@H](n2cnc3c(N)ncnc23)O[C@@H]1CNC(=O)c1cc(N(C)C)cnc1
O[C@H]1[C@@H](O)[C@H](n2cnc3c(N)ncnc23)O[C@@H]1CNC(=O)c1c(N(C)C)nccc1
O[C@H]1[C@@H](O)[C@H](n2cnc3c(N)ncnc23)O[C@@H]1CNC(=O)c1nc(N(C)C)ccc1
O[C@H]1[C@@H](O)[C@H](n2cnc3c(N)ncnc23)O[C@@H]1CNC(=O)c1nccc(N(C)C)c1
O[C@H]1[C@@H](O)[C@H](n2cnc3c(N)ncnc23)O[C@@H]1CNC(=O)c1c(N(C)C)cncc1
O[C@H]1[C@@H](O)[C@H](n2cnc3c(N)ncnc23)O[C@@H]1CNC(=O)c1ncc(N(C)C)cc1
O[C@H]1[C@@H](O)[C@H](n2cnc3c(N)ncnc23)O[C@@H]1CNC(=O)c1c(N(C)C)cccn1
O[C@H]1[C@@H](O)[C@H](n2cnc3c(N)ncnc23)O[C@@H]1CNC(=O)c1cc(CC#N)ncc1
O[C@H]1[C@@H](O)[C@H](n2cnc3c(N)ncnc23)O[C@@H]1CNC(=O)c1ncc(CC#N)cc1
O[C@H]1[C@@H](O)[C@H](n2cnc3c(N)ncnc23)O[C@@H]1CNC(=O)c1c(CC#N)nccc1
O[C@H]1[C@@H](O)[C@H](n2cnc3c(N)ncnc23)O[C@@H]1CNC(=O)c1nc(CC#N)ccc1
S(CC(=O)NC[C@@H]1[C@@H](O)[C@@H](O)[C@H](n2cnc3c(N)ncnc23)O1)C1=Nn2c(CC)nnc2C=C1
Fc1c(CC(=O)NC[C@@H]2[C@@H](O)[C@@H](O)[C@H](n3cnc4c(N)ncnc34)O2)cncc1
Fc1cc(CC(=O)NC[C@@H]2[C@@H](O)[C@@H](O)[C@H](n3cnc4c(N)ncnc34)O2)ncc1
Fc1cc(CC(=O)NC[C@@H]2[C@@H](O)[C@@H](O)[C@H](n3cnc4c(N)ncnc34)O2)cnc1
Fc1cnc(CC(=O)NC[C@@H]2[C@@H](O)[C@@H](O)[C@H](n3cnc4c(N)ncnc34)O2)cc1
Fc1c(CC(=O)NC[C@@H]2[C@@H](O)[C@@H](O)[C@H](n3cnc4c(N)ncnc34)O2)ccnc1
Fc1c(CC(=O)NC[C@@H]2[C@@H](O)[C@@H](O)[C@H](n3cnc4c(N)ncnc34)O2)nccc1
Fc1ncc(CC(=O)NC[C@@H]2[C@@H](O)[C@@H](O)[C@H](n3cnc4c(N)ncnc34)O2)cc1
Fc1c(CC(=O)NC[C@@H]2[C@@H](O)[C@@H](O)[C@H](n3cnc4c(N)ncnc34)O2)cccn1
Fc1nccc(CC(=O)NC[C@@H]2[C@@H](O)[C@@H](O)[C@H](n3cnc4c(N)ncnc34)O2)c1
Fc1nc(CC(=O)NC[C@@H]2[C@@H](O)[C@@H](O)[C@H](n3cnc4c(N)ncnc34)O2)ccc1
O[C@H]1[C@@H](O)[C@H](n2cnc3c(N)ncnc23)O[C@@H]1CNC(=O)C1=C(C)OC(C)=CC1=O
O[C@H]1[C@@H](O)[C@H](n2cnc3c(N)ncnc23)O[C@@H]1CNC(=O)C=1OC(C)=C(C)C(=O)C=1
O[C@H]1[C@@H](O)[C@H](n2cnc3c(N)ncnc23)O[C@@H]1CNC(=O)C1=C(C)OC(=O)C=C1C
O[C@H]1[C@@H](O)[C@H](n2cnc3c(N)ncnc23)O[C@@H]1CNC(=O)C=1C(=O)OC(C)=CC=1C
O[C@H]1[C@@H](O)[C@H](n2cnc3c(N)ncnc23)O[C@@H]1CNC(=O)C(Cc1cnccc1)C#N
O[C@H]1[C@@H](O)[C@H](n2cnc3c(N)ncnc23)O[C@@H]1CNC(=O)C(Cc1ncccc1)C#N
O[C@H]1[C@@H](O)[C@H](n2cnc3c(N)ncnc23)O[C@@H]1CNC(=O)c1c(C#C)cn(CC)n1
O[C@H]1[C@@H](O)[C@H](n2cnc3c(N)ncnc23)O[C@@H]1CNC(=O)c1n(CC)ncc1C#C
O[C@H]1[C@@H](O)[C@H](n2cnc3c(N)ncnc23)O[C@@H]1CNC(=O)c1occ(C#N)c1
O[C@H]1[C@@H](O)[C@H](n2cnc3c(N)ncnc23)O[C@@H]1CNC(=O)c1cc(C#N)oc1
O[C@H]1[C@@H](O)[C@H](n2cnc3c(N)ncnc23)O[C@@H]1CNC(=O)c1oc(C#N)cc1
S(=O)(=O)(C)c1cc(C(=O)NC[C@@H]2[C@@H](O)[C@@H](O)[C@H](n3cnc4c(N)ncnc34)O2)sc1
S(=O)(=O)(C)c1c(C(=O)NC[C@@H]2[C@@H](O)[C@@H](O)[C@H](n3cnc4c(N)ncnc34)O2)csc1
S(=O)(=O)(C)c1scc(C(=O)NC[C@@H]2[C@@H](O)[C@@H](O)[C@H](n3cnc4c(N)ncnc34)O2)c1
S(=O)(=O)(C)c1c(C(=O)NC[C@@H]2[C@@H](O)[C@@H](O)[C@H](n3cnc4c(N)ncnc34)O2)scc1
S(=O)(=O)(C)c1sc(C(=O)NC[C@@H]2[C@@H](O)[C@@H](O)[C@H](n3cnc4c(N)ncnc34)O2)cc1
S(=O)(=O)(C)c1c(C(=O)NC[C@@H]2[C@@H](O)[C@@H](O)[C@H](n3cnc4c(N)ncnc34)O2)ccs1
O[C@H]1[C@@H](O)[C@H](n2cnc3c(N)ncnc23)O[C@@H]1CNC(=O)Cc1noc2cccnc12
O[C@H]1[C@@H](O)[C@H](n2cnc3c(N)ncnc23)O[C@@H]1CNC(=O)Cc1ccc2nonc2c1
O[C@H]1[C@@H](O)[C@H](n2cnc3c(N)ncnc23)O[C@@H]1CNC(=O)Cc1cccc2nonc12
O[C@H]1[C@@H](O)[C@H](n2cnc3c(N)ncnc23)O[C@@H]1CNC(=O)c1c(OC)nsc1
O[C@H]1[C@@H](O)[C@H](n2cnc3c(N)ncnc23)O[C@@H]1CNC(=O)c1snc(OC)c1
O[C@H]1[C@@H](O)[C@H](n2cnc3c(N)ncnc23)O[C@@H]1CNC(=O)c1nc(OC)sc1
O[C@H]1[C@@H](O)[C@H](n2cnc3c(N)ncnc23)O[C@@H]1CNC(=O)c1sc(OC)nc1
S(=O)(=O)(NC[C@@H]1[C@@H](O)[C@@H](O)[C@H](n2cnc3c(N)ncnc23)O1)CC1CC2(OCC1)CCOCC2
S(=O)(=O)(NC[C@@H]1[C@@H](O)[C@@H](O)[C@H](n2cnc3c(N)ncnc23)O1)CC1OCC2(CC1)CCOCC2
S(=O)(=O)(NC[C@@H]1[C@@H](O)[C@@H](O)[C@H](n2cnc3c(N)ncnc23)O1)c1cc(OC)c([N+](=O)[O-])cc1
S(=O)(=O)(NC[C@@H]1[C@@H](O)[C@@H](O)[C@H](n2cnc3c(N)ncnc23)O1)c1c(OC)cc([N+](=O)[O-])cc1
S(=O)(=O)(NC[C@@H]1[C@@H](O)[C@@H](O)[C@H](n2cnc3c(N)ncnc23)O1)c1c([N+](=O)[O-])cc(OC)cc1
O[C@H]1[C@@H](O)[C@H](n2cnc3c(N)ncnc23)O[C@@H]1CNC(=O)COCc1oc(C)cn1
O[C@H]1[C@@H](O)[C@H](n2cnc3c(N)ncnc23)O[C@@H]1CNC(=O)COCc1noc(C)c1
O[C@H]1[C@@H](O)[C@H](n2cnc3c(N)ncnc23)O[C@@H]1CNC(=O)COCc1onc(C)c1
O[C@H]1[C@@H](O)[C@H](n2cnc3c(N)ncnc23)O[C@@H]1CNC(=O)Cn1c(C)c(C)nc1
O[C@H]1[C@@H](O)[C@H](n2cnc3c(N)ncnc23)O[C@@H]1CNC(=O)Cn1c(C)cc(C)n1
O[C@H]1[C@@H](O)[C@H](n2cnc3c(N)ncnc23)O[C@@H]1CNC(=O)C#Cc1ccc2OCOc2c1
O[C@H]1[C@@H](O)[C@H](n2cnc3c(N)ncnc23)O[C@@H]1CNC(=O)C1CN(C(=O)c2c(OC)cccc2)C1
O[C@H]1[C@@H](O)[C@H](n2cnc3c(N)ncnc23)O[C@@H]1CNC(=O)CN(C)C(=O)c1ccc(OC)cc1
O[C@H]1[C@@H](O)[C@H](n2cnc3c(N)ncnc23)O[C@@H]1CNC(=O)c1c(OCC(=O)N(C)C)cccc1
O[C@H]1[C@@H](O)[C@H](n2cnc3c(N)ncnc23)O[C@@H]1CNC(=O)c1cc(OCC(=O)N(C)C)ccc1
FC(F)(F)C1=C(C(=O)NC[C@@H]2[C@@H](O)[C@@H](O)[C@H](n3cnc4c(N)ncnc34)O2)C=Nc2n1ncn2
O[C@H]1[C@@H](O)[C@H](n2cnc3c(N)ncnc23)O[C@@H]1CNC(=O)C1CN(c2ccc3OCOc3c2)C(=O)C1
O[C@H]1[C@@H](O)[C@H](n2cnc3c(N)ncnc23)O[C@@H]1CNC(=O)C1C(=O)N(c2ccc3OCOc3c2)CC1
O[C@H]1[C@@H](O)[C@H](n2cnc3c(N)ncnc23)O[C@@H]1CNC(=O)c1c(OC(=O)COC(=O)C)cccc1
S(=O)(=O)(CC(=O)NC[C@@H]1[C@@H](O)[C@@H](O)[C@H](n2cnc3c(N)ncnc23)O1)c1ccc(C)cc1
S(=O)(=O)(CC(=O)NC[C@@H]1[C@@H](O)[C@@H](O)[C@H](n2cnc3c(N)ncnc23)O1)c1c(C)cccc1
Clc1c(S(=O)(=O)NC[C@@H]2[C@@H](O)[C@@H](O)[C@H](n3cnc4c(N)ncnc34)O2)cncc1C#N
O[C@H]1[C@@H](O)[C@H](n2cnc3c(N)ncnc23)O[C@@H]1CNC(=O)COc1c(C)nccc1
S(=O)(=O)(NC[C@@H]1[C@@H](O)[C@@H](O)[C@H](n2cnc3c(N)ncnc23)O1)CCC(C)(C)C(OCC)=O
O[C@H]1[C@@H](O)[C@H](n2cnc3c(N)ncnc23)O[C@@H]1CNC(=O)C1C(=O)N(C(OC(C)(C)C)=O)CC1
S=C1N(C)C=CN1CCCC(=O)NC[C@@H]1[C@@H](O)[C@@H](O)[C@H](n2cnc3c(N)ncnc23)O1
O[C@H]1[C@@H](O)[C@H](n2cnc3c(N)ncnc23)O[C@@H]1CNC(=O)c1ccc(C(=O)N2CC(OC)C2)cc1
Fc1c(CC(=O)NC[C@@H]2[C@@H](O)[C@@H](O)[C@H](n3cnc4c(N)ncnc34)O2)cc(OC)cn1
O[C@H]1[C@@H](O)[C@H](n2cnc3c(N)ncnc23)O[C@@H]1CNC(=O)CCN1C(=O)C=CC(c2occc2)=N1
O[C@H]1[C@@H](O)[C@H](n2cnc3c(N)ncnc23)O[C@@H]1CNC(=O)c1ccc(C(=O)N2CCOCC2)cc1
O[C@H]1[C@@H](O)[C@H](n2cnc3c(N)ncnc23)O[C@@H]1CNC(=O)c1c(C(=O)N2CCOCC2)cccc1
O[C@H]1[C@@H](O)[C@H](n2cnc3c(N)ncnc23)O[C@@H]1CNC(=O)c1c(C)onc1C(OCC)=O
O[C@H]1[C@@H](O)[C@H](n2cnc3c(N)ncnc23)O[C@@H]1CNC(=O)c1nn(Cn2ncc(C)c2)cc1
O[C@H]1[C@@H](O)[C@H](n2cnc3c(N)ncnc23)O[C@@H]1CNC(=O)c1c(OC)snc1OC
S(=O)(=O)(NC[C@@H]1[C@@H](O)[C@@H](O)[C@H](n2cnc3c(N)ncnc23)O1)c1ccc(OC(=O)C)cc1
O[C@H]1[C@@H](O)[C@H](n2cnc3c(N)ncnc23)O[C@@H]1CNC(=O)c1nn(CC(=O)N(CC)C2CC2)cc1
O[C@H]1[C@@H](O)[C@H](n2cnc3c(N)ncnc23)O[C@@H]1CNC(=O)C=1C(=O)N(C2CSCC2)C=CC=1
S(=O)(=O)(NC[C@@H]1[C@@H](O)[C@@H](O)[C@H](n2cnc3c(N)ncnc23)O1)c1cc(F)cc(C(OC)=O)c1
S(=O)(=O)(NC[C@@H]1[C@@H](O)[C@@H](O)[C@H](n2cnc3c(N)ncnc23)O1)c1cc(C(OC)=O)c(F)cc1
S(=O)(=O)(NC[C@@H]1[C@@H](O)[C@@H](O)[C@H](n2cnc3c(N)ncnc23)O1)c1cc(F)c(C(OC)=O)cc1
S(=O)(=O)(NC[C@@H]1[C@@H](O)[C@@H](O)[C@H](n2cnc3c(N)ncnc23)O1)c1c(C(OC)=O)cc(F)cc1
S(=O)(=O)(NC[C@@H]1[C@@H](O)[C@@H](O)[C@H](n2cnc3c(N)ncnc23)O1)c1c(C(OC)=O)ccc(F)c1
S(=O)(=O)(NC[C@@H]1[C@@H](O)[C@@H](O)[C@H](n2cnc3c(N)ncnc23)O1)c1c(F)ccc(C(OC)=O)c1
S(=O)(=O)(NC[C@@H]1[C@@H](O)[C@@H](O)[C@H](n2cnc3c(N)ncnc23)O1)c1c(F)cc(C(OC)=O)cc1
S(=O)(=O)(NC[C@@H]1[C@@H](O)[C@@H](O)[C@H](n2cnc3c(N)ncnc23)O1)c1c(C(OC)=O)c(F)ccc1
S(=O)(=O)(NC[C@@H]1[C@@H](O)[C@@H](O)[C@H](n2cnc3c(N)ncnc23)O1)c1c(F)cccc1C(OC)=O
O[C@H]1[C@@H](O)[C@H](n2cnc3c(N)ncnc23)O[C@@H]1CNC(=O)COc1c(C)n(C)nc1C
P(=O)(OCC)(OCC)C(F)(F)C(=O)NC[C@@H]1[C@@H](O)[C@@H](O)[C@H](n2cnc3c(N)ncnc23)O1
O[C@H]1[C@@H](O)[C@H](n2cnc3c(N)ncnc23)O[C@@H]1CNC(=O)c1nn(C(C)C(=O)N2CCCC2)cc1
O[C@H]1[C@@H](O)[C@H](n2cnc3c(N)ncnc23)O[C@@H]1CNC(=O)CCn1nc(C(=O)N2CCCC2)cc1
O[C@H]1[C@@H](O)[C@H](n2cnc3c(N)ncnc23)O[C@@H]1CNC(=O)C(=O)N1C(C)CCCC1C
S(=O)(=O)(C)c1cc(C)c(OCC(=O)NC[C@@H]2[C@@H](O)[C@@H](O)[C@H](n3cnc4c(N)ncnc34)O2)cc1
S(=O)(=O)(C)c1c(C)cc(OCC(=O)NC[C@@H]2[C@@H](O)[C@@H](O)[C@H](n3cnc4c(N)ncnc34)O2)cc1
O[C@H]1[C@@H](O)[C@H](n2cnc3c(N)ncnc23)O[C@@H]1CNC(=O)C1CN(C2CCCC2)C(=O)C1
O[C@H]1[C@@H](O)[C@H](n2cnc3c(N)ncnc23)O[C@@H]1CNC(=O)C1N(C(=O)C)CCCCC1
O[C@H]1[C@@H](O)[C@H](n2cnc3c(N)ncnc23)O[C@@H]1CNC(=O)C1N(C(=O)C2CC2)CCCC1
O[C@H]1[C@@H](O)[C@H](n2cnc3c(N)ncnc23)O[C@@H]1CNC(=O)CC(C)N1C(=O)CCCC1
O[C@H]1[C@@H](O)[C@H](n2cnc3c(N)ncnc23)O[C@@H]1CNC(=O)CC1N(C(=O)C)CCCC1
O[C@H]1[C@@H](O)[C@H](n2cnc3c(N)ncnc23)O[C@@H]1CNC(=O)C1N(C(=O)C2CCC2)CCC1
O[C@H]1[C@@H](O)[C@H](n2cnc3c(N)ncnc23)O[C@@H]1CNC(=O)C1N(C(=O)CC)CCCC1
O[C@H]1[C@@H](O)[C@H](n2cnc3c(N)ncnc23)O[C@@H]1CNC(=O)C(=O)N1C(CC)CCCC1
O[C@H]1[C@@H](O)[C@H](n2cnc3c(N)ncnc23)O[C@@H]1CNC(=O)CC1N(CCC)C(=O)CC1
O[C@H]1[C@@H](O)[C@H](n2cnc3c(N)ncnc23)O[C@@H]1CNC(=O)C1N(C(=O)CCC)CCC1
O[C@H]1[C@@H](O)[C@H](n2cnc3c(N)ncnc23)O[C@@H]1CNC(=O)c1nccc(N(C)CCOC)c1
O[C@H]1[C@@H](O)[C@H](n2cnc3c(N)ncnc23)O[C@@H]1CNC(=O)C(C)c1occn1
O[C@H]1[C@@H](O)[C@H](n2cnc3c(N)ncnc23)O[C@@H]1CNC(=O)C(C)c1nocc1
O[C@H]1[C@@H](O)[C@H](n2cnc3c(N)ncnc23)O[C@@H]1CNC(=O)CN1C(=O)C(=O)c2cc(CC)ccc12
O[C@H]1[C@@H](O)[C@H](n2cnc3c(N)ncnc23)O[C@@H]1CNC(=O)c1onc(CC(C)n2nccc2)n1
S(=O)(=O)(NC[C@@H]1[C@@H](O)[C@@H](O)[C@H](n2cnc3c(N)ncnc23)O1)c1c(F)n(CC)nc1C
O[C@H]1[C@@H](O)[C@H](n2cnc3c(N)ncnc23)O[C@@H]1CNC(=O)CCc1sc(C)nn1
O[C@H]1[C@@H](O)[C@H](n2cnc3c(N)ncnc23)O[C@@H]1CNC(=O)CN1C(=O)CCCCCC1
O[C@H]1[C@@H](O)[C@H](n2cnc3c(N)ncnc23)O[C@@H]1CNC(=O)C(=O)N1CCCCCCC1
O[C@H]1[C@@H](O)[C@H](n2cnc3c(N)ncnc23)O[C@@H]1CNC(=O)CCN1C(=O)CCCCC1
O[C@H]1[C@@H](O)[C@H](n2cnc3c(N)ncnc23)O[C@@H]1CNC(=O)CCCN1C(=O)CCCC1
O[C@H]1[C@@H](O)[C@H](n2cnc3c(N)ncnc23)O[C@@H]1CNC(=O)CCC(=O)N1CCCCC1
O[C@H]1[C@@H](O)[C@H](n2cnc3c(N)ncnc23)O[C@@H]1CNC(=O)CCCC(=O)N1CCCC1
O[C@H]1[C@@H](O)[C@H](n2cnc3c(N)ncnc23)O[C@@H]1CNC(=O)c1n2C=CC=C(C)c2nn1
O[C@H]1[C@@H](O)[C@H](n2cnc3c(N)ncnc23)O[C@@H]1CNC(=O)c1n2C(C)=CC=Cc2nn1
O[C@H]1[C@@H](O)[C@H](n2cnc3c(N)ncnc23)O[C@@H]1CNC(=O)c1n2C=C(C)C=Cc2nn1
O[C@H]1[C@@H](O)[C@H](n2cnc3c(N)ncnc23)O[C@@H]1CNC(=O)c1n2C=CC(C)=Cc2nn1
O[C@H]1[C@@H](O)[C@H](n2cnc3c(N)ncnc23)O[C@@H]1CNC(=O)Cc1onc(CC)c1
O[C@H]1[C@@H](O)[C@H](n2cnc3c(N)ncnc23)O[C@@H]1CNC(=O)Cc1c(CC)con1
O[C@H]1[C@@H](O)[C@H](n2cnc3c(N)ncnc23)O[C@@H]1CNC(=O)c1c(C(OC)=O)c2n(n1)C=CC=C2
S(=O)(=O)(NC[C@@H]1[C@@H](O)[C@@H](O)[C@H](n2cnc3c(N)ncnc23)O1)c1ccc2OC(=O)C=Cc2c1
Brc1cnc(CC(=O)NC[C@@H]2[C@@H](O)[C@@H](O)[C@H](n3cnc4c(N)ncnc34)O2)nc1
Brc1c(CC(=O)NC[C@@H]2[C@@H](O)[C@@H](O)[C@H](n3cnc4c(N)ncnc34)O2)ncnc1
S(=O)(=O)(NC[C@@H]1[C@@H](O)[C@@H](O)[C@H](n2cnc3c(N)ncnc23)O1)c1sc(C#N)cc1
S(=O)(=O)(NC[C@@H]1[C@@H](O)[C@@H](O)[C@H](n2cnc3c(N)ncnc23)O1)c1c(C#N)ccs1
O[C@H]1[C@@H](O)[C@H](n2cnc3c(N)ncnc23)O[C@@H]1CNC(=O)C1C(C#N)C1(C)C
O[C@H]1[C@@H](O)[C@H](n2cnc3c(N)ncnc23)O[C@@H]1CNC(=O)C(C(C)C)C#N
O[C@H]1[C@@H](O)[C@H](n2cnc3c(N)ncnc23)O[C@@H]1CNC(=O)Cc1c(C)nn2CCCOc12
O[C@H]1[C@@H](O)[C@H](n2cnc3c(N)ncnc23)O[C@@H]1CNC(=O)c1n(CC)cnc1
O[C@H]1[C@@H](O)[C@H](n2cnc3c(N)ncnc23)O[C@@H]1CNC(=O)c1ncn(CC)c1
O[C@H]1[C@@H](O)[C@H](n2cnc3c(N)ncnc23)O[C@@H]1CNC(=O)c1n(CC)ccn1
O[C@H]1[C@@H](O)[C@H](n2cnc3c(N)ncnc23)O[C@@H]1CNC(=O)c1cn(CC)nc1
O[C@H]1[C@@H](O)[C@H](n2cnc3c(N)ncnc23)O[C@@H]1CNC(=O)c1nn(CC)cc1
O[C@H]1[C@@H](O)[C@H](n2cnc3c(N)ncnc23)O[C@@H]1CNC(=O)c1n(CC)ncc1
O[C@H]1[C@@H](O)[C@H](n2cnc3c(N)ncnc23)O[C@@H]1CNC(=O)C1CCN(C2=NC=Cn3nccc23)CC1
O[C@H]1[C@@H](O)[C@H](n2cnc3c(N)ncnc23)O[C@@H]1CNC(=O)C1CN(C2=NC=Cn3nccc23)CCC1
S(=O)(=O)(NC[C@@H]1[C@@H](O)[C@@H](O)[C@H](n2cnc3c(N)ncnc23)O1)c1cccc2CCOc12
S(=O)(=O)(NC[C@@H]1[C@@H](O)[C@@H](O)[C@H](n2cnc3c(N)ncnc23)O1)c1ccc2OCCc2c1
S(=O)(=O)(NC[C@@H]1[C@@H](O)[C@@H](O)[C@H](n2cnc3c(N)ncnc23)O1)c1ccc2CCOc2c1
Brc1n(CC(=O)NC[C@@H]2[C@@H](O)[C@@H](O)[C@H](n3cnc4c(N)ncnc34)O2)ncc1C#N
O[C@H]1[C@@H](O)[C@H](n2cnc3c(N)ncnc23)O[C@@H]1CNC(=O)c1nc2SC(C)=Nn2c1
O[C@H]1[C@@H](O)[C@H](n2cnc3c(N)ncnc23)O[C@@H]1CNC(=O)C1Oc2ccccc2O1
O[C@H]1[C@@H](O)[C@H](n2cnc3c(N)ncnc23)O[C@@H]1CNC(=O)C1C(N(CC)C(=O)C1)c1n(C)ccn1
O[C@H]1[C@@H](O)[C@H](n2cnc3c(N)ncnc23)O[C@@H]1CNC(=O)C1C(N(C)C(=O)CC1)c1cn(C)nc1
O[C@H]1[C@@H](O)[C@H](n2cnc3c(N)ncnc23)O[C@@H]1CNC(=O)C1C(N(C)C(=O)CC1)c1n(C)ncc1
O[C@H]1[C@@H](O)[C@H](n2cnc3c(N)ncnc23)O[C@@H]1CNC(=O)Cc1ccc(-c2nnc(C)nn2)cc1
O[C@H]1[C@@H](O)[C@H](n2cnc3c(N)ncnc23)O[C@@H]1CNC(=O)c1[n+]([O-])c2ccccc2n1C
O[C@H]1[C@@H](O)[C@H](n2cnc3c(N)ncnc23)O[C@@H]1CNC(=O)c1cn(C)c(C(OC)=O)c1
O[C@H]1[C@@H](O)[C@H](n2cnc3c(N)ncnc23)O[C@@H]1CNC(=O)c1n(C)c(C(OC)=O)cc1
O[C@H]1[C@@H](O)[C@H](n2cnc3c(N)ncnc23)O[C@@H]1CNC(=O)Cn1c(COc2ccccc2)nnn1
O[C@H]1[C@@H](O)[C@H](n2cnc3c(N)ncnc23)O[C@@H]1CNC(=O)Cn1nc(COc2ccccc2)nn1
O[C@H]1[C@@H](O)[C@H](n2cnc3c(N)ncnc23)O[C@@H]1CNC(=O)C(C)(C)n1c(C)c(C)[n+]([O-])c1
O[C@H]1[C@@H](O)[C@H](n2cnc3c(N)ncnc23)O[C@@H]1CNC(=O)CCCn1c(C)c(C)[n+]([O-])c1
O[C@H]1[C@@H](O)[C@H](n2cnc3c(N)ncnc23)O[C@@H]1CNC(=O)C1=CN(C(C)C)C(=O)N=C1
S(=O)(=O)(NC[C@@H]1[C@@H](O)[C@@H](O)[C@H](n2cnc3c(N)ncnc23)O1)CC(C)(C)CF
O[C@H]1[C@@H](O)[C@H](n2cnc3c(N)ncnc23)O[C@@H]1CNC(=O)C(C)Cn1cncc1
O[C@H]1[C@@H](O)[C@H](n2cnc3c(N)ncnc23)O[C@@H]1CNC(=O)C(C)Cn1nccc1
O[C@H]1[C@@H](O)[C@H](n2cnc3c(N)ncnc23)O[C@@H]1CNC(=O)C12CC(C1)C2
O[C@H]1[C@@H](O)[C@H](n2cnc3c(N)ncnc23)O[C@@H]1CNC(=O)C1(C)CC1
O[C@H]1[C@@H](O)[C@H](n2cnc3c(N)ncnc23)O[C@@H]1CNC(=O)C12CCC1C2
O[C@H]1[C@@H](O)[C@H](n2cnc3c(N)ncnc23)O[C@@H]1CNC(=O)C1CCC1
O[C@H]1[C@@H](O)[C@H](n2cnc3c(N)ncnc23)O[C@@H]1CNC(=O)C1C2(C1)CC2
O[C@H]1[C@@H](O)[C@H](n2cnc3c(N)ncnc23)O[C@@H]1CNC(=O)CC1CC1
O[C@H]1[C@@H](O)[C@H](n2cnc3c(N)ncnc23)O[C@@H]1CNC(=O)CCC
O[C@H]1[C@@H](O)[C@H](n2cnc3c(N)ncnc23)O[C@@H]1CNC(=O)CN1C(=O)N=C(C)C=C1C
O[C@H]1[C@@H](O)[C@H](n2cnc3c(N)ncnc23)O[C@@H]1CNC(=O)C1=CN(CC2CC2)C(=O)N=C1
O[C@H]1[C@@H](O)[C@H](n2cnc3c(N)ncnc23)O[C@@H]1CNC(=O)C=1C(=O)N(CC(C)(C)C)N=CC=1
O[C@H]1[C@@H](O)[C@H](n2cnc3c(N)ncnc23)O[C@@H]1CNC(=O)C=1C(=O)N(CC(C)C)N=C(C)C=1
O[C@H]1[C@@H](O)[C@H](n2cnc3c(N)ncnc23)O[C@@H]1CNC(=O)C=1Sc2n(ccn2)C=1
O[C@H]1[C@@H](O)[C@H](n2cnc3c(N)ncnc23)O[C@@H]1CNC(=O)C=1n2ccnc2SC=1
O[C@H]1[C@@H](O)[C@H](n2cnc3c(N)ncnc23)O[C@@H]1CNC(=O)C=1n2cncc2SC=1
O[C@H]1[C@@H](O)[C@H](n2cnc3c(N)ncnc23)O[C@@H]1CNC(=O)C1ON=C(C(C)C)C1
FC(F)(F)C1CN(CC(=O)NC[C@@H]2[C@@H](O)[C@@H](O)[C@H](n3cnc4c(N)ncnc34)O2)C(=O)CC1
FC(F)(F)CN1C(=O)CCC(C(=O)NC[C@@H]2[C@@H](O)[C@@H](O)[C@H](n3cnc4c(N)ncnc34)O2)C1
FC(F)(F)CN1C(=O)CC(C(=O)NC[C@@H]2[C@@H](O)[C@@H](O)[C@H](n3cnc4c(N)ncnc34)O2)CC1
FC(F)(F)CN1C(=O)C(C(=O)NC[C@@H]2[C@@H](O)[C@@H](O)[C@H](n3cnc4c(N)ncnc34)O2)CCC1
FC(F)(F)C1C(=O)N(CC(=O)NC[C@@H]2[C@@H](O)[C@@H](O)[C@H](n3cnc4c(N)ncnc34)O2)CCC1
FC(F)(F)C1CCN(C(=O)C(=O)NC[C@@H]2[C@@H](O)[C@@H](O)[C@H](n3cnc4c(N)ncnc34)O2)CC1
FC(F)(F)C(=O)N1CCC(C(=O)NC[C@@H]2[C@@H](O)[C@@H](O)[C@H](n3cnc4c(N)ncnc34)O2)CC1
FC(F)(F)C(=O)N1CC(C(=O)NC[C@@H]2[C@@H](O)[C@@H](O)[C@H](n3cnc4c(N)ncnc34)O2)CCC1
O[C@H]1[C@@H](O)[C@H](n2cnc3c(N)ncnc23)O[C@@H]1CNC(=O)Cc1nn2C(C)=CC(C)=Nc2n1
O[C@H]1[C@@H](O)[C@H](n2cnc3c(N)ncnc23)O[C@@H]1CNC(=O)Cc1nn2C(C3CC3)=CC=Nc2n1
O[C@H]1[C@@H](O)[C@H](n2cnc3c(N)ncnc23)O[C@@H]1CNC(=O)CCc1nn2C=C(C)C=Nc2n1
O[C@H]1[C@@H](O)[C@H](n2cnc3c(N)ncnc23)O[C@@H]1CNC(=O)CN1C(=O)C=CC(c2ccccc2)=N1
O[C@H]1[C@@H](O)[C@H](n2cnc3c(N)ncnc23)O[C@@H]1CNC(=O)C(C)c1cn2N=CN=C(OC)c2c1
O[C@H]1[C@@H](O)[C@H](n2cnc3c(N)ncnc23)O[C@@H]1CNC(=O)C1(C#C)CCC1
O[C@H]1[C@@H](O)[C@H](n2cnc3c(N)ncnc23)O[C@@H]1CNC(=O)C#CC1CCC1
O[C@H]1[C@@H](O)[C@H](n2cnc3c(N)ncnc23)O[C@@H]1CNC(=O)C#CC1(C)CC1
O[C@H]1[C@@H](O)[C@H](n2cnc3c(N)ncnc23)O[C@@H]1CNC(=O)C#CC12CC(C1)C2
O[C@H]1[C@@H](O)[C@H](n2cnc3c(N)ncnc23)O[C@@H]1CNC(=O)C1(CC#C)CC1
O[C@H]1[C@@H](O)[C@H](n2cnc3c(N)ncnc23)O[C@@H]1CNC(=O)CCC#CC
O[C@H]1[C@@H](O)[C@H](n2cnc3c(N)ncnc23)O[C@@H]1CNC(=O)CC#CCC
O[C@H]1[C@@H](O)[C@H](n2cnc3c(N)ncnc23)O[C@@H]1CNC(=O)C#CCC1CC1
O[C@H]1[C@@H](O)[C@H](n2cnc3c(N)ncnc23)O[C@@H]1CNC(=O)C#CCCC
O[C@H]1[C@@H](O)[C@H](n2cnc3c(N)ncnc23)O[C@@H]1CNC(=O)CCCC#C
O[C@H]1[C@@H](O)[C@H](n2cnc3c(N)ncnc23)O[C@@H]1CNC(=O)c1nc(C)cc(C(OC)=O)c1
O[C@H]1[C@@H](O)[C@H](n2cnc3c(N)ncnc23)O[C@@H]1CNC(=O)c1c(C)c(C(OC)=O)cnc1
O[C@H]1[C@@H](O)[C@H](n2cnc3c(N)ncnc23)O[C@@H]1CNC(=O)CCC1=C(C)n2nnnc2N=C1C
S(=O)(=O)(NC[C@@H]1[C@@H](O)[C@@H](O)[C@H](n2cnc3c(N)ncnc23)O1)c1sc(C(OCC)=O)c(C)n1
S(=O)(=O)(NC[C@@H]1[C@@H](O)[C@@H](O)[C@H](n2cnc3c(N)ncnc23)O1)c1c(CC)oc(C(OC)=O)c1
O[C@H]1[C@@H](O)[C@H](n2cnc3c(N)ncnc23)O[C@@H]1CNC(=O)C1CN(c2ncnc3CCCc23)CC1
O[C@H]1[C@@H](O)[C@H](n2cnc3c(N)ncnc23)O[C@@H]1CNC(=O)c1cnn2CC(C)COc12
O[C@H]1[C@@H](O)[C@H](n2cnc3c(N)ncnc23)O[C@@H]1CNC(=O)c1c(OCC)n(C)nc1
S(=O)(=O)(NC[C@@H]1[C@@H](O)[C@@H](O)[C@H](n2cnc3c(N)ncnc23)O1)c1ccc2nccnc2c1
S(=O)(=O)(NC[C@@H]1[C@@H](O)[C@@H](O)[C@H](n2cnc3c(N)ncnc23)O1)c1cccc2nccnc12
S(=O)(=O)(NC[C@@H]1[C@@H](O)[C@@H](O)[C@H](n2cnc3c(N)ncnc23)O1)c1onc(C(OC(C)(C)C)=O)c1
S(=O)(=O)(NC[C@@H]1[C@@H](O)[C@@H](O)[C@H](n2cnc3c(N)ncnc23)O1)c1cc(OC)cc2CCOc12
S(=O)(=O)(NC[C@@H]1[C@@H](O)[C@@H](O)[C@H](n2cnc3c(N)ncnc23)O1)Cc1ccc2nonc2c1
O[C@H]1[C@@H](O)[C@H](n2cnc3c(N)ncnc23)O[C@@H]1CNC(=O)C=Cc1n(C)ccn1
O[C@H]1[C@@H](O)[C@H](n2cnc3c(N)ncnc23)O[C@@H]1CNC(=O)C=Cc1n(C)cnc1
O[C@H]1[C@@H](O)[C@H](n2cnc3c(N)ncnc23)O[C@@H]1CNC(=O)C=Cc1ncn(C)c1
O[C@H]1[C@@H](O)[C@H](n2cnc3c(N)ncnc23)O[C@@H]1CNC(=O)C=Cc1cn(C)nc1
O[C@H]1[C@@H](O)[C@H](n2cnc3c(N)ncnc23)O[C@@H]1CNC(=O)C=Cc1nn(C)cc1
O[C@H]1[C@@H](O)[C@H](n2cnc3c(N)ncnc23)O[C@@H]1CNC(=O)C=Cc1n(C)ncc1
O[C@H]1[C@@H](O)[C@H](n2cnc3c(N)ncnc23)O[C@@H]1CNC(=O)C1N(C(=O)C2CCOCC2)CCCC1
O[C@H]1[C@@H](O)[C@H](n2cnc3c(N)ncnc23)O[C@@H]1CNC(=O)COc1ccc2OCOc2c1
O[C@H]1[C@@H](O)[C@H](n2cnc3c(N)ncnc23)O[C@@H]1CNC(=O)CC(OC(=O)CCC)C[N+](C)(C)C
O[C@H]1[C@@H](O)[C@H](n2cnc3c(N)ncnc23)O[C@@H]1CNC(=O)c1c(OC(=O)C(=O)C)cccc1
S(=O)(CC(=O)NC[C@@H]1[C@@H](O)[C@@H](O)[C@H](n2cnc3c(N)ncnc23)O1)Cc1occc1
S(CC)c1oc(C(=O)NC[C@@H]2[C@@H](O)[C@@H](O)[C@H](n3cnc4c(N)ncnc34)O2)nn1
O[C@H]1[C@@H](O)[C@H](n2cnc3c(N)ncnc23)O[C@@H]1CNC(=O)C1(CC(=O)N2CCOCC2)CCCC1
O[C@H]1[C@@H](O)[C@H](n2cnc3c(N)ncnc23)O[C@@H]1CNC(=O)C1Cc2ncccc2C1
O[C@H]1[C@@H](O)[C@H](n2cnc3c(N)ncnc23)O[C@@H]1CNC(=O)C1Cc2cnccc2C1
O[C@H]1[C@@H](O)[C@H](n2cnc3c(N)ncnc23)O[C@@H]1CNC(=O)C=1C(OCC)=CC(=O)N2CCCC=12
S(=O)(=O)(NC[C@@H]1[C@@H](O)[C@@H](O)[C@H](n2cnc3c(N)ncnc23)O1)CCc1c(C)ncs1
S(=O)(=O)(NC[C@@H]1[C@@H](O)[C@@H](O)[C@H](n2cnc3c(N)ncnc23)O1)c1ccc2OC(=O)N(C)c2c1
S(=O)(=O)(NC[C@@H]1[C@@H](O)[C@@H](O)[C@H](n2cnc3c(N)ncnc23)O1)c1ccc2N(C)C(=O)Oc2c1
O[C@H]1[C@@H](O)[C@H](n2cnc3c(N)ncnc23)O[C@@H]1CNC(=O)C(C)Cn1c(C)nc(C)n1
O[C@H]1[C@@H](O)[C@H](n2cnc3c(N)ncnc23)O[C@@H]1CNC(=O)CN1C(=O)C2(C)C(C)(C)C(C1=O)CC2
O[C@H]1[C@@H](O)[C@H](n2cnc3c(N)ncnc23)O[C@@H]1CNC(=O)CCN1C(=O)C(C)(C)C(C)(C)C1=O
S(=O)(=O)(NC[C@@H]1[C@@H](O)[C@@H](O)[C@H](n2cnc3c(N)ncnc23)O1)c1cnc2n(C)nc(C)c2c1
O[C@H]1[C@@H](O)[C@H](n2cnc3c(N)ncnc23)O[C@@H]1CNC(=O)C(=O)Cc1ccccc1
O[C@H]1[C@@H](O)[C@H](n2cnc3c(N)ncnc23)O[C@@H]1CNC(=O)Cc1n(C)c(C#N)cc1
Clc1c(S(=O)(=O)NC[C@@H]2[C@@H](O)[C@@H](O)[C@H](n3cnc4c(N)ncnc34)O2)c(C)no1
S(C(=O)C)C1(C(=O)NC[C@@H]2[C@@H](O)[C@@H](O)[C@H](n3cnc4c(N)ncnc34)O2)CC1
S(=O)(=O)(NC[C@@H]1[C@@H](O)[C@@H](O)[C@H](n2cnc3c(N)ncnc23)O1)C1CN(C(OC(C)(C)C)=O)CC1
O[C@H]1[C@@H](O)[C@H](n2cnc3c(N)ncnc23)O[C@@H]1CNC(=O)CCCc1nccnc1
O[C@H]1[C@@H](O)[C@H](n2cnc3c(N)ncnc23)O[C@@H]1CNC(=O)c1noc(Cn2nccc2)c1
O[C@H]1[C@@H](O)[C@H](n2cnc3c(N)ncnc23)O[C@@H]1CNC(=O)C1C(C)(C)N(C(=O)C=C)CC1
O[C@H]1[C@@H](O)[C@H](n2cnc3c(N)ncnc23)O[C@@H]1CNC(=O)c1cn(CC2COCC2)nc1
O[C@H]1[C@@H](O)[C@H](n2cnc3c(N)ncnc23)O[C@@H]1CNC(=O)c1cn(CCCOC)nc1
O[C@H]1[C@@H](O)[C@H](n2cnc3c(N)ncnc23)O[C@@H]1CNC(=O)c1cn(CCOCC)nc1
O[C@H]1[C@@H](O)[C@H](n2cnc3c(N)ncnc23)O[C@@H]1CNC(=O)C1C(C)OC(C)C1
O[C@H]1[C@@H](O)[C@H](n2cnc3c(N)ncnc23)O[C@@H]1CNC(=O)C1C(C)CC(C)O1
O[C@H]1[C@@H](O)[C@H](n2cnc3c(N)ncnc23)O[C@@H]1CNC(=O)C(OC(C)C)C
S(=O)(=O)(NC[C@@H]1[C@@H](O)[C@@H](O)[C@H](n2cnc3c(N)ncnc23)O1)c1c(F)c(F)nc(F)c1F
S(=O)(=O)(NC[C@@H]1[C@@H](O)[C@@H](O)[C@H](n2cnc3c(N)ncnc23)O1)c1oc(-c2oc(C)nn2)cc1
O[C@H]1[C@@H](O)[C@H](n2cnc3c(N)ncnc23)O[C@@H]1CNC(=O)CN1C(=O)N(c2ccc(C#N)cc2)CC1
O[C@H]1[C@@H](O)[C@H](n2cnc3c(N)ncnc23)O[C@@H]1CNC(=O)CN1C(=O)OC(c2ccccc2)=N1
O[C@H]1[C@@H](O)[C@H](n2cnc3c(N)ncnc23)O[C@@H]1CNC(=O)C1=NN(Cc2occc2)C(=O)C=C1
O[C@H]1[C@@H](O)[C@H](n2cnc3c(N)ncnc23)O[C@@H]1CNC(=O)C1(C)C(=O)N(C)c2ccccc2O1
O[C@H]1[C@@H](O)[C@H](n2cnc3c(N)ncnc23)O[C@@H]1CNC(=O)CC1C(=O)N(C)c2ccccc2O1
O[C@H]1[C@@H](O)[C@H](n2cnc3c(N)ncnc23)O[C@@H]1CNC(=O)CN1C(=O)C(C)Oc2ccccc12
O[C@H]1[C@@H](O)[C@H](n2cnc3c(N)ncnc23)O[C@@H]1CNC(=O)C(C)N1C(=O)COc2ccccc12
S(CC(=O)NC[C@@H]1[C@@H](O)[C@@H](O)[C@H](n2cnc3c(N)ncnc23)O1)c1n(C2CC2)cnn1
FC1(F)COC(C(=O)NC[C@@H]2[C@@H](O)[C@@H](O)[C@H](n3cnc4c(N)ncnc34)O2)CC1
FC(F)C1(C(=O)NC[C@@H]2[C@@H](O)[C@@H](O)[C@H](n3cnc4c(N)ncnc34)O2)OCCC1
FC1(F)CC(OCC(=O)NC[C@@H]2[C@@H](O)[C@@H](O)[C@H](n3cnc4c(N)ncnc34)O2)C1
O[C@H]1[C@@H](O)[C@H](n2cnc3c(N)ncnc23)O[C@@H]1CNC(=O)c1c(CCC(OC)=O)cncc1
O[C@H]1[C@@H](O)[C@H](n2cnc3c(N)ncnc23)O[C@@H]1CNC(=O)CCc1c(C(OC)=O)nccc1
O[C@H]1[C@@H](O)[C@H](n2cnc3c(N)ncnc23)O[C@@H]1CNC(=O)Cc1nccc(C(OCC)=O)c1
O[C@H]1[C@@H](O)[C@H](n2cnc3c(N)ncnc23)O[C@@H]1CNC(=O)c1c(CC(OCC)=O)nccc1
O[C@H]1[C@@H](O)[C@H](n2cnc3c(N)ncnc23)O[C@@H]1CNC(=O)C1CCN(C(=O)C(C)=C)CC1
O[C@H]1[C@@H](O)[C@H](n2cnc3c(N)ncnc23)O[C@@H]1CNC(=O)C=CC(=O)N1CC(C)CCC1
O[C@H]1[C@@H](O)[C@H](n2cnc3c(N)ncnc23)O[C@@H]1CNC(=O)CC1CCN(C(=O)C=C)CC1
O[C@H]1[C@@H](O)[C@H](n2cnc3c(N)ncnc23)O[C@@H]1CNC(=O)C1COC2(C)CC1C2
O[C@H]1[C@@H](O)[C@H](n2cnc3c(N)ncnc23)O[C@@H]1CNC(=O)C1CCC2OCC1C2
O[C@H]1[C@@H](O)[C@H](n2cnc3c(N)ncnc23)O[C@@H]1CNC(=O)C12C(C)(C)C(C1)CO2
O[C@H]1[C@@H](O)[C@H](n2cnc3c(N)ncnc23)O[C@@H]1CNC(=O)C1(C)OCC2CC2C1
O[C@H]1[C@@H](O)[C@H](n2cnc3c(N)ncnc23)O[C@@H]1CNC(=O)C12C(C)(C)OCC1C2
O[C@H]1[C@@H](O)[C@H](n2cnc3c(N)ncnc23)O[C@@H]1CNC(=O)C1OCC2CCC1C2
O[C@H]1[C@@H](O)[C@H](n2cnc3c(N)ncnc23)O[C@@H]1CNC(=O)C1CC2(C)OCC1C2
O[C@H]1[C@@H](O)[C@H](n2cnc3c(N)ncnc23)O[C@@H]1CNC(=O)C1CC(C)OCC1
O[C@H]1[C@@H](O)[C@H](n2cnc3c(N)ncnc23)O[C@@H]1CNC(=O)C1(C)C(C)OCC1
O[C@H]1[C@@H](O)[C@H](n2cnc3c(N)ncnc23)O[C@@H]1CNC(=O)C1COC(C)CC1
O[C@H]1[C@@H](O)[C@H](n2cnc3c(N)ncnc23)O[C@@H]1CNC(=O)C1C(C)OCCC1
O[C@H]1[C@@H](O)[C@H](n2cnc3c(N)ncnc23)O[C@@H]1CNC(=O)C1C(C)(C)OCC1
O[C@H]1[C@@H](O)[C@H](n2cnc3c(N)ncnc23)O[C@@H]1CNC(=O)C1CC(C)(C)OC1
O[C@H]1[C@@H](O)[C@H](n2cnc3c(N)ncnc23)O[C@@H]1CNC(=O)C1OCC(C)(C)C1
O[C@H]1[C@@H](O)[C@H](n2cnc3c(N)ncnc23)O[C@@H]1CNC(=O)C1OCC2CCCC12
O[C@H]1[C@@H](O)[C@H](n2cnc3c(N)ncnc23)O[C@@H]1CNC(=O)C1OCCC(C)C1
O[C@H]1[C@@H](O)[C@H](n2cnc3c(N)ncnc23)O[C@@H]1CNC(=O)C1CC2(OC)CC1C2
O[C@H]1[C@@H](O)[C@H](n2cnc3c(N)ncnc23)O[C@@H]1CNC(=O)CC1COC2CC1C2
O[C@H]1[C@@H](O)[C@H](n2cnc3c(N)ncnc23)O[C@@H]1CNC(=O)C1C(C2OCCC2)C1
O[C@H]1[C@@H](O)[C@H](n2cnc3c(N)ncnc23)O[C@@H]1CNC(=O)C12CCC(OC)C1C2
O[C@H]1[C@@H](O)[C@H](n2cnc3c(N)ncnc23)O[C@@H]1CNC(=O)C1C(C2CC2)OCC1
O[C@H]1[C@@H](O)[C@H](n2cnc3c(N)ncnc23)O[C@@H]1CNC(=O)C1CC(OC)CC1
O[C@H]1[C@@H](O)[C@H](n2cnc3c(N)ncnc23)O[C@@H]1CNC(=O)CC1C(C)OCC1
O[C@H]1[C@@H](O)[C@H](n2cnc3c(N)ncnc23)O[C@@H]1CNC(=O)C(C)C1OCCC1
O[C@H]1[C@@H](O)[C@H](n2cnc3c(N)ncnc23)O[C@@H]1CNC(=O)C1C(OC)CCC1
O[C@H]1[C@@H](O)[C@H](n2cnc3c(N)ncnc23)O[C@@H]1CNC(=O)CC1C(C)CCO1
O[C@H]1[C@@H](O)[C@H](n2cnc3c(N)ncnc23)O[C@@H]1CNC(=O)C1C(CC)OCC1
O[C@H]1[C@@H](O)[C@H](n2cnc3c(N)ncnc23)O[C@@H]1CNC(=O)C1(OC)CC(C)C1
O[C@H]1[C@@H](O)[C@H](n2cnc3c(N)ncnc23)O[C@@H]1CNC(=O)C1C(CC)CCO1
O[C@H]1[C@@H](O)[C@H](n2cnc3c(N)ncnc23)O[C@@H]1CNC(=O)COC(C)(C)C
O[C@H]1[C@@H](O)[C@H](n2cnc3c(N)ncnc23)O[C@@H]1CNC(=O)CC1C(OC)CC1
O[C@H]1[C@@H](O)[C@H](n2cnc3c(N)ncnc23)O[C@@H]1CNC(=O)CC1CC(OC)C1
O[C@H]1[C@@H](O)[C@H](n2cnc3c(N)ncnc23)O[C@@H]1CNC(=O)C1CC(OCC)C1
O[C@H]1[C@@H](O)[C@H](n2cnc3c(N)ncnc23)O[C@@H]1CNC(=O)C(OC)(C)C1CC1
O[C@H]1[C@@H](O)[C@H](n2cnc3c(N)ncnc23)O[C@@H]1CNC(=O)C(OCC)(C)C
O[C@H]1[C@@H](O)[C@H](n2cnc3c(N)ncnc23)O[C@@H]1CNC(=O)C(OC)(C)CC
O[C@H]1[C@@H](O)[C@H](n2cnc3c(N)ncnc23)O[C@@H]1CNC(=O)CC(OC)(C)C
O[C@H]1[C@@H](O)[C@H](n2cnc3c(N)ncnc23)O[C@@H]1CNC(=O)C(OC)C1CCC1
O[C@H]1[C@@H](O)[C@H](n2cnc3c(N)ncnc23)O[C@@H]1CNC(=O)C(OCC1CC1)C
O[C@H]1[C@@H](O)[C@H](n2cnc3c(N)ncnc23)O[C@@H]1CNC(=O)C(OCC)C1CC1
O[C@H]1[C@@H](O)[C@H](n2cnc3c(N)ncnc23)O[C@@H]1CNC(=O)CCC(OC)C
O[C@H]1[C@@H](O)[C@H](n2cnc3c(N)ncnc23)O[C@@H]1CNC(=O)CCOC(C)C
O[C@H]1[C@@H](O)[C@H](n2cnc3c(N)ncnc23)O[C@@H]1CNC(=O)CC(OC)CC
O[C@H]1[C@@H](O)[C@H](n2cnc3c(N)ncnc23)O[C@@H]1CNC(=O)C(OCCC)C
O[C@H]1[C@@H](O)[C@H](n2cnc3c(N)ncnc23)O[C@@H]1CNC(=O)C(OCC)CC
O[C@H]1[C@@H](O)[C@H](n2cnc3c(N)ncnc23)O[C@@H]1CNC(=O)COC(C)CC
O[C@H]1[C@@H](O)[C@H](n2cnc3c(N)ncnc23)O[C@@H]1CNC(=O)C(OC)CC1CC1
O[C@H]1[C@@H](O)[C@H](n2cnc3c(N)ncnc23)O[C@@H]1CNC(=O)C(OC)CCC
O[C@H]1[C@@H](O)[C@H](n2cnc3c(N)ncnc23)O[C@@H]1CNC(=O)CN1C(=O)CCOc2ccccc12
O[C@H]1[C@@H](O)[C@H](n2cnc3c(N)ncnc23)O[C@@H]1CNC(=O)CCN1C(=O)COc2ccccc12
O[C@H]1[C@@H](O)[C@H](n2cnc3c(N)ncnc23)O[C@@H]1CNC(=O)CN1C(=O)c2ccccc2N=C1
S(=O)(C)c1ccc(OCC(=O)NC[C@@H]2[C@@H](O)[C@@H](O)[C@H](n3cnc4c(N)ncnc34)O2)cc1
S(=O)(CC(=O)NC[C@@H]1[C@@H](O)[C@@H](O)[C@H](n2cnc3c(N)ncnc23)O1)c1cc(OC)ccc1
Clc1cn(CC(=O)NC[C@@H]2[C@@H](O)[C@@H](O)[C@H](n3cnc4c(N)ncnc34)O2)nc1
O[C@H]1[C@@H](O)[C@H](n2cnc3c(N)ncnc23)O[C@@H]1CNC(=O)C1CC2(C1)COCC2
O[C@H]1[C@@H](O)[C@H](n2cnc3c(N)ncnc23)O[C@@H]1CNC(=O)C1C2(C1)COCCC2
O[C@H]1[C@@H](O)[C@H](n2cnc3c(N)ncnc23)O[C@@H]1CNC(=O)C1C2(C1)CCOCC2
O[C@H]1[C@@H](O)[C@H](n2cnc3c(N)ncnc23)O[C@@H]1CNC(=O)C1(C)CCOCC1
O[C@H]1[C@@H](O)[C@H](n2cnc3c(N)ncnc23)O[C@@H]1CNC(=O)C1(C)COCCC1
O[C@H]1[C@@H](O)[C@H](n2cnc3c(N)ncnc23)O[C@@H]1CNC(=O)C1CCOCCC1
O[C@H]1[C@@H](O)[C@H](n2cnc3c(N)ncnc23)O[C@@H]1CNC(=O)C12CC(C3COC3)(C1)C2
O[C@H]1[C@@H](O)[C@H](n2cnc3c(N)ncnc23)O[C@@H]1CNC(=O)CC12COCC(C1)C2
O[C@H]1[C@@H](O)[C@H](n2cnc3c(N)ncnc23)O[C@@H]1CNC(=O)CC1CC2(C1)COC2
O[C@H]1[C@@H](O)[C@H](n2cnc3c(N)ncnc23)O[C@@H]1CNC(=O)CC1COCCC1
O[C@H]1[C@@H](O)[C@H](n2cnc3c(N)ncnc23)O[C@@H]1CNC(=O)CC1CCOCC1
O[C@H]1[C@@H](O)[C@H](n2cnc3c(N)ncnc23)O[C@@H]1CNC(=O)C1(CC)COCC1
O[C@H]1[C@@H](O)[C@H](n2cnc3c(N)ncnc23)O[C@@H]1CNC(=O)C12CC(COC)(C1)C2
O[C@H]1[C@@H](O)[C@H](n2cnc3c(N)ncnc23)O[C@@H]1CNC(=O)CCC1COCC1
O[C@H]1[C@@H](O)[C@H](n2cnc3c(N)ncnc23)O[C@@H]1CNC(=O)CCC1(C)COC1
O[C@H]1[C@@H](O)[C@H](n2cnc3c(N)ncnc23)O[C@@H]1CNC(=O)C1(COC)CCC1
O[C@H]1[C@@H](O)[C@H](n2cnc3c(N)ncnc23)O[C@@H]1CNC(=O)C1(CCOC)CC1
O[C@H]1[C@@H](O)[C@H](n2cnc3c(N)ncnc23)O[C@@H]1CNC(=O)CC1(COC)CC1
O[C@H]1[C@@H](O)[C@H](n2cnc3c(N)ncnc23)O[C@@H]1CNC(=O)C1(COCC)CC1
O[C@H]1[C@@H](O)[C@H](n2cnc3c(N)ncnc23)O[C@@H]1CNC(=O)COCC1CCC1
O[C@H]1[C@@H](O)[C@H](n2cnc3c(N)ncnc23)O[C@@H]1CNC(=O)CCOCC1CC1
O[C@H]1[C@@H](O)[C@H](n2cnc3c(N)ncnc23)O[C@@H]1CNC(=O)CCCCOC
O[C@H]1[C@@H](O)[C@H](n2cnc3c(N)ncnc23)O[C@@H]1CNC(=O)CCCOCC
O[C@H]1[C@@H](O)[C@H](n2cnc3c(N)ncnc23)O[C@@H]1CNC(=O)CCOCCC
O[C@H]1[C@@H](O)[C@H](n2cnc3c(N)ncnc23)O[C@@H]1CNC(=O)COCCCC
O[C@H]1[C@@H](O)[C@H](n2cnc3c(N)ncnc23)O[C@@H]1CNC(=O)C1=CN(CC2CCOCC2)C(=O)N=C1
S(=O)(=O)(C)Cc1sc(CC(=O)NC[C@@H]2[C@@H](O)[C@@H](O)[C@H](n3cnc4c(N)ncnc34)O2)c(C)n1
O[C@H]1[C@@H](O)[C@H](n2cnc3c(N)ncnc23)O[C@@H]1CNC(=O)CCc1onc(C(OC)C)n1
Clc1c(C(=O)NC[C@@H]2[C@@H](O)[C@@H](O)[C@H](n3cnc4c(N)ncnc34)O2)nsn1
S(=O)(=O)(NC[C@@H]1[C@@H](O)[C@@H](O)[C@H](n2cnc3c(N)ncnc23)O1)c1ccc(N2C(=O)OCC2)cc1
O[C@H]1[C@@H](O)[C@H](n2cnc3c(N)ncnc23)O[C@@H]1CNC(=O)CCCc1n(C)c(C)nn1
O[C@H]1[C@@H](O)[C@H](n2cnc3c(N)ncnc23)O[C@@H]1CNC(=O)c1n(C)c(COC)nc1
O[C@H]1[C@@H](O)[C@H](n2cnc3c(N)ncnc23)O[C@@H]1CNC(=O)c1c(COC)nn(C)c1
O[C@H]1[C@@H](O)[C@H](n2cnc3c(N)ncnc23)O[C@@H]1CNC(=O)c1c(COC)n(C)nc1
O[C@H]1[C@@H](O)[C@H](n2cnc3c(N)ncnc23)O[C@@H]1CNC(=O)c1n(C)nc(COC)c1
O[C@H]1[C@@H](O)[C@H](n2cnc3c(N)ncnc23)O[C@@H]1CNC(=O)C1(CC#C)CCOCC1
O[C@H]1[C@@H](O)[C@H](n2cnc3c(N)ncnc23)O[C@@H]1CNC(=O)C1(CC#C)COCCC1
S(=O)(=O)(NC[C@@H]1[C@@H](O)[C@@H](O)[C@H](n2cnc3c(N)ncnc23)O1)Cc1noc(CC)c1
S(=O)(=O)(NC[C@@H]1[C@@H](O)[C@@H](O)[C@H](n2cnc3c(N)ncnc23)O1)Cc1onc(CC)c1
S(=O)(=O)(NC[C@@H]1[C@@H](O)[C@@H](O)[C@H](n2cnc3c(N)ncnc23)O1)Cc1c(CC)con1
O[C@H]1[C@@H](O)[C@H](n2cnc3c(N)ncnc23)O[C@@H]1CNC(=O)c1oc(C(C)C)nn1
O[C@H]1[C@@H](O)[C@H](n2cnc3c(N)ncnc23)O[C@@H]1CNC(=O)c1nc(C(C)C)on1
O[C@H]1[C@@H](O)[C@H](n2cnc3c(N)ncnc23)O[C@@H]1CNC(=O)c1onc(C(C)C)n1
O[C@H]1[C@@H](O)[C@H](n2cnc3c(N)ncnc23)O[C@@H]1CNC(=O)c1oc(-c2sncc2)nn1
O[C@H]1[C@@H](O)[C@H](n2cnc3c(N)ncnc23)O[C@@H]1CNC(=O)C(=O)Cc1ccc(OC)cc1
O[C@H]1[C@@H](O)[C@H](n2cnc3c(N)ncnc23)O[C@@H]1CNC(=O)C(=O)Cc1c(OC)cccc1
O[C@H]1[C@@H](O)[C@H](n2cnc3c(N)ncnc23)O[C@@H]1CNC(=O)C(=O)Cc1cc(OC)ccc1
Clc1cc(C(=O)N(C)CC(=O)NC[C@@H]2[C@@H](O)[C@@H](O)[C@H](n3cnc4c(N)ncnc34)O2)ncc1
FC(F)C=CC(=O)NC[C@@H]1[C@@H](O)[C@@H](O)[C@H](n2cnc3c(N)ncnc23)O1
FC(F)(C=C)C(=O)NC[C@@H]1[C@@H](O)[C@@H](O)[C@H](n2cnc3c(N)ncnc23)O1
O[C@H]1[C@@H](O)[C@H](n2cnc3c(N)ncnc23)O[C@@H]1CNC(=O)Cc1nc(OCCC)ccn1
S(=O)(=O)(CCC(=O)NC[C@@H]1[C@@H](O)[C@@H](O)[C@H](n2cnc3c(N)ncnc23)O1)Cc1onc(CC)c1
S(=O)(=O)(CC(=O)NC[C@@H]1[C@@H](O)[C@@H](O)[C@H](n2cnc3c(N)ncnc23)O1)Cc1onc(CCC)c1
O[C@H]1[C@@H](O)[C@H](n2cnc3c(N)ncnc23)O[C@@H]1CNC(=O)C1C(C=C)C1
O[C@H]1[C@@H](O)[C@H](n2cnc3c(N)ncnc23)O[C@@H]1CNC(=O)C(C)C=C
Clc1c(C(=O)NC[C@@H]2[C@@H](O)[C@@H](O)[C@H](n3cnc4c(N)ncnc34)O2)nn2CCOc12
O[C@H]1[C@@H](O)[C@H](n2cnc3c(N)ncnc23)O[C@@H]1CNC(=O)CC(n1nnnc1)c1cscc1
O[C@H]1[C@@H](O)[C@H](n2cnc3c(N)ncnc23)O[C@@H]1CNC(=O)CC(n1nnnc1)c1sccc1
O[C@H]1[C@@H](O)[C@H](n2cnc3c(N)ncnc23)O[C@@H]1CNC(=O)Cc1ccc(-n2cnnc2)cc1
O[C@H]1[C@@H](O)[C@H](n2cnc3c(N)ncnc23)O[C@@H]1CNC(=O)Cc1nn(-c2ccccc2)nc1
S(=O)(=O)(NC[C@@H]1[C@@H](O)[C@@H](O)[C@H](n2cnc3c(N)ncnc23)O1)c1ccc2CS(=O)(=O)Cc2c1
O[C@H]1[C@@H](O)[C@H](n2cnc3c(N)ncnc23)O[C@@H]1CNC(=O)CC(C)C=1C(=O)N(C)C(=O)N(C)C=1C
O[C@H]1[C@@H](O)[C@H](n2cnc3c(N)ncnc23)O[C@@H]1CNC(=O)C1(c2nn(C)cc2)CC1
O[C@H]1[C@@H](O)[C@H](n2cnc3c(N)ncnc23)O[C@@H]1CNC(=O)C1(c2n(C)ncc2)CC1
O[C@H]1[C@@H](O)[C@H](n2cnc3c(N)ncnc23)O[C@@H]1CNC(=O)c1c(C)n(Cc2noc(C)c2)nn1
O[C@H]1[C@@H](O)[C@H](n2cnc3c(N)ncnc23)O[C@@H]1CNC(=O)c1c(C)n(Cc2onc(C)c2)nn1
FC(F)(F)C1C(C(=O)NC[C@@H]2[C@@H](O)[C@@H](O)[C@H](n3cnc4c(N)ncnc34)O2)COC1
O[C@H]1[C@@H](O)[C@H](n2cnc3c(N)ncnc23)O[C@@H]1CNC(=O)c1c(COC)nc(C)nc1
O[C@H]1[C@@H](O)[C@H](n2cnc3c(N)ncnc23)O[C@@H]1CNC(=O)C1CCCCn2cnnc12
O[C@H]1[C@@H](O)[C@H](n2cnc3c(N)ncnc23)O[C@@H]1CNC(=O)Cn1nnc(C2CCC2)c1
S(C)c1ncc(C(=O)NC[C@@H]2[C@@H](O)[C@@H](O)[C@H](n3cnc4c(N)ncnc34)O2)cn1
S(C)c1ncnc(C(=O)NC[C@@H]2[C@@H](O)[C@@H](O)[C@H](n3cnc4c(N)ncnc34)O2)c1
S(C)c1nc(C(=O)NC[C@@H]2[C@@H](O)[C@@H](O)[C@H](n3cnc4c(N)ncnc34)O2)cnc1
S(C)c1nc(C(=O)NC[C@@H]2[C@@H](O)[C@@H](O)[C@H](n3cnc4c(N)ncnc34)O2)ncc1
S(C)c1c(C(=O)NC[C@@H]2[C@@H](O)[C@@H](O)[C@H](n3cnc4c(N)ncnc34)O2)nccn1
S(C)c1nc(C(=O)NC[C@@H]2[C@@H](O)[C@@H](O)[C@H](n3cnc4c(N)ncnc34)O2)ccn1
O[C@H]1[C@@H](O)[C@H](n2cnc3c(N)ncnc23)O[C@@H]1CNC(=O)Cc1nc(N2C(=O)CCC2)sc1
S(C)Cc1onc(C(=O)NC[C@@H]2[C@@H](O)[C@@H](O)[C@H](n3cnc4c(N)ncnc34)O2)n1
O[C@H]1[C@@H](O)[C@H](n2cnc3c(N)ncnc23)O[C@@H]1CNC(=O)C1CCc2nc(C)ncc12
O[C@H]1[C@@H](O)[C@H](n2cnc3c(N)ncnc23)O[C@@H]1CNC(=O)C1=CS(=O)(=O)c2ccccc12
S(=O)(=O)(C)CC(C(=O)NC[C@@H]1[C@@H](O)[C@@H](O)[C@H](n2cnc3c(N)ncnc23)O1)c1ccccc1
O[C@H]1[C@@H](O)[C@H](n2cnc3c(N)ncnc23)O[C@@H]1CNC(=O)C1(N2C(=O)c3ccccc3C2=O)CC1
O[C@H]1[C@@H](O)[C@H](n2cnc3c(N)ncnc23)O[C@@H]1CNC(=O)C(=O)Cc1cc(OC)c(OC)cc1
O[C@H]1[C@@H](O)[C@H](n2cnc3c(N)ncnc23)O[C@@H]1CNC(=O)Cc1nc2C(C#N)=CC=Cn2c1
Clc1nc(C)nc(OCC(=O)NC[C@@H]2[C@@H](O)[C@@H](O)[C@H](n3cnc4c(N)ncnc34)O2)c1
FC(F)(C(=O)NC[C@@H]1[C@@H](O)[C@@H](O)[C@H](n2cnc3c(N)ncnc23)O1)C1(OC)CCOCC1
O[C@H]1[C@@H](O)[C@H](n2cnc3c(N)ncnc23)O[C@@H]1CNC(=O)C1C(C)C=CC2C(=O)N(C(C)C)C(=O)C12
O[C@H]1[C@@H](O)[C@H](n2cnc3c(N)ncnc23)O[C@@H]1CNC(=O)C(OC)(C)C1CCOCC1
O[C@H]1[C@@H](O)[C@H](n2cnc3c(N)ncnc23)O[C@@H]1CNC(=O)CC1C(OCC)COCC1
O[C@H]1[C@@H](O)[C@H](n2cnc3c(N)ncnc23)O[C@@H]1CNC(=O)C(OCC)C1CCOCC1
O[C@H]1[C@@H](O)[C@H](n2cnc3c(N)ncnc23)O[C@@H]1CNC(=O)C(OCC)C1COCCC1
S(=O)(=O)(NC[C@@H]1[C@@H](O)[C@@H](O)[C@H](n2cnc3c(N)ncnc23)O1)c1cc([N+](=O)[O-])sc1
S(=O)(=O)(NC[C@@H]1[C@@H](O)[C@@H](O)[C@H](n2cnc3c(N)ncnc23)O1)c1scc([N+](=O)[O-])c1
S(=O)(=O)(NC[C@@H]1[C@@H](O)[C@@H](O)[C@H](n2cnc3c(N)ncnc23)O1)c1sc([N+](=O)[O-])cc1
S(=O)(=O)(NC[C@@H]1[C@@H](O)[C@@H](O)[C@H](n2cnc3c(N)ncnc23)O1)c1c([N+](=O)[O-])scc1
S(=O)(=O)(NC[C@@H]1[C@@H](O)[C@@H](O)[C@H](n2cnc3c(N)ncnc23)O1)c1c(C2CC2)nn(C)c1
S(=O)(=O)(NC[C@@H]1[C@@H](O)[C@@H](O)[C@H](n2cnc3c(N)ncnc23)O1)c1n(C)nc(C2CC2)c1
S(=O)(=O)(NC[C@@H]1[C@@H](O)[C@@H](O)[C@H](n2cnc3c(N)ncnc23)O1)c1n(C)ncc1C1CC1
O[C@H]1[C@@H](O)[C@H](n2cnc3c(N)ncnc23)O[C@@H]1CNC(=O)c1ccc2N(C)C(=O)Cc2c1
O[C@H]1[C@@H](O)[C@H](n2cnc3c(N)ncnc23)O[C@@H]1CNC(=O)c1ccc2CC(=O)N(C)c2c1
O[C@H]1[C@@H](O)[C@H](n2cnc3c(N)ncnc23)O[C@@H]1CNC(=O)c1cccc2N(C)C(=O)Cc12
O[C@H]1[C@@H](O)[C@H](n2cnc3c(N)ncnc23)O[C@@H]1CNC(=O)CC1(COC)CCOCC1
O[C@H]1[C@@H](O)[C@H](n2cnc3c(N)ncnc23)O[C@@H]1CNC(=O)CCCOCCOCC
O[C@H]1[C@@H](O)[C@H](n2cnc3c(N)ncnc23)O[C@@H]1CNC(=O)COCCOCCCC
O[C@H]1[C@@H](O)[C@H](n2cnc3c(N)ncnc23)O[C@@H]1CNC(=O)C1CN(C(=O)c2sccc2)C1
O[C@H]1[C@@H](O)[C@H](n2cnc3c(N)ncnc23)O[C@@H]1CNC(=O)CN(C)C(=O)c1cscc1
O[C@H]1[C@@H](O)[C@H](n2cnc3c(N)ncnc23)O[C@@H]1CNC(=O)CN(C)C(=O)c1sccc1
S(=O)(=O)(NC[C@@H]1[C@@H](O)[C@@H](O)[C@H](n2cnc3c(N)ncnc23)O1)c1n(C)nc2CCCCc12
S(C)c1nc(OC)c(C(=O)NC[C@@H]2[C@@H](O)[C@@H](O)[C@H](n3cnc4c(N)ncnc34)O2)cn1
FC1(F)CC(C(OC)=O)C(C(=O)NC[C@@H]2[C@@H](O)[C@@H](O)[C@H](n3cnc4c(N)ncnc34)O2)C1
FC1(F)C(C(OC)=O)C21CC(C(=O)NC[C@@H]1[C@@H](O)[C@@H](O)[C@H](n3cnc4c(N)ncnc34)O1)C2
FC(F)c1n(C)nnc1C(=O)NC[C@@H]1[C@@H](O)[C@@H](O)[C@H](n2cnc3c(N)ncnc23)O1
O[C@H]1[C@@H](O)[C@H](n2cnc3c(N)ncnc23)O[C@@H]1CNC(=O)C1=NC=C2C=CC=C12
O[C@H]1[C@@H](O)[C@H](n2cnc3c(N)ncnc23)O[C@@H]1CNC(=O)C=1C(=O)C=C(C)N(C2CC2)C=1
O[C@H]1[C@@H](O)[C@H](n2cnc3c(N)ncnc23)O[C@@H]1CNC(=O)C1=CN(C2CCC2)C(=O)C=C1
O[C@H]1[C@@H](O)[C@H](n2cnc3c(N)ncnc23)O[C@@H]1CNC(=O)C1=CC(=O)N(C2CCC2)C=C1
O[C@H]1[C@@H](O)[C@H](n2cnc3c(N)ncnc23)O[C@@H]1CNC(=O)C=1C(=O)N(C2CCC2)C=CC=1
O[C@H]1[C@@H](O)[C@H](n2cnc3c(N)ncnc23)O[C@@H]1CNC(=O)CN(C)c1nc(C)nc(N2CCCC2)c1
O[C@H]1[C@@H](O)[C@H](n2cnc3c(N)ncnc23)O[C@@H]1CNC(=O)C1C(=O)N(C)c2ccccc2C1
O[C@H]1[C@@H](O)[C@H](n2cnc3c(N)ncnc23)O[C@@H]1CNC(=O)C1C(C)(C)C(C(OC)=O)C1
O[C@H]1[C@@H](O)[C@H](n2cnc3c(N)ncnc23)O[C@@H]1CNC(=O)C1C(C(OC)=O)C2CCC1C2
O[C@H]1[C@@H](O)[C@H](n2cnc3c(N)ncnc23)O[C@@H]1CNC(=O)C(C)C(C)(C)C(OC)=O
O[C@H]1[C@@H](O)[C@H](n2cnc3c(N)ncnc23)O[C@@H]1CNC(=O)CC1C(C(OC)=O)C1(C)C
O[C@H]1[C@@H](O)[C@H](n2cnc3c(N)ncnc23)O[C@@H]1CNC(=O)C1(C(C)C)C(C(OC)=O)C1
O[C@H]1[C@@H](O)[C@H](n2cnc3c(N)ncnc23)O[C@@H]1CNC(=O)CC(C(C)C)C(OC)=O
O[C@H]1[C@@H](O)[C@H](n2cnc3c(N)ncnc23)O[C@@H]1CNC(=O)C(C(C)C)C(OCC)=O
O[C@H]1[C@@H](O)[C@H](n2cnc3c(N)ncnc23)O[C@@H]1CNC(=O)C=1C(=O)N(CCCn2cncc2)C=CC=1
O[C@H]1[C@@H](O)[C@H](n2cnc3c(N)ncnc23)O[C@@H]1CNC(=O)c1cc(N2C(=O)CCC2)cnc1
O[C@H]1[C@@H](O)[C@H](n2cnc3c(N)ncnc23)O[C@@H]1CNC(=O)c1nccc(N2C(=O)CCC2)c1
O[C@H]1[C@@H](O)[C@H](n2cnc3c(N)ncnc23)O[C@@H]1CNC(=O)c1cc(N2C(=O)CCC2)ncc1
O[C@H]1[C@@H](O)[C@H](n2cnc3c(N)ncnc23)O[C@@H]1CNC(=O)c1nc(N2C(=O)CCC2)ccc1
O[C@H]1[C@@H](O)[C@H](n2cnc3c(N)ncnc23)O[C@@H]1CNC(=O)Cc1cocc1
O[C@H]1[C@@H](O)[C@H](n2cnc3c(N)ncnc23)O[C@@H]1CNC(=O)Cc1occc1
O[C@H]1[C@@H](O)[C@H](n2cnc3c(N)ncnc23)O[C@@H]1CNC(=O)c1sc(N(C)C)nc1
O[C@H]1[C@@H](O)[C@H](n2cnc3c(N)ncnc23)O[C@@H]1CNC(=O)C=1C=CC(=O)N2CCCCC=12
O[C@H]1[C@@H](O)[C@H](n2cnc3c(N)ncnc23)O[C@@H]1CNC(=O)CCOCCOCCCC#C
O[C@H]1[C@@H](O)[C@H](n2cnc3c(N)ncnc23)O[C@@H]1CNC(=O)CCc1n2N=C(OC(C)C)C=Cc2nn1
O[C@H]1[C@@H](O)[C@H](n2cnc3c(N)ncnc23)O[C@@H]1CNC(=O)C#Cc1ccc(C(OC)=O)cc1
O[C@H]1[C@@H](O)[C@H](n2cnc3c(N)ncnc23)O[C@@H]1CNC(=O)c1c(-n2nnnc2)sc2CCCc12
O[C@H]1[C@@H](O)[C@H](n2cnc3c(N)ncnc23)O[C@@H]1CNC(=O)c1c(-n2nncn2)sc2CCCc12
O[C@H]1[C@@H](O)[C@H](n2cnc3c(N)ncnc23)O[C@@H]1CNC(=O)C1Oc2ccccc2OC1
O[C@H]1[C@@H](O)[C@H](n2cnc3c(N)ncnc23)O[C@@H]1CNC(=O)C=1C(=O)N(Cc2nn(C)cc2)C=CC=1
S(=O)(=O)(CCCC)N1CCC(C(=O)NC[C@@H]2[C@@H](O)[C@@H](O)[C@H](n3cnc4c(N)ncnc34)O2)CC1
S(=O)(=O)(CCCC)N1CC(C(=O)NC[C@@H]2[C@@H](O)[C@@H](O)[C@H](n3cnc4c(N)ncnc34)O2)CCC1
O[C@H]1[C@@H](O)[C@H](n2cnc3c(N)ncnc23)O[C@@H]1CNC(=O)C#Cc1c(C)n(CC)nc1
O[C@H]1[C@@H](O)[C@H](n2cnc3c(N)ncnc23)O[C@@H]1CNC(=O)C#Cc1c(C)nn(CC)c1
O[C@H]1[C@@H](O)[C@H](n2cnc3c(N)ncnc23)O[C@@H]1CNC(=O)Cc1c(C#N)cc2OCOc2c1
O[C@H]1[C@@H](O)[C@H](n2cnc3c(N)ncnc23)O[C@@H]1CNC(=O)C1=Nc2n(C(C)=C1)ccn2
O[C@H]1[C@@H](O)[C@H](n2cnc3c(N)ncnc23)O[C@@H]1CNC(=O)C1=C(C)n2nccc2N=C1
O[C@H]1[C@@H](O)[C@H](n2cnc3c(N)ncnc23)O[C@@H]1CNC(=O)C1=Nc2n(C(C)=C1)ncc2
O[C@H]1[C@@H](O)[C@H](n2cnc3c(N)ncnc23)O[C@@H]1CNC(=O)C=1n2nccc2N=C(C)C=1
O[C@H]1[C@@H](O)[C@H](n2cnc3c(N)ncnc23)O[C@@H]1CNC(=O)Cc1c(C)nc(N2CCOCC2)s1
O[C@H]1[C@@H](O)[C@H](n2cnc3c(N)ncnc23)O[C@@H]1CNC(=O)C1CN(c2nn(CC)c(C)c2)C(=O)C1
FC(F)(F)C1=CN(CC(=O)NC[C@@H]2[C@@H](O)[C@@H](O)[C@H](n3cnc4c(N)ncnc34)O2)C(=O)C=C1
FC(F)(F)CN1C(=O)C=CC(C(=O)NC[C@@H]2[C@@H](O)[C@@H](O)[C@H](n3cnc4c(N)ncnc34)O2)=C1
FC(F)(F)CN1C(=O)C=C(C(=O)NC[C@@H]2[C@@H](O)[C@@H](O)[C@H](n3cnc4c(N)ncnc34)O2)C=C1
FC(F)(F)CN1C(=O)C(C(=O)NC[C@@H]2[C@@H](O)[C@@H](O)[C@H](n3cnc4c(N)ncnc34)O2)=CC=C1
FC(F)(F)C=1C(=O)N(CC(=O)NC[C@@H]2[C@@H](O)[C@@H](O)[C@H](n3cnc4c(N)ncnc34)O2)C=CC=1
FC(F)(F)CN1C(=O)C=CC=C1C(=O)NC[C@@H]1[C@@H](O)[C@@H](O)[C@H](n2cnc3c(N)ncnc23)O1
Clc1n(CC)nnc1C(=O)NC[C@@H]1[C@@H](O)[C@@H](O)[C@H](n2cnc3c(N)ncnc23)O1
S(=O)(=O)(NC[C@@H]1[C@@H](O)[C@@H](O)[C@H](n2cnc3c(N)ncnc23)O1)c1ccc(N(C)C(=O)C)cc1
S(=O)(=O)(NC[C@@H]1[C@@H](O)[C@@H](O)[C@H](n2cnc3c(N)ncnc23)O1)c1cc(OCOC)ccc1
S(=O)(=O)(NC[C@@H]1[C@@H](O)[C@@H](O)[C@H](n2cnc3c(N)ncnc23)O1)c1cn(C(F)(F)F)nc1
S(=O)(=O)(NC[C@@H]1[C@@H](O)[C@@H](O)[C@H](n2cnc3c(N)ncnc23)O1)c1n(C(F)(F)F)ncc1
S(=O)(=O)(NC[C@@H]1[C@@H](O)[C@@H](O)[C@H](n2cnc3c(N)ncnc23)O1)C1CC2C(F)(F)C2C1
S(=O)(=O)(NC[C@@H]1[C@@H](O)[C@@H](O)[C@H](n2cnc3c(N)ncnc23)O1)C1CCC2C(F)(F)C12
S(=O)(=O)(NC[C@@H]1[C@@H](O)[C@@H](O)[C@H](n2cnc3c(N)ncnc23)O1)C1CC(C(F)F)C1
O[C@H]1[C@@H](O)[C@H](n2cnc3c(N)ncnc23)O[C@@H]1CNC(=O)Cc1c(C)onc1C
S(=O)(=O)(NC[C@@H]1[C@@H](O)[C@@H](O)[C@H](n2cnc3c(N)ncnc23)O1)C(C)C(C)C
Fc1cc(C(=O)NC[C@@H]2[C@@H](O)[C@@H](O)[C@H](n3cnc4c(N)ncnc34)O2)cnc1
Fc1cc(C(=O)NC[C@@H]2[C@@H](O)[C@@H](O)[C@H](n3cnc4c(N)ncnc34)O2)ncc1
Fc1cnc(C(=O)NC[C@@H]2[C@@H](O)[C@@H](O)[C@H](n3cnc4c(N)ncnc34)O2)cc1
Fc1c(C(=O)NC[C@@H]2[C@@H](O)[C@@H](O)[C@H](n3cnc4c(N)ncnc34)O2)cncc1
Fc1c(C(=O)NC[C@@H]2[C@@H](O)[C@@H](O)[C@H](n3cnc4c(N)ncnc34)O2)ccnc1
Fc1ncc(C(=O)NC[C@@H]2[C@@H](O)[C@@H](O)[C@H](n3cnc4c(N)ncnc34)O2)cc1
Fc1nccc(C(=O)NC[C@@H]2[C@@H](O)[C@@H](O)[C@H](n3cnc4c(N)ncnc34)O2)c1
Fc1c(C(=O)NC[C@@H]2[C@@H](O)[C@@H](O)[C@H](n3cnc4c(N)ncnc34)O2)nccc1
Fc1nc(C(=O)NC[C@@H]2[C@@H](O)[C@@H](O)[C@H](n3cnc4c(N)ncnc34)O2)ccc1
Fc1c(C(=O)NC[C@@H]2[C@@H](O)[C@@H](O)[C@H](n3cnc4c(N)ncnc34)O2)cccn1
S(=O)(=O)(NC[C@@H]1[C@@H](O)[C@@H](O)[C@H](n2cnc3c(N)ncnc23)O1)CC1C2(C(F)(F)C2)C1
S(=O)(=O)(NC[C@@H]1[C@@H](O)[C@@H](O)[C@H](n2cnc3c(N)ncnc23)O1)CC1C(F)(F)C21CC2
S(=O)(=O)(NC[C@@H]1[C@@H](O)[C@@H](O)[C@H](n2cnc3c(N)ncnc23)O1)CC1CC(F)(F)C1
S(=O)(=O)(NC[C@@H]1[C@@H](O)[C@@H](O)[C@H](n2cnc3c(N)ncnc23)O1)CC1C(F)(F)CC1
S(=O)(=O)(NC[C@@H]1[C@@H](O)[C@@H](O)[C@H](n2cnc3c(N)ncnc23)O1)CC1(C)C(F)(F)C1
S(=O)(=O)(NC[C@@H]1[C@@H](O)[C@@H](O)[C@H](n2cnc3c(N)ncnc23)O1)CCC1C(F)(F)C1
S(=O)(=O)(NC[C@@H]1[C@@H](O)[C@@H](O)[C@H](n2cnc3c(N)ncnc23)O1)CC1(C(F)F)CC1
S(=O)(=O)(NC[C@@H]1[C@@H](O)[C@@H](O)[C@H](n2cnc3c(N)ncnc23)O1)CCC(F)(F)C
S(=O)(=O)(NC[C@@H]1[C@@H](O)[C@@H](O)[C@H](n2cnc3c(N)ncnc23)O1)CC(F)(F)C1CC1
S(=O)(=O)(NC[C@@H]1[C@@H](O)[C@@H](O)[C@H](n2cnc3c(N)ncnc23)O1)CC(F)(F)CC
S(=O)(=O)(NC[C@@H]1[C@@H](O)[C@@H](O)[C@H](n2cnc3c(N)ncnc23)O1)CCCC(F)F
O[C@H]1[C@@H](O)[C@H](n2cnc3c(N)ncnc23)O[C@@H]1CNC(=O)C1SCCSC1
O[C@H]1[C@@H](O)[C@H](n2cnc3c(N)ncnc23)O[C@@H]1CNC(=O)C1CCN(C(=O)c2c(C)onc2)CC1
S(=O)(=O)(NC[C@@H]1[C@@H](O)[C@@H](O)[C@H](n2cnc3c(N)ncnc23)O1)c1c(C2CCOCC2)nn(C)c1
O[C@H]1[C@@H](O)[C@H](n2cnc3c(N)ncnc23)O[C@@H]1CNC(=O)C1N(c2ncccn2)CCCC1
S(=O)(=O)(NC[C@@H]1[C@@H](O)[C@@H](O)[C@H](n2cnc3c(N)ncnc23)O1)CC(C)(C)C
S(=O)(=O)(NC[C@@H]1[C@@H](O)[C@@H](O)[C@H](n2cnc3c(N)ncnc23)O1)CC1CC(C)C1
S(=O)(=O)(NC[C@@H]1[C@@H](O)[C@@H](O)[C@H](n2cnc3c(N)ncnc23)O1)CC(C)C1CC1
S(=O)(=O)(NC[C@@H]1[C@@H](O)[C@@H](O)[C@H](n2cnc3c(N)ncnc23)O1)CC(C)CC
S(=O)(=O)(NC[C@@H]1[C@@H](O)[C@@H](O)[C@H](n2cnc3c(N)ncnc23)O1)CCC(C)C
O[C@H]1[C@@H](O)[C@H](n2cnc3c(N)ncnc23)O[C@@H]1CNC(=O)C1N(C=O)Cc2ccccc2C1
O[C@H]1[C@@H](O)[C@H](n2cnc3c(N)ncnc23)O[C@@H]1CNC(=O)c1ncc2ncoc2c1
O[C@H]1[C@@H](O)[C@H](n2cnc3c(N)ncnc23)O[C@@H]1CNC(=O)c1nc2ncoc2cc1
O[C@H]1[C@@H](O)[C@H](n2cnc3c(N)ncnc23)O[C@@H]1CNC(=O)c1onc2ncccc12
O[C@H]1[C@@H](O)[C@H](n2cnc3c(N)ncnc23)O[C@@H]1CNC(=O)c1cccc2nnoc12
O[C@H]1[C@@H](O)[C@H](n2cnc3c(N)ncnc23)O[C@@H]1CNC(=O)c1noc2ncccc12
O[C@H]1[C@@H](O)[C@H](n2cnc3c(N)ncnc23)O[C@@H]1CNC(=O)c1ccc2nonc2c1
O[C@H]1[C@@H](O)[C@H](n2cnc3c(N)ncnc23)O[C@@H]1CNC(=O)c1cccc2nonc12
O[C@H]1[C@@H](O)[C@H](n2cnc3c(N)ncnc23)O[C@@H]1CNC(=O)COc1cccc2OCCOc12
O[C@H]1[C@@H](O)[C@H](n2cnc3c(N)ncnc23)O[C@@H]1CNC(=O)COc1ccc2OCCOc2c1
O[C@H]1[C@@H](O)[C@H](n2cnc3c(N)ncnc23)O[C@@H]1CNC(=O)C(C)(C)C1CCS(=O)(=O)CC1
O[C@H]1[C@@H](O)[C@H](n2cnc3c(N)ncnc23)O[C@@H]1CNC(=O)CN1C(=O)C=C(C)c2c(C)nn(C)c12
O[C@H]1[C@@H](O)[C@H](n2cnc3c(N)ncnc23)O[C@@H]1CNC(=O)C(=O)N1CCc2ccccc2C1
O[C@H]1[C@@H](O)[C@H](n2cnc3c(N)ncnc23)O[C@@H]1CNC(=O)c1c(CC)n(-c2cnccc2)nn1
S(=O)(=O)(NC[C@@H]1[C@@H](O)[C@@H](O)[C@H](n2cnc3c(N)ncnc23)O1)c1cc(OCOC)c(OC)cc1
O[C@H]1[C@@H](O)[C@H](n2cnc3c(N)ncnc23)O[C@@H]1CNC(=O)c1ccc(N2S(=O)(=O)CCC2)cc1
O[C@H]1[C@@H](O)[C@H](n2cnc3c(N)ncnc23)O[C@@H]1CNC(=O)c1cc(N2S(=O)(=O)CCC2)ccc1
O[C@H]1[C@@H](O)[C@H](n2cnc3c(N)ncnc23)O[C@@H]1CNC(=O)Cc1nn(C)c(C(C)C)n1
O[C@H]1[C@@H](O)[C@H](n2cnc3c(N)ncnc23)O[C@@H]1CNC(=O)Cc1n(C)nc(C(C)C)n1
O[C@H]1[C@@H](O)[C@H](n2cnc3c(N)ncnc23)O[C@@H]1CNC(=O)c1c(C)cc(N2CCOCC2)nc1
O[C@H]1[C@@H](O)[C@H](n2cnc3c(N)ncnc23)O[C@@H]1CNC(=O)c1cc(OC(OC)=O)cnc1
Fc1c(C)n(C)nc1C(=O)NC[C@@H]1[C@@H](O)[C@@H](O)[C@H](n2cnc3c(N)ncnc23)O1
Fc1c(C(=O)NC[C@@H]2[C@@H](O)[C@@H](O)[C@H](n3cnc4c(N)ncnc34)O2)n(C)nc1C
Fc1n(C)nc(C)c1C(=O)NC[C@@H]1[C@@H](O)[C@@H](O)[C@H](n2cnc3c(N)ncnc23)O1
O[C@H]1[C@@H](O)[C@H](n2cnc3c(N)ncnc23)O[C@@H]1CNC(=O)CN1C(=O)c2ccccc2C(OCC)=N1
S(=O)(=O)(NC[C@@H]1[C@@H](O)[C@@H](O)[C@H](n2cnc3c(N)ncnc23)O1)c1ccc2CCN(C)c2c1
S(=O)(=O)(N(C(C)C(=O)NC[C@@H]1[C@@H](O)[C@@H](O)[C@H](n2cnc3c(N)ncnc23)O1)c1ccccc1)C
S(=O)(=O)(NC[C@@H]1[C@@H](O)[C@@H](O)[C@H](n2cnc3c(N)ncnc23)O1)CC#Cc1ccccc1
O[C@H]1[C@@H](O)[C@H](n2cnc3c(N)ncnc23)O[C@@H]1CNC(=O)c1c(OC2COC2)nc(C)s1
S(=O)(=O)(C)c1cc(C(=O)NC[C@@H]2[C@@H](O)[C@@H](O)[C@H](n3cnc4c(N)ncnc34)O2)c(F)cc1
S(=O)(=O)(C)c1cc(F)c(C(=O)NC[C@@H]2[C@@H](O)[C@@H](O)[C@H](n3cnc4c(N)ncnc34)O2)cc1
S(=O)(=O)(C)c1c(C(=O)NC[C@@H]2[C@@H](O)[C@@H](O)[C@H](n3cnc4c(N)ncnc34)O2)cc(F)cc1
S(=O)(=O)(C)c1c(F)cc(C(=O)NC[C@@H]2[C@@H](O)[C@@H](O)[C@H](n3cnc4c(N)ncnc34)O2)cc1
S(=O)(=O)(C)c1c(F)ccc(C(=O)NC[C@@H]2[C@@H](O)[C@@H](O)[C@H](n3cnc4c(N)ncnc34)O2)c1
S(=O)(=O)(C)c1c(F)c(C(=O)NC[C@@H]2[C@@H](O)[C@@H](O)[C@H](n3cnc4c(N)ncnc34)O2)ccc1
Fc1cc(C(=O)NC[C@@H]2[C@@H](O)[C@@H](O)[C@H](n3cnc4c(N)ncnc34)O2)c(OC)nc1
Fc1c(OC)ncc(C(=O)NC[C@@H]2[C@@H](O)[C@@H](O)[C@H](n3cnc4c(N)ncnc34)O2)c1
Fc1c(C(=O)NC[C@@H]2[C@@H](O)[C@@H](O)[C@H](n3cnc4c(N)ncnc34)O2)cc(OC)nc1
Fc1c(C(=O)NC[C@@H]2[C@@H](O)[C@@H](O)[C@H](n3cnc4c(N)ncnc34)O2)cnc(OC)c1
Fc1c(OC)nc(C(=O)NC[C@@H]2[C@@H](O)[C@@H](O)[C@H](n3cnc4c(N)ncnc34)O2)cc1
Fc1c(C(=O)NC[C@@H]2[C@@H](O)[C@@H](O)[C@H](n3cnc4c(N)ncnc34)O2)nc(OC)cc1
Fc1nc(OC)cc(C(=O)NC[C@@H]2[C@@H](O)[C@@H](O)[C@H](n3cnc4c(N)ncnc34)O2)c1
Fc1c(OC)nccc1C(=O)NC[C@@H]1[C@@H](O)[C@@H](O)[C@H](n2cnc3c(N)ncnc23)O1
Fc1c(C(=O)NC[C@@H]2[C@@H](O)[C@@H](O)[C@H](n3cnc4c(N)ncnc34)O2)c(OC)ncc1
Fc1nc(OC)c(C(=O)NC[C@@H]2[C@@H](O)[C@@H](O)[C@H](n3cnc4c(N)ncnc34)O2)cc1
Fc1c(C(=O)NC[C@@H]2[C@@H](O)[C@@H](O)[C@H](n3cnc4c(N)ncnc34)O2)ccc(OC)n1
Fc1cc(OC)c(C(=O)NC[C@@H]2[C@@H](O)[C@@H](O)[C@H](n3cnc4c(N)ncnc34)O2)nc1
Fc1ncc(OC)c(C(=O)NC[C@@H]2[C@@H](O)[C@@H](O)[C@H](n3cnc4c(N)ncnc34)O2)c1
Fc1c(OC)cc(C(=O)NC[C@@H]2[C@@H](O)[C@@H](O)[C@H](n3cnc4c(N)ncnc34)O2)cn1
Fc1ncc(C(=O)NC[C@@H]2[C@@H](O)[C@@H](O)[C@H](n3cnc4c(N)ncnc34)O2)c(OC)c1
Fc1c(C(=O)NC[C@@H]2[C@@H](O)[C@@H](O)[C@H](n3cnc4c(N)ncnc34)O2)nccc1OC
Fc1c(C(=O)NC[C@@H]2[C@@H](O)[C@@H](O)[C@H](n3cnc4c(N)ncnc34)O2)c(OC)ccn1
Fc1c(C(=O)NC[C@@H]2[C@@H](O)[C@@H](O)[C@H](n3cnc4c(N)ncnc34)O2)ncc(OC)c1
Fc1c(C(=O)NC[C@@H]2[C@@H](O)[C@@H](O)[C@H](n3cnc4c(N)ncnc34)O2)cc(OC)cn1
Fc1c(OC)c(C(=O)NC[C@@H]2[C@@H](O)[C@@H](O)[C@H](n3cnc4c(N)ncnc34)O2)ccn1
O[C@H]1[C@@H](O)[C@H](n2cnc3c(N)ncnc23)O[C@@H]1CNC(=O)COCC1Oc2ccccc2OC1
O[C@H]1[C@@H](O)[C@H](n2cnc3c(N)ncnc23)O[C@@H]1CNC(=O)C1N(c2ncnc(OC)c2)CCCC1
S(=O)(=O)(NC[C@@H]1[C@@H](O)[C@@H](O)[C@H](n2cnc3c(N)ncnc23)O1)c1c(C)n(C(F)F)nc1
S(=O)(=O)(NC[C@@H]1[C@@H](O)[C@@H](O)[C@H](n2cnc3c(N)ncnc23)O1)c1c(C)nn(C(F)F)c1
O[C@H]1[C@@H](O)[C@H](n2cnc3c(N)ncnc23)O[C@@H]1CNC(=O)C=1C=C(C)c2n(nc(C)n2)C=1
O[C@H]1[C@@H](O)[C@H](n2cnc3c(N)ncnc23)O[C@@H]1CNC(=O)c1oc2c(OC)ncnc2c1
S(=O)(=O)(NC[C@@H]1[C@@H](O)[C@@H](O)[C@H](n2cnc3c(N)ncnc23)O1)c1c(OC(F)F)nccc1
S(=O)(=O)(NC[C@@H]1[C@@H](O)[C@@H](O)[C@H](n2cnc3c(N)ncnc23)O1)c1c(C(OC)=O)c(C)oc1C
O[C@H]1[C@@H](O)[C@H](n2cnc3c(N)ncnc23)O[C@@H]1CNC(=O)C1(C#N)CC=CC1
O[C@H]1[C@@H](O)[C@H](n2cnc3c(N)ncnc23)O[C@@H]1CNC(=O)C(C#N)=C(C)C
O[C@H]1[C@@H](O)[C@H](n2cnc3c(N)ncnc23)O[C@@H]1CNC(=O)C(=CC1CC1)C#N
O[C@H]1[C@@H](O)[C@H](n2cnc3c(N)ncnc23)O[C@@H]1CNC(=O)c1c(CC)n(-c2nnc(OC)cc2)nc1
O[C@H]1[C@@H](O)[C@H](n2cnc3c(N)ncnc23)O[C@@H]1CNC(=O)C(C)n1c(C)ncc1
O[C@H]1[C@@H](O)[C@H](n2cnc3c(N)ncnc23)O[C@@H]1CNC(=O)CCn1c(C)ncc1
O[C@H]1[C@@H](O)[C@H](n2cnc3c(N)ncnc23)O[C@@H]1CNC(=O)C(C)n1c(C)ccn1
O[C@H]1[C@@H](O)[C@H](n2cnc3c(N)ncnc23)O[C@@H]1CNC(=O)C(C)n1nc(C)cc1
O[C@H]1[C@@H](O)[C@H](n2cnc3c(N)ncnc23)O[C@@H]1CNC(=O)C(C)n1ncc(C)c1
O[C@H]1[C@@H](O)[C@H](n2cnc3c(N)ncnc23)O[C@@H]1CNC(=O)CCn1c(C)cnc1
O[C@H]1[C@@H](O)[C@H](n2cnc3c(N)ncnc23)O[C@@H]1CNC(=O)CCn1c(C)ccn1
O[C@H]1[C@@H](O)[C@H](n2cnc3c(N)ncnc23)O[C@@H]1CNC(=O)CCn1nc(C)cc1
O[C@H]1[C@@H](O)[C@H](n2cnc3c(N)ncnc23)O[C@@H]1CNC(=O)CCn1ncc(C)c1
S(=O)(=O)(NC[C@@H]1[C@@H](O)[C@@H](O)[C@H](n2cnc3c(N)ncnc23)O1)c1ccccc1
O[C@H]1[C@@H](O)[C@H](n2cnc3c(N)ncnc23)O[C@@H]1CNC(=O)C(Oc1ncccc1)C
O[C@H]1[C@@H](O)[C@H](n2cnc3c(N)ncnc23)O[C@@H]1CNC(=O)C(Oc1cnccc1)C
S(=O)(=O)(NC[C@@H]1[C@@H](O)[C@@H](O)[C@H](n2cnc3c(N)ncnc23)O1)CC(OC)C1CC(F)(F)C1
O[C@H]1[C@@H](O)[C@H](n2cnc3c(N)ncnc23)O[C@@H]1CNC(=O)c1ncc(-c2n(C)ccn2)cn1
O[C@H]1[C@@H](O)[C@H](n2cnc3c(N)ncnc23)O[C@@H]1CNC(=O)c1ccc(-c2n(C)nnn2)cc1
O[C@H]1[C@@H](O)[C@H](n2cnc3c(N)ncnc23)O[C@@H]1CNC(=O)c1cnc(-c2nn(C)cc2)nc1
O[C@H]1[C@@H](O)[C@H](n2cnc3c(N)ncnc23)O[C@@H]1CNC(=O)c1ncc(-c2cn(C)nc2)cn1
O[C@H]1[C@@H](O)[C@H](n2cnc3c(N)ncnc23)O[C@@H]1CNC(=O)c1ccc(-c2nn(C)nn2)cc1
O[C@H]1[C@@H](O)[C@H](n2cnc3c(N)ncnc23)O[C@@H]1CNC(=O)c1ncc(-c2n(C)ncc2)cn1
O[C@H]1[C@@H](O)[C@H](n2cnc3c(N)ncnc23)O[C@@H]1CNC(=O)c1c(-c2n(C)cnn2)cccn1
O[C@H]1[C@@H](O)[C@H](n2cnc3c(N)ncnc23)O[C@@H]1CNC(=O)c1c(-c2n(C)cnn2)nccc1
O[C@H]1[C@@H](O)[C@H](n2cnc3c(N)ncnc23)O[C@@H]1CNC(=O)c1cc(-c2n(C)nnn2)ccc1
O[C@H]1[C@@H](O)[C@H](n2cnc3c(N)ncnc23)O[C@@H]1CNC(=O)c1cc(-c2nn(C)nn2)ccc1
S(=O)(=O)(CCC(=O)NC[C@@H]1[C@@H](O)[C@@H](O)[C@H](n2cnc3c(N)ncnc23)O1)c1ccccc1
O[C@H]1[C@@H](O)[C@H](n2cnc3c(N)ncnc23)O[C@@H]1CNC(=O)CC1C(=O)N(CCC)C(=O)S1
O[C@H]1[C@@H](O)[C@H](n2cnc3c(N)ncnc23)O[C@@H]1CNC(=O)CCOc1cnccc1
O[C@H]1[C@@H](O)[C@H](n2cnc3c(N)ncnc23)O[C@@H]1CNC(=O)COc1cc(-c2nn[nH]c2)ccc1
O[C@H]1[C@@H](O)[C@H](n2cnc3c(N)ncnc23)O[C@@H]1CNC(=O)c1nc(CC)oc1
O[C@H]1[C@@H](O)[C@H](n2cnc3c(N)ncnc23)O[C@@H]1CNC(=O)c1c(CC)ocn1
O[C@H]1[C@@H](O)[C@H](n2cnc3c(N)ncnc23)O[C@@H]1CNC(=O)c1oc(CC)nc1
O[C@H]1[C@@H](O)[C@H](n2cnc3c(N)ncnc23)O[C@@H]1CNC(=O)c1c(CC)nco1
O[C@H]1[C@@H](O)[C@H](n2cnc3c(N)ncnc23)O[C@@H]1CNC(=O)c1oc(CC)cn1
O[C@H]1[C@@H](O)[C@H](n2cnc3c(N)ncnc23)O[C@@H]1CNC(=O)c1c(CC)onc1
O[C@H]1[C@@H](O)[C@H](n2cnc3c(N)ncnc23)O[C@@H]1CNC(=O)c1c(CC)noc1
O[C@H]1[C@@H](O)[C@H](n2cnc3c(N)ncnc23)O[C@@H]1CNC(=O)c1noc(CC)c1
O[C@H]1[C@@H](O)[C@H](n2cnc3c(N)ncnc23)O[C@@H]1CNC(=O)c1onc(CC)c1
O[C@H]1[C@@H](O)[C@H](n2cnc3c(N)ncnc23)O[C@@H]1CNC(=O)c1c(CC)con1
O[C@H]1[C@@H](O)[C@H](n2cnc3c(N)ncnc23)O[C@@H]1CNC(=O)c1c(CC)cno1
O[C@H]1[C@@H](O)[C@H](n2cnc3c(N)ncnc23)O[C@@H]1CNC(=O)CN1C(=O)C=CC(c2sccc2)=N1
S(=O)(=O)(NC[C@@H]1[C@@H](O)[C@@H](O)[C@H](n2cnc3c(N)ncnc23)O1)CC(OC)CC(C)C
O[C@H]1[C@@H](O)[C@H](n2cnc3c(N)ncnc23)O[C@@H]1CNC(=O)C=1N(C)C(=O)N(CC(C)C)C=1
S(=O)(=O)(C)c1c(OC)c(C(=O)NC[C@@H]2[C@@H](O)[C@@H](O)[C@H](n3cnc4c(N)ncnc34)O2)c(F)cc1
S(=O)(=O)(C)c1c(F)c(C(=O)NC[C@@H]2[C@@H](O)[C@@H](O)[C@H](n3cnc4c(N)ncnc34)O2)c(OC)cc1
Fc1c(OC)nc(OC)c(C(=O)NC[C@@H]2[C@@H](O)[C@@H](O)[C@H](n3cnc4c(N)ncnc34)O2)c1
S(=O)(=O)(NC[C@@H]1[C@@H](O)[C@@H](O)[C@H](n2cnc3c(N)ncnc23)O1)CC1C(F)(F)C21CCOCC2
S(=O)(=O)(NC[C@@H]1[C@@H](O)[C@@H](O)[C@H](n2cnc3c(N)ncnc23)O1)CC1(C(F)F)CCOCC1
S(=O)(=O)(NC[C@@H]1[C@@H](O)[C@@H](O)[C@H](n2cnc3c(N)ncnc23)O1)CC(F)(F)C1CCOCC1
S(=O)(=O)(NC[C@@H]1[C@@H](O)[C@@H](O)[C@H](n2cnc3c(N)ncnc23)O1)CC1(COC)CC(F)(F)C1
P(=O)(C)(C)CCc1scc(C(=O)NC[C@@H]2[C@@H](O)[C@@H](O)[C@H](n3cnc4c(N)ncnc34)O2)n1
O[C@H]1[C@@H](O)[C@H](n2cnc3c(N)ncnc23)O[C@@H]1CNC(=O)COc1ccc(C(OC)=O)cc1
O[C@H]1[C@@H](O)[C@H](n2cnc3c(N)ncnc23)O[C@@H]1CNC(=O)c1ccc(OCC(OC)=O)cc1
O[C@H]1[C@@H](O)[C@H](n2cnc3c(N)ncnc23)O[C@@H]1CNC(=O)COC(=O)c1ccc(OC)cc1
O[C@H]1[C@@H](O)[C@H](n2cnc3c(N)ncnc23)O[C@@H]1CNC(=O)c1c(OCC(OC)=O)cccc1
O[C@H]1[C@@H](O)[C@H](n2cnc3c(N)ncnc23)O[C@@H]1CNC(=O)c1cc(OCC(OC)=O)ccc1
S(=O)(=O)(NC[C@@H]1[C@@H](O)[C@@H](O)[C@H](n2cnc3c(N)ncnc23)O1)CC(C)(C)CCOC
S(=O)(=O)(NC[C@@H]1[C@@H](O)[C@@H](O)[C@H](n2cnc3c(N)ncnc23)O1)CCC(C)CCOC
S(=O)(=O)(NC[C@@H]1[C@@H](O)[C@@H](O)[C@H](n2cnc3c(N)ncnc23)O1)CCOCCC(C)C
Brc1cnc(C(=O)NC[C@@H]2[C@@H](O)[C@@H](O)[C@H](n3cnc4c(N)ncnc34)O2)nc1
Brc1c(C(=O)NC[C@@H]2[C@@H](O)[C@@H](O)[C@H](n3cnc4c(N)ncnc34)O2)cnnc1
Brc1nncc(C(=O)NC[C@@H]2[C@@H](O)[C@@H](O)[C@H](n3cnc4c(N)ncnc34)O2)c1
Brc1nnc(C(=O)NC[C@@H]2[C@@H](O)[C@@H](O)[C@H](n3cnc4c(N)ncnc34)O2)cc1
Brc1c(C(=O)NC[C@@H]2[C@@H](O)[C@@H](O)[C@H](n3cnc4c(N)ncnc34)O2)ncnc1
Brc1ncc(C(=O)NC[C@@H]2[C@@H](O)[C@@H](O)[C@H](n3cnc4c(N)ncnc34)O2)nc1
Brc1nc(C(=O)NC[C@@H]2[C@@H](O)[C@@H](O)[C@H](n3cnc4c(N)ncnc34)O2)cnc1
Brc1nc(C(=O)NC[C@@H]2[C@@H](O)[C@@H](O)[C@H](n3cnc4c(N)ncnc34)O2)ncc1
Brc1c(C(=O)NC[C@@H]2[C@@H](O)[C@@H](O)[C@H](n3cnc4c(N)ncnc34)O2)nccn1
O[C@H]1[C@@H](O)[C@H](n2cnc3c(N)ncnc23)O[C@@H]1CNC(=O)C1=Cn2nc(COC)cc2N=C1
O[C@H]1[C@@H](O)[C@H](n2cnc3c(N)ncnc23)O[C@@H]1CNC(=O)c1onc(OCC=C)c1
O[C@H]1[C@@H](O)[C@H](n2cnc3c(N)ncnc23)O[C@@H]1CNC(=O)C(C(C)(C)C)N1C(=O)OCC1
O[C@H]1[C@@H](O)[C@H](n2cnc3c(N)ncnc23)O[C@@H]1CNC(=O)C1CN(C(OC(C)(C)C)=O)C1
O[C@H]1[C@@H](O)[C@H](n2cnc3c(N)ncnc23)O[C@@H]1CNC(=O)CN(C)C(=O)OC(C)(C)C
S(=O)(=O)(NC[C@@H]1[C@@H](O)[C@@H](O)[C@H](n2cnc3c(N)ncnc23)O1)c1ccc2nsnc2c1
S(=O)(=O)(NC[C@@H]1[C@@H](O)[C@@H](O)[C@H](n2cnc3c(N)ncnc23)O1)c1nccc2sncc12
S(=O)(=O)(NC[C@@H]1[C@@H](O)[C@@H](O)[C@H](n2cnc3c(N)ncnc23)O1)c1cccc2nsnc12
O[C@H]1[C@@H](O)[C@H](n2cnc3c(N)ncnc23)O[C@@H]1CNC(=O)c1c(C)c2OCCCn2n1
O[C@H]1[C@@H](O)[C@H](n2cnc3c(N)ncnc23)O[C@@H]1CNC(=O)c1coc2CS(=O)(=O)Cc12
S(=O)(=O)(NC[C@@H]1[C@@H](O)[C@@H](O)[C@H](n2cnc3c(N)ncnc23)O1)c1ccc2N(C)C(=O)N(C)c2c1
O[C@H]1[C@@H](O)[C@H](n2cnc3c(N)ncnc23)O[C@@H]1CNC(=O)C1CCN(C(OCC)=O)CC1
O[C@H]1[C@@H](O)[C@H](n2cnc3c(N)ncnc23)O[C@@H]1CNC(=O)C1CN(C(OCC)=O)CCC1
O[C@H]1[C@@H](O)[C@H](n2cnc3c(N)ncnc23)O[C@@H]1CNC(=O)CCCN(C)C(OCC)=O
O[C@H]1[C@@H](O)[C@H](n2cnc3c(N)ncnc23)O[C@@H]1CNC(=O)c1ccc(-c2nnc(C)nn2)cc1
O[C@H]1[C@@H](O)[C@H](n2cnc3c(N)ncnc23)O[C@@H]1CNC(=O)C1CN(C)C(=O)c2ccccc12
O[C@H]1[C@@H](O)[C@H](n2cnc3c(N)ncnc23)O[C@@H]1CNC(=O)C1n2ccnc2CCC1
O[C@H]1[C@@H](O)[C@H](n2cnc3c(N)ncnc23)O[C@@H]1CNC(=O)C1n2cncc2CCC1
O[C@H]1[C@@H](O)[C@H](n2cnc3c(N)ncnc23)O[C@@H]1CNC(=O)C1n2nccc2CCC1
O[C@H]1[C@@H](O)[C@H](n2cnc3c(N)ncnc23)O[C@@H]1CNC(=O)Cc1n(C2CC2)cnc1
O[C@H]1[C@@H](O)[C@H](n2cnc3c(N)ncnc23)O[C@@H]1CNC(=O)Cc1cn(C2CC2)nc1
O[C@H]1[C@@H](O)[C@H](n2cnc3c(N)ncnc23)O[C@@H]1CNC(=O)C#CC1CN(C(OC(C)(C)C)=O)C1
O[C@H]1[C@@H](O)[C@H](n2cnc3c(N)ncnc23)O[C@@H]1CNC(=O)CN(CC#C)C(=O)OC(C)(C)C
S(=O)(=O)(NC[C@@H]1[C@@H](O)[C@@H](O)[C@H](n2cnc3c(N)ncnc23)O1)c1c(OC)cccc1
S(=O)(=O)(NC[C@@H]1[C@@H](O)[C@@H](O)[C@H](n2cnc3c(N)ncnc23)O1)c1ccc(OC)cc1
S(=O)(=O)(NC[C@@H]1[C@@H](O)[C@@H](O)[C@H](n2cnc3c(N)ncnc23)O1)c1cc(OC)ccc1
O[C@H]1[C@@H](O)[C@H](n2cnc3c(N)ncnc23)O[C@@H]1CNC(=O)C[n+]1c(C)c(C)ccc1
Clc1c(C(=O)NC[C@@H]2[C@@H](O)[C@@H](O)[C@H](n3cnc4c(N)ncnc34)O2)ccc(S(=O)(=O)[O-])c1
O[C@H]1[C@@H](O)[C@H](n2cnc3c(N)ncnc23)O[C@@H]1CNC(=O)c1n2C(C)=CC(C)=Nc2nn1
O[C@H]1[C@@H](O)[C@H](n2cnc3c(N)ncnc23)O[C@@H]1CNC(=O)c1nn2C(C)=CC(C)=Nc2n1
S(=O)(=O)(N(C)C)c1c(C)ccc(C(=O)NC[C@@H]2[C@@H](O)[C@@H](O)[C@H](n3cnc4c(N)ncnc34)O2)c1
S(=O)(=O)(N(C)C)c1cc(C(=O)NC[C@@H]2[C@@H](O)[C@@H](O)[C@H](n3cnc4c(N)ncnc34)O2)c(C)cc1
S(=O)(=O)(C)c1ccc(OCCC(=O)NC[C@@H]2[C@@H](O)[C@@H](O)[C@H](n3cnc4c(N)ncnc34)O2)cc1
S(=O)(=O)(CCC(=O)NC[C@@H]1[C@@H](O)[C@@H](O)[C@H](n2cnc3c(N)ncnc23)O1)c1ccc(OC)cc1
S(=O)(=O)(NC[C@@H]1[C@@H](O)[C@@H](O)[C@H](n2cnc3c(N)ncnc23)O1)c1cc(F)cc(C#N)c1
S(=O)(=O)(NC[C@@H]1[C@@H](O)[C@@H](O)[C@H](n2cnc3c(N)ncnc23)O1)c1cc(C#N)c(F)cc1
S(=O)(=O)(NC[C@@H]1[C@@H](O)[C@@H](O)[C@H](n2cnc3c(N)ncnc23)O1)c1cc(F)c(C#N)cc1
S(=O)(=O)(NC[C@@H]1[C@@H](O)[C@@H](O)[C@H](n2cnc3c(N)ncnc23)O1)c1c(C#N)cc(F)cc1
S(=O)(=O)(NC[C@@H]1[C@@H](O)[C@@H](O)[C@H](n2cnc3c(N)ncnc23)O1)c1c(F)ccc(C#N)c1
S(=O)(=O)(NC[C@@H]1[C@@H](O)[C@@H](O)[C@H](n2cnc3c(N)ncnc23)O1)c1c(C#N)ccc(F)c1
S(=O)(=O)(NC[C@@H]1[C@@H](O)[C@@H](O)[C@H](n2cnc3c(N)ncnc23)O1)c1c(F)cc(C#N)cc1
S(=O)(=O)(NC[C@@H]1[C@@H](O)[C@@H](O)[C@H](n2cnc3c(N)ncnc23)O1)c1c(C#N)c(F)ccc1
S(=O)(=O)(NC[C@@H]1[C@@H](O)[C@@H](O)[C@H](n2cnc3c(N)ncnc23)O1)c1c(F)c(C#N)ccc1
O[C@H]1[C@@H](O)[C@H](n2cnc3c(N)ncnc23)O[C@@H]1CNC(=O)C(=O)Cc1cscc1
O[C@H]1[C@@H](O)[C@H](n2cnc3c(N)ncnc23)O[C@@H]1CNC(=O)C(=O)Cc1sccc1
FC(=CC)C(=O)NC[C@@H]1[C@@H](O)[C@@H](O)[C@H](n2cnc3c(N)ncnc23)O1
O[C@H]1[C@@H](O)[C@H](n2cnc3c(N)ncnc23)O[C@@H]1CNC(=O)C=Cc1c(C)nns1
P(=O)(C)(C)C(CC(=O)NC[C@@H]1[C@@H](O)[C@@H](O)[C@H](n2cnc3c(N)ncnc23)O1)C(F)(F)F
S(=O)(=O)(NC[C@@H]1[C@@H](O)[C@@H](O)[C@H](n2cnc3c(N)ncnc23)O1)c1cc(C)nc(C)c1
S(=O)(=O)(NC[C@@H]1[C@@H](O)[C@@H](O)[C@H](n2cnc3c(N)ncnc23)O1)c1cc(C)c(C)nc1
S(=O)(=O)(NC[C@@H]1[C@@H](O)[C@@H](O)[C@H](n2cnc3c(N)ncnc23)O1)c1c(C)c(C)cnc1
O[C@H]1[C@@H](O)[C@H](n2cnc3c(N)ncnc23)O[C@@H]1CNC(=O)c1cc(OCC(OC)=O)c(OC)cc1
O[C@H]1[C@@H](O)[C@H](n2cnc3c(N)ncnc23)O[C@@H]1CNC(=O)c1cc(OC)c(OCC(OC)=O)cc1
S(=O)(=O)(NC[C@@H]1[C@@H](O)[C@@H](O)[C@H](n2cnc3c(N)ncnc23)O1)c1cc(OCC#C)ccc1
O[C@H]1[C@@H](O)[C@H](n2cnc3c(N)ncnc23)O[C@@H]1CNC(=O)C(Cc1ccccc1)n1c(C)nnn1
O[C@H]1[C@@H](O)[C@H](n2cnc3c(N)ncnc23)O[C@@H]1CNC(=O)C1=C(C(C)C)n2ncnc2N=C1
O[C@H]1[C@@H](O)[C@H](n2cnc3c(N)ncnc23)O[C@@H]1CNC(=O)C1=Nc2n(C(C(C)C)=C1)ncn2
Brc1c(C(=O)NC[C@@H]2[C@@H](O)[C@@H](O)[C@H](n3cnc4c(N)ncnc34)O2)nc(OC)nc1
O[C@H]1[C@@H](O)[C@H](n2cnc3c(N)ncnc23)O[C@@H]1CNC(=O)C1C2SC=CC12
O[C@H]1[C@@H](O)[C@H](n2cnc3c(N)ncnc23)O[C@@H]1CNC(=O)C(=O)C=Cc1occc1
O[C@H]1[C@@H](O)[C@H](n2cnc3c(N)ncnc23)O[C@@H]1CNC(=O)CN1C(=O)OC(c2sccc2)=N1
S(=O)(=O)(NC[C@@H]1[C@@H](O)[C@@H](O)[C@H](n2cnc3c(N)ncnc23)O1)c1c(OC)ccc2snnc12
O[C@H]1[C@@H](O)[C@H](n2cnc3c(N)ncnc23)O[C@@H]1CNC(=O)c1c(C)nn(C2COCC2)c1
O[C@H]1[C@@H](O)[C@H](n2cnc3c(N)ncnc23)O[C@@H]1CNC(=O)CCCC[N+](C)(C)C
O[C@H]1[C@@H](O)[C@H](n2cnc3c(N)ncnc23)O[C@@H]1CNC(=O)C[N+](C)(C)CCCC
O[C@H]1[C@@H](O)[C@H](n2cnc3c(N)ncnc23)O[C@@H]1CNC(=O)c1cc(OC2COCC2)ncc1
O[C@H]1[C@@H](O)[C@H](n2cnc3c(N)ncnc23)O[C@@H]1CNC(=O)c1c(OC2COCC2)nccc1
O[C@H]1[C@@H](O)[C@H](n2cnc3c(N)ncnc23)O[C@@H]1CNC(=O)c1n(C)nc(CC)c1[N+](=O)[O-]
O[C@H]1[C@@H](O)[C@H](n2cnc3c(N)ncnc23)O[C@@H]1CNC(=O)CN1C(=O)c2sccc2N=C1
O[C@H]1[C@@H](O)[C@H](n2cnc3c(N)ncnc23)O[C@@H]1CNC(=O)CN1C(=O)c2ccsc2N=C1
O[C@H]1[C@@H](O)[C@H](n2cnc3c(N)ncnc23)O[C@@H]1CNC(=O)C(OC)c1cnccc1
O[C@H]1[C@@H](O)[C@H](n2cnc3c(N)ncnc23)O[C@@H]1CNC(=O)COCc1ccncc1
O[C@H]1[C@@H](O)[C@H](n2cnc3c(N)ncnc23)O[C@@H]1CNC(=O)COCc1cnccc1
O[C@H]1[C@@H](O)[C@H](n2cnc3c(N)ncnc23)O[C@@H]1CNC(=O)COCc1ncccc1
S(=O)(=O)(NC[C@@H]1[C@@H](O)[C@@H](O)[C@H](n2cnc3c(N)ncnc23)O1)c1cn(C2CCC2)nc1
S(=O)(=O)(NC[C@@H]1[C@@H](O)[C@@H](O)[C@H](n2cnc3c(N)ncnc23)O1)c1n(C2CCC2)ncc1
S(=O)(=O)(NC[C@@H]1[C@@H](O)[C@@H](O)[C@H](n2cnc3c(N)ncnc23)O1)c1c(OC)cccc1OC
S(=O)(=O)(NC[C@@H]1[C@@H](O)[C@@H](O)[C@H](n2cnc3c(N)ncnc23)O1)c1c(OC)ccc(OC)c1
S(=O)(=O)(NC[C@@H]1[C@@H](O)[C@@H](O)[C@H](n2cnc3c(N)ncnc23)O1)c1c(OC)cc(OC)cc1
S(=O)(=O)(NC[C@@H]1[C@@H](O)[C@@H](O)[C@H](n2cnc3c(N)ncnc23)O1)c1c(OC)c(OC)ccc1
S(=O)(=O)(NC[C@@H]1[C@@H](O)[C@@H](O)[C@H](n2cnc3c(N)ncnc23)O1)c1cc(OC)c(OC)cc1
S(=O)(=O)(NC[C@@H]1[C@@H](O)[C@@H](O)[C@H](n2cnc3c(N)ncnc23)O1)c1cc(OC)cc(OC)c1
O[C@H]1[C@@H](O)[C@H](n2cnc3c(N)ncnc23)O[C@@H]1CNC(=O)CC1=NN(C)C(=O)c2ccccc12
O[C@H]1[C@@H](O)[C@H](n2cnc3c(N)ncnc23)O[C@@H]1CNC(=O)CN1C(=O)c2ccccc2C(C)=N1
O[C@H]1[C@@H](O)[C@H](n2cnc3c(N)ncnc23)O[C@@H]1CNC(=O)C1=NN(CC)C(=O)c2ccccc12
O[C@H]1[C@@H](O)[C@H](n2cnc3c(N)ncnc23)O[C@@H]1CNC(=O)CCN1C(=O)c2ccccc2C=N1
O[C@H]1[C@@H](O)[C@H](n2cnc3c(N)ncnc23)O[C@@H]1CNC(=O)c1nc(CCOCC)oc1
[Si](C)(C)(C)C#CC(=O)NC[C@@H]1[C@@H](O)[C@@H](O)[C@H](n2cnc3c(N)ncnc23)O1
S(=O)(=O)(NC[C@@H]1[C@@H](O)[C@@H](O)[C@H](n2cnc3c(N)ncnc23)O1)c1sc(CC)nc1
S(CC(=O)NC[C@@H]1[C@@H](O)[C@@H](O)[C@H](n2cnc3c(N)ncnc23)O1)c1n2C=CC=Cc2nn1
S(=O)(=O)(CC(=O)NC[C@@H]1[C@@H](O)[C@@H](O)[C@H](n2cnc3c(N)ncnc23)O1)Cc1ccccc1
O[C@H]1[C@@H](O)[C@H](n2cnc3c(N)ncnc23)O[C@@H]1CNC(=O)C=1C(=O)N(c2cnccc2)C=CC=1
O[C@H]1[C@@H](O)[C@H](n2cnc3c(N)ncnc23)O[C@@H]1CNC(=O)C1C(OC)CN(C(OC(C)(C)C)=O)C1
O[C@H]1[C@@H](O)[C@H](n2cnc3c(N)ncnc23)O[C@@H]1CNC(=O)C(OC)C1CN(C(OC(C)(C)C)=O)C1
BrC1=CC(C(=O)NC[C@@H]2[C@@H](O)[C@@H](O)[C@H](n3cnc4c(N)ncnc34)O2)=Cn2cnnc12
BrC=1C=C(C(=O)NC[C@@H]2[C@@H](O)[C@@H](O)[C@H](n3cnc4c(N)ncnc34)O2)c2n(ncn2)C=1
S(=O)(=O)(NC[C@@H]1[C@@H](O)[C@@H](O)[C@H](n2cnc3c(N)ncnc23)O1)CCOc1ccccc1
O[C@H]1[C@@H](O)[C@H](n2cnc3c(N)ncnc23)O[C@@H]1CNC(=O)c1n2CCSc2nc1
O[C@H]1[C@@H](O)[C@H](n2cnc3c(N)ncnc23)O[C@@H]1CNC(=O)c1nc2SCCn2c1
O[C@H]1[C@@H](O)[C@H](n2cnc3c(N)ncnc23)O[C@@H]1CNC(=O)c1cnn2CCSc12
O[C@H]1[C@@H](O)[C@H](n2cnc3c(N)ncnc23)O[C@@H]1CNC(=O)c1nn2CCSc2c1
O[C@H]1[C@@H](O)[C@H](n2cnc3c(N)ncnc23)O[C@@H]1CNC(=O)C(=O)c1ccccc1
O[C@H]1[C@@H](O)[C@H](n2cnc3c(N)ncnc23)O[C@@H]1CNC(=O)c1n(C)cc(C#N)c1
O[C@H]1[C@@H](O)[C@H](n2cnc3c(N)ncnc23)O[C@@H]1CNC(=O)c1n(C)c(C#N)cc1
O[C@H]1[C@@H](O)[C@H](n2cnc3c(N)ncnc23)O[C@@H]1CNC(=O)C1CN(C(OC(C)(C)C)=O)CCOC1
O[C@H]1[C@@H](O)[C@H](n2cnc3c(N)ncnc23)O[C@@H]1CNC(=O)C1(COC)CN(C(OC(C)(C)C)=O)C1
O[C@H]1[C@@H](O)[C@H](n2cnc3c(N)ncnc23)O[C@@H]1CNC(=O)CN(CCOC)C(=O)OC(C)(C)C
O[C@H]1[C@@H](O)[C@H](n2cnc3c(N)ncnc23)O[C@@H]1CNC(=O)c1ncnc2n(C3CC3)cnc12
O[C@H]1[C@@H](O)[C@H](n2cnc3c(N)ncnc23)O[C@@H]1CNC(=O)c1ncc2cnn(C3CC3)c2n1
Clc1noc(CC(=O)NC[C@@H]2[C@@H](O)[C@@H](O)[C@H](n3cnc4c(N)ncnc34)O2)c1
O[C@H]1[C@@H](O)[C@H](n2cnc3c(N)ncnc23)O[C@@H]1CNC(=O)COCc1n(C)nc(C)c1
S(CC(=O)NC[C@@H]1[C@@H](O)[C@@H](O)[C@H](n2cnc3c(N)ncnc23)O1)c1n(C)ccn1
S(CC(=O)NC[C@@H]1[C@@H](O)[C@@H](O)[C@H](n2cnc3c(N)ncnc23)O1)c1cn(C)nc1
O[C@H]1[C@@H](O)[C@H](n2cnc3c(N)ncnc23)O[C@@H]1CNC(=O)c1cc(C(OCC)=O)cnc1
O[C@H]1[C@@H](O)[C@H](n2cnc3c(N)ncnc23)O[C@@H]1CNC(=O)c1nccc(C(OCC)=O)c1
O[C@H]1[C@@H](O)[C@H](n2cnc3c(N)ncnc23)O[C@@H]1CNC(=O)c1ncc(C(OCC)=O)cc1
O[C@H]1[C@@H](O)[C@H](n2cnc3c(N)ncnc23)O[C@@H]1CNC(=O)c1cc(C(OCC)=O)ncc1
O[C@H]1[C@@H](O)[C@H](n2cnc3c(N)ncnc23)O[C@@H]1CNC(=O)c1cnc(C(OCC)=O)cc1
O[C@H]1[C@@H](O)[C@H](n2cnc3c(N)ncnc23)O[C@@H]1CNC(=O)c1c(C(OCC)=O)cccn1
O[C@H]1[C@@H](O)[C@H](n2cnc3c(N)ncnc23)O[C@@H]1CNC(=O)c1nc(C(OCC)=O)ccc1
FC(F)(F)COC(=O)CCC(=O)NC[C@@H]1[C@@H](O)[C@@H](O)[C@H](n2cnc3c(N)ncnc23)O1
O[C@H]1[C@@H](O)[C@H](n2cnc3c(N)ncnc23)O[C@@H]1CNC(=O)Cc1n(C2CCOCC2)ncc1
O[C@H]1[C@@H](O)[C@H](n2cnc3c(N)ncnc23)O[C@@H]1CNC(=O)C=1CC=CC=1
O[C@H]1[C@@H](O)[C@H](n2cnc3c(N)ncnc23)O[C@@H]1CNC(=O)c1cccc2C=NC(=O)c12
O[C@H]1[C@@H](O)[C@H](n2cnc3c(N)ncnc23)O[C@@H]1CNC(=O)COCc1cnc(OC)cc1
O[C@H]1[C@@H](O)[C@H](n2cnc3c(N)ncnc23)O[C@@H]1CNC(=O)COCc1cc(OC)ncc1
O[C@H]1[C@@H](O)[C@H](n2cnc3c(N)ncnc23)O[C@@H]1CNC(=O)c1cc(C(OC)=O)cc(C(OC)=O)c1
S(C)c1c(C(=O)NC[C@@H]2[C@@H](O)[C@@H](O)[C@H](n3cnc4c(N)ncnc34)O2)nns1
S(=O)(=O)(NC[C@@H]1[C@@H](O)[C@@H](O)[C@H](n2cnc3c(N)ncnc23)O1)c1cn(CC(F)(F)F)nc1
S(=O)(=O)(NC[C@@H]1[C@@H](O)[C@@H](O)[C@H](n2cnc3c(N)ncnc23)O1)c1nn(CC(F)(F)F)cc1
S(=O)(=O)(NC[C@@H]1[C@@H](O)[C@@H](O)[C@H](n2cnc3c(N)ncnc23)O1)c1c(OCCOC)cccc1
S(=O)(=O)(NC[C@@H]1[C@@H](O)[C@@H](O)[C@H](n2cnc3c(N)ncnc23)O1)c1ccc(OCCOC)cc1
S(=O)(=O)(NC[C@@H]1[C@@H](O)[C@@H](O)[C@H](n2cnc3c(N)ncnc23)O1)c1cc(OCCOC)ccc1
S(=O)(=O)(NC[C@@H]1[C@@H](O)[C@@H](O)[C@H](n2cnc3c(N)ncnc23)O1)c1c(OC)cc(OC)cc1OC
S(=O)(=O)(NC[C@@H]1[C@@H](O)[C@@H](O)[C@H](n2cnc3c(N)ncnc23)O1)c1c(OC)c(OC)ccc1OC
S(=O)(=O)(NC[C@@H]1[C@@H](O)[C@@H](O)[C@H](n2cnc3c(N)ncnc23)O1)c1c(OC)cc(OC)c(OC)c1
S(=O)(=O)(NC[C@@H]1[C@@H](O)[C@@H](O)[C@H](n2cnc3c(N)ncnc23)O1)c1cc(OC)c(OC)c(OC)c1
O[C@H]1[C@@H](O)[C@H](n2cnc3c(N)ncnc23)O[C@@H]1CNC(=O)c1oc(C#C)cc1
FC(F)(F)c1nnn(CC(=O)NC[C@@H]2[C@@H](O)[C@@H](O)[C@H](n3cnc4c(N)ncnc34)O2)c1
FC(F)(F)c1nn(CC(=O)NC[C@@H]2[C@@H](O)[C@@H](O)[C@H](n3cnc4c(N)ncnc34)O2)cn1
O[C@H]1[C@@H](O)[C@H](n2cnc3c(N)ncnc23)O[C@@H]1CNC(=O)c1n(C)nc(C(=O)N(CC)CC)c1
O[C@H]1[C@@H](O)[C@H](n2cnc3c(N)ncnc23)O[C@@H]1CNC(=O)c1c(C(=O)N(CC)CC)n(C)nc1
O[C@H]1[C@@H](O)[C@H](n2cnc3c(N)ncnc23)O[C@@H]1CNC(=O)C(=O)c1oc(COC)cc1
O[C@H]1[C@@H](O)[C@H](n2cnc3c(N)ncnc23)O[C@@H]1CNC(=O)c1cc(C#N)c(C)nc1
O[C@H]1[C@@H](O)[C@H](n2cnc3c(N)ncnc23)O[C@@H]1CNC(=O)c1c(C)ncc(C#N)c1
O[C@H]1[C@@H](O)[C@H](n2cnc3c(N)ncnc23)O[C@@H]1CNC(=O)c1nc(C)c(C#N)cc1
O[C@H]1[C@@H](O)[C@H](n2cnc3c(N)ncnc23)O[C@@H]1CNC(=O)c1nc(C)cc(C#N)c1
O[C@H]1[C@@H](O)[C@H](n2cnc3c(N)ncnc23)O[C@@H]1CNC(=O)c1ncc(C)c(C#N)c1
O[C@H]1[C@@H](O)[C@H](n2cnc3c(N)ncnc23)O[C@@H]1CNC(=O)c1c(C)cc(C#N)cn1
O[C@H]1[C@@H](O)[C@H](n2cnc3c(N)ncnc23)O[C@@H]1CNC(=O)c1c(C#N)cnc(C)c1
O[C@H]1[C@@H](O)[C@H](n2cnc3c(N)ncnc23)O[C@@H]1CNC(=O)c1c(C)nc(C#N)cc1
O[C@H]1[C@@H](O)[C@H](n2cnc3c(N)ncnc23)O[C@@H]1CNC(=O)c1cc(C)c(C#N)nc1
O[C@H]1[C@@H](O)[C@H](n2cnc3c(N)ncnc23)O[C@@H]1CNC(=O)c1ncc(C#N)c(C)c1
O[C@H]1[C@@H](O)[C@H](n2cnc3c(N)ncnc23)O[C@@H]1CNC(=O)c1c(C)cc(C#N)nc1
O[C@H]1[C@@H](O)[C@H](n2cnc3c(N)ncnc23)O[C@@H]1CNC(=O)C1OC(C(OC(C)(C)C)=O)CC1
O[C@H]1[C@@H](O)[C@H](n2cnc3c(N)ncnc23)O[C@@H]1CNC(=O)C1S(=O)(=O)C2(C1)CCCCC2
Brc1n2C=C(C(=O)NC[C@@H]3[C@@H](O)[C@@H](O)[C@H](n4cnc5c(N)ncnc45)O3)N=Cc2nc1
O[C@H]1[C@@H](O)[C@H](n2cnc3c(N)ncnc23)O[C@@H]1CNC(=O)c1c(C)n(C(C)C)nn1
S(CC(=O)NC[C@@H]1[C@@H](O)[C@@H](O)[C@H](n2cnc3c(N)ncnc23)O1)c1ncnc(C)c1
S(CC(=O)NC[C@@H]1[C@@H](O)[C@@H](O)[C@H](n2cnc3c(N)ncnc23)O1)c1nc(C)ccn1
Fc1cc(C23C(C(=O)NC[C@@H]4[C@@H](O)[C@@H](O)[C@H](n5cnc6c(N)ncnc56)O4)C(OC2)C3)cnc1
S(=O)(=O)(NC[C@@H]1[C@@H](O)[C@@H](O)[C@H](n2cnc3c(N)ncnc23)O1)CCOc1ccc(OC)cc1
O[C@H]1[C@@H](O)[C@H](n2cnc3c(N)ncnc23)O[C@@H]1CNC(=O)C1(C(OC(C)(C)C)=O)OCCC1
S(=O)(=O)(C(C)C)c1nccc(C(=O)NC[C@@H]2[C@@H](O)[C@@H](O)[C@H](n3cnc4c(N)ncnc34)O2)c1
O[C@H]1[C@@H](O)[C@H](n2cnc3c(N)ncnc23)O[C@@H]1CNC(=O)c1nnc(OC(C)C)cc1
O[C@H]1[C@@H](O)[C@H](n2cnc3c(N)ncnc23)O[C@@H]1CNC(=O)c1cnc(OC(C)C)nc1
O[C@H]1[C@@H](O)[C@H](n2cnc3c(N)ncnc23)O[C@@H]1CNC(=O)c1ncnc(OC(C)C)c1
O[C@H]1[C@@H](O)[C@H](n2cnc3c(N)ncnc23)O[C@@H]1CNC(=O)c1ncc(OC(C)C)nc1
O[C@H]1[C@@H](O)[C@H](n2cnc3c(N)ncnc23)O[C@@H]1CNC(=O)c1nc(OC(C)C)cnc1
O[C@H]1[C@@H](O)[C@H](n2cnc3c(N)ncnc23)O[C@@H]1CNC(=O)c1nc(OC(C)C)ccn1
O[C@H]1[C@@H](O)[C@H](n2cnc3c(N)ncnc23)O[C@@H]1CNC(=O)c1c(OC(C)C)nccn1
O[C@H]1[C@@H](O)[C@H](n2cnc3c(N)ncnc23)O[C@@H]1CNC(=O)c1nc(OC(C)C)ncc1
S(CC(=O)NC[C@@H]1[C@@H](O)[C@@H](O)[C@H](n2cnc3c(N)ncnc23)O1)Cc1nc(C)on1
S(CC(=O)NC[C@@H]1[C@@H](O)[C@@H](O)[C@H](n2cnc3c(N)ncnc23)O1)Cc1onc(C)n1
S(CC(=O)NC[C@@H]1[C@@H](O)[C@@H](O)[C@H](n2cnc3c(N)ncnc23)O1)Cc1c(C)non1
O[C@H]1[C@@H](O)[C@H](n2cnc3c(N)ncnc23)O[C@@H]1CNC(=O)C(=O)c1ccc(OC)cc1
O[C@H]1[C@@H](O)[C@H](n2cnc3c(N)ncnc23)O[C@@H]1CNC(=O)C(=O)c1c(OC)cccc1
O[C@H]1[C@@H](O)[C@H](n2cnc3c(N)ncnc23)O[C@@H]1CNC(=O)C(=O)c1cc(OC)ccc1
S(C)c1nc(N(C)C)c(C(=O)NC[C@@H]2[C@@H](O)[C@@H](O)[C@H](n3cnc4c(N)ncnc34)O2)cn1
FC1(C(=O)NC[C@@H]2[C@@H](O)[C@@H](O)[C@H](n3cnc4c(N)ncnc34)O2)CCC1
O[C@H]1[C@@H](O)[C@H](n2cnc3c(N)ncnc23)O[C@@H]1CNC(=O)CCc1n2CCOCc2nc1
O[C@H]1[C@@H](O)[C@H](n2cnc3c(N)ncnc23)O[C@@H]1CNC(=O)c1cnc(OCC2CC2)nc1
O[C@H]1[C@@H](O)[C@H](n2cnc3c(N)ncnc23)O[C@@H]1CNC(=O)c1ncnc(OCC2CC2)c1
O[C@H]1[C@@H](O)[C@H](n2cnc3c(N)ncnc23)O[C@@H]1CNC(=O)c1ncc(OCC2CC2)nc1
O[C@H]1[C@@H](O)[C@H](n2cnc3c(N)ncnc23)O[C@@H]1CNC(=O)c1nc(OCC2CC2)cnc1
O[C@H]1[C@@H](O)[C@H](n2cnc3c(N)ncnc23)O[C@@H]1CNC(=O)c1nc(OCC2CC2)ccn1
O[C@H]1[C@@H](O)[C@H](n2cnc3c(N)ncnc23)O[C@@H]1CNC(=O)c1c(OCC2CC2)nccn1
O[C@H]1[C@@H](O)[C@H](n2cnc3c(N)ncnc23)O[C@@H]1CNC(=O)c1nc(OCC2CC2)ncc1
O[C@H]1[C@@H](O)[C@H](n2cnc3c(N)ncnc23)O[C@@H]1CNC(=O)C(C(C)C)n1nnc(C)c1
O[C@H]1[C@@H](O)[C@H](n2cnc3c(N)ncnc23)O[C@@H]1CNC(=O)c1c(CCC)nc(N2CCOCC2)nc1
O[C@H]1[C@@H](O)[C@H](n2cnc3c(N)ncnc23)O[C@@H]1CNC(=O)CCc1oc(C2CC2)nn1
O[C@H]1[C@@H](O)[C@H](n2cnc3c(N)ncnc23)O[C@@H]1CNC(=O)CCc1onc(C2CC2)n1
FC(F)(C(=O)NC[C@@H]1[C@@H](O)[C@@H](O)[C@H](n2cnc3c(N)ncnc23)O1)c1ncccn1
FC(F)(C(=O)NC[C@@H]1[C@@H](O)[C@@H](O)[C@H](n2cnc3c(N)ncnc23)O1)c1nccnc1
O[C@H]1[C@@H](O)[C@H](n2cnc3c(N)ncnc23)O[C@@H]1CNC(=O)C=C(C)c1nccnc1
S(C)c1c(OCC(=O)NC[C@@H]2[C@@H](O)[C@@H](O)[C@H](n3cnc4c(N)ncnc34)O2)n(C)nc1
O[C@H]1[C@@H](O)[C@H](n2cnc3c(N)ncnc23)O[C@@H]1CNC(=O)C1=C(C)n2c(C)nnc2S1
O[C@H]1[C@@H](O)[C@H](n2cnc3c(N)ncnc23)O[C@@H]1CNC(=O)c1ccc(-n2cnnc2)cc1
O[C@H]1[C@@H](O)[C@H](n2cnc3c(N)ncnc23)O[C@@H]1CNC(=O)c1ccc(-n2nncc2)cc1
O[C@H]1[C@@H](O)[C@H](n2cnc3c(N)ncnc23)O[C@@H]1CNC(=O)c1ccc(-n2ncnc2)cc1
O[C@H]1[C@@H](O)[C@H](n2cnc3c(N)ncnc23)O[C@@H]1CNC(=O)c1ccc(-n2nccn2)cc1
O[C@H]1[C@@H](O)[C@H](n2cnc3c(N)ncnc23)O[C@@H]1CNC(=O)c1cc(-n2cnnc2)ccc1
O[C@H]1[C@@H](O)[C@H](n2cnc3c(N)ncnc23)O[C@@H]1CNC(=O)c1c(-n2cnnc2)cccc1
O[C@H]1[C@@H](O)[C@H](n2cnc3c(N)ncnc23)O[C@@H]1CNC(=O)c1n(-c2ccncc2)cnc1
O[C@H]1[C@@H](O)[C@H](n2cnc3c(N)ncnc23)O[C@@H]1CNC(=O)c1ncn(-c2ccncc2)c1
O[C@H]1[C@@H](O)[C@H](n2cnc3c(N)ncnc23)O[C@@H]1CNC(=O)c1cn(-c2ccncc2)nc1
O[C@H]1[C@@H](O)[C@H](n2cnc3c(N)ncnc23)O[C@@H]1CNC(=O)c1nn(-c2ccncc2)cc1
O[C@H]1[C@@H](O)[C@H](n2cnc3c(N)ncnc23)O[C@@H]1CNC(=O)c1nnn(-c2ccccc2)c1
O[C@H]1[C@@H](O)[C@H](n2cnc3c(N)ncnc23)O[C@@H]1CNC(=O)c1n(-c2ccncc2)ncc1
O[C@H]1[C@@H](O)[C@H](n2cnc3c(N)ncnc23)O[C@@H]1CNC(=O)c1nn(-c2ccccc2)cn1
O[C@H]1[C@@H](O)[C@H](n2cnc3c(N)ncnc23)O[C@@H]1CNC(=O)c1n(-c2ccccc2)nnc1
O[C@H]1[C@@H](O)[C@H](n2cnc3c(N)ncnc23)O[C@@H]1CNC(=O)c1n(-c2ccccc2)ncn1
O[C@H]1[C@@H](O)[C@H](n2cnc3c(N)ncnc23)O[C@@H]1CNC(=O)c1c(-n2nccn2)cccc1
O[C@H]1[C@@H](O)[C@H](n2cnc3c(N)ncnc23)O[C@@H]1CNC(=O)c1nn(-c2ccccc2)nc1
O[C@H]1[C@@H](O)[C@H](n2cnc3c(N)ncnc23)O[C@@H]1CNC(=O)c1n(-c2cnccc2)cnc1
O[C@H]1[C@@H](O)[C@H](n2cnc3c(N)ncnc23)O[C@@H]1CNC(=O)c1ncn(-c2cnccc2)c1
O[C@H]1[C@@H](O)[C@H](n2cnc3c(N)ncnc23)O[C@@H]1CNC(=O)c1nccc(-n2cncc2)c1
O[C@H]1[C@@H](O)[C@H](n2cnc3c(N)ncnc23)O[C@@H]1CNC(=O)c1ncc(-n2cncc2)cc1
O[C@H]1[C@@H](O)[C@H](n2cnc3c(N)ncnc23)O[C@@H]1CNC(=O)c1n(-c2ncccc2)cnc1
O[C@H]1[C@@H](O)[C@H](n2cnc3c(N)ncnc23)O[C@@H]1CNC(=O)c1ncn(-c2ncccc2)c1
O[C@H]1[C@@H](O)[C@H](n2cnc3c(N)ncnc23)O[C@@H]1CNC(=O)c1cnc(-n2cncc2)cc1
O[C@H]1[C@@H](O)[C@H](n2cnc3c(N)ncnc23)O[C@@H]1CNC(=O)c1cc(-n2cncc2)ncc1
O[C@H]1[C@@H](O)[C@H](n2cnc3c(N)ncnc23)O[C@@H]1CNC(=O)c1nc(-n2cncc2)ccc1
O[C@H]1[C@@H](O)[C@H](n2cnc3c(N)ncnc23)O[C@@H]1CNC(=O)c1cc(-n2nncc2)ccc1
O[C@H]1[C@@H](O)[C@H](n2cnc3c(N)ncnc23)O[C@@H]1CNC(=O)c1c(-n2cncc2)nccc1
O[C@H]1[C@@H](O)[C@H](n2cnc3c(N)ncnc23)O[C@@H]1CNC(=O)c1cc(-n2ncnc2)ccc1
O[C@H]1[C@@H](O)[C@H](n2cnc3c(N)ncnc23)O[C@@H]1CNC(=O)c1cn(-c2cnccc2)nc1
O[C@H]1[C@@H](O)[C@H](n2cnc3c(N)ncnc23)O[C@@H]1CNC(=O)c1c(-n2nncc2)cccc1
O[C@H]1[C@@H](O)[C@H](n2cnc3c(N)ncnc23)O[C@@H]1CNC(=O)c1c(-n2ncnc2)cccc1
O[C@H]1[C@@H](O)[C@H](n2cnc3c(N)ncnc23)O[C@@H]1CNC(=O)c1nn(-c2cnccc2)cc1
O[C@H]1[C@@H](O)[C@H](n2cnc3c(N)ncnc23)O[C@@H]1CNC(=O)c1cn(-c2ncccc2)nc1
O[C@H]1[C@@H](O)[C@H](n2cnc3c(N)ncnc23)O[C@@H]1CNC(=O)c1nccc(-n2nccc2)c1
O[C@H]1[C@@H](O)[C@H](n2cnc3c(N)ncnc23)O[C@@H]1CNC(=O)c1nn(-c2ncccc2)cc1
O[C@H]1[C@@H](O)[C@H](n2cnc3c(N)ncnc23)O[C@@H]1CNC(=O)c1cnc(-n2nccc2)cc1
O[C@H]1[C@@H](O)[C@H](n2cnc3c(N)ncnc23)O[C@@H]1CNC(=O)c1c(-n2nccc2)cncc1
O[C@H]1[C@@H](O)[C@H](n2cnc3c(N)ncnc23)O[C@@H]1CNC(=O)c1cc(-n2nccc2)ncc1
O[C@H]1[C@@H](O)[C@H](n2cnc3c(N)ncnc23)O[C@@H]1CNC(=O)c1n(-c2cnccc2)ncc1
O[C@H]1[C@@H](O)[C@H](n2cnc3c(N)ncnc23)O[C@@H]1CNC(=O)c1nc(-n2nccc2)ccc1
O[C@H]1[C@@H](O)[C@H](n2cnc3c(N)ncnc23)O[C@@H]1CNC(=O)c1c(-n2nccc2)nccc1
O[C@H]1[C@@H](O)[C@H](n2cnc3c(N)ncnc23)O[C@@H]1CNC(=O)C1CCC(C(=O)N(C)C)CC1
O[C@H]1[C@@H](O)[C@H](n2cnc3c(N)ncnc23)O[C@@H]1CNC(=O)C1CCN(C(=O)C(C)C)CC1
O[C@H]1[C@@H](O)[C@H](n2cnc3c(N)ncnc23)O[C@@H]1CNC(=O)C1CN(C(=O)C(C)C)CCC1
O[C@H]1[C@@H](O)[C@H](n2cnc3c(N)ncnc23)O[C@@H]1CNC(=O)C1CN(CC(C)C)C(=O)CC1
O[C@H]1[C@@H](O)[C@H](n2cnc3c(N)ncnc23)O[C@@H]1CNC(=O)C1C(C(=O)N2CCCC2)C1(C)C
O[C@H]1[C@@H](O)[C@H](n2cnc3c(N)ncnc23)O[C@@H]1CNC(=O)C1CN(CCC(C)C)C(=O)C1
O[C@H]1[C@@H](O)[C@H](n2cnc3c(N)ncnc23)O[C@@H]1CNC(=O)C=Cc1cnc(C(OC)=O)cc1
O[C@H]1[C@@H](O)[C@H](n2cnc3c(N)ncnc23)O[C@@H]1CNC(=O)c1nn(C)c2CCCc12
O[C@H]1[C@@H](O)[C@H](n2cnc3c(N)ncnc23)O[C@@H]1CNC(=O)c1n(C)nc2CCCc12
Clc1c(C(OC)=O)cc(S(=O)(=O)NC[C@@H]2[C@@H](O)[C@@H](O)[C@H](n3cnc4c(N)ncnc34)O2)o1
O[C@H]1[C@@H](O)[C@H](n2cnc3c(N)ncnc23)O[C@@H]1CNC(=O)C12CSC(C1)C2
O[C@H]1[C@@H](O)[C@H](n2cnc3c(N)ncnc23)O[C@@H]1CNC(=O)C1SCCC1
S(C)C1(C(=O)NC[C@@H]2[C@@H](O)[C@@H](O)[C@H](n3cnc4c(N)ncnc34)O2)CC1
S(CC(=O)NC[C@@H]1[C@@H](O)[C@@H](O)[C@H](n2cnc3c(N)ncnc23)O1)C1CC1
Clc1c(F)c(C(=O)NC[C@@H]2[C@@H](O)[C@@H](O)[C@H](n3cnc4c(N)ncnc34)O2)ncn1
O[C@H]1[C@@H](O)[C@H](n2cnc3c(N)ncnc23)O[C@@H]1CNC(=O)C1C(c2n(C)ccn2)C1
O[C@H]1[C@@H](O)[C@H](n2cnc3c(N)ncnc23)O[C@@H]1CNC(=O)C1C(c2n(C)cnc2)C1
O[C@H]1[C@@H](O)[C@H](n2cnc3c(N)ncnc23)O[C@@H]1CNC(=O)C1C(c2nn(C)cc2)C1
O[C@H]1[C@@H](O)[C@H](n2cnc3c(N)ncnc23)O[C@@H]1CNC(=O)C1C(c2cn(C)nc2)C1
O[C@H]1[C@@H](O)[C@H](n2cnc3c(N)ncnc23)O[C@@H]1CNC(=O)C1C(c2n(C)ncc2)C1
O[C@H]1[C@@H](O)[C@H](n2cnc3c(N)ncnc23)O[C@@H]1CNC(=O)C(C)c1cn(C)nc1
O[C@H]1[C@@H](O)[C@H](n2cnc3c(N)ncnc23)O[C@@H]1CNC(=O)C(C)c1nn(C)cc1
O[C@H]1[C@@H](O)[C@H](n2cnc3c(N)ncnc23)O[C@@H]1CNC(=O)C(C)c1n(C)ncc1
O[C@H]1[C@@H](O)[C@H](n2cnc3c(N)ncnc23)O[C@@H]1CNC(=O)C1OC(=O)N(c2cc(C#N)ccc2)C1
O[C@H]1[C@@H](O)[C@H](n2cnc3c(N)ncnc23)O[C@@H]1CNC(=O)c1c(C)nc(C(OCC)=O)c(C)n1
O[C@H]1[C@@H](O)[C@H](n2cnc3c(N)ncnc23)O[C@@H]1CNC(=O)C1Oc2ccccc2N(C)C1
O[C@H]1[C@@H](O)[C@H](n2cnc3c(N)ncnc23)O[C@@H]1CNC(=O)C1CCc2n(C)cnc2C1
O[C@H]1[C@@H](O)[C@H](n2cnc3c(N)ncnc23)O[C@@H]1CNC(=O)C1CCc2nn(C)cc2C1
O[C@H]1[C@@H](O)[C@H](n2cnc3c(N)ncnc23)O[C@@H]1CNC(=O)C1CCc2cn(C)nc2C1
O[C@H]1[C@@H](O)[C@H](n2cnc3c(N)ncnc23)O[C@@H]1CNC(=O)C1CCc2n(C)ncc2C1
O[C@H]1[C@@H](O)[C@H](n2cnc3c(N)ncnc23)O[C@@H]1CNC(=O)C1CCc2cnn(C)c2C1
O[C@H]1[C@@H](O)[C@H](n2cnc3c(N)ncnc23)O[C@@H]1CNC(=O)Cc1n(C)nc(CC)c1
O[C@H]1[C@@H](O)[C@H](n2cnc3c(N)ncnc23)O[C@@H]1CNC(=O)C1N(C(=O)c2occc2)CCC1
O[C@H]1[C@@H](O)[C@H](n2cnc3c(N)ncnc23)O[C@@H]1CNC(=O)C1C(CCC)OC(=O)C1=C
O[C@H]1[C@@H](O)[C@H](n2cnc3c(N)ncnc23)O[C@@H]1CNC(=O)C=CC(OC(C)(C)C)=O
O[C@H]1[C@@H](O)[C@H](n2cnc3c(N)ncnc23)O[C@@H]1CNC(=O)C=CC(OC(C)C1CC1)=O
O[C@H]1[C@@H](O)[C@H](n2cnc3c(N)ncnc23)O[C@@H]1CNC(=O)c1n2CCCCCc2nn1
O[C@H]1[C@@H](O)[C@H](n2cnc3c(N)ncnc23)O[C@@H]1CNC(=O)c1nnn2CCCCCc12
S(=O)(=O)(NC[C@@H]1[C@@H](O)[C@@H](O)[C@H](n2cnc3c(N)ncnc23)O1)c1c(C)nn(CC(F)F)c1
S(CC(=O)NC[C@@H]1[C@@H](O)[C@@H](O)[C@H](n2cnc3c(N)ncnc23)O1)c1nc(OC)cc(C)n1
S(=O)(=O)(NC[C@@H]1[C@@H](O)[C@@H](O)[C@H](n2cnc3c(N)ncnc23)O1)c1c(C)cc2OCOc2c1
O[C@H]1[C@@H](O)[C@H](n2cnc3c(N)ncnc23)O[C@@H]1CNC(=O)C1CC(C)=C(C(OC)=O)C1
O[C@H]1[C@@H](O)[C@H](n2cnc3c(N)ncnc23)O[C@@H]1CNC(=O)C1(C(OCC)=O)CC=CC1
O[C@H]1[C@@H](O)[C@H](n2cnc3c(N)ncnc23)O[C@@H]1CNC(=O)C=CC(OCCCC)=O
O[C@H]1[C@@H](O)[C@H](n2cnc3c(N)ncnc23)O[C@@H]1CNC(=O)C(=O)c1c(OC)cccc1OC
O[C@H]1[C@@H](O)[C@H](n2cnc3c(N)ncnc23)O[C@@H]1CNC(=O)C(=O)c1cc(OC)c(OC)cc1
O[C@H]1[C@@H](O)[C@H](n2cnc3c(N)ncnc23)O[C@@H]1CNC(=O)C(=O)c1c(OC)ccc(OC)c1
O[C@H]1[C@@H](O)[C@H](n2cnc3c(N)ncnc23)O[C@@H]1CNC(=O)C(=O)c1c(OC)cc(OC)cc1
FC(C(F)(F)F)C(=O)NC[C@@H]1[C@@H](O)[C@@H](O)[C@H](n2cnc3c(N)ncnc23)O1
FC(F)C(F)(F)C(=O)NC[C@@H]1[C@@H](O)[C@@H](O)[C@H](n2cnc3c(N)ncnc23)O1
O[C@H]1[C@@H](O)[C@H](n2cnc3c(N)ncnc23)O[C@@H]1CNC(=O)c1c(n(C)nc1C)-n1nccc1
O[C@H]1[C@@H](O)[C@H](n2cnc3c(N)ncnc23)O[C@@H]1CNC(=O)Cc1cc(C(OC)=O)cc(C#N)c1
FC1(F)C(C)C1C(=O)NC[C@@H]1[C@@H](O)[C@@H](O)[C@H](n2cnc3c(N)ncnc23)O1
FC(F)C1C(C(=O)NC[C@@H]2[C@@H](O)[C@@H](O)[C@H](n3cnc4c(N)ncnc34)O2)C1
S(=O)(=O)(NC[C@@H]1[C@@H](O)[C@@H](O)[C@H](n2cnc3c(N)ncnc23)O1)c1c(OCC(F)F)nccc1
O[C@H]1[C@@H](O)[C@H](n2cnc3c(N)ncnc23)O[C@@H]1CNC(=O)c1c(OCC)ncnc1OCC
O[C@H]1[C@@H](O)[C@H](n2cnc3c(N)ncnc23)O[C@@H]1CNC(=O)C1Oc2cscc2OC1
O[C@H]1[C@@H](O)[C@H](n2cnc3c(N)ncnc23)O[C@@H]1CNC(=O)c1n2C=C(C#N)C=Cc2nc1
O[C@H]1[C@@H](O)[C@H](n2cnc3c(N)ncnc23)O[C@@H]1CNC(=O)c1n2C=CC(C#N)=Cc2nc1
O[C@H]1[C@@H](O)[C@H](n2cnc3c(N)ncnc23)O[C@@H]1CNC(=O)c1nc2n(c1)C=C(C#N)C=C2
O[C@H]1[C@@H](O)[C@H](n2cnc3c(N)ncnc23)O[C@@H]1CNC(=O)c1cnn2C=CC(C#N)=Cc12
O[C@H]1[C@@H](O)[C@H](n2cnc3c(N)ncnc23)O[C@@H]1CNC(=O)C12C3(C)C4CC1C2C34
O[C@H]1[C@@H](O)[C@H](n2cnc3c(N)ncnc23)O[C@@H]1CNC(=O)C1C2CC2C2CC12
O[C@H]1[C@@H](O)[C@H](n2cnc3c(N)ncnc23)O[C@@H]1CNC(=O)C1C(C)C1C
O[C@H]1[C@@H](O)[C@H](n2cnc3c(N)ncnc23)O[C@@H]1CNC(=O)C1C2CC3C1C3C2
FC(F)(C(=O)NC[C@@H]1[C@@H](O)[C@@H](O)[C@H](n2cnc3c(N)ncnc23)O1)c1nnc(OC)cc1
O[C@H]1[C@@H](O)[C@H](n2cnc3c(N)ncnc23)O[C@@H]1CNC(=O)C1Cn2cnc(C(OCC)=O)c2CC1
O[C@H]1[C@@H](O)[C@H](n2cnc3c(N)ncnc23)O[C@@H]1CNC(=O)c1nnn(-c2ccc(OC)cc2)c1
O[C@H]1[C@@H](O)[C@H](n2cnc3c(N)ncnc23)O[C@@H]1CNC(=O)c1n(-c2ccc(OC)cc2)nnc1
O[C@H]1[C@@H](O)[C@H](n2cnc3c(N)ncnc23)O[C@@H]1CNC(=O)c1nnn(-c2cc(OC)ccc2)c1
O[C@H]1[C@@H](O)[C@H](n2cnc3c(N)ncnc23)O[C@@H]1CNC(=O)C1CCc2nc(C)ncc2C1
O[C@H]1[C@@H](O)[C@H](n2cnc3c(N)ncnc23)O[C@@H]1CNC(=O)C1CCc2ncnc(C)c2C1
S(=O)(=O)(NC[C@@H]1[C@@H](O)[C@@H](O)[C@H](n2cnc3c(N)ncnc23)O1)CC1OC2(CC1)CCC2
O[C@H]1[C@@H](O)[C@H](n2cnc3c(N)ncnc23)O[C@@H]1CNC(=O)C1C(C#C)C1(C)C
O[C@H]1[C@@H](O)[C@H](n2cnc3c(N)ncnc23)O[C@@H]1CNC(=O)C(C(C)C)C#C
O[C@H]1[C@@H](O)[C@H](n2cnc3c(N)ncnc23)O[C@@H]1CNC(=O)c1cc(-n2c(C)nnn2)c(C)cc1
O[C@H]1[C@@H](O)[C@H](n2cnc3c(N)ncnc23)O[C@@H]1CNC(=O)c1nnc(-n2c(C)cc(C)n2)cc1
O[C@H]1[C@@H](O)[C@H](n2cnc3c(N)ncnc23)O[C@@H]1CNC(=O)c1c(-n2nnnc2)c(C)c(C)cc1
Ic1onc(C(=O)NC[C@@H]2[C@@H](O)[C@@H](O)[C@H](n3cnc4c(N)ncnc34)O2)c1
O[C@H]1[C@@H](O)[C@H](n2cnc3c(N)ncnc23)O[C@@H]1CNC(=O)c1ccc(N(C)C=O)cc1
O[C@H]1[C@@H](O)[C@H](n2cnc3c(N)ncnc23)O[C@@H]1CNC(=O)c1cnc(COCC)nc1
O[C@H]1[C@@H](O)[C@H](n2cnc3c(N)ncnc23)O[C@@H]1CNC(=O)c1cocc1
O[C@H]1[C@@H](O)[C@H](n2cnc3c(N)ncnc23)O[C@@H]1CNC(=O)c1occc1
O[C@H]1[C@@H](O)[C@H](n2cnc3c(N)ncnc23)O[C@@H]1CNC(=O)C1CN(Cc2occc2)C(=O)C1
BrC=CC(=O)NC[C@@H]1[C@@H](O)[C@@H](O)[C@H](n2cnc3c(N)ncnc23)O1
BrC(=C)C(=O)NC[C@@H]1[C@@H](O)[C@@H](O)[C@H](n2cnc3c(N)ncnc23)O1
O[C@H]1[C@@H](O)[C@H](n2cnc3c(N)ncnc23)O[C@@H]1CNC(=O)C(=O)c1cc(OC)c(OC)c(OC)c1
O[C@H]1[C@@H](O)[C@H](n2cnc3c(N)ncnc23)O[C@@H]1CNC(=O)c1cnc(OCC2CCOCC2)nc1
O[C@H]1[C@@H](O)[C@H](n2cnc3c(N)ncnc23)O[C@@H]1CNC(=O)c1ncnc(OCC2CCOCC2)c1
O[C@H]1[C@@H](O)[C@H](n2cnc3c(N)ncnc23)O[C@@H]1CNC(=O)c1ncc(OCC2CCOCC2)nc1
O[C@H]1[C@@H](O)[C@H](n2cnc3c(N)ncnc23)O[C@@H]1CNC(=O)c1nc(OCC2CCOCC2)cnc1
O[C@H]1[C@@H](O)[C@H](n2cnc3c(N)ncnc23)O[C@@H]1CNC(=O)c1nc(OCC2CCOCC2)ccn1
O[C@H]1[C@@H](O)[C@H](n2cnc3c(N)ncnc23)O[C@@H]1CNC(=O)c1c(OCC2CCOCC2)nccn1
O[C@H]1[C@@H](O)[C@H](n2cnc3c(N)ncnc23)O[C@@H]1CNC(=O)c1nc(OCC2CCOCC2)ncc1
S(=O)(=O)(NC[C@@H]1[C@@H](O)[C@@H](O)[C@H](n2cnc3c(N)ncnc23)O1)c1cc(F)c([N+](=O)[O-])cc1
S(=O)(=O)(NC[C@@H]1[C@@H](O)[C@@H](O)[C@H](n2cnc3c(N)ncnc23)O1)c1c(F)cc([N+](=O)[O-])cc1
S(=O)(=O)(NC[C@@H]1[C@@H](O)[C@@H](O)[C@H](n2cnc3c(N)ncnc23)O1)c1c([N+](=O)[O-])ccc(F)c1
S(=O)(=O)(NC[C@@H]1[C@@H](O)[C@@H](O)[C@H](n2cnc3c(N)ncnc23)O1)c1c([N+](=O)[O-])cc(F)cc1
S(=O)(=O)(NC[C@@H]1[C@@H](O)[C@@H](O)[C@H](n2cnc3c(N)ncnc23)O1)c1c([N+](=O)[O-])c(F)ccc1
S(=O)(=O)(NC[C@@H]1[C@@H](O)[C@@H](O)[C@H](n2cnc3c(N)ncnc23)O1)c1c(F)cccc1[N+](=O)[O-]
O[C@H]1[C@@H](O)[C@H](n2cnc3c(N)ncnc23)O[C@@H]1CNC(=O)c1c(C2COCC2)nn(C)c1
Clc1nccc(S(=O)(=O)NC[C@@H]2[C@@H](O)[C@@H](O)[C@H](n3cnc4c(N)ncnc34)O2)c1
Clc1cc(S(=O)(=O)NC[C@@H]2[C@@H](O)[C@@H](O)[C@H](n3cnc4c(N)ncnc34)O2)cnc1
Clc1ncc(S(=O)(=O)NC[C@@H]2[C@@H](O)[C@@H](O)[C@H](n3cnc4c(N)ncnc34)O2)cc1
Clc1c(S(=O)(=O)NC[C@@H]2[C@@H](O)[C@@H](O)[C@H](n3cnc4c(N)ncnc34)O2)ccnc1
Clc1c(S(=O)(=O)NC[C@@H]2[C@@H](O)[C@@H](O)[C@H](n3cnc4c(N)ncnc34)O2)cncc1
Clc1cnc(S(=O)(=O)NC[C@@H]2[C@@H](O)[C@@H](O)[C@H](n3cnc4c(N)ncnc34)O2)cc1
Clc1cc(S(=O)(=O)NC[C@@H]2[C@@H](O)[C@@H](O)[C@H](n3cnc4c(N)ncnc34)O2)ncc1
Clc1c(S(=O)(=O)NC[C@@H]2[C@@H](O)[C@@H](O)[C@H](n3cnc4c(N)ncnc34)O2)cccn1
Clc1nc(S(=O)(=O)NC[C@@H]2[C@@H](O)[C@@H](O)[C@H](n3cnc4c(N)ncnc34)O2)ccc1
Clc1c(S(=O)(=O)NC[C@@H]2[C@@H](O)[C@@H](O)[C@H](n3cnc4c(N)ncnc34)O2)nccc1
O[C@H]1[C@@H](O)[C@H](n2cnc3c(N)ncnc23)O[C@@H]1CNC(=O)C(C)(CC(=O)N1CCOCC1)C(C)C
Fc1ccc(C(=O)N(C)CC(=O)NC[C@@H]2[C@@H](O)[C@@H](O)[C@H](n3cnc4c(N)ncnc34)O2)cc1
FC(F)(F)CCC(=O)C(=O)NC[C@@H]1[C@@H](O)[C@@H](O)[C@H](n2cnc3c(N)ncnc23)O1
O[C@H]1[C@@H](O)[C@H](n2cnc3c(N)ncnc23)O[C@@H]1CNC(=O)CN1C(=O)C=C(c2ccccc2)N=C1
O[C@H]1[C@@H](O)[C@H](n2cnc3c(N)ncnc23)O[C@@H]1CNC(=O)CN1C(=O)C=NC(c2ccccc2)=C1
S(=O)(=O)(NC[C@@H]1[C@@H](O)[C@@H](O)[C@H](n2cnc3c(N)ncnc23)O1)C1CCC=CC1
S(=O)(=O)(NC[C@@H]1[C@@H](O)[C@@H](O)[C@H](n2cnc3c(N)ncnc23)O1)C1(CC=C)CC1
O[C@H]1[C@@H](O)[C@H](n2cnc3c(N)ncnc23)O[C@@H]1CNC(=O)C1(OC)CCSCC1
S(CC(=O)NC[C@@H]1[C@@H](O)[C@@H](O)[C@H](n2cnc3c(N)ncnc23)O1)CC1OCCC1
S(=O)(=O)(NC[C@@H]1[C@@H](O)[C@@H](O)[C@H](n2cnc3c(N)ncnc23)O1)c1cc(-c2ocnn2)ccc1
S(=O)(=O)(NC[C@@H]1[C@@H](O)[C@@H](O)[C@H](n2cnc3c(N)ncnc23)O1)C1CC(C(F)(F)F)OCC1
S(=O)(=O)(NC[C@@H]1[C@@H](O)[C@@H](O)[C@H](n2cnc3c(N)ncnc23)O1)C1CC(OC)(C(F)(F)F)C1
S(=O)(=O)(NC[C@@H]1[C@@H](O)[C@@H](O)[C@H](n2cnc3c(N)ncnc23)O1)CC1OC(C(F)(F)F)CC1
S(=O)(=O)(NC[C@@H]1[C@@H](O)[C@@H](O)[C@H](n2cnc3c(N)ncnc23)O1)C(C(F)(F)F)C1OCCC1
ClC1=C(C(=O)NC[C@@H]2[C@@H](O)[C@@H](O)[C@H](n3cnc4c(N)ncnc34)O2)COCC1
S(=O)(=O)(NC[C@@H]1[C@@H](O)[C@@H](O)[C@H](n2cnc3c(N)ncnc23)O1)CC12OCC(C(F)(F)F)(C1)C2
O[C@H]1[C@@H](O)[C@H](n2cnc3c(N)ncnc23)O[C@@H]1CNC(=O)C(=C=O)c1ccccc1
O[C@H]1[C@@H](O)[C@H](n2cnc3c(N)ncnc23)O[C@@H]1CNC(=O)c1c(C)nc(N2CCOCC2)s1
O[C@H]1[C@@H](O)[C@H](n2cnc3c(N)ncnc23)O[C@@H]1CNC(=O)c1oc(OC)cc1
S(CC(C)C(=O)NC[C@@H]1[C@@H](O)[C@@H](O)[C@H](n2cnc3c(N)ncnc23)O1)C(=O)C
Fc1nc(F)cc(CC(=O)NC[C@@H]2[C@@H](O)[C@@H](O)[C@H](n3cnc4c(N)ncnc34)O2)c1
Fc1c(CC(=O)NC[C@@H]2[C@@H](O)[C@@H](O)[C@H](n3cnc4c(N)ncnc34)O2)ncc(F)c1
Fc1c(F)cc(CC(=O)NC[C@@H]2[C@@H](O)[C@@H](O)[C@H](n3cnc4c(N)ncnc34)O2)cn1
Fc1c(F)nccc1CC(=O)NC[C@@H]1[C@@H](O)[C@@H](O)[C@H](n2cnc3c(N)ncnc23)O1
Clc1n(C)c(C)nc1S(=O)(=O)NC[C@@H]1[C@@H](O)[C@@H](O)[C@H](n2cnc3c(N)ncnc23)O1
Clc1c(S(=O)(=O)NC[C@@H]2[C@@H](O)[C@@H](O)[C@H](n3cnc4c(N)ncnc34)O2)n(C)nc1C
Clc1n(C)nc(C)c1S(=O)(=O)NC[C@@H]1[C@@H](O)[C@@H](O)[C@H](n2cnc3c(N)ncnc23)O1
O[C@H]1[C@@H](O)[C@H](n2cnc3c(N)ncnc23)O[C@@H]1CNC(=O)C1C(OC)C1C(C)C
FC(F)C(F)(F)COCC(=O)NC[C@@H]1[C@@H](O)[C@@H](O)[C@H](n2cnc3c(N)ncnc23)O1
S(=O)(=O)(NC[C@@H]1[C@@H](O)[C@@H](O)[C@H](n2cnc3c(N)ncnc23)O1)c1c(-c2c(C)nn(C)c2)onc1
O[C@H]1[C@@H](O)[C@H](n2cnc3c(N)ncnc23)O[C@@H]1CNC(=O)C(C)C(C)COC
O[C@H]1[C@@H](O)[C@H](n2cnc3c(N)ncnc23)O[C@@H]1CNC(=O)c1c(C)oc(C)n1
O[C@H]1[C@@H](O)[C@H](n2cnc3c(N)ncnc23)O[C@@H]1CNC(=O)c1c(C)nc(C)o1
O[C@H]1[C@@H](O)[C@H](n2cnc3c(N)ncnc23)O[C@@H]1CNC(=O)c1c(C)onc1C
O[C@H]1[C@@H](O)[C@H](n2cnc3c(N)ncnc23)O[C@@H]1CNC(=O)c1oc(C)c(C)n1
O[C@H]1[C@@H](O)[C@H](n2cnc3c(N)ncnc23)O[C@@H]1CNC(=O)c1c(C)c(C)on1
O[C@H]1[C@@H](O)[C@H](n2cnc3c(N)ncnc23)O[C@@H]1CNC(=O)c1c(C)c(C)no1
O[C@H]1[C@@H](O)[C@H](n2cnc3c(N)ncnc23)O[C@@H]1CNC(=O)CCCCCN1C(=O)C=CC(OC)=N1
O[C@H]1[C@@H](O)[C@H](n2cnc3c(N)ncnc23)O[C@@H]1CNC(=O)c1cnc(N2CCC2)cc1
S(CC=C)CC(=O)NC[C@@H]1[C@@H](O)[C@@H](O)[C@H](n2cnc3c(N)ncnc23)O1
Clc1c(OC)ncc(S(=O)(=O)NC[C@@H]2[C@@H](O)[C@@H](O)[C@H](n3cnc4c(N)ncnc34)O2)c1
Clc1cc(S(=O)(=O)NC[C@@H]2[C@@H](O)[C@@H](O)[C@H](n3cnc4c(N)ncnc34)O2)c(OC)nc1
Clc1nc(OC)c(S(=O)(=O)NC[C@@H]2[C@@H](O)[C@@H](O)[C@H](n3cnc4c(N)ncnc34)O2)cc1
Clc1c(S(=O)(=O)NC[C@@H]2[C@@H](O)[C@@H](O)[C@H](n3cnc4c(N)ncnc34)O2)ccc(OC)n1
Clc1c(OC)cc(S(=O)(=O)NC[C@@H]2[C@@H](O)[C@@H](O)[C@H](n3cnc4c(N)ncnc34)O2)cn1
Clc1c(S(=O)(=O)NC[C@@H]2[C@@H](O)[C@@H](O)[C@H](n3cnc4c(N)ncnc34)O2)cc(OC)cn1
O[C@H]1[C@@H](O)[C@H](n2cnc3c(N)ncnc23)O[C@@H]1CNC(=O)C=1C(=O)c2ccc(C)nc2N(C)C=1
O[C@H]1[C@@H](O)[C@H](n2cnc3c(N)ncnc23)O[C@@H]1CNC(=O)c1nn2C(c3occc3)=CC=Nc2n1
O[C@H]1[C@@H](O)[C@H](n2cnc3c(N)ncnc23)O[C@@H]1CNC(=O)C1CN(c2ccncc2)CC1
O[C@H]1[C@@H](O)[C@H](n2cnc3c(N)ncnc23)O[C@@H]1CNC(=O)CCN(C)c1ccncc1
O[C@H]1[C@@H](O)[C@H](n2cnc3c(N)ncnc23)O[C@@H]1CNC(=O)C1CN(c2cnccc2)CC1
O[C@H]1[C@@H](O)[C@H](n2cnc3c(N)ncnc23)O[C@@H]1CNC(=O)C1C(C)SC(C)=N1
O[C@H]1[C@@H](O)[C@H](n2cnc3c(N)ncnc23)O[C@@H]1CNC(=O)C1N(C)C(=O)c2ccccc12
O[C@H]1[C@@H](O)[C@H](n2cnc3c(N)ncnc23)O[C@@H]1CNC(=O)CN1C(=O)c2ccccc2C1
O[C@H]1[C@@H](O)[C@H](n2cnc3c(N)ncnc23)O[C@@H]1CNC(=O)Cn1nc(-c2cn(C)nc2)cc1
O[C@H]1[C@@H](O)[C@H](n2cnc3c(N)ncnc23)O[C@@H]1CNC(=O)Cn1nc(-c2n(C)ncc2)cc1
O[C@H]1[C@@H](O)[C@H](n2cnc3c(N)ncnc23)O[C@@H]1CNC(=O)c1ccc(Cn2c(C)nnn2)cc1
O[C@H]1[C@@H](O)[C@H](n2cnc3c(N)ncnc23)O[C@@H]1CNC(=O)c1c(C)n(Cc2ccncc2)nn1
S(=O)(=O)(NC[C@@H]1[C@@H](O)[C@@H](O)[C@H](n2cnc3c(N)ncnc23)O1)C1CC(C(OC(C)(C)C)=O)C1
S(=O)(=O)(NC[C@@H]1[C@@H](O)[C@@H](O)[C@H](n2cnc3c(N)ncnc23)O1)c1cscc1
S(=O)(=O)(NC[C@@H]1[C@@H](O)[C@@H](O)[C@H](n2cnc3c(N)ncnc23)O1)c1sccc1
O[C@H]1[C@@H](O)[C@H](n2cnc3c(N)ncnc23)O[C@@H]1CNC(=O)c1c(OC)c(OC)co1
O[C@H]1[C@@H](O)[C@H](n2cnc3c(N)ncnc23)O[C@@H]1CNC(=O)C#Cc1cn(C(C)C)nc1
O[C@H]1[C@@H](O)[C@H](n2cnc3c(N)ncnc23)O[C@@H]1CNC(=O)C#Cc1nn(C(C)C)cc1
O[C@H]1[C@@H](O)[C@H](n2cnc3c(N)ncnc23)O[C@@H]1CNC(=O)C#Cc1cn(CCC)nc1
O[C@H]1[C@@H](O)[C@H](n2cnc3c(N)ncnc23)O[C@@H]1CNC(=O)C#Cc1nn(CCC)cc1
O[C@H]1[C@@H](O)[C@H](n2cnc3c(N)ncnc23)O[C@@H]1CNC(=O)C1CN(c2ccc(C#N)cc2)C(=O)C1
O[C@H]1[C@@H](O)[C@H](n2cnc3c(N)ncnc23)O[C@@H]1CNC(=O)C1CN(c2cc(C#N)ccc2)C(=O)C1
O[C@H]1[C@@H](O)[C@H](n2cnc3c(N)ncnc23)O[C@@H]1CNC(=O)c1c(-c2cn(C)nc2)nns1
O[C@H]1[C@@H](O)[C@H](n2cnc3c(N)ncnc23)O[C@@H]1CNC(=O)c1c(-c2nn(C)cc2)nns1
O[C@H]1[C@@H](O)[C@H](n2cnc3c(N)ncnc23)O[C@@H]1CNC(=O)c1c(-c2n(C)ncc2)nns1
S(=O)(=O)(NC[C@@H]1[C@@H](O)[C@@H](O)[C@H](n2cnc3c(N)ncnc23)O1)C1CCC2(C(C(OC)=O)C2)CC1
O[C@H]1[C@@H](O)[C@H](n2cnc3c(N)ncnc23)O[C@@H]1CNC(=O)C(=O)C1CCCC=C1
O[C@H]1[C@@H](O)[C@H](n2cnc3c(N)ncnc23)O[C@@H]1CNC(=O)c1c([N+](=O)[O-])c(C)ncc1
Brc1ncn(CC(=O)NC[C@@H]2[C@@H](O)[C@@H](O)[C@H](n3cnc4c(N)ncnc34)O2)c1
Brc1cn(CC(=O)NC[C@@H]2[C@@H](O)[C@@H](O)[C@H](n3cnc4c(N)ncnc34)O2)nc1
Brc1nn(CC(=O)NC[C@@H]2[C@@H](O)[C@@H](O)[C@H](n3cnc4c(N)ncnc34)O2)cc1
O[C@H]1[C@@H](O)[C@H](n2cnc3c(N)ncnc23)O[C@@H]1CNC(=O)C1N(C(OC(C)(C)C)=O)C(=O)CC1
S(=O)(=O)(NC[C@@H]1[C@@H](O)[C@@H](O)[C@H](n2cnc3c(N)ncnc23)O1)CC1(C(OC)=O)CCCCC1
S(=O)(=O)(NC[C@@H]1[C@@H](O)[C@@H](O)[C@H](n2cnc3c(N)ncnc23)O1)CCCCCC(OCC)=O
O[C@H]1[C@@H](O)[C@H](n2cnc3c(N)ncnc23)O[C@@H]1CNC(=O)C(C(C)C)c1nnn(C)c1
O[C@H]1[C@@H](O)[C@H](n2cnc3c(N)ncnc23)O[C@@H]1CNC(=O)C1CN(CCOc2ccccc2)C(=O)C1
O[C@H]1[C@@H](O)[C@H](n2cnc3c(N)ncnc23)O[C@@H]1CNC(=O)C1CCN(C(=O)N2CCCC2)CC1
O[C@H]1[C@@H](O)[C@H](n2cnc3c(N)ncnc23)O[C@@H]1CNC(=O)C1CN(C(=O)N2CCCC2)CCC1
S(=O)(=O)(NC[C@@H]1[C@@H](O)[C@@H](O)[C@H](n2cnc3c(N)ncnc23)O1)c1ccc(N(C)C)cc1
S(=O)(=O)(NC[C@@H]1[C@@H](O)[C@@H](O)[C@H](n2cnc3c(N)ncnc23)O1)c1cc(N(C)C)ccc1
S(=O)(=O)(NC[C@@H]1[C@@H](O)[C@@H](O)[C@H](n2cnc3c(N)ncnc23)O1)c1ccc(CC#N)cc1
S(=O)(=O)(NC[C@@H]1[C@@H](O)[C@@H](O)[C@H](n2cnc3c(N)ncnc23)O1)c1cc(CC#N)ccc1
S(=O)(=O)(NC[C@@H]1[C@@H](O)[C@@H](O)[C@H](n2cnc3c(N)ncnc23)O1)c1c(CC#N)cccc1
O[C@H]1[C@@H](O)[C@H](n2cnc3c(N)ncnc23)O[C@@H]1CNC(=O)Cn1nc(-c2ccc(C)cc2)nn1
O[C@H]1[C@@H](O)[C@H](n2cnc3c(N)ncnc23)O[C@@H]1CNC(=O)CCc1oc(C)nc1
O[C@H]1[C@@H](O)[C@H](n2cnc3c(N)ncnc23)O[C@@H]1CNC(=O)CCc1noc(C)c1
O[C@H]1[C@@H](O)[C@H](n2cnc3c(N)ncnc23)O[C@@H]1CNC(=O)CCc1onc(C)c1
FC(F)(F)C=1OC(C(=O)NC[C@@H]2[C@@H](O)[C@@H](O)[C@H](n3cnc4c(N)ncnc34)O2)=CC(=O)C=1
O[C@H]1[C@@H](O)[C@H](n2cnc3c(N)ncnc23)O[C@@H]1CNC(=O)C1=C(C)N(CC)C(C)O1
O[C@H]1[C@@H](O)[C@H](n2cnc3c(N)ncnc23)O[C@@H]1CNC(=O)c1ccc2C(=O)N(CC)C(=O)c2c1
FC(F)n1ncc(CC(=O)NC[C@@H]2[C@@H](O)[C@@H](O)[C@H](n3cnc4c(N)ncnc34)O2)c1
FC(F)n1nc(CC(=O)NC[C@@H]2[C@@H](O)[C@@H](O)[C@H](n3cnc4c(N)ncnc34)O2)cc1
O[C@H]1[C@@H](O)[C@H](n2cnc3c(N)ncnc23)O[C@@H]1CNC(=O)c1c(CC(OC)=O)occ1C
Brc1c(C(=O)NC[C@@H]2[C@@H](O)[C@@H](O)[C@H](n3cnc4c(N)ncnc34)O2)nn2CCOc12
Brc1c(C(=O)NC[C@@H]2[C@@H](O)[C@@H](O)[C@H](n3cnc4c(N)ncnc34)O2)c2OCCn2n1
O[C@H]1[C@@H](O)[C@H](n2cnc3c(N)ncnc23)O[C@@H]1CNC(=O)c1nnn(Cc2nc(C)cc(OC)c2)c1
Brc1c(C(=O)NC[C@@H]2[C@@H](O)[C@@H](O)[C@H](n3cnc4c(N)ncnc34)O2)nc(N(C)C)nc1
S(=O)(=O)(NC[C@@H]1[C@@H](O)[C@@H](O)[C@H](n2cnc3c(N)ncnc23)O1)c1c(OC)scc1
S(=O)(=O)(NC[C@@H]1[C@@H](O)[C@@H](O)[C@H](n2cnc3c(N)ncnc23)O1)c1c(OC)ccs1
S(=O)(=O)(NC[C@@H]1[C@@H](O)[C@@H](O)[C@H](n2cnc3c(N)ncnc23)O1)c1sc(OC)cc1
Clc1sc(C(=O)NC[C@@H]2[C@@H](O)[C@@H](O)[C@H](n3cnc4c(N)ncnc34)O2)c(S(=O)(=O)[O-])c1
O[C@H]1[C@@H](O)[C@H](n2cnc3c(N)ncnc23)O[C@@H]1CNC(=O)CN1C(=O)CC(c2ccccc2)CC1=O
O[C@H]1[C@@H](O)[C@H](n2cnc3c(N)ncnc23)O[C@@H]1CNC(=O)CCN1C(=O)C=C(C)c2cn(C)nc12
O[C@H]1[C@@H](O)[C@H](n2cnc3c(N)ncnc23)O[C@@H]1CNC(=O)C=1C(OC)=CC(=O)N(c2ccccc2)N=1
O[C@H]1[C@@H](O)[C@H](n2cnc3c(N)ncnc23)O[C@@H]1CNC(=O)C1N(C2CCCC2)C(=O)CC1
O[C@H]1[C@@H](O)[C@H](n2cnc3c(N)ncnc23)O[C@@H]1CNC(=O)c1cc(N2CC(C)OCC2)ncc1
O[C@H]1[C@@H](O)[C@H](n2cnc3c(N)ncnc23)O[C@@H]1CNC(=O)CCC(=O)n1c(C)cc(C)n1
S(=O)(=O)(N(C)C)c1sc(C(=O)NC[C@@H]2[C@@H](O)[C@@H](O)[C@H](n3cnc4c(N)ncnc34)O2)c(C)c1
Brc1c(OCC(=O)NC[C@@H]2[C@@H](O)[C@@H](O)[C@H](n3cnc4c(N)ncnc34)O2)nn(C)c1
O[C@H]1[C@@H](O)[C@H](n2cnc3c(N)ncnc23)O[C@@H]1CNC(=O)C1C2(C(=O)N(C)c3ccccc23)C1
O[C@H]1[C@@H](O)[C@H](n2cnc3c(N)ncnc23)O[C@@H]1CNC(=O)C12N(C(=O)CCCC1)CCC2
S(=O)(=O)(NC[C@@H]1[C@@H](O)[C@@H](O)[C@H](n2cnc3c(N)ncnc23)O1)c1c(C)sc(C)n1
S(=O)(=O)(NC[C@@H]1[C@@H](O)[C@@H](O)[C@H](n2cnc3c(N)ncnc23)O1)c1c(C)nc(C)s1
Fc1n(CC)ncc1C(=O)NC[C@@H]1[C@@H](O)[C@@H](O)[C@H](n2cnc3c(N)ncnc23)O1
O[C@H]1[C@@H](O)[C@H](n2cnc3c(N)ncnc23)O[C@@H]1CNC(=O)Cc1n2C=CC=Cc2nc1
O[C@H]1[C@@H](O)[C@H](n2cnc3c(N)ncnc23)O[C@@H]1CNC(=O)Cc1nc2n(c1)C=CC=C2
O[C@H]1[C@@H](O)[C@H](n2cnc3c(N)ncnc23)O[C@@H]1CNC(=O)Cc1ncn2C=CC=Cc12
O[C@H]1[C@@H](O)[C@H](n2cnc3c(N)ncnc23)O[C@@H]1CNC(=O)Cc1cnn2C=CC=Cc12
O[C@H]1[C@@H](O)[C@H](n2cnc3c(N)ncnc23)O[C@@H]1CNC(=O)Cc1nn2C=CC=Cc2c1
FC(F)CN1C(C)=CC(=O)C(C(=O)NC[C@@H]2[C@@H](O)[C@@H](O)[C@H](n3cnc4c(N)ncnc34)O2)=C1
O[C@H]1[C@@H](O)[C@H](n2cnc3c(N)ncnc23)O[C@@H]1CNC(=O)C=1C(=O)N(C)C(C(C)C)=CC=1
O[C@H]1[C@@H](O)[C@H](n2cnc3c(N)ncnc23)O[C@@H]1CNC(=O)C1=CN(CC(C)C)C(=O)C=C1
O[C@H]1[C@@H](O)[C@H](n2cnc3c(N)ncnc23)O[C@@H]1CNC(=O)C1=CC(=O)N(CC(C)C)C=C1
O[C@H]1[C@@H](O)[C@H](n2cnc3c(N)ncnc23)O[C@@H]1CNC(=O)C=1C(=O)N(CC(C)C)C=CC=1
O[C@H]1[C@@H](O)[C@H](n2cnc3c(N)ncnc23)O[C@@H]1CNC(=O)C1=Nn2cnnc2C(C(C)(C)C)=C1
O[C@H]1[C@@H](O)[C@H](n2cnc3c(N)ncnc23)O[C@@H]1CNC(=O)COCc1scnc1
O[C@H]1[C@@H](O)[C@H](n2cnc3c(N)ncnc23)O[C@@H]1CNC(=O)c1nn(CCn2nccc2)cc1
O[C@H]1[C@@H](O)[C@H](n2cnc3c(N)ncnc23)O[C@@H]1CNC(=O)C1CC(C#N)CC1
O[C@H]1[C@@H](O)[C@H](n2cnc3c(N)ncnc23)O[C@@H]1CNC(=O)C1(C)CC(C#N)C1
O[C@H]1[C@@H](O)[C@H](n2cnc3c(N)ncnc23)O[C@@H]1CNC(=O)C1(C#N)CC2CC2C1
O[C@H]1[C@@H](O)[C@H](n2cnc3c(N)ncnc23)O[C@@H]1CNC(=O)C1(C#N)CC(C)C1
O[C@H]1[C@@H](O)[C@H](n2cnc3c(N)ncnc23)O[C@@H]1CNC(=O)C1(C#N)C(C)(C)C1
O[C@H]1[C@@H](O)[C@H](n2cnc3c(N)ncnc23)O[C@@H]1CNC(=O)C(C)(C)CC#N
O[C@H]1[C@@H](O)[C@H](n2cnc3c(N)ncnc23)O[C@@H]1CNC(=O)CC(C)(C)C#N
O[C@H]1[C@@H](O)[C@H](n2cnc3c(N)ncnc23)O[C@@H]1CNC(=O)C(C)(CC)C#N
O[C@H]1[C@@H](O)[C@H](n2cnc3c(N)ncnc23)O[C@@H]1CNC(=O)CCC(C)C#N
O[C@H]1[C@@H](O)[C@H](n2cnc3c(N)ncnc23)O[C@@H]1CNC(=O)C(CCC)C#N
O[C@H]1[C@@H](O)[C@H](n2cnc3c(N)ncnc23)O[C@@H]1CNC(=O)Cc1n(C)ccc1
O[C@H]1[C@@H](O)[C@H](n2cnc3c(N)ncnc23)O[C@@H]1CNC(=O)Cc1cn(C)cc1
O[C@H]1[C@@H](O)[C@H](n2cnc3c(N)ncnc23)O[C@@H]1CNC(=O)c1n(C2CC2)cnc1
O[C@H]1[C@@H](O)[C@H](n2cnc3c(N)ncnc23)O[C@@H]1CNC(=O)c1ncn(C2CC2)c1
O[C@H]1[C@@H](O)[C@H](n2cnc3c(N)ncnc23)O[C@@H]1CNC(=O)c1n(C2CC2)ccn1
O[C@H]1[C@@H](O)[C@H](n2cnc3c(N)ncnc23)O[C@@H]1CNC(=O)c1cn(C2CC2)nc1
O[C@H]1[C@@H](O)[C@H](n2cnc3c(N)ncnc23)O[C@@H]1CNC(=O)c1nn(C2CC2)cc1
O[C@H]1[C@@H](O)[C@H](n2cnc3c(N)ncnc23)O[C@@H]1CNC(=O)c1n(C2CC2)ncc1
S(=O)(=O)(NC[C@@H]1[C@@H](O)[C@@H](O)[C@H](n2cnc3c(N)ncnc23)O1)c1c(OC)c(OC)cs1
O[C@H]1[C@@H](O)[C@H](n2cnc3c(N)ncnc23)O[C@@H]1CNC(=O)C1ON(C(OC(C)(C)C)=O)CC1
O[C@H]1[C@@H](O)[C@H](n2cnc3c(N)ncnc23)O[C@@H]1CNC(=O)C1N(C(OC(C)(C)C)=O)OCC1
O[C@H]1[C@@H](O)[C@H](n2cnc3c(N)ncnc23)O[C@@H]1CNC(=O)c1nc2n(C(C(OCC)=O)=CC=C2)c1
O[C@H]1[C@@H](O)[C@H](n2cnc3c(N)ncnc23)O[C@@H]1CNC(=O)C1=Cn2cnc(C(OCC)=O)c2C=C1
O[C@H]1[C@@H](O)[C@H](n2cnc3c(N)ncnc23)O[C@@H]1CNC(=O)C=1C=Cn2ncc(C(OCC)=O)c2C=1
S(=O)(=O)(NC[C@@H]1[C@@H](O)[C@@H](O)[C@H](n2cnc3c(N)ncnc23)O1)CC1CC2(C(F)C2)C1
S(=O)(=O)(NC[C@@H]1[C@@H](O)[C@@H](O)[C@H](n2cnc3c(N)ncnc23)O1)CC1CC(F)CC1
S(=O)(=O)(NC[C@@H]1[C@@H](O)[C@@H](O)[C@H](n2cnc3c(N)ncnc23)O1)CCC1CC(F)C1
O[C@H]1[C@@H](O)[C@H](n2cnc3c(N)ncnc23)O[C@@H]1CNC(=O)C1=CN(C2CCC2)C(=O)N=C1
S(=O)(=O)(CC(=O)NC[C@@H]1[C@@H](O)[C@@H](O)[C@H](n2cnc3c(N)ncnc23)O1)Cc1sccc1
Clc1c(C(=O)NC[C@@H]2[C@@H](O)[C@@H](O)[C@H](n3cnc4c(N)ncnc34)O2)cc(-n2nnnc2)cc1
Clc1c(C(=O)NC[C@@H]2[C@@H](O)[C@@H](O)[C@H](n3cnc4c(N)ncnc34)O2)ccc(-n2nnnc2)c1
Clc1cc(C(=O)NC[C@@H]2[C@@H](O)[C@@H](O)[C@H](n3cnc4c(N)ncnc34)O2)c(-n2nnnc2)cc1
Clc1c(-n2nnnc2)cc(C(=O)NC[C@@H]2[C@@H](O)[C@@H](O)[C@H](n3cnc4c(N)ncnc34)O2)cc1
Clc1cc(-n2nnnc2)c(C(=O)NC[C@@H]2[C@@H](O)[C@@H](O)[C@H](n3cnc4c(N)ncnc34)O2)cc1
S(=O)(=O)(NC[C@@H]1[C@@H](O)[C@@H](O)[C@H](n2cnc3c(N)ncnc23)O1)CC1(CF)CCC1
S(=O)(=O)(NC[C@@H]1[C@@H](O)[C@@H](O)[C@H](n2cnc3c(N)ncnc23)O1)CCCCCF
O[C@H]1[C@@H](O)[C@H](n2cnc3c(N)ncnc23)O[C@@H]1CNC(=O)C1CC(n2cncc2)C1
O[C@H]1[C@@H](O)[C@H](n2cnc3c(N)ncnc23)O[C@@H]1CNC(=O)C1C(n2cncc2)CC1
O[C@H]1[C@@H](O)[C@H](n2cnc3c(N)ncnc23)O[C@@H]1CNC(=O)C1CC(n2nccc2)C1
O[C@H]1[C@@H](O)[C@H](n2cnc3c(N)ncnc23)O[C@@H]1CNC(=O)C1C(n2nccc2)CC1
O[C@H]1[C@@H](O)[C@H](n2cnc3c(N)ncnc23)O[C@@H]1CNC(=O)C(C)(C)n1nccc1
O[C@H]1[C@@H](O)[C@H](n2cnc3c(N)ncnc23)O[C@@H]1CNC(=O)C1(Cn2cncc2)CC1
O[C@H]1[C@@H](O)[C@H](n2cnc3c(N)ncnc23)O[C@@H]1CNC(=O)CC(C)n1cncc1
O[C@H]1[C@@H](O)[C@H](n2cnc3c(N)ncnc23)O[C@@H]1CNC(=O)C1(Cn2nccc2)CC1
O[C@H]1[C@@H](O)[C@H](n2cnc3c(N)ncnc23)O[C@@H]1CNC(=O)C(CC)n1cncc1
O[C@H]1[C@@H](O)[C@H](n2cnc3c(N)ncnc23)O[C@@H]1CNC(=O)CC(C)n1nccc1
O[C@H]1[C@@H](O)[C@H](n2cnc3c(N)ncnc23)O[C@@H]1CNC(=O)C(CC)n1nccc1
O[C@H]1[C@@H](O)[C@H](n2cnc3c(N)ncnc23)O[C@@H]1CNC(=O)CCCn1cncc1
O[C@H]1[C@@H](O)[C@H](n2cnc3c(N)ncnc23)O[C@@H]1CNC(=O)CCCn1nccc1
FC(F)(F)C(=O)N1C(C(=O)NC[C@@H]2[C@@H](O)[C@@H](O)[C@H](n3cnc4c(N)ncnc34)O2)CCCC1
FC(F)(F)CCN1C(C(=O)NC[C@@H]2[C@@H](O)[C@@H](O)[C@H](n3cnc4c(N)ncnc34)O2)CCC1=O
O[C@H]1[C@@H](O)[C@H](n2cnc3c(N)ncnc23)O[C@@H]1CNC(=O)CC1=Nn2c(CCC)nnc2SC1
O[C@H]1[C@@H](O)[C@H](n2cnc3c(N)ncnc23)O[C@@H]1CNC(=O)C(=O)c1cscc1
O[C@H]1[C@@H](O)[C@H](n2cnc3c(N)ncnc23)O[C@@H]1CNC(=O)C(=O)c1sccc1
O[C@H]1[C@@H](O)[C@H](n2cnc3c(N)ncnc23)O[C@@H]1CNC(=O)Cc1ccc(C(=O)N(C)C)cc1
O[C@H]1[C@@H](O)[C@H](n2cnc3c(N)ncnc23)O[C@@H]1CNC(=O)c1ccc(CC(=O)N(C)C)cc1
O[C@H]1[C@@H](O)[C@H](n2cnc3c(N)ncnc23)O[C@@H]1CNC(=O)CN1C(=O)C(CC)=C(C)N=C1C
O[C@H]1[C@@H](O)[C@H](n2cnc3c(N)ncnc23)O[C@@H]1CNC(=O)CN1C(C)=NC(CCC)=CC1=O
O[C@H]1[C@@H](O)[C@H](n2cnc3c(N)ncnc23)O[C@@H]1CNC(=O)C=1C(=O)N(CCCC)N=C(C)C=1
O[C@H]1[C@@H](O)[C@H](n2cnc3c(N)ncnc23)O[C@@H]1CNC(=O)c1nc(C(=O)N2CCCC2)ccc1
S(=O)(CC#N)c1ccc(C(=O)NC[C@@H]2[C@@H](O)[C@@H](O)[C@H](n3cnc4c(N)ncnc34)O2)cc1
O[C@H]1[C@@H](O)[C@H](n2cnc3c(N)ncnc23)O[C@@H]1CNC(=O)C1CC2(ON=C(C)C2)C1
O[C@H]1[C@@H](O)[C@H](n2cnc3c(N)ncnc23)O[C@@H]1CNC(=O)C1=NOC2CCCCC12
O[C@H]1[C@@H](O)[C@H](n2cnc3c(N)ncnc23)O[C@@H]1CNC(=O)C1(C)ON=C(C2CC2)C1
O[C@H]1[C@@H](O)[C@H](n2cnc3c(N)ncnc23)O[C@@H]1CNC(=O)CC1ON=C(CC)C1
FCC(C)(CF)C(=O)NC[C@@H]1[C@@H](O)[C@@H](O)[C@H](n2cnc3c(N)ncnc23)O1
O[C@H]1[C@@H](O)[C@H](n2cnc3c(N)ncnc23)O[C@@H]1CNC(=O)C=1C(=O)c2cc3OCOc3cc2N(C)C=1
O[C@H]1[C@@H](O)[C@H](n2cnc3c(N)ncnc23)O[C@@H]1CNC(=O)Cc1nc(C)ccc1
O[C@H]1[C@@H](O)[C@H](n2cnc3c(N)ncnc23)O[C@@H]1CNC(=O)Cc1c(C)nccc1
O[C@H]1[C@@H](O)[C@H](n2cnc3c(N)ncnc23)O[C@@H]1CNC(=O)Cc1cnc(C)cc1
O[C@H]1[C@@H](O)[C@H](n2cnc3c(N)ncnc23)O[C@@H]1CNC(=O)Cc1cc(C)ncc1
O[C@H]1[C@@H](O)[C@H](n2cnc3c(N)ncnc23)O[C@@H]1CNC(=O)Cc1c(C)cncc1
O[C@H]1[C@@H](O)[C@H](n2cnc3c(N)ncnc23)O[C@@H]1CNC(=O)Cc1cc(C)cnc1
O[C@H]1[C@@H](O)[C@H](n2cnc3c(N)ncnc23)O[C@@H]1CNC(=O)Cc1c(C)cccn1
O[C@H]1[C@@H](O)[C@H](n2cnc3c(N)ncnc23)O[C@@H]1CNC(=O)Cc1ncc(C)cc1
O[C@H]1[C@@H](O)[C@H](n2cnc3c(N)ncnc23)O[C@@H]1CNC(=O)Cc1c(C)ccnc1
O[C@H]1[C@@H](O)[C@H](n2cnc3c(N)ncnc23)O[C@@H]1CNC(=O)Cc1nccc(C)c1
S(=O)(=O)(NC[C@@H]1[C@@H](O)[C@@H](O)[C@H](n2cnc3c(N)ncnc23)O1)CCCCSC
O[C@H]1[C@@H](O)[C@H](n2cnc3c(N)ncnc23)O[C@@H]1CNC(=O)c1nc(C(OCC)=O)sc1
O[C@H]1[C@@H](O)[C@H](n2cnc3c(N)ncnc23)O[C@@H]1CNC(=O)c1sc(C(OCC)=O)nc1
O[C@H]1[C@@H](O)[C@H](n2cnc3c(N)ncnc23)O[C@@H]1CNC(=O)C1CCN(C(=O)c2ccncc2)CC1
O[C@H]1[C@@H](O)[C@H](n2cnc3c(N)ncnc23)O[C@@H]1CNC(=O)C1CN(C(=O)c2ccncc2)CCC1
O[C@H]1[C@@H](O)[C@H](n2cnc3c(N)ncnc23)O[C@@H]1CNC(=O)C1CCN(C(=O)c2cnccc2)CC1
O[C@H]1[C@@H](O)[C@H](n2cnc3c(N)ncnc23)O[C@@H]1CNC(=O)C1CN(C(=O)c2cnccc2)CCC1
O[C@H]1[C@@H](O)[C@H](n2cnc3c(N)ncnc23)O[C@@H]1CNC(=O)C1CCN(C(=O)c2ncccc2)CC1
O[C@H]1[C@@H](O)[C@H](n2cnc3c(N)ncnc23)O[C@@H]1CNC(=O)C1CN(C(=O)c2ncccc2)CCC1
O[C@H]1[C@@H](O)[C@H](n2cnc3c(N)ncnc23)O[C@@H]1CNC(=O)CCCN(C)C(=O)c1ccncc1
O[C@H]1[C@@H](O)[C@H](n2cnc3c(N)ncnc23)O[C@@H]1CNC(=O)C1N(C(=O)C(C)(C)C)CSC1
O[C@H]1[C@@H](O)[C@H](n2cnc3c(N)ncnc23)O[C@@H]1CNC(=O)C1N(C(=O)C(C)CC)CSC1
IC=CC(=O)NC[C@@H]1[C@@H](O)[C@@H](O)[C@H](n2cnc3c(N)ncnc23)O1
O[C@H]1[C@@H](O)[C@H](n2cnc3c(N)ncnc23)O[C@@H]1CNC(=O)c1nn2CC3(COc2c1)CC3
O[C@H]1[C@@H](O)[C@H](n2cnc3c(N)ncnc23)O[C@@H]1CNC(=O)c1cnn2CC3(COc12)CC3
O[C@H]1[C@@H](O)[C@H](n2cnc3c(N)ncnc23)O[C@@H]1CNC(=O)c1cnn2C(C)(C)COc12
O[C@H]1[C@@H](O)[C@H](n2cnc3c(N)ncnc23)O[C@@H]1CNC(=O)c1nn2CCCCOc2c1
O[C@H]1[C@@H](O)[C@H](n2cnc3c(N)ncnc23)O[C@@H]1CNC(=O)c1cnn2CCCCOc12
S(=O)(=O)(NC[C@@H]1[C@@H](O)[C@@H](O)[C@H](n2cnc3c(N)ncnc23)O1)c1cnc(C(C)(C)C)nc1
S(=O)(=O)(NC[C@@H]1[C@@H](O)[C@@H](O)[C@H](n2cnc3c(N)ncnc23)O1)c1ncc(C(C)(C)C)nc1
O[C@H]1[C@@H](O)[C@H](n2cnc3c(N)ncnc23)O[C@@H]1CNC(=O)c1cnc(N(CC)CC)nc1
O[C@H]1[C@@H](O)[C@H](n2cnc3c(N)ncnc23)O[C@@H]1CNC(=O)c1nc(N(CC)CC)cnc1
O[C@H]1[C@@H](O)[C@H](n2cnc3c(N)ncnc23)O[C@@H]1CNC(=O)COc1c(C#N)cccc1
O[C@H]1[C@@H](O)[C@H](n2cnc3c(N)ncnc23)O[C@@H]1CNC(=O)COc1ccc(C#N)cc1
O[C@H]1[C@@H](O)[C@H](n2cnc3c(N)ncnc23)O[C@@H]1CNC(=O)COc1cc(C#N)ccc1
O[C@H]1[C@@H](O)[C@H](n2cnc3c(N)ncnc23)O[C@@H]1CNC(=O)CN1C(=O)N(c2ccc(OC)cc2)CC1
O[C@H]1[C@@H](O)[C@H](n2cnc3c(N)ncnc23)O[C@@H]1CNC(=O)c1c(C)oc2N=CN3CCN=C3c12
Fc1ccc(CC(=O)C(=O)NC[C@@H]2[C@@H](O)[C@@H](O)[C@H](n3cnc4c(N)ncnc34)O2)cc1
Fc1cc(CC(=O)C(=O)NC[C@@H]2[C@@H](O)[C@@H](O)[C@H](n3cnc4c(N)ncnc34)O2)ccc1
Fc1c(CC(=O)C(=O)NC[C@@H]2[C@@H](O)[C@@H](O)[C@H](n3cnc4c(N)ncnc34)O2)cccc1
O[C@H]1[C@@H](O)[C@H](n2cnc3c(N)ncnc23)O[C@@H]1CNC(=O)C=Cc1c(n(C)nc1C)N1CCOCC1
O[C@H]1[C@@H](O)[C@H](n2cnc3c(N)ncnc23)O[C@@H]1CNC(=O)COc1cn(C(C)C)nc1
O[C@H]1[C@@H](O)[C@H](n2cnc3c(N)ncnc23)O[C@@H]1CNC(=O)Cn1ncc(OCC2CC2)c1
O[C@H]1[C@@H](O)[C@H](n2cnc3c(N)ncnc23)O[C@@H]1CNC(=O)Cc1c(C)n(C)nc1C
S(CC(=O)NC[C@@H]1[C@@H](O)[C@@H](O)[C@H](n2cnc3c(N)ncnc23)O1)c1sc(C)nn1
S(CC(=O)NC[C@@H]1[C@@H](O)[C@@H](O)[C@H](n2cnc3c(N)ncnc23)O1)c1c(C)nns1
FC(F)(F)CC(=O)NC[C@@H]1[C@@H](O)[C@@H](O)[C@H](n2cnc3c(N)ncnc23)O1
O[C@H]1[C@@H](O)[C@H](n2cnc3c(N)ncnc23)O[C@@H]1CNC(=O)CC[n+]1ccc(C)cc1
O[C@H]1[C@@H](O)[C@H](n2cnc3c(N)ncnc23)O[C@@H]1CNC(=O)C(CC)N1C(=O)C2CCCCC2C1=O
O[C@H]1[C@@H](O)[C@H](n2cnc3c(N)ncnc23)O[C@@H]1CNC(=O)Cn1c(-c2ccc3OCOc3c2)cnn1
Brc1c(C(=O)NC[C@@H]2[C@@H](O)[C@@H](O)[C@H](n3cnc4c(N)ncnc34)O2)nn(CC)n1
S(=O)(=O)(NC[C@@H]1[C@@H](O)[C@@H](O)[C@H](n2cnc3c(N)ncnc23)O1)c1cc(C(=O)N(C)CC)ccc1
S(=O)(=O)(N(C)CC)c1c(C(=O)NC[C@@H]2[C@@H](O)[C@@H](O)[C@H](n3cnc4c(N)ncnc34)O2)cccc1
O[C@H]1[C@@H](O)[C@H](n2cnc3c(N)ncnc23)O[C@@H]1CNC(=O)c1ncc2ncn(C)c2c1
O[C@H]1[C@@H](O)[C@H](n2cnc3c(N)ncnc23)O[C@@H]1CNC(=O)c1cnc2nn(C)cc2c1
O[C@H]1[C@@H](O)[C@H](n2cnc3c(N)ncnc23)O[C@@H]1CNC(=O)c1cncc2ncn(C)c12
O[C@H]1[C@@H](O)[C@H](n2cnc3c(N)ncnc23)O[C@@H]1CNC(=O)c1ncc2n(C)cnc2c1
O[C@H]1[C@@H](O)[C@H](n2cnc3c(N)ncnc23)O[C@@H]1CNC(=O)c1cnc2n(C)cnc2c1
O[C@H]1[C@@H](O)[C@H](n2cnc3c(N)ncnc23)O[C@@H]1CNC(=O)c1cnc2cn(C)nc2c1
O[C@H]1[C@@H](O)[C@H](n2cnc3c(N)ncnc23)O[C@@H]1CNC(=O)c1cn(C)c2ncncc12
O[C@H]1[C@@H](O)[C@H](n2cnc3c(N)ncnc23)O[C@@H]1CNC(=O)c1ccnc2n(C)cnc12
O[C@H]1[C@@H](O)[C@H](n2cnc3c(N)ncnc23)O[C@@H]1CNC(=O)c1nc2n(C)cnc2cc1
O[C@H]1[C@@H](O)[C@H](n2cnc3c(N)ncnc23)O[C@@H]1CNC(=O)c1cn(C)c2nccnc12
O[C@H]1[C@@H](O)[C@H](n2cnc3c(N)ncnc23)O[C@@H]1CNC(=O)c1n(C)c2cccnc2n1
O[C@H]1[C@@H](O)[C@H](n2cnc3c(N)ncnc23)O[C@@H]1CNC(=O)c1ccc2n(C)nnc2c1
O[C@H]1[C@@H](O)[C@H](n2cnc3c(N)ncnc23)O[C@@H]1CNC(=O)c1ccc2nnn(C)c2c1
O[C@H]1[C@@H](O)[C@H](n2cnc3c(N)ncnc23)O[C@@H]1CNC(=O)c1n(C)c2ncncc2c1
O[C@H]1[C@@H](O)[C@H](n2cnc3c(N)ncnc23)O[C@@H]1CNC(=O)c1cnc2cnn(C)c2c1
O[C@H]1[C@@H](O)[C@H](n2cnc3c(N)ncnc23)O[C@@H]1CNC(=O)c1n(C)c2ncccc2n1
O[C@H]1[C@@H](O)[C@H](n2cnc3c(N)ncnc23)O[C@@H]1CNC(=O)c1cccc2n(C)nnc12
O[C@H]1[C@@H](O)[C@H](n2cnc3c(N)ncnc23)O[C@@H]1CNC(=O)c1cccc2nnn(C)c12
O[C@H]1[C@@H](O)[C@H](n2cnc3c(N)ncnc23)O[C@@H]1CNC(=O)c1cnc2n(C)ncc2c1
O[C@H]1[C@@H](O)[C@H](n2cnc3c(N)ncnc23)O[C@@H]1CNC(=O)c1cncc2n(C)ncc12
O[C@H]1[C@@H](O)[C@H](n2cnc3c(N)ncnc23)O[C@@H]1CNC(=O)c1nn(C)c2cnccc12
O[C@H]1[C@@H](O)[C@H](n2cnc3c(N)ncnc23)O[C@@H]1CNC(=O)c1ncnc2n(C)ccc12
O[C@H]1[C@@H](O)[C@H](n2cnc3c(N)ncnc23)O[C@@H]1CNC(=O)c1ncc2ccn(C)c2n1
O[C@H]1[C@@H](O)[C@H](n2cnc3c(N)ncnc23)O[C@@H]1CNC(=O)c1ccnc2n(C)ncc12
O[C@H]1[C@@H](O)[C@H](n2cnc3c(N)ncnc23)O[C@@H]1CNC(=O)c1nc2n(C)ncc2cc1
O[C@H]1[C@@H](O)[C@H](n2cnc3c(N)ncnc23)O[C@@H]1CNC(=O)c1nn(C)c2ncccc12
O[C@H]1[C@@H](O)[C@H](n2cnc3c(N)ncnc23)O[C@@H]1CNC(=O)c1nccc2cnn(C)c12
O[C@H]1[C@@H](O)[C@H](n2cnc3c(N)ncnc23)O[C@@H]1CNC(=O)c1cccc2nn(C)nc12
O[C@H]1[C@@H](O)[C@H](n2cnc3c(N)ncnc23)O[C@@H]1CNC(=O)c1nn(CN2C(=O)C=CC=C2)c(C)c1
O[C@H]1[C@@H](O)[C@H](n2cnc3c(N)ncnc23)O[C@@H]1CNC(=O)CC(C)n1c(C)nc(C)n1
O[C@H]1[C@@H](O)[C@H](n2cnc3c(N)ncnc23)O[C@@H]1CNC(=O)CCCn1c(C)nc(C)n1
Clc1c(C(=O)NC[C@@H]2[C@@H](O)[C@@H](O)[C@H](n3cnc4c(N)ncnc34)O2)noc1
Clc1noc(C(=O)NC[C@@H]2[C@@H](O)[C@@H](O)[C@H](n3cnc4c(N)ncnc34)O2)c1
Clc1onc(C(=O)NC[C@@H]2[C@@H](O)[C@@H](O)[C@H](n3cnc4c(N)ncnc34)O2)c1
O[C@H]1[C@@H](O)[C@H](n2cnc3c(N)ncnc23)O[C@@H]1CNC(=O)CCCN1C(=O)C2CCCCC2C1=O
O[C@H]1[C@@H](O)[C@H](n2cnc3c(N)ncnc23)O[C@@H]1CNC(=O)c1ccc2N(C)C(=O)N(C)C(=O)c2c1
O[C@H]1[C@@H](O)[C@H](n2cnc3c(N)ncnc23)O[C@@H]1CNC(=O)c1n(CC2OCCC2)cnc1
O[C@H]1[C@@H](O)[C@H](n2cnc3c(N)ncnc23)O[C@@H]1CNC(=O)c1ncn(CC2OCCC2)c1
O[C@H]1[C@@H](O)[C@H](n2cnc3c(N)ncnc23)O[C@@H]1CNC(=O)c1c(-n2nncc2)ccs1
O[C@H]1[C@@H](O)[C@H](n2cnc3c(N)ncnc23)O[C@@H]1CNC(=O)c1cn(-c2sccn2)nc1
O[C@H]1[C@@H](O)[C@H](n2cnc3c(N)ncnc23)O[C@@H]1CNC(=O)C(C(OC)=O)c1ccccc1
O[C@H]1[C@@H](O)[C@H](n2cnc3c(N)ncnc23)O[C@@H]1CNC(=O)c1c(-c2nocc2)ocn1
O[C@H]1[C@@H](O)[C@H](n2cnc3c(N)ncnc23)O[C@@H]1CNC(=O)c1nc(-c2cocc2)on1
O[C@H]1[C@@H](O)[C@H](n2cnc3c(N)ncnc23)O[C@@H]1CNC(=O)c1oc(-c2occc2)nn1
O[C@H]1[C@@H](O)[C@H](n2cnc3c(N)ncnc23)O[C@@H]1CNC(=O)C1N=C(c2cnccc2)SC1
O[C@H]1[C@@H](O)[C@H](n2cnc3c(N)ncnc23)O[C@@H]1CNC(=O)c1n(C2CCOCC2)cnc1
O[C@H]1[C@@H](O)[C@H](n2cnc3c(N)ncnc23)O[C@@H]1CNC(=O)c1ncn(C2CCOCC2)c1
O[C@H]1[C@@H](O)[C@H](n2cnc3c(N)ncnc23)O[C@@H]1CNC(=O)c1n(C2CCOCC2)ccn1
O[C@H]1[C@@H](O)[C@H](n2cnc3c(N)ncnc23)O[C@@H]1CNC(=O)c1cn(C2CCOCC2)nc1
O[C@H]1[C@@H](O)[C@H](n2cnc3c(N)ncnc23)O[C@@H]1CNC(=O)c1nn(C2CCOCC2)cc1
O[C@H]1[C@@H](O)[C@H](n2cnc3c(N)ncnc23)O[C@@H]1CNC(=O)c1n(C2CCOCC2)ncc1
S(=O)(=O)(NC[C@@H]1[C@@H](O)[C@@H](O)[C@H](n2cnc3c(N)ncnc23)O1)c1c(C)cc(C(OC)=O)cc1
S(=O)(=O)(NC[C@@H]1[C@@H](O)[C@@H](O)[C@H](n2cnc3c(N)ncnc23)O1)c1c(C)c(C(OC)=O)ccc1
S(=O)(=O)(NC[C@@H]1[C@@H](O)[C@@H](O)[C@H](n2cnc3c(N)ncnc23)O1)c1c(C)ccc(C(OC)=O)c1
S(=O)(=O)(NC[C@@H]1[C@@H](O)[C@@H](O)[C@H](n2cnc3c(N)ncnc23)O1)c1c(C)cccc1C(OC)=O
S(=O)(=O)(NC[C@@H]1[C@@H](O)[C@@H](O)[C@H](n2cnc3c(N)ncnc23)O1)c1cc(C)c(C(OC)=O)cc1
S(=O)(=O)(NC[C@@H]1[C@@H](O)[C@@H](O)[C@H](n2cnc3c(N)ncnc23)O1)c1cc(C(OC)=O)c(C)cc1
S(=O)(=O)(NC[C@@H]1[C@@H](O)[C@@H](O)[C@H](n2cnc3c(N)ncnc23)O1)c1cc(C)cc(C(OC)=O)c1
S(=O)(=O)(NC[C@@H]1[C@@H](O)[C@@H](O)[C@H](n2cnc3c(N)ncnc23)O1)c1c(C(OC)=O)c(C)ccc1
S(=O)(=O)(NC[C@@H]1[C@@H](O)[C@@H](O)[C@H](n2cnc3c(N)ncnc23)O1)c1c(C(OC)=O)cc(C)cc1
S(=O)(=O)(NC[C@@H]1[C@@H](O)[C@@H](O)[C@H](n2cnc3c(N)ncnc23)O1)c1c(C(OC)=O)ccc(C)c1
O[C@H]1[C@@H](O)[C@H](n2cnc3c(N)ncnc23)O[C@@H]1CNC(=O)C1CC2OC(C1)CC2
O[C@H]1[C@@H](O)[C@H](n2cnc3c(N)ncnc23)O[C@@H]1CNC(=O)C12C(C)OC(C)(C1)C2
O[C@H]1[C@@H](O)[C@H](n2cnc3c(N)ncnc23)O[C@@H]1CNC(=O)C1CCC2OC1CC2
O[C@H]1[C@@H](O)[C@H](n2cnc3c(N)ncnc23)O[C@@H]1CNC(=O)C12OC(C)(C)C(C1)C2
O[C@H]1[C@@H](O)[C@H](n2cnc3c(N)ncnc23)O[C@@H]1CNC(=O)C12OC(C)CC(C1)C2
O[C@H]1[C@@H](O)[C@H](n2cnc3c(N)ncnc23)O[C@@H]1CNC(=O)C1(C)CC2OC1CC2
O[C@H]1[C@@H](O)[C@H](n2cnc3c(N)ncnc23)O[C@@H]1CNC(=O)C12OC(C)C(C1)CC2
O[C@H]1[C@@H](O)[C@H](n2cnc3c(N)ncnc23)O[C@@H]1CNC(=O)C1OC2CCC1CC2
O[C@H]1[C@@H](O)[C@H](n2cnc3c(N)ncnc23)O[C@@H]1CNC(=O)C1OC(C)CCC1
O[C@H]1[C@@H](O)[C@H](n2cnc3c(N)ncnc23)O[C@@H]1CNC(=O)C1OC(C)(C)CC1
O[C@H]1[C@@H](O)[C@H](n2cnc3c(N)ncnc23)O[C@@H]1CNC(=O)CC1CC2OC1CC2
O[C@H]1[C@@H](O)[C@H](n2cnc3c(N)ncnc23)O[C@@H]1CNC(=O)CC1OC(C)CC1
O[C@H]1[C@@H](O)[C@H](n2cnc3c(N)ncnc23)O[C@@H]1CNC(=O)C1OC(CC)CC1
O[C@H]1[C@@H](O)[C@H](n2cnc3c(N)ncnc23)O[C@@H]1CNC(=O)c1ccc2n(CC#C)nnc2c1
O[C@H]1[C@@H](O)[C@H](n2cnc3c(N)ncnc23)O[C@@H]1CNC(=O)c1ccc2nn(CC#C)nc2c1
O[C@H]1[C@@H](O)[C@H](n2cnc3c(N)ncnc23)O[C@@H]1CNC(=O)Cc1ccc(CC(OC)=O)cc1
O[C@H]1[C@@H](O)[C@H](n2cnc3c(N)ncnc23)O[C@@H]1CNC(=O)Cc1cc(CC(OC)=O)ccc1
S(=O)(=O)(NC[C@@H]1[C@@H](O)[C@@H](O)[C@H](n2cnc3c(N)ncnc23)O1)C(F)(F)C(F)(F)F
O[C@H]1[C@@H](O)[C@H](n2cnc3c(N)ncnc23)O[C@@H]1CNC(=O)C=1CN(C(=O)C2CCC2)CCC=1
FC1(C(=O)NC[C@@H]2[C@@H](O)[C@@H](O)[C@H](n3cnc4c(N)ncnc34)O2)CN(C(OC(C)(C)C)=O)C1
O[C@H]1[C@@H](O)[C@H](n2cnc3c(N)ncnc23)O[C@@H]1CNC(=O)C=1C(=O)C=CN(c2ccccc2)N=1
O[C@H]1[C@@H](O)[C@H](n2cnc3c(N)ncnc23)O[C@@H]1CNC(=O)C1=CC(=O)N(c2ccccc2)N=C1
O[C@H]1[C@@H](O)[C@H](n2cnc3c(N)ncnc23)O[C@@H]1CNC(=O)C1=NN(c2ccccc2)C(=O)C=C1
Clc1c(S(=O)(=O)NC[C@@H]2[C@@H](O)[C@@H](O)[C@H](n3cnc4c(N)ncnc34)O2)c(Cl)ncn1
O[C@H]1[C@@H](O)[C@H](n2cnc3c(N)ncnc23)O[C@@H]1CNC(=O)C12C3(OCC1C2)CCC3
O[C@H]1[C@@H](O)[C@H](n2cnc3c(N)ncnc23)O[C@@H]1CNC(=O)C12CC(C)(OCC1)C2
O[C@H]1[C@@H](O)[C@H](n2cnc3c(N)ncnc23)O[C@@H]1CNC(=O)C1CC2(OCCC2)C1
O[C@H]1[C@@H](O)[C@H](n2cnc3c(N)ncnc23)O[C@@H]1CNC(=O)C1C2(OCCC2)CC1
O[C@H]1[C@@H](O)[C@H](n2cnc3c(N)ncnc23)O[C@@H]1CNC(=O)C1CC2(OC1)CCC2
O[C@H]1[C@@H](O)[C@H](n2cnc3c(N)ncnc23)O[C@@H]1CNC(=O)C12COC(C1)CCC2
O[C@H]1[C@@H](O)[C@H](n2cnc3c(N)ncnc23)O[C@@H]1CNC(=O)C12OCC(C1)CCC2
O[C@H]1[C@@H](O)[C@H](n2cnc3c(N)ncnc23)O[C@@H]1CNC(=O)C1OCC2(CC1)CC2
O[C@H]1[C@@H](O)[C@H](n2cnc3c(N)ncnc23)O[C@@H]1CNC(=O)C12CCOC1CCC2
O[C@H]1[C@@H](O)[C@H](n2cnc3c(N)ncnc23)O[C@@H]1CNC(=O)C12COC(CC1)CC2
O[C@H]1[C@@H](O)[C@H](n2cnc3c(N)ncnc23)O[C@@H]1CNC(=O)C12CC(C)(OC1)CC2
O[C@H]1[C@@H](O)[C@H](n2cnc3c(N)ncnc23)O[C@@H]1CNC(=O)C12OCC(CC1)CC2
O[C@H]1[C@@H](O)[C@H](n2cnc3c(N)ncnc23)O[C@@H]1CNC(=O)C12OCC(C)(C1)CC2
O[C@H]1[C@@H](O)[C@H](n2cnc3c(N)ncnc23)O[C@@H]1CNC(=O)C12OCCC(C)(C1)C2
O[C@H]1[C@@H](O)[C@H](n2cnc3c(N)ncnc23)O[C@@H]1CNC(=O)C1(C)OCCCC1
O[C@H]1[C@@H](O)[C@H](n2cnc3c(N)ncnc23)O[C@@H]1CNC(=O)C1OCC2(C1)CCC2
O[C@H]1[C@@H](O)[C@H](n2cnc3c(N)ncnc23)O[C@@H]1CNC(=O)CC12CC(C)(OC1)C2
O[C@H]1[C@@H](O)[C@H](n2cnc3c(N)ncnc23)O[C@@H]1CNC(=O)C12CC(CC)(OC1)C2
O[C@H]1[C@@H](O)[C@H](n2cnc3c(N)ncnc23)O[C@@H]1CNC(=O)C1(C2OCCC2)CC1
O[C@H]1[C@@H](O)[C@H](n2cnc3c(N)ncnc23)O[C@@H]1CNC(=O)CC1OCC2(C1)CC2
O[C@H]1[C@@H](O)[C@H](n2cnc3c(N)ncnc23)O[C@@H]1CNC(=O)C1(C2CC2)OCCC1
O[C@H]1[C@@H](O)[C@H](n2cnc3c(N)ncnc23)O[C@@H]1CNC(=O)CC1OCCCC1
O[C@H]1[C@@H](O)[C@H](n2cnc3c(N)ncnc23)O[C@@H]1CNC(=O)CC1(C)OCCC1
O[C@H]1[C@@H](O)[C@H](n2cnc3c(N)ncnc23)O[C@@H]1CNC(=O)C12OCC(CC)(C1)C2
O[C@H]1[C@@H](O)[C@H](n2cnc3c(N)ncnc23)O[C@@H]1CNC(=O)C1(CC)OCCC1
O[C@H]1[C@@H](O)[C@H](n2cnc3c(N)ncnc23)O[C@@H]1CNC(=O)C1(OC)CCCC1
O[C@H]1[C@@H](O)[C@H](n2cnc3c(N)ncnc23)O[C@@H]1CNC(=O)CCC1OCCC1
O[C@H]1[C@@H](O)[C@H](n2cnc3c(N)ncnc23)O[C@@H]1CNC(=O)CC1(OC)CCC1
O[C@H]1[C@@H](O)[C@H](n2cnc3c(N)ncnc23)O[C@@H]1CNC(=O)C1(OCC)CCC1
O[C@H]1[C@@H](O)[C@H](n2cnc3c(N)ncnc23)O[C@@H]1CNC(=O)COC1(C)CCC1
O[C@H]1[C@@H](O)[C@H](n2cnc3c(N)ncnc23)O[C@@H]1CNC(=O)COC1CCCC1
O[C@H]1[C@@H](O)[C@H](n2cnc3c(N)ncnc23)O[C@@H]1CNC(=O)CCOC1CCC1
O[C@H]1[C@@H](O)[C@H](n2cnc3c(N)ncnc23)O[C@@H]1CNC(=O)COc1c(OC)cccc1C#N
O[C@H]1[C@@H](O)[C@H](n2cnc3c(N)ncnc23)O[C@@H]1CNC(=O)COc1c(OC)cc(C#N)cc1
O[C@H]1[C@@H](O)[C@H](n2cnc3c(N)ncnc23)O[C@@H]1CNC(=O)c1c([N+](=O)[O-])c(OC)c2OCOc2c1
O[C@H]1[C@@H](O)[C@H](n2cnc3c(N)ncnc23)O[C@@H]1CNC(=O)c1c(C)oc2N=CN(C)C(=O)c12
S(=O)(=O)(NC[C@@H]1[C@@H](O)[C@@H](O)[C@H](n2cnc3c(N)ncnc23)O1)c1cnc2onc(CC)c2c1
O[C@H]1[C@@H](O)[C@H](n2cnc3c(N)ncnc23)O[C@@H]1CNC(=O)C1CCS(=O)(=O)c2ccccc12
O[C@H]1[C@@H](O)[C@H](n2cnc3c(N)ncnc23)O[C@@H]1CNC(=O)CC1CS(=O)(=O)c2ccccc12
S(=O)(=O)(NC[C@@H]1[C@@H](O)[C@@H](O)[C@H](n2cnc3c(N)ncnc23)O1)c1c(C)n(CC)nc1C
O[C@H]1[C@@H](O)[C@H](n2cnc3c(N)ncnc23)O[C@@H]1CNC(=O)Cc1ccc2S(=O)(=O)CCCc2c1
O[C@H]1[C@@H](O)[C@H](n2cnc3c(N)ncnc23)O[C@@H]1CNC(=O)C1(CC#C)OCCCC1
O[C@H]1[C@@H](O)[C@H](n2cnc3c(N)ncnc23)O[C@@H]1CNC(=O)c1n(CC=C)ccn1
O[C@H]1[C@@H](O)[C@H](n2cnc3c(N)ncnc23)O[C@@H]1CNC(=O)c1cn(CC=C)nc1
O[C@H]1[C@@H](O)[C@H](n2cnc3c(N)ncnc23)O[C@@H]1CNC(=O)c1n(C)c2ncnc(OC)c2c1
O[C@H]1[C@@H](O)[C@H](n2cnc3c(N)ncnc23)O[C@@H]1CNC(=O)c1c(OC)c2cnn(C)c2nc1
O[C@H]1[C@@H](O)[C@H](n2cnc3c(N)ncnc23)O[C@@H]1CNC(=O)Cc1cc(C(OC)=O)c2OCCc2c1
O[C@H]1[C@@H](O)[C@H](n2cnc3c(N)ncnc23)O[C@@H]1CNC(=O)c1oc(C2CCC2)nn1
O[C@H]1[C@@H](O)[C@H](n2cnc3c(N)ncnc23)O[C@@H]1CNC(=O)C(C)(C)c1occn1
O[C@H]1[C@@H](O)[C@H](n2cnc3c(N)ncnc23)O[C@@H]1CNC(=O)C(C)(C)c1ocnc1
O[C@H]1[C@@H](O)[C@H](n2cnc3c(N)ncnc23)O[C@@H]1CNC(=O)C(C)(C)c1oncc1
O[C@H]1[C@@H](O)[C@H](n2cnc3c(N)ncnc23)O[C@@H]1CNC(=O)COC(C)c1n(C)ccn1
O[C@H]1[C@@H](O)[C@H](n2cnc3c(N)ncnc23)O[C@@H]1CNC(=O)C1C(c2n(C)ccn2)OCC1
O[C@H]1[C@@H](O)[C@H](n2cnc3c(N)ncnc23)O[C@@H]1CNC(=O)C1C(c2cn(C)nc2)OCC1
O[C@H]1[C@@H](O)[C@H](n2cnc3c(N)ncnc23)O[C@@H]1CNC(=O)C1C(c2n(C)ncc2)OCC1
O[C@H]1[C@@H](O)[C@H](n2cnc3c(N)ncnc23)O[C@@H]1CNC(=O)CCOCc1n(C)ncc1
O[C@H]1[C@@H](O)[C@H](n2cnc3c(N)ncnc23)O[C@@H]1CNC(=O)COCc1nn(CC)cc1
O[C@H]1[C@@H](O)[C@H](n2cnc3c(N)ncnc23)O[C@@H]1CNC(=O)COCc1n(CC)ncc1
O[C@H]1[C@@H](O)[C@H](n2cnc3c(N)ncnc23)O[C@@H]1CNC(=O)C1CC=CC1
O[C@H]1[C@@H](O)[C@H](n2cnc3c(N)ncnc23)O[C@@H]1CNC(=O)C1CC(=C)C1
O[C@H]1[C@@H](O)[C@H](n2cnc3c(N)ncnc23)O[C@@H]1CNC(=O)C1CCC=C1
O[C@H]1[C@@H](O)[C@H](n2cnc3c(N)ncnc23)O[C@@H]1CNC(=O)C1C(=C)CC1
O[C@H]1[C@@H](O)[C@H](n2cnc3c(N)ncnc23)O[C@@H]1CNC(=O)C(C)=CC
O[C@H]1[C@@H](O)[C@H](n2cnc3c(N)ncnc23)O[C@@H]1CNC(=O)C=C(C)C
O[C@H]1[C@@H](O)[C@H](n2cnc3c(N)ncnc23)O[C@@H]1CNC(=O)C1(C=C)CC1
O[C@H]1[C@@H](O)[C@H](n2cnc3c(N)ncnc23)O[C@@H]1CNC(=O)CC=CC
O[C@H]1[C@@H](O)[C@H](n2cnc3c(N)ncnc23)O[C@@H]1CNC(=O)CC(C)=C
O[C@H]1[C@@H](O)[C@H](n2cnc3c(N)ncnc23)O[C@@H]1CNC(=O)C(=C)C1CC1
O[C@H]1[C@@H](O)[C@H](n2cnc3c(N)ncnc23)O[C@@H]1CNC(=O)C(CC)=C
O[C@H]1[C@@H](O)[C@H](n2cnc3c(N)ncnc23)O[C@@H]1CNC(=O)C=CC1CC1
O[C@H]1[C@@H](O)[C@H](n2cnc3c(N)ncnc23)O[C@@H]1CNC(=O)C=CCC
O[C@H]1[C@@H](O)[C@H](n2cnc3c(N)ncnc23)O[C@@H]1CNC(=O)CCC=C
O[C@H]1[C@@H](O)[C@H](n2cnc3c(N)ncnc23)O[C@@H]1CNC(=O)c1ccc(N2C(=O)CCC2=O)cc1
O[C@H]1[C@@H](O)[C@H](n2cnc3c(N)ncnc23)O[C@@H]1CNC(=O)c1cc(N2C(=O)CCC2=O)ccc1
O[C@H]1[C@@H](O)[C@H](n2cnc3c(N)ncnc23)O[C@@H]1CNC(=O)c1c(N2C(=O)CCC2=O)cccc1
FC(F)(F)C1CC(C(=O)NC[C@@H]2[C@@H](O)[C@@H](O)[C@H](n3cnc4c(N)ncnc34)O2)OC1
FC(F)(F)C1C(C(=O)NC[C@@H]2[C@@H](O)[C@@H](O)[C@H](n3cnc4c(N)ncnc34)O2)OCC1
FC(F)(F)C1C(C(=O)NC[C@@H]2[C@@H](O)[C@@H](O)[C@H](n3cnc4c(N)ncnc34)O2)CCO1
FC(F)(F)C(OC)(C)C(=O)NC[C@@H]1[C@@H](O)[C@@H](O)[C@H](n2cnc3c(N)ncnc23)O1
FC(F)(F)C(OC)CC(=O)NC[C@@H]1[C@@H](O)[C@@H](O)[C@H](n2cnc3c(N)ncnc23)O1
FC(F)(F)COC(C)C(=O)NC[C@@H]1[C@@H](O)[C@@H](O)[C@H](n2cnc3c(N)ncnc23)O1
O[C@H]1[C@@H](O)[C@H](n2cnc3c(N)ncnc23)O[C@@H]1CNC(=O)C=1C(=O)C=CN(c2ccc(OC)cc2)N=1
O[C@H]1[C@@H](O)[C@H](n2cnc3c(N)ncnc23)O[C@@H]1CNC(=O)c1c(C)c(C)sc1-n1nnnc1
O[C@H]1[C@@H](O)[C@H](n2cnc3c(N)ncnc23)O[C@@H]1CNC(=O)c1c(C)c(C)sc1-n1nncn1
S(=O)(=O)(NC[C@@H]1[C@@H](O)[C@@H](O)[C@H](n2cnc3c(N)ncnc23)O1)c1ccc(CCC(OC)=O)cc1
S(=O)(=O)(NC[C@@H]1[C@@H](O)[C@@H](O)[C@H](n2cnc3c(N)ncnc23)O1)c1cc(CC(OCC)=O)ccc1
S(=O)(=O)(NC[C@@H]1[C@@H](O)[C@@H](O)[C@H](n2cnc3c(N)ncnc23)O1)c1c(CC(OCC)=O)cccc1
Clc1n(C)nc(C(=O)NC[C@@H]2[C@@H](O)[C@@H](O)[C@H](n3cnc4c(N)ncnc34)O2)c1[N+](=O)[O-]
O[C@H]1[C@@H](O)[C@H](n2cnc3c(N)ncnc23)O[C@@H]1CNC(=O)C1(c2ccccc2)COC1
O[C@H]1[C@@H](O)[C@H](n2cnc3c(N)ncnc23)O[C@@H]1CNC(=O)CCCc1onc(CC)n1
O[C@H]1[C@@H](O)[C@H](n2cnc3c(N)ncnc23)O[C@@H]1CNC(=O)CCc1onc(CCC)n1
O[C@H]1[C@@H](O)[C@H](n2cnc3c(N)ncnc23)O[C@@H]1CNC(=O)Cc1onc(CCCC)n1
O[C@H]1[C@@H](O)[C@H](n2cnc3c(N)ncnc23)O[C@@H]1CNC(=O)c1n(C)cnc1CC
O[C@H]1[C@@H](O)[C@H](n2cnc3c(N)ncnc23)O[C@@H]1CNC(=O)c1c(CC)nn(C)c1
O[C@H]1[C@@H](O)[C@H](n2cnc3c(N)ncnc23)O[C@@H]1CNC(=O)c1c(CC)n(C)nc1
O[C@H]1[C@@H](O)[C@H](n2cnc3c(N)ncnc23)O[C@@H]1CNC(=O)c1nn(C)c(CC)c1
O[C@H]1[C@@H](O)[C@H](n2cnc3c(N)ncnc23)O[C@@H]1CNC(=O)c1n(C)nc(CC)c1
FC(F)(F)COCCC(=O)NC[C@@H]1[C@@H](O)[C@@H](O)[C@H](n2cnc3c(N)ncnc23)O1
Brc1nccc(CC(=O)C(=O)NC[C@@H]2[C@@H](O)[C@@H](O)[C@H](n3cnc4c(N)ncnc34)O2)c1
O[C@H]1[C@@H](O)[C@H](n2cnc3c(N)ncnc23)O[C@@H]1CNC(=O)CCC=CC#C
S(=O)(=O)(NC[C@@H]1[C@@H](O)[C@@H](O)[C@H](n2cnc3c(N)ncnc23)O1)c1nc(C)n2CCCCc12
S(=O)(=O)(NC[C@@H]1[C@@H](O)[C@@H](O)[C@H](n2cnc3c(N)ncnc23)O1)C1Cc2ccccc2C1
FC(F)Cn1nc(CC(=O)NC[C@@H]2[C@@H](O)[C@@H](O)[C@H](n3cnc4c(N)ncnc34)O2)cc1
S(C(C)C(=O)NC[C@@H]1[C@@H](O)[C@@H](O)[C@H](n2cnc3c(N)ncnc23)O1)c1nccnc1
S(C(C)C(=O)NC[C@@H]1[C@@H](O)[C@@H](O)[C@H](n2cnc3c(N)ncnc23)O1)c1ncccn1
O[C@H]1[C@@H](O)[C@H](n2cnc3c(N)ncnc23)O[C@@H]1CNC(=O)Cc1ccc2OCOc2c1
O[C@H]1[C@@H](O)[C@H](n2cnc3c(N)ncnc23)O[C@@H]1CNC(=O)Cc1cccc2OCOc12
O[C@H]1[C@@H](O)[C@H](n2cnc3c(N)ncnc23)O[C@@H]1CNC(=O)C(C)Cc1cn(C)nc1
O[C@H]1[C@@H](O)[C@H](n2cnc3c(N)ncnc23)O[C@@H]1CNC(=O)C(C)Cc1n(C)ncc1
S(=O)(=O)(N(C)C)Cc1ccc(C(=O)NC[C@@H]2[C@@H](O)[C@@H](O)[C@H](n3cnc4c(N)ncnc34)O2)cc1
O[C@H]1[C@@H](O)[C@H](n2cnc3c(N)ncnc23)O[C@@H]1CNC(=O)c1nnn(C(C)(C)C)c1
O[C@H]1[C@@H](O)[C@H](n2cnc3c(N)ncnc23)O[C@@H]1CNC(=O)c1nn(C(C)(C)C)cn1
O[C@H]1[C@@H](O)[C@H](n2cnc3c(N)ncnc23)O[C@@H]1CNC(=O)c1nnn(CC2CCC2)c1
O[C@H]1[C@@H](O)[C@H](n2cnc3c(N)ncnc23)O[C@@H]1CNC(=O)c1nnn(CCC2CC2)c1
O[C@H]1[C@@H](O)[C@H](n2cnc3c(N)ncnc23)O[C@@H]1CNC(=O)c1nnn(CCCC)c1
O[C@H]1[C@@H](O)[C@H](n2cnc3c(N)ncnc23)O[C@@H]1CNC(=O)c1cc(C(OC)=O)cc(C#N)c1
S(CCC(=O)NC[C@@H]1[C@@H](O)[C@@H](O)[C@H](n2cnc3c(N)ncnc23)O1)c1ncccn1
O[C@H]1[C@@H](O)[C@H](n2cnc3c(N)ncnc23)O[C@@H]1CNC(=O)Cc1nc2SC=Cn2c1
S(=O)(=O)(NC[C@@H]1[C@@H](O)[C@@H](O)[C@H](n2cnc3c(N)ncnc23)O1)c1onc(C(C)C)c1
O[C@H]1[C@@H](O)[C@H](n2cnc3c(N)ncnc23)O[C@@H]1CNC(=O)C(OCC1OCCCC1)C
O[C@H]1[C@@H](O)[C@H](n2cnc3c(N)ncnc23)O[C@@H]1CNC(=O)CC(OC(=O)C(C)=CC)C[N+](C)(C)C
O[C@H]1[C@@H](O)[C@H](n2cnc3c(N)ncnc23)O[C@@H]1CNC(=O)C(C(C)(C)C)n1nncc1
O[C@H]1[C@@H](O)[C@H](n2cnc3c(N)ncnc23)O[C@@H]1CNC(=O)c1c(C)nnc(CC)c1
O[C@H]1[C@@H](O)[C@H](n2cnc3c(N)ncnc23)O[C@@H]1CNC(=O)c1c(CC)nnc(C)c1
O[C@H]1[C@@H](O)[C@H](n2cnc3c(N)ncnc23)O[C@@H]1CNC(=O)c1c(C)nc(CC)nc1
O[C@H]1[C@@H](O)[C@H](n2cnc3c(N)ncnc23)O[C@@H]1CNC(=O)c1c(CC)nc(C)nc1
S(=O)(=O)(CCC(=O)NC[C@@H]1[C@@H](O)[C@@H](O)[C@H](n2cnc3c(N)ncnc23)O1)Cc1nc(C)ccc1
O[C@H]1[C@@H](O)[C@H](n2cnc3c(N)ncnc23)O[C@@H]1CNC(=O)C1CC2(OCC1)CCOCC2
O[C@H]1[C@@H](O)[C@H](n2cnc3c(N)ncnc23)O[C@@H]1CNC(=O)C1CCC2(OCCOC2)CC1
O[C@H]1[C@@H](O)[C@H](n2cnc3c(N)ncnc23)O[C@@H]1CNC(=O)C1OCC2(CC1)CCOCC2
O[C@H]1[C@@H](O)[C@H](n2cnc3c(N)ncnc23)O[C@@H]1CNC(=O)C1(C2OCCC2)CCOCC1
O[C@H]1[C@@H](O)[C@H](n2cnc3c(N)ncnc23)O[C@@H]1CNC(=O)CC1OCC2(C1)CCOCC2
O[C@H]1[C@@H](O)[C@H](n2cnc3c(N)ncnc23)O[C@@H]1CNC(=O)C12COC(COC)(CC1)CC2
O[C@H]1[C@@H](O)[C@H](n2cnc3c(N)ncnc23)O[C@@H]1CNC(=O)CCCOC1CCOCC1
S(=O)(=O)(NC[C@@H]1[C@@H](O)[C@@H](O)[C@H](n2cnc3c(N)ncnc23)O1)c1ccc2CC(OC)Cc2c1
O[C@H]1[C@@H](O)[C@H](n2cnc3c(N)ncnc23)O[C@@H]1CNC(=O)c1ccn2C=CN=Cc12
O[C@H]1[C@@H](O)[C@H](n2cnc3c(N)ncnc23)O[C@@H]1CNC(=O)c1cn2C=CN=Cc2c1
O[C@H]1[C@@H](O)[C@H](n2cnc3c(N)ncnc23)O[C@@H]1CNC(=O)c1ccn2N=CC=Cc12
O[C@H]1[C@@H](O)[C@H](n2cnc3c(N)ncnc23)O[C@@H]1CNC(=O)c1n2N=CC=Cc2cc1
O[C@H]1[C@@H](O)[C@H](n2cnc3c(N)ncnc23)O[C@@H]1CNC(=O)c1cn2N=CC=Cc2c1
O[C@H]1[C@@H](O)[C@H](n2cnc3c(N)ncnc23)O[C@@H]1CNC(=O)C1(c2ccc(OC)cc2)COC1
O[C@H]1[C@@H](O)[C@H](n2cnc3c(N)ncnc23)O[C@@H]1CNC(=O)C(C)C=C=C
O[C@H]1[C@@H](O)[C@H](n2cnc3c(N)ncnc23)O[C@@H]1CNC(=O)C1N(C(=O)C)c2ccccc2C1
O[C@H]1[C@@H](O)[C@H](n2cnc3c(N)ncnc23)O[C@@H]1CNC(=O)C(C)N1C(=O)Cc2ccccc12
O[C@H]1[C@@H](O)[C@H](n2cnc3c(N)ncnc23)O[C@@H]1CNC(=O)C(=O)N1C(C)Cc2ccccc12
O[C@H]1[C@@H](O)[C@H](n2cnc3c(N)ncnc23)O[C@@H]1CNC(=O)C1C(C(OC(C)(C)C)=O)C1
O[C@H]1[C@@H](O)[C@H](n2cnc3c(N)ncnc23)O[C@@H]1CNC(=O)C(C)C(OC(C)(C)C)=O
O[C@H]1[C@@H](O)[C@H](n2cnc3c(N)ncnc23)O[C@@H]1CNC(=O)C(C)(C)C(OC(=O)C)C
O[C@H]1[C@@H](O)[C@H](n2cnc3c(N)ncnc23)O[C@@H]1CNC(=O)C1(C)ON=C(c2cnccc2)C1
FC(F)(CCC(OCC)=O)C(=O)NC[C@@H]1[C@@H](O)[C@@H](O)[C@H](n2cnc3c(N)ncnc23)O1
O[C@H]1[C@@H](O)[C@H](n2cnc3c(N)ncnc23)O[C@@H]1CNC(=O)CN1C(=O)CCc2ccccc12
O[C@H]1[C@@H](O)[C@H](n2cnc3c(N)ncnc23)O[C@@H]1CNC(=O)C(=O)N1CCCc2ccccc12
O[C@H]1[C@@H](O)[C@H](n2cnc3c(N)ncnc23)O[C@@H]1CNC(=O)C1CCC(C(OC)=O)CC1
O[C@H]1[C@@H](O)[C@H](n2cnc3c(N)ncnc23)O[C@@H]1CNC(=O)C1(C)C(C)(C(OC)=O)CC1
O[C@H]1[C@@H](O)[C@H](n2cnc3c(N)ncnc23)O[C@@H]1CNC(=O)C1CC2(CC(C(OC)=O)C2)C1
O[C@H]1[C@@H](O)[C@H](n2cnc3c(N)ncnc23)O[C@@H]1CNC(=O)C1CC(C(OC)=O)CCC1
O[C@H]1[C@@H](O)[C@H](n2cnc3c(N)ncnc23)O[C@@H]1CNC(=O)C12C3(C(OC)=O)CC(C1)C(C3)C2
O[C@H]1[C@@H](O)[C@H](n2cnc3c(N)ncnc23)O[C@@H]1CNC(=O)C1C(C(OC)=O)CCCC1
O[C@H]1[C@@H](O)[C@H](n2cnc3c(N)ncnc23)O[C@@H]1CNC(=O)C1CC2(C(C(OCC)=O)C2)C1
O[C@H]1[C@@H](O)[C@H](n2cnc3c(N)ncnc23)O[C@@H]1CNC(=O)C1CC(C(OCC)=O)CC1
O[C@H]1[C@@H](O)[C@H](n2cnc3c(N)ncnc23)O[C@@H]1CNC(=O)C1C(C(OCC)=O)CCC1
O[C@H]1[C@@H](O)[C@H](n2cnc3c(N)ncnc23)O[C@@H]1CNC(=O)C1CCC(COC=O)CC1
O[C@H]1[C@@H](O)[C@H](n2cnc3c(N)ncnc23)O[C@@H]1CNC(=O)CCC(C)(C)C(OC)=O
O[C@H]1[C@@H](O)[C@H](n2cnc3c(N)ncnc23)O[C@@H]1CNC(=O)C(C)(C)CCC(OC)=O
O[C@H]1[C@@H](O)[C@H](n2cnc3c(N)ncnc23)O[C@@H]1CNC(=O)C(C)(C)CCOC(=O)C
O[C@H]1[C@@H](O)[C@H](n2cnc3c(N)ncnc23)O[C@@H]1CNC(=O)CC(C)(C)C(OCC)=O
O[C@H]1[C@@H](O)[C@H](n2cnc3c(N)ncnc23)O[C@@H]1CNC(=O)C(C)(C)CC(OCC)=O
O[C@H]1[C@@H](O)[C@H](n2cnc3c(N)ncnc23)O[C@@H]1CNC(=O)CC(C)(C)COC(=O)C
O[C@H]1[C@@H](O)[C@H](n2cnc3c(N)ncnc23)O[C@@H]1CNC(=O)CC(C)(CC)C(OC)=O
O[C@H]1[C@@H](O)[C@H](n2cnc3c(N)ncnc23)O[C@@H]1CNC(=O)C(C)(CC)C(OCC)=O
O[C@H]1[C@@H](O)[C@H](n2cnc3c(N)ncnc23)O[C@@H]1CNC(=O)CC(C)(C)CC(OC)=O
O[C@H]1[C@@H](O)[C@H](n2cnc3c(N)ncnc23)O[C@@H]1CNC(=O)CCC(C)COC(=O)C
O[C@H]1[C@@H](O)[C@H](n2cnc3c(N)ncnc23)O[C@@H]1CNC(=O)CCC(OCC(C)C)=O
O[C@H]1[C@@H](O)[C@H](n2cnc3c(N)ncnc23)O[C@@H]1CNC(=O)C1C(C(OCCCC)=O)C1
O[C@H]1[C@@H](O)[C@H](n2cnc3c(N)ncnc23)O[C@@H]1CNC(=O)CCC(C)CC(OC)=O
O[C@H]1[C@@H](O)[C@H](n2cnc3c(N)ncnc23)O[C@@H]1CNC(=O)CC(C)CC(OCC)=O
O[C@H]1[C@@H](O)[C@H](n2cnc3c(N)ncnc23)O[C@@H]1CNC(=O)CC(OCCC(C)C)=O
S(=O)(C)c1ccc(CC(=O)NC[C@@H]2[C@@H](O)[C@@H](O)[C@H](n3cnc4c(N)ncnc34)O2)cc1
S(=O)(C)c1cc(CC(=O)NC[C@@H]2[C@@H](O)[C@@H](O)[C@H](n3cnc4c(N)ncnc34)O2)ccc1
S(=O)(C)c1c(CC(=O)NC[C@@H]2[C@@H](O)[C@@H](O)[C@H](n3cnc4c(N)ncnc34)O2)cccc1
S(=O)(=O)(NC[C@@H]1[C@@H](O)[C@@H](O)[C@H](n2cnc3c(N)ncnc23)O1)CCc1ccc2OCCc2c1
O[C@H]1[C@@H](O)[C@H](n2cnc3c(N)ncnc23)O[C@@H]1CNC(=O)C1C(C=C)OCCC1
O[C@H]1[C@@H](O)[C@H](n2cnc3c(N)ncnc23)O[C@@H]1CNC(=O)C1C(C(C)=C)OCC1
O[C@H]1[C@@H](O)[C@H](n2cnc3c(N)ncnc23)O[C@@H]1CNC(=O)C(COC(C)C)=C
O[C@H]1[C@@H](O)[C@H](n2cnc3c(N)ncnc23)O[C@@H]1CNC(=O)C(OCCC=C)C
FC(=C(O)NC[C@@H]1[C@@H](O)[C@@H](O)[C@H](n2cnc3c(N)ncnc23)O1)n1nccc1
O[C@H]1[C@@H](O)[C@H](n2cnc3c(N)ncnc23)O[C@@H]1CNC(=O)c1cnc(C2CC2)nc1
O[C@H]1[C@@H](O)[C@H](n2cnc3c(N)ncnc23)O[C@@H]1CNC(=O)c1cc(C2CC2)nnc1
O[C@H]1[C@@H](O)[C@H](n2cnc3c(N)ncnc23)O[C@@H]1CNC(=O)c1nc(C2CC2)ncc1
O[C@H]1[C@@H](O)[C@H](n2cnc3c(N)ncnc23)O[C@@H]1CNC(=O)c1c(C2CC2)ncnc1
O[C@H]1[C@@H](O)[C@H](n2cnc3c(N)ncnc23)O[C@@H]1CNC(=O)c1ncc(C2CC2)nc1
S(=O)(=O)(NC[C@@H]1[C@@H](O)[C@@H](O)[C@H](n2cnc3c(N)ncnc23)O1)c1ncn(CC(C)C)c1
S(=O)(=O)(NC[C@@H]1[C@@H](O)[C@@H](O)[C@H](n2cnc3c(N)ncnc23)O1)c1cn(CC(C)C)nc1
S(=O)(=O)(NC[C@@H]1[C@@H](O)[C@@H](O)[C@H](n2cnc3c(N)ncnc23)O1)c1nn(CC(C)C)cc1
O[C@H]1[C@@H](O)[C@H](n2cnc3c(N)ncnc23)O[C@@H]1CNC(=O)c1n2C=CC(OC)=Cc2nc1
O[C@H]1[C@@H](O)[C@H](n2cnc3c(N)ncnc23)O[C@@H]1CNC(=O)c1n2C=C(OC)C=Cc2nc1
O[C@H]1[C@@H](O)[C@H](n2cnc3c(N)ncnc23)O[C@@H]1CNC(=O)c1nc2n(c1)C=C(OC)C=C2
O[C@H]1[C@@H](O)[C@H](n2cnc3c(N)ncnc23)O[C@@H]1CNC(=O)c1nc2n(C(OC)=CC=C2)c1
O[C@H]1[C@@H](O)[C@H](n2cnc3c(N)ncnc23)O[C@@H]1CNC(=O)c1nc2n(c1)C=CC(OC)=C2
O[C@H]1[C@@H](O)[C@H](n2cnc3c(N)ncnc23)O[C@@H]1CNC(=O)c1nc2C(OC)=CC=Cn2c1
O[C@H]1[C@@H](O)[C@H](n2cnc3c(N)ncnc23)O[C@@H]1CNC(=O)c1cnn2C=CC(OC)=Cc12
O[C@H]1[C@@H](O)[C@H](n2cnc3c(N)ncnc23)O[C@@H]1CNC(=O)c1cnn2C=C(OC)C=Cc12
O[C@H]1[C@@H](O)[C@H](n2cnc3c(N)ncnc23)O[C@@H]1CNC(=O)c1cnn2C=CC=C(OC)c12
O[C@H]1[C@@H](O)[C@H](n2cnc3c(N)ncnc23)O[C@@H]1CNC(=O)c1cnn2C(OC)=CC=Cc12
O[C@H]1[C@@H](O)[C@H](n2cnc3c(N)ncnc23)O[C@@H]1CNC(=O)c1nn2C=CC(OC)=Cc2c1
FC(F)(C(=O)NC[C@@H]1[C@@H](O)[C@@H](O)[C@H](n2cnc3c(N)ncnc23)O1)C=1CCOCC=1
O[C@H]1[C@@H](O)[C@H](n2cnc3c(N)ncnc23)O[C@@H]1CNC(=O)c1nc2CCCCc2nc1
O[C@H]1[C@@H](O)[C@H](n2cnc3c(N)ncnc23)O[C@@H]1CNC(=O)c1nnc2CCCCc2c1
O[C@H]1[C@@H](O)[C@H](n2cnc3c(N)ncnc23)O[C@@H]1CNC(=O)c1ncnc2CCCCc12
O[C@H]1[C@@H](O)[C@H](n2cnc3c(N)ncnc23)O[C@@H]1CNC(=O)c1nncc2CCCCc12
O[C@H]1[C@@H](O)[C@H](n2cnc3c(N)ncnc23)O[C@@H]1CNC(=O)C1C(c2cn(CCOC)nc2)OCC1
O[C@H]1[C@@H](O)[C@H](n2cnc3c(N)ncnc23)O[C@@H]1CNC(=O)C1(C=C)CCOCC1
O[C@H]1[C@@H](O)[C@H](n2cnc3c(N)ncnc23)O[C@@H]1CNC(=O)C=CC1CCOCC1
O[C@H]1[C@@H](O)[C@H](n2cnc3c(N)ncnc23)O[C@@H]1CNC(=O)C1(COC)CC=CC1
O[C@H]1[C@@H](O)[C@H](n2cnc3c(N)ncnc23)O[C@@H]1CNC(=O)C1(COC)CCC=C1
O[C@H]1[C@@H](O)[C@H](n2cnc3c(N)ncnc23)O[C@@H]1CNC(=O)CCCOCC=C
O[C@H]1[C@@H](O)[C@H](n2cnc3c(N)ncnc23)O[C@@H]1CNC(=O)COCCCC=C
O[C@H]1[C@@H](O)[C@H](n2cnc3c(N)ncnc23)O[C@@H]1CNC(=O)C1(C)S(=O)(=O)N(C(C)(C)C)CCC1
S(=O)(=O)(NC[C@@H]1[C@@H](O)[C@@H](O)[C@H](n2cnc3c(N)ncnc23)O1)Cc1nc(C(F)(F)F)on1
O[C@H]1[C@@H](O)[C@H](n2cnc3c(N)ncnc23)O[C@@H]1CNC(=O)C1N(C(OC(C)(C)C)=O)CCCO1
FC(F)(F)C(CC1OCCOC1)C(=O)NC[C@@H]1[C@@H](O)[C@@H](O)[C@H](n2cnc3c(N)ncnc23)O1
S(=O)(=O)(NC[C@@H]1[C@@H](O)[C@@H](O)[C@H](n2cnc3c(N)ncnc23)O1)c1c(OCOC)ccc(F)c1
S(=O)(=O)(CCCC)N1C(C(=O)NC[C@@H]2[C@@H](O)[C@@H](O)[C@H](n3cnc4c(N)ncnc34)O2)CCCC1
O[C@H]1[C@@H](O)[C@H](n2cnc3c(N)ncnc23)O[C@@H]1CNC(=O)C1ON=C(c2c(C)n(CC)nc2)C1
O[C@H]1[C@@H](O)[C@H](n2cnc3c(N)ncnc23)O[C@@H]1CNC(=O)C1ON=C(c2c(C)nn(CC)c2)C1
S(=O)(=O)(NC[C@@H]1[C@@H](O)[C@@H](O)[C@H](n2cnc3c(N)ncnc23)O1)Cc1c(CC(OC)=O)cccc1
O[C@H]1[C@@H](O)[C@H](n2cnc3c(N)ncnc23)O[C@@H]1CNC(=O)c1n(COC)ccc1
O[C@H]1[C@@H](O)[C@H](n2cnc3c(N)ncnc23)O[C@@H]1CNC(=O)C(N1C(=O)CCC1=O)c1ccccc1
S(=O)(=O)(CCCCC(=O)NC[C@@H]1[C@@H](O)[C@@H](O)[C@H](n2cnc3c(N)ncnc23)O1)N1CCCCC1
O[C@H]1[C@@H](O)[C@H](n2cnc3c(N)ncnc23)O[C@@H]1CNC(=O)C=1C(=O)N2CCc3cccc(C=1)c23
Fc1c(C(=O)NC[C@@H]2[C@@H](O)[C@@H](O)[C@H](n3cnc4c(N)ncnc34)O2)c(F)cnc1
Fc1nc(F)cc(C(=O)NC[C@@H]2[C@@H](O)[C@@H](O)[C@H](n3cnc4c(N)ncnc34)O2)c1
Fc1c(C(=O)NC[C@@H]2[C@@H](O)[C@@H](O)[C@H](n3cnc4c(N)ncnc34)O2)ncc(F)c1
Fc1c(C(=O)NC[C@@H]2[C@@H](O)[C@@H](O)[C@H](n3cnc4c(N)ncnc34)O2)cc(F)nc1
Fc1nc(C(=O)NC[C@@H]2[C@@H](O)[C@@H](O)[C@H](n3cnc4c(N)ncnc34)O2)cc(F)c1
Fc1c(C(=O)NC[C@@H]2[C@@H](O)[C@@H](O)[C@H](n3cnc4c(N)ncnc34)O2)cc(F)cn1
Fc1c(C(=O)NC[C@@H]2[C@@H](O)[C@@H](O)[C@H](n3cnc4c(N)ncnc34)O2)cnc(F)c1
Fc1c(C(=O)NC[C@@H]2[C@@H](O)[C@@H](O)[C@H](n3cnc4c(N)ncnc34)O2)nc(F)cc1
Fc1c(F)cc(C(=O)NC[C@@H]2[C@@H](O)[C@@H](O)[C@H](n3cnc4c(N)ncnc34)O2)cn1
Fc1c(F)ccc(C(=O)NC[C@@H]2[C@@H](O)[C@@H](O)[C@H](n3cnc4c(N)ncnc34)O2)n1
Fc1c(C(=O)NC[C@@H]2[C@@H](O)[C@@H](O)[C@H](n3cnc4c(N)ncnc34)O2)c(F)ccn1
Fc1c(C(=O)NC[C@@H]2[C@@H](O)[C@@H](O)[C@H](n3cnc4c(N)ncnc34)O2)ccc(F)n1
Fc1c(F)nccc1C(=O)NC[C@@H]1[C@@H](O)[C@@H](O)[C@H](n2cnc3c(N)ncnc23)O1
S(=O)(=O)(NC[C@@H]1[C@@H](O)[C@@H](O)[C@H](n2cnc3c(N)ncnc23)O1)c1n(C)nc(C(F)F)c1
O[C@H]1[C@@H](O)[C@H](n2cnc3c(N)ncnc23)O[C@@H]1CNC(=O)Cc1c(OC)c2OCOc2c(OC)c1
Clc1c(CC(=O)NC[C@@H]2[C@@H](O)[C@@H](O)[C@H](n3cnc4c(N)ncnc34)O2)nn(C)c1
Clc1c(CC(=O)NC[C@@H]2[C@@H](O)[C@@H](O)[C@H](n3cnc4c(N)ncnc34)O2)n(C)nc1
Clc1c(CC(=O)NC[C@@H]2[C@@H](O)[C@@H](O)[C@H](n3cnc4c(N)ncnc34)O2)cn(C)n1
Clc1n(C)nc(CC(=O)NC[C@@H]2[C@@H](O)[C@@H](O)[C@H](n3cnc4c(N)ncnc34)O2)c1
S(=O)(=O)(NC[C@@H]1[C@@H](O)[C@@H](O)[C@H](n2cnc3c(N)ncnc23)O1)c1ccc(N2C(=O)CCC2)cc1
S(=O)(=O)(NC[C@@H]1[C@@H](O)[C@@H](O)[C@H](n2cnc3c(N)ncnc23)O1)c1cc(N2C(=O)CCC2)ccc1
S(CC(=O)NC[C@@H]1[C@@H](O)[C@@H](O)[C@H](n2cnc3c(N)ncnc23)O1)c1n(C2CCCC2)nnn1
S(=O)(=O)(NC[C@@H]1[C@@H](O)[C@@H](O)[C@H](n2cnc3c(N)ncnc23)O1)C1CC2(C(F)(F)C2)C1
S(=O)(=O)(NC[C@@H]1[C@@H](O)[C@@H](O)[C@H](n2cnc3c(N)ncnc23)O1)C1CC(F)(F)CC1
S(=O)(=O)(NC[C@@H]1[C@@H](O)[C@@H](O)[C@H](n2cnc3c(N)ncnc23)O1)C12CC(C(F)F)(C1)C2
O[C@H]1[C@@H](O)[C@H](n2cnc3c(N)ncnc23)O[C@@H]1CNC(=O)CCC=1N(C)C(=O)c2cccnc2N=1
S(CC(=O)NC[C@@H]1[C@@H](O)[C@@H](O)[C@H](n2cnc3c(N)ncnc23)O1)CC(=O)N1CCC(C)CC1
S(=O)(=O)(NC[C@@H]1[C@@H](O)[C@@H](O)[C@H](n2cnc3c(N)ncnc23)O1)C1C(C)CCC1
S(=O)(=O)(NC[C@@H]1[C@@H](O)[C@@H](O)[C@H](n2cnc3c(N)ncnc23)O1)C1CC2CCC1C2
S(=O)(=O)(NC[C@@H]1[C@@H](O)[C@@H](O)[C@H](n2cnc3c(N)ncnc23)O1)C1CC(C)CC1
S(=O)(=O)(NC[C@@H]1[C@@H](O)[C@@H](O)[C@H](n2cnc3c(N)ncnc23)O1)C1CC2CCCC12
S(=O)(=O)(NC[C@@H]1[C@@H](O)[C@@H](O)[C@H](n2cnc3c(N)ncnc23)O1)C1C2CCCCC12
S(=O)(=O)(NC[C@@H]1[C@@H](O)[C@@H](O)[C@H](n2cnc3c(N)ncnc23)O1)C1CC(C)(C)C1
S(=O)(=O)(NC[C@@H]1[C@@H](O)[C@@H](O)[C@H](n2cnc3c(N)ncnc23)O1)C1(C(C)C)CC1
S(=O)(=O)(NC[C@@H]1[C@@H](O)[C@@H](O)[C@H](n2cnc3c(N)ncnc23)O1)C1CC(C2CC2)C1
S(=O)(=O)(NC[C@@H]1[C@@H](O)[C@@H](O)[C@H](n2cnc3c(N)ncnc23)O1)C1CC(CC)C1
S(=O)(=O)(NC[C@@H]1[C@@H](O)[C@@H](O)[C@H](n2cnc3c(N)ncnc23)O1)C(CC)CC
S(=O)(=O)(NC[C@@H]1[C@@H](O)[C@@H](O)[C@H](n2cnc3c(N)ncnc23)O1)C(C)CCC
FC1(F)C(F)(F)C1(F)C(=O)NC[C@@H]1[C@@H](O)[C@@H](O)[C@H](n2cnc3c(N)ncnc23)O1
O[C@H]1[C@@H](O)[C@H](n2cnc3c(N)ncnc23)O[C@@H]1CNC(=O)c1ccc2N(C)C(=O)C=Nc2c1
S(=O)(=O)(CC(=O)NC[C@@H]1[C@@H](O)[C@@H](O)[C@H](n2cnc3c(N)ncnc23)O1)Cc1onc(C(C)C)c1
O[C@H]1[C@@H](O)[C@H](n2cnc3c(N)ncnc23)O[C@@H]1CNC(=O)C(C)N1C(=O)c2cc(C)ccc2C1=O
FC(C(=O)NC[C@@H]1[C@@H](O)[C@@H](O)[C@H](n2cnc3c(N)ncnc23)O1)C(F)(F)C
S(=O)(=O)(NC[C@@H]1[C@@H](O)[C@@H](O)[C@H](n2cnc3c(N)ncnc23)O1)CC12CC(C)(C1)C2
S(=O)(=O)(NC[C@@H]1[C@@H](O)[C@@H](O)[C@H](n2cnc3c(N)ncnc23)O1)CC1(C)CCC1
S(=O)(=O)(NC[C@@H]1[C@@H](O)[C@@H](O)[C@H](n2cnc3c(N)ncnc23)O1)CC1CC2(C1)CC2
S(=O)(=O)(NC[C@@H]1[C@@H](O)[C@@H](O)[C@H](n2cnc3c(N)ncnc23)O1)CC1CCCC1
S(=O)(=O)(NC[C@@H]1[C@@H](O)[C@@H](O)[C@H](n2cnc3c(N)ncnc23)O1)CCC1CCC1
S(=O)(=O)(NC[C@@H]1[C@@H](O)[C@@H](O)[C@H](n2cnc3c(N)ncnc23)O1)CCC1(C)CC1
S(=O)(=O)(NC[C@@H]1[C@@H](O)[C@@H](O)[C@H](n2cnc3c(N)ncnc23)O1)CCCC1CC1
S(=O)(=O)(NC[C@@H]1[C@@H](O)[C@@H](O)[C@H](n2cnc3c(N)ncnc23)O1)CCCCC
FC1C(C(=O)NC[C@@H]2[C@@H](O)[C@@H](O)[C@H](n3cnc4c(N)ncnc34)O2)C1(C)C
FC(C(C)C)C(=O)NC[C@@H]1[C@@H](O)[C@@H](O)[C@H](n2cnc3c(N)ncnc23)O1
O[C@H]1[C@@H](O)[C@H](n2cnc3c(N)ncnc23)O[C@@H]1CNC(=O)c1oc(C(C)(C)C)nn1
O[C@H]1[C@@H](O)[C@H](n2cnc3c(N)ncnc23)O[C@@H]1CNC(=O)c1nc(C(C)(C)C)on1
O[C@H]1[C@@H](O)[C@H](n2cnc3c(N)ncnc23)O[C@@H]1CNC(=O)c1onc(C(C)(C)C)n1
O[C@H]1[C@@H](O)[C@H](n2cnc3c(N)ncnc23)O[C@@H]1CNC(=O)CCN1C(=O)c2cc(C)ccc2C1=O
FCC1(C(=O)NC[C@@H]2[C@@H](O)[C@@H](O)[C@H](n3cnc4c(N)ncnc34)O2)C(F)(F)C1
O[C@H]1[C@@H](O)[C@H](n2cnc3c(N)ncnc23)O[C@@H]1CNC(=O)C1=C(C)OCCS1
O[C@H]1[C@@H](O)[C@H](n2cnc3c(N)ncnc23)O[C@@H]1CNC(=O)C1(C2CCS(=O)(=O)CC2)CCC1
O[C@H]1[C@@H](O)[C@H](n2cnc3c(N)ncnc23)O[C@@H]1CNC(=O)C1(CC2CC2)CCS(=O)(=O)CC1
S(=O)(=O)(CCCCCC)CC(=O)NC[C@@H]1[C@@H](O)[C@@H](O)[C@H](n2cnc3c(N)ncnc23)O1
S(=O)(=O)(C)c1c(F)c(C(=O)NC[C@@H]2[C@@H](O)[C@@H](O)[C@H](n3cnc4c(N)ncnc34)O2)c(F)cc1
FCC1CC(C(=O)NC[C@@H]2[C@@H](O)[C@@H](O)[C@H](n3cnc4c(N)ncnc34)O2)C1
FCC1C(C(=O)NC[C@@H]2[C@@H](O)[C@@H](O)[C@H](n3cnc4c(N)ncnc34)O2)CC1
FCC(C)(C)C(=O)NC[C@@H]1[C@@H](O)[C@@H](O)[C@H](n2cnc3c(N)ncnc23)O1
FCC(C)CC(=O)NC[C@@H]1[C@@H](O)[C@@H](O)[C@H](n2cnc3c(N)ncnc23)O1
O[C@H]1[C@@H](O)[C@H](n2cnc3c(N)ncnc23)O[C@@H]1CNC(=O)CC(=O)Oc1ccccc1
O[C@H]1[C@@H](O)[C@H](n2cnc3c(N)ncnc23)O[C@@H]1CNC(=O)C1N(C(=O)C(=O)C(C)(C)CC)CCC1
O[C@H]1[C@@H](O)[C@H](n2cnc3c(N)ncnc23)O[C@@H]1CNC(=O)c1c(C)n(-c2nnc(OCC)cc2)nc1
S(=O)(CCOC)c1ccc(CC(=O)NC[C@@H]2[C@@H](O)[C@@H](O)[C@H](n3cnc4c(N)ncnc34)O2)cc1
O[C@H]1[C@@H](O)[C@H](n2cnc3c(N)ncnc23)O[C@@H]1CNC(=O)C(=O)Cc1cn(-c2ccccc2)nc1
O[C@H]1[C@@H](O)[C@H](n2cnc3c(N)ncnc23)O[C@@H]1CNC(=O)CC1N2C(=O)C(C)=C(C)N=C2SC1
O[C@H]1[C@@H](O)[C@H](n2cnc3c(N)ncnc23)O[C@@H]1CNC(=O)CC1N2C(=O)C=C(CC)N=C2SC1
O[C@H]1[C@@H](O)[C@H](n2cnc3c(N)ncnc23)O[C@@H]1CNC(=O)c1cnc(C2CCOCC2)nc1
O[C@H]1[C@@H](O)[C@H](n2cnc3c(N)ncnc23)O[C@@H]1CNC(=O)C1Cn2c(C3CC3)nnc2CC1
O[C@H]1[C@@H](O)[C@H](n2cnc3c(N)ncnc23)O[C@@H]1CNC(=O)C1CCCn2c(CC)nnc12
O[C@H]1[C@@H](O)[C@H](n2cnc3c(N)ncnc23)O[C@@H]1CNC(=O)C1(c2ncc(C#N)cc2)CC1
Clc1n(CC)ncc1S(=O)(=O)NC[C@@H]1[C@@H](O)[C@@H](O)[C@H](n2cnc3c(N)ncnc23)O1
Clc1c(S(=O)(=O)NC[C@@H]2[C@@H](O)[C@@H](O)[C@H](n3cnc4c(N)ncnc34)O2)n(CC)nc1
O[C@H]1[C@@H](O)[C@H](n2cnc3c(N)ncnc23)O[C@@H]1CNC(=O)c1c(C)cc(C#C)cn1
O[C@H]1[C@@H](O)[C@H](n2cnc3c(N)ncnc23)O[C@@H]1CNC(=O)c1c(C)n(CCC#N)nc1
S(C)CC(C)C(=O)NC[C@@H]1[C@@H](O)[C@@H](O)[C@H](n2cnc3c(N)ncnc23)O1
O[C@H]1[C@@H](O)[C@H](n2cnc3c(N)ncnc23)O[C@@H]1CNC(=O)C=1OC(=Cn2nccc2)CC=1
S(=O)(=O)(NC[C@@H]1[C@@H](O)[C@@H](O)[C@H](n2cnc3c(N)ncnc23)O1)CC(F)(F)C(F)(F)F
FC(F)n1cc(C(=O)NC[C@@H]2[C@@H](O)[C@@H](O)[C@H](n3cnc4c(N)ncnc34)O2)nc1
FC(F)n1c(C(=O)NC[C@@H]2[C@@H](O)[C@@H](O)[C@H](n3cnc4c(N)ncnc34)O2)cnc1
FC(F)n1ncc(C(=O)NC[C@@H]2[C@@H](O)[C@@H](O)[C@H](n3cnc4c(N)ncnc34)O2)c1
FC(F)n1nc(C(=O)NC[C@@H]2[C@@H](O)[C@@H](O)[C@H](n3cnc4c(N)ncnc34)O2)cc1
FC(F)n1c(C(=O)NC[C@@H]2[C@@H](O)[C@@H](O)[C@H](n3cnc4c(N)ncnc34)O2)ccn1
S(=O)(=O)(NC[C@@H]1[C@@H](O)[C@@H](O)[C@H](n2cnc3c(N)ncnc23)O1)c1ccc(F)cc1
S(=O)(=O)(NC[C@@H]1[C@@H](O)[C@@H](O)[C@H](n2cnc3c(N)ncnc23)O1)c1cc(F)ccc1
S(=O)(=O)(NC[C@@H]1[C@@H](O)[C@@H](O)[C@H](n2cnc3c(N)ncnc23)O1)c1c(F)cccc1
O[C@H]1[C@@H](O)[C@H](n2cnc3c(N)ncnc23)O[C@@H]1CNC(=O)C1C(C(OC)=O)C2C3(CC3)C1C=C2
O[C@H]1[C@@H](O)[C@H](n2cnc3c(N)ncnc23)O[C@@H]1CNC(=O)C1C(C(OC)=O)C2CCC1C=C2
S(=O)(=O)(C(C)C(=O)NC[C@@H]1[C@@H](O)[C@@H](O)[C@H](n2cnc3c(N)ncnc23)O1)c1ccc(F)cc1
S(=O)(=O)(NC[C@@H]1[C@@H](O)[C@@H](O)[C@H](n2cnc3c(N)ncnc23)O1)CC1C(C(F)(F)F)C1
S(=O)(=O)(NC[C@@H]1[C@@H](O)[C@@H](O)[C@H](n2cnc3c(N)ncnc23)O1)CC(C)C(F)(F)F
Fc1ncc(OC(C)C(=O)NC[C@@H]2[C@@H](O)[C@@H](O)[C@H](n3cnc4c(N)ncnc34)O2)cc1
O[C@H]1[C@@H](O)[C@H](n2cnc3c(N)ncnc23)O[C@@H]1CNC(=O)C=1SCC2=CC=CNC=12
O[C@H]1[C@@H](O)[C@H](n2cnc3c(N)ncnc23)O[C@@H]1CNC(=O)c1c(C)oc(C(OC)=O)c1
O[C@H]1[C@@H](O)[C@H](n2cnc3c(N)ncnc23)O[C@@H]1CNC(=O)c1oc(C(OC)=O)c(C)c1
O[C@H]1[C@@H](O)[C@H](n2cnc3c(N)ncnc23)O[C@@H]1CNC(=O)c1c(C)cc(C(OC)=O)o1
O[C@H]1[C@@H](O)[C@H](n2cnc3c(N)ncnc23)O[C@@H]1CNC(=O)C(=Cc1cnccc1)C#N
O[C@H]1[C@@H](O)[C@H](n2cnc3c(N)ncnc23)O[C@@H]1CNC(=O)C=1C(=O)Oc2ccccc2C=1
O[C@H]1[C@@H](O)[C@H](n2cnc3c(N)ncnc23)O[C@@H]1CNC(=O)C1CC2N=NC1CC2
S(=O)(=O)(CCC(=O)NC[C@@H]1[C@@H](O)[C@@H](O)[C@H](n2cnc3c(N)ncnc23)O1)c1ccc(F)cc1
S(=O)(=O)(CCC(=O)NC[C@@H]1[C@@H](O)[C@@H](O)[C@H](n2cnc3c(N)ncnc23)O1)c1c(F)cccc1
S(=O)(=O)(NC[C@@H]1[C@@H](O)[C@@H](O)[C@H](n2cnc3c(N)ncnc23)O1)c1ccc2ocnc2c1
S(=O)(=O)(NC[C@@H]1[C@@H](O)[C@@H](O)[C@H](n2cnc3c(N)ncnc23)O1)c1ccc2oncc2c1
S(=O)(=O)(NC[C@@H]1[C@@H](O)[C@@H](O)[C@H](n2cnc3c(N)ncnc23)O1)c1ccc2cnoc2c1
O[C@H]1[C@@H](O)[C@H](n2cnc3c(N)ncnc23)O[C@@H]1CNC(=O)C1Oc2ccccc2C1
O[C@H]1[C@@H](O)[C@H](n2cnc3c(N)ncnc23)O[C@@H]1CNC(=O)C1=C(C#N)CCC1
O[C@H]1[C@@H](O)[C@H](n2cnc3c(N)ncnc23)O[C@@H]1CNC(=O)COc1ccc(OC(=O)C)cc1
O[C@H]1[C@@H](O)[C@H](n2cnc3c(N)ncnc23)O[C@@H]1CNC(=O)CC(=O)Oc1ccc(OC)cc1
O[C@H]1[C@@H](O)[C@H](n2cnc3c(N)ncnc23)O[C@@H]1CNC(=O)C1=Nn2cc(C3CC3)nc2C=C1
O[C@H]1[C@@H](O)[C@H](n2cnc3c(N)ncnc23)O[C@@H]1CNC(=O)c1nnn(C(C)c2ccncc2)c1
O[C@H]1[C@@H](O)[C@H](n2cnc3c(N)ncnc23)O[C@@H]1CNC(=O)c1nnn(C(C)c2cnccc2)c1
O[C@H]1[C@@H](O)[C@H](n2cnc3c(N)ncnc23)O[C@@H]1CNC(=O)c1nnn(C(C)c2ncccc2)c1
O[C@H]1[C@@H](O)[C@H](n2cnc3c(N)ncnc23)O[C@@H]1CNC(=O)C(=O)CC(C)(C)C
O[C@H]1[C@@H](O)[C@H](n2cnc3c(N)ncnc23)O[C@@H]1CNC(=O)C(=O)C(C)(C)CC
O[C@H]1[C@@H](O)[C@H](n2cnc3c(N)ncnc23)O[C@@H]1CNC(=O)C(=O)CCC(C)C
O[C@H]1[C@@H](O)[C@H](n2cnc3c(N)ncnc23)O[C@@H]1CNC(=O)C(=O)CC(C)CC
O[C@H]1[C@@H](O)[C@H](n2cnc3c(N)ncnc23)O[C@@H]1CNC(=O)c1c(C)nc2n1C=CC=N2
O[C@H]1[C@@H](O)[C@H](n2cnc3c(N)ncnc23)O[C@@H]1CNC(=O)c1c(C)n2C=CC=Nc2n1
O[C@H]1[C@@H](O)[C@H](n2cnc3c(N)ncnc23)O[C@@H]1CNC(=O)c1c(C)nn2C=CC=Nc12
O[C@H]1[C@@H](O)[C@H](n2cnc3c(N)ncnc23)O[C@@H]1CNC(=O)C1CCN(c2n3C=CC=Cc3nn2)CC1
O[C@H]1[C@@H](O)[C@H](n2cnc3c(N)ncnc23)O[C@@H]1CNC(=O)C1(n2c(C)ccn2)CC1
O[C@H]1[C@@H](O)[C@H](n2cnc3c(N)ncnc23)O[C@@H]1CNC(=O)C(ON1C(=O)c2ccccc2C1=O)(C)C
S(=O)(=O)(c1ccccc1)C1(C(=O)NC[C@@H]2[C@@H](O)[C@@H](O)[C@H](n3cnc4c(N)ncnc34)O2)CC1
S(=O)(=O)(NC[C@@H]1[C@@H](O)[C@@H](O)[C@H](n2cnc3c(N)ncnc23)O1)CC1CC(C)OC(C)C1
S(=O)(=O)(NC[C@@H]1[C@@H](O)[C@@H](O)[C@H](n2cnc3c(N)ncnc23)O1)CC(OC(C)C)(C)C
O[C@H]1[C@@H](O)[C@H](n2cnc3c(N)ncnc23)O[C@@H]1CNC(=O)Cc1nc(C)sc1
O[C@H]1[C@@H](O)[C@H](n2cnc3c(N)ncnc23)O[C@@H]1CNC(=O)Cc1sc(C)nc1
O[C@H]1[C@@H](O)[C@H](n2cnc3c(N)ncnc23)O[C@@H]1CNC(=O)Cc1c(C)ncs1
O[C@H]1[C@@H](O)[C@H](n2cnc3c(N)ncnc23)O[C@@H]1CNC(=O)Cc1sc(C)cn1
O[C@H]1[C@@H](O)[C@H](n2cnc3c(N)ncnc23)O[C@@H]1CNC(=O)Cc1scc(C)n1
O[C@H]1[C@@H](O)[C@H](n2cnc3c(N)ncnc23)O[C@@H]1CNC(=O)Cc1c(C)nsc1
O[C@H]1[C@@H](O)[C@H](n2cnc3c(N)ncnc23)O[C@@H]1CNC(=O)Cc1snc(C)c1
S(=O)(=O)(NC[C@@H]1[C@@H](O)[C@@H](O)[C@H](n2cnc3c(N)ncnc23)O1)CC1OCC2(C1)CC(F)(F)C2
S(=O)(=O)(NC[C@@H]1[C@@H](O)[C@@H](O)[C@H](n2cnc3c(N)ncnc23)O1)CC(F)(F)C1(OC)CCC1
O[C@H]1[C@@H](O)[C@H](n2cnc3c(N)ncnc23)O[C@@H]1CNC(=O)c1n2C=CC=Cc2nc1
O[C@H]1[C@@H](O)[C@H](n2cnc3c(N)ncnc23)O[C@@H]1CNC(=O)c1nc2n(c1)C=CC=C2
O[C@H]1[C@@H](O)[C@H](n2cnc3c(N)ncnc23)O[C@@H]1CNC(=O)c1ncn2C=CC=Cc12
O[C@H]1[C@@H](O)[C@H](n2cnc3c(N)ncnc23)O[C@@H]1CNC(=O)c1n2C=CC=Cc2cn1
O[C@H]1[C@@H](O)[C@H](n2cnc3c(N)ncnc23)O[C@@H]1CNC(=O)c1cnn2C=CC=Cc12
O[C@H]1[C@@H](O)[C@H](n2cnc3c(N)ncnc23)O[C@@H]1CNC(=O)c1nn2C=CC=Cc2c1
FC(F)Oc1n(C)nc(C(=O)NC[C@@H]2[C@@H](O)[C@@H](O)[C@H](n3cnc4c(N)ncnc34)O2)c1
O[C@H]1[C@@H](O)[C@H](n2cnc3c(N)ncnc23)O[C@@H]1CNC(=O)C1CN(c2ccc(C#N)cc2)C1
O[C@H]1[C@@H](O)[C@H](n2cnc3c(N)ncnc23)O[C@@H]1CNC(=O)C1CN(c2c(C#N)cccc2)C1
O[C@H]1[C@@H](O)[C@H](n2cnc3c(N)ncnc23)O[C@@H]1CNC(=O)C1=NOC(c2ncccc2)C1
S(=O)(=O)(NC[C@@H]1[C@@H](O)[C@@H](O)[C@H](n2cnc3c(N)ncnc23)O1)CC1OCC(C)(C)CC1
S(=O)(=O)(NC[C@@H]1[C@@H](O)[C@@H](O)[C@H](n2cnc3c(N)ncnc23)O1)CC1C(C)(C)CCCO1
S(=O)(=O)(NC[C@@H]1[C@@H](O)[C@@H](O)[C@H](n2cnc3c(N)ncnc23)O1)CC1OCCC(C)(C)C1
S(=O)(=O)(NC[C@@H]1[C@@H](O)[C@@H](O)[C@H](n2cnc3c(N)ncnc23)O1)CC(OC)C1CCCC1
O[C@H]1[C@@H](O)[C@H](n2cnc3c(N)ncnc23)O[C@@H]1CNC(=O)c1c([N+](=O)[O-])ccc(C(OC)=O)c1
O[C@H]1[C@@H](O)[C@H](n2cnc3c(N)ncnc23)O[C@@H]1CNC(=O)c1c([N+](=O)[O-])c(C(OC)=O)ccc1
FC(F)c1c(C(=O)C(=O)NC[C@@H]2[C@@H](O)[C@@H](O)[C@H](n3cnc4c(N)ncnc34)O2)cn(C)n1
O[C@H]1[C@@H](O)[C@H](n2cnc3c(N)ncnc23)O[C@@H]1CNC(=O)c1c(OCC)oc(C)n1
O[C@H]1[C@@H](O)[C@H](n2cnc3c(N)ncnc23)O[C@@H]1CNC(=O)c1ccc2N(CCOC)C(=O)C=Nc2c1
O[C@H]1[C@@H](O)[C@H](n2cnc3c(N)ncnc23)O[C@@H]1CNC(=O)C1N(C(OC(C)(C)C)=O)CC1
O[C@H]1[C@@H](O)[C@H](n2cnc3c(N)ncnc23)O[C@@H]1CNC(=O)C1N(C(OC(C)C)=O)CCC1
O[C@H]1[C@@H](O)[C@H](n2cnc3c(N)ncnc23)O[C@@H]1CNC(=O)C(OCc1ccccc1)=O
O[C@H]1[C@@H](O)[C@H](n2cnc3c(N)ncnc23)O[C@@H]1CNC(=O)C(OC=O)c1ccccc1
O[C@H]1[C@@H](O)[C@H](n2cnc3c(N)ncnc23)O[C@@H]1CNC(=O)C=Cc1occ(C)n1
O[C@H]1[C@@H](O)[C@H](n2cnc3c(N)ncnc23)O[C@@H]1CNC(=O)C=Cc1noc(C)c1
S(=O)(=O)(NC[C@@H]1[C@@H](O)[C@@H](O)[C@H](n2cnc3c(N)ncnc23)O1)c1c(OC)ccc(F)c1
S(=O)(=O)(NC[C@@H]1[C@@H](O)[C@@H](O)[C@H](n2cnc3c(N)ncnc23)O1)c1c(OC)cc(F)cc1
S(=O)(=O)(NC[C@@H]1[C@@H](O)[C@@H](O)[C@H](n2cnc3c(N)ncnc23)O1)c1c(F)cccc1OC
S(=O)(=O)(NC[C@@H]1[C@@H](O)[C@@H](O)[C@H](n2cnc3c(N)ncnc23)O1)c1c(OC)c(F)ccc1
S(=O)(=O)(NC[C@@H]1[C@@H](O)[C@@H](O)[C@H](n2cnc3c(N)ncnc23)O1)c1cc(OC)c(F)cc1
S(=O)(=O)(NC[C@@H]1[C@@H](O)[C@@H](O)[C@H](n2cnc3c(N)ncnc23)O1)c1cc(F)c(OC)cc1
S(=O)(=O)(NC[C@@H]1[C@@H](O)[C@@H](O)[C@H](n2cnc3c(N)ncnc23)O1)c1c(F)c(OC)ccc1
S(=O)(=O)(NC[C@@H]1[C@@H](O)[C@@H](O)[C@H](n2cnc3c(N)ncnc23)O1)CC1CC2(C1)CCOCC2
S(=O)(=O)(NC[C@@H]1[C@@H](O)[C@@H](O)[C@H](n2cnc3c(N)ncnc23)O1)c1cc(F)cc(OC)c1
S(=O)(=O)(NC[C@@H]1[C@@H](O)[C@@H](O)[C@H](n2cnc3c(N)ncnc23)O1)c1c(F)ccc(OC)c1
S(=O)(=O)(NC[C@@H]1[C@@H](O)[C@@H](O)[C@H](n2cnc3c(N)ncnc23)O1)c1c(F)cc(OC)cc1
S(=O)(=O)(NC[C@@H]1[C@@H](O)[C@@H](O)[C@H](n2cnc3c(N)ncnc23)O1)CCCC1CCOCC1
S(=O)(=O)(NC[C@@H]1[C@@H](O)[C@@H](O)[C@H](n2cnc3c(N)ncnc23)O1)CC1(COC)CCCC1
S(=O)(=O)(NC[C@@H]1[C@@H](O)[C@@H](O)[C@H](n2cnc3c(N)ncnc23)O1)CCOCC1CCCC1
O[C@H]1[C@@H](O)[C@H](n2cnc3c(N)ncnc23)O[C@@H]1CNC(=O)C(C)n1nc(-c2ccccc2)nn1
O[C@H]1[C@@H](O)[C@H](n2cnc3c(N)ncnc23)O[C@@H]1CNC(=O)CCn1nc(-c2ccccc2)nn1
O[C@H]1[C@@H](O)[C@H](n2cnc3c(N)ncnc23)O[C@@H]1CNC(=O)CCCc1occn1
O[C@H]1[C@@H](O)[C@H](n2cnc3c(N)ncnc23)O[C@@H]1CNC(=O)C1CCC(N2C(=O)OCC2)CC1
O[C@H]1[C@@H](O)[C@H](n2cnc3c(N)ncnc23)O[C@@H]1CNC(=O)C1N(C(OCC)=O)CCCC1
O[C@H]1[C@@H](O)[C@H](n2cnc3c(N)ncnc23)O[C@@H]1CNC(=O)C1=CC(=O)Oc2c(OC)cccc12
O[C@H]1[C@@H](O)[C@H](n2cnc3c(N)ncnc23)O[C@@H]1CNC(=O)C=1C(=O)Oc2c(OC)cccc2C=1
O[C@H]1[C@@H](O)[C@H](n2cnc3c(N)ncnc23)O[C@@H]1CNC(=O)C1=CC(=O)Oc2ccc(OC)cc12
O[C@H]1[C@@H](O)[C@H](n2cnc3c(N)ncnc23)O[C@@H]1CNC(=O)C=1C(=O)Oc2ccc(OC)cc2C=1
O[C@H]1[C@@H](O)[C@H](n2cnc3c(N)ncnc23)O[C@@H]1CNC(=O)C=1C(=O)Oc2cc(OC)ccc2C=1
O[C@H]1[C@@H](O)[C@H](n2cnc3c(N)ncnc23)O[C@@H]1CNC(=O)COc1ccc2C=CC(=O)Oc2c1
O[C@H]1[C@@H](O)[C@H](n2cnc3c(N)ncnc23)O[C@@H]1CNC(=O)c1cn(C)cc1
O[C@H]1[C@@H](O)[C@H](n2cnc3c(N)ncnc23)O[C@@H]1CNC(=O)c1n(C)ccc1
S(=O)(=O)(NC[C@@H]1[C@@H](O)[C@@H](O)[C@H](n2cnc3c(N)ncnc23)O1)c1c(F)cc(C#N)cc1F
S(=O)(=O)(NC[C@@H]1[C@@H](O)[C@@H](O)[C@H](n2cnc3c(N)ncnc23)O1)c1c(F)cc(F)cc1C#N
S(=O)(=O)(NC[C@@H]1[C@@H](O)[C@@H](O)[C@H](n2cnc3c(N)ncnc23)O1)c1c(F)c(C#N)c(F)cc1
O[C@H]1[C@@H](O)[C@H](n2cnc3c(N)ncnc23)O[C@@H]1CNC(=O)C1Oc2c(OC)cccc2C1
O[C@H]1[C@@H](O)[C@H](n2cnc3c(N)ncnc23)O[C@@H]1CNC(=O)C1Oc2ccc(OC)cc2C1
O[C@H]1[C@@H](O)[C@H](n2cnc3c(N)ncnc23)O[C@@H]1CNC(=O)c1c(C)nc(N2CCCC2)nc1
O[C@H]1[C@@H](O)[C@H](n2cnc3c(N)ncnc23)O[C@@H]1CNC(=O)c1nc(N2CCCC2)nc(C)c1
O[C@H]1[C@@H](O)[C@H](n2cnc3c(N)ncnc23)O[C@@H]1CNC(=O)C#CC1N(C(OC(C)(C)C)=O)CC1
O[C@H]1[C@@H](O)[C@H](n2cnc3c(N)ncnc23)O[C@@H]1CNC(=O)c1n(CC)nc(C)c1[N+](=O)[O-]
Fc1ccc(CC(C(=O)NC[C@@H]2[C@@H](O)[C@@H](O)[C@H](n3cnc4c(N)ncnc34)O2)n2c(C)nnn2)cc1
Fc1cc(CC(C(=O)NC[C@@H]2[C@@H](O)[C@@H](O)[C@H](n3cnc4c(N)ncnc34)O2)n2c(C)nnn2)ccc1
O[C@H]1[C@@H](O)[C@H](n2cnc3c(N)ncnc23)O[C@@H]1CNC(=O)Cc1ccc2OCCOc2c1
O[C@H]1[C@@H](O)[C@H](n2cnc3c(N)ncnc23)O[C@@H]1CNC(=O)Cc1cccc2OCCOc12
S(=O)(=O)(CF)c1ccc(C(=O)NC[C@@H]2[C@@H](O)[C@@H](O)[C@H](n3cnc4c(N)ncnc34)O2)cc1
S(=O)(=O)(CF)c1cc(C(=O)NC[C@@H]2[C@@H](O)[C@@H](O)[C@H](n3cnc4c(N)ncnc34)O2)ccc1
O[C@H]1[C@@H](O)[C@H](n2cnc3c(N)ncnc23)O[C@@H]1CNC(=O)c1n(CC#C)ccc1
O[C@H]1[C@@H](O)[C@H](n2cnc3c(N)ncnc23)O[C@@H]1CNC(=O)C1CCN(c2ncnc(C)c2)CC1
O[C@H]1[C@@H](O)[C@H](n2cnc3c(N)ncnc23)O[C@@H]1CNC(=O)C1CCN(c2nnc(C)cc2)CC1
O[C@H]1[C@@H](O)[C@H](n2cnc3c(N)ncnc23)O[C@@H]1CNC(=O)C1CN(c2nnc(C)cc2)CCC1
O[C@H]1[C@@H](O)[C@H](n2cnc3c(N)ncnc23)O[C@@H]1CNC(=O)C1CCN(c2nc(C)cnc2)CC1
O[C@H]1[C@@H](O)[C@H](n2cnc3c(N)ncnc23)O[C@@H]1CNC(=O)C1CN(c2nc(C)cnc2)CCC1
S(=O)(=O)(NC[C@@H]1[C@@H](O)[C@@H](O)[C@H](n2cnc3c(N)ncnc23)O1)c1c(C)cc(C)c2nonc12
O[C@H]1[C@@H](O)[C@H](n2cnc3c(N)ncnc23)O[C@@H]1CNC(=O)c1ccc(C(=O)N(C)C)cc1
O[C@H]1[C@@H](O)[C@H](n2cnc3c(N)ncnc23)O[C@@H]1CNC(=O)c1cc(C(=O)N(C)C)ccc1
O[C@H]1[C@@H](O)[C@H](n2cnc3c(N)ncnc23)O[C@@H]1CNC(=O)c1c(C(=O)N(C)C)cccc1
O[C@H]1[C@@H](O)[C@H](n2cnc3c(N)ncnc23)O[C@@H]1CNC(=O)C1CN(C2Cc3ccccc3C2)C(=O)C1
O[C@H]1[C@@H](O)[C@H](n2cnc3c(N)ncnc23)O[C@@H]1CNC(=O)C1=Cn2nc(CC)cc2N=C1
O[C@H]1[C@@H](O)[C@H](n2cnc3c(N)ncnc23)O[C@@H]1CNC(=O)C1=Cn2ncc(CC)c2N=C1
O[C@H]1[C@@H](O)[C@H](n2cnc3c(N)ncnc23)O[C@@H]1CNC(=O)C1=Nc2c(CC)cnn2C=C1
O[C@H]1[C@@H](O)[C@H](n2cnc3c(N)ncnc23)O[C@@H]1CNC(=O)CCc1nc2n(c1)C=CC=N2
O[C@H]1[C@@H](O)[C@H](n2cnc3c(N)ncnc23)O[C@@H]1CNC(=O)CCc1n2C=CC=Nc2nc1
Clc1c(CS(=O)(=O)NC[C@@H]2[C@@H](O)[C@@H](O)[C@H](n3cnc4c(N)ncnc34)O2)nn(C)c1
O[C@H]1[C@@H](O)[C@H](n2cnc3c(N)ncnc23)O[C@@H]1CNC(=O)CN1C(=O)CC(c2ccccc2)C1
O[C@H]1[C@@H](O)[C@H](n2cnc3c(N)ncnc23)O[C@@H]1CNC(=O)c1sc2n(C)nnc2c1
ON(CCC(=O)NC[C@@H]1[C@@H](O)[C@@H](O)[C@H](n2cnc3c(N)ncnc23)O1)C(=O)OC(C)(C)C
S(=O)(=O)(NC[C@@H]1[C@@H](O)[C@@H](O)[C@H](n2cnc3c(N)ncnc23)O1)c1n(C)nnc1-c1ccccc1
O[C@H]1[C@@H](O)[C@H](n2cnc3c(N)ncnc23)O[C@@H]1CNC(=O)c1sc2N(C)C(=O)N(C)C(=O)c2c1
O[C@H]1[C@@H](O)[C@H](n2cnc3c(N)ncnc23)O[C@@H]1CNC(=O)c1c(C)nccc1
O[C@H]1[C@@H](O)[C@H](n2cnc3c(N)ncnc23)O[C@@H]1CNC(=O)c1cc(C)ncc1
O[C@H]1[C@@H](O)[C@H](n2cnc3c(N)ncnc23)O[C@@H]1CNC(=O)c1cnc(C)cc1
O[C@H]1[C@@H](O)[C@H](n2cnc3c(N)ncnc23)O[C@@H]1CNC(=O)c1c(C)cncc1
O[C@H]1[C@@H](O)[C@H](n2cnc3c(N)ncnc23)O[C@@H]1CNC(=O)c1cc(C)cnc1
O[C@H]1[C@@H](O)[C@H](n2cnc3c(N)ncnc23)O[C@@H]1CNC(=O)c1nc(C)ccc1
O[C@H]1[C@@H](O)[C@H](n2cnc3c(N)ncnc23)O[C@@H]1CNC(=O)c1c(C)cccn1
O[C@H]1[C@@H](O)[C@H](n2cnc3c(N)ncnc23)O[C@@H]1CNC(=O)c1ncc(C)cc1
O[C@H]1[C@@H](O)[C@H](n2cnc3c(N)ncnc23)O[C@@H]1CNC(=O)c1c(C)ccnc1
O[C@H]1[C@@H](O)[C@H](n2cnc3c(N)ncnc23)O[C@@H]1CNC(=O)c1nccc(C)c1
Fc1c(C(OC)C(=O)NC[C@@H]2[C@@H](O)[C@@H](O)[C@H](n3cnc4c(N)ncnc34)O2)nccc1
S(=O)(=O)(NC[C@@H]1[C@@H](O)[C@@H](O)[C@H](n2cnc3c(N)ncnc23)O1)c1oc(CC)cc1
S(=O)(=O)(N(C)c1c(C)cc(C(=O)NC[C@@H]2[C@@H](O)[C@@H](O)[C@H](n3cnc4c(N)ncnc34)O2)cc1)C
S(=O)(=O)(N(C)c1c(C)c(C(=O)NC[C@@H]2[C@@H](O)[C@@H](O)[C@H](n3cnc4c(N)ncnc34)O2)ccc1)C
S(=O)(=O)(N(C)c1c(C)ccc(C(=O)NC[C@@H]2[C@@H](O)[C@@H](O)[C@H](n3cnc4c(N)ncnc34)O2)c1)C
FC1(F)C(=O)N(CC(=O)NC[C@@H]2[C@@H](O)[C@@H](O)[C@H](n3cnc4c(N)ncnc34)O2)c2ccccc2O1
S(=O)(=O)(CC#N)Cc1ccc(C(=O)NC[C@@H]2[C@@H](O)[C@@H](O)[C@H](n3cnc4c(N)ncnc34)O2)cc1
S(=O)(=O)(NC[C@@H]1[C@@H](O)[C@@H](O)[C@H](n2cnc3c(N)ncnc23)O1)c1c(OC)cc(OC)c(F)c1
S(=O)(=O)(NC[C@@H]1[C@@H](O)[C@@H](O)[C@H](n2cnc3c(N)ncnc23)O1)c1c(OC)c(OC)ccc1F
S(=O)(=O)(NC[C@@H]1[C@@H](O)[C@@H](O)[C@H](n2cnc3c(N)ncnc23)O1)c1c(F)cc(OC)c(OC)c1
O[C@H]1[C@@H](O)[C@H](n2cnc3c(N)ncnc23)O[C@@H]1CNC(=O)CC1=C(C)n2ncnc2N=C1C
S(=O)(=O)(NC[C@@H]1[C@@H](O)[C@@H](O)[C@H](n2cnc3c(N)ncnc23)O1)c1c(C)sc(C(OC)=O)c1
S(=O)(=O)(NC[C@@H]1[C@@H](O)[C@@H](O)[C@H](n2cnc3c(N)ncnc23)O1)c1sc(C)c(C(OC)=O)c1
S(=O)(=O)(NC[C@@H]1[C@@H](O)[C@@H](O)[C@H](n2cnc3c(N)ncnc23)O1)c1c(C(OC)=O)scc1C
S(=O)(=O)(NC[C@@H]1[C@@H](O)[C@@H](O)[C@H](n2cnc3c(N)ncnc23)O1)c1c(C)cc(C(OC)=O)s1
O[C@H]1[C@@H](O)[C@H](n2cnc3c(N)ncnc23)O[C@@H]1CNC(=O)CN1C(=O)Oc2ccccc12
O[C@H]1[C@@H](O)[C@H](n2cnc3c(N)ncnc23)O[C@@H]1CNC(=O)c1cn(Cc2n3CCCCc3nn2)nc1
O[C@H]1[C@@H](O)[C@H](n2cnc3c(N)ncnc23)O[C@@H]1CNC(=O)CCc1onc(OCC)c1
O[C@H]1[C@@H](O)[C@H](n2cnc3c(N)ncnc23)O[C@@H]1CNC(=O)Cn1nc2ncc(C)cc2c1
O[C@H]1[C@@H](O)[C@H](n2cnc3c(N)ncnc23)O[C@@H]1CNC(=O)Cn1nc(C)c2cccnc12
O[C@H]1[C@@H](O)[C@H](n2cnc3c(N)ncnc23)O[C@@H]1CNC(=O)Cn1ncc2cc(C)cnc12
Brc1nccc(S(=O)(=O)NC[C@@H]2[C@@H](O)[C@@H](O)[C@H](n3cnc4c(N)ncnc34)O2)c1
Brc1cc(S(=O)(=O)NC[C@@H]2[C@@H](O)[C@@H](O)[C@H](n3cnc4c(N)ncnc34)O2)cnc1
Brc1ncc(S(=O)(=O)NC[C@@H]2[C@@H](O)[C@@H](O)[C@H](n3cnc4c(N)ncnc34)O2)cc1
Brc1c(S(=O)(=O)NC[C@@H]2[C@@H](O)[C@@H](O)[C@H](n3cnc4c(N)ncnc34)O2)ccnc1
Brc1cnc(S(=O)(=O)NC[C@@H]2[C@@H](O)[C@@H](O)[C@H](n3cnc4c(N)ncnc34)O2)cc1
Brc1cc(S(=O)(=O)NC[C@@H]2[C@@H](O)[C@@H](O)[C@H](n3cnc4c(N)ncnc34)O2)ncc1
Brc1c(S(=O)(=O)NC[C@@H]2[C@@H](O)[C@@H](O)[C@H](n3cnc4c(N)ncnc34)O2)cccn1
Brc1nc(S(=O)(=O)NC[C@@H]2[C@@H](O)[C@@H](O)[C@H](n3cnc4c(N)ncnc34)O2)ccc1
Brc1c(S(=O)(=O)NC[C@@H]2[C@@H](O)[C@@H](O)[C@H](n3cnc4c(N)ncnc34)O2)nccc1
Brc1noc(CS(=O)(=O)NC[C@@H]2[C@@H](O)[C@@H](O)[C@H](n3cnc4c(N)ncnc34)O2)c1
S(=O)(=O)(CC(=O)NC[C@@H]1[C@@H](O)[C@@H](O)[C@H](n2cnc3c(N)ncnc23)O1)Cc1ccc(F)cc1
O[C@H]1[C@@H](O)[C@H](n2cnc3c(N)ncnc23)O[C@@H]1CNC(=O)Cc1nnn(Cc2c(C#N)cccc2)c1
O[C@H]1[C@@H](O)[C@H](n2cnc3c(N)ncnc23)O[C@@H]1CNC(=O)CN1C(=O)N(C)C(=O)c2cccc(C)c12
O[C@H]1[C@@H](O)[C@H](n2cnc3c(N)ncnc23)O[C@@H]1CNC(=O)CN1C(=O)N(C)C(=O)c2c(C)cccc12
O[C@H]1[C@@H](O)[C@H](n2cnc3c(N)ncnc23)O[C@@H]1CNC(=O)CN1C(=O)N(C)C(=O)c2cc(C)ccc12
O[C@H]1[C@@H](O)[C@H](n2cnc3c(N)ncnc23)O[C@@H]1CNC(=O)CN1C(=O)N(C)C(=O)c2ccc(C)cc12
O[C@H]1[C@@H](O)[C@H](n2cnc3c(N)ncnc23)O[C@@H]1CNC(=O)c1n(C)c2ncnc(N(C)C)c2c1
O[C@H]1[C@@H](O)[C@H](n2cnc3c(N)ncnc23)O[C@@H]1CNC(=O)C=1SCCC=1
S(=O)(=O)(NC[C@@H]1[C@@H](O)[C@@H](O)[C@H](n2cnc3c(N)ncnc23)O1)CCOc1c(F)cccc1
S(=O)(=O)(NC[C@@H]1[C@@H](O)[C@@H](O)[C@H](n2cnc3c(N)ncnc23)O1)CCOc1ccc(F)cc1
O[C@H]1[C@@H](O)[C@H](n2cnc3c(N)ncnc23)O[C@@H]1CNC(=O)C#Cc1c(C2CC2)nn(C)c1
O[C@H]1[C@@H](O)[C@H](n2cnc3c(N)ncnc23)O[C@@H]1CNC(=O)C#Cc1c(n(C)nc1)C1CC1
Fc1ccc(C(=O)C(=O)NC[C@@H]2[C@@H](O)[C@@H](O)[C@H](n3cnc4c(N)ncnc34)O2)cc1
Fc1cc(C(=O)C(=O)NC[C@@H]2[C@@H](O)[C@@H](O)[C@H](n3cnc4c(N)ncnc34)O2)ccc1
Fc1c(C(=O)C(=O)NC[C@@H]2[C@@H](O)[C@@H](O)[C@H](n3cnc4c(N)ncnc34)O2)cccc1
O[C@H]1[C@@H](O)[C@H](n2cnc3c(N)ncnc23)O[C@@H]1CNC(=O)COc1ncnc2ccccc12
O[C@H]1[C@@H](O)[C@H](n2cnc3c(N)ncnc23)O[C@@H]1CNC(=O)COc1nc2ccccc2nc1
O[C@H]1[C@@H](O)[C@H](n2cnc3c(N)ncnc23)O[C@@H]1CNC(=O)COc1ccc2nccnc2c1
O[C@H]1[C@@H](O)[C@H](n2cnc3c(N)ncnc23)O[C@@H]1CNC(=O)c1c(COC)nc(C)o1
O[C@H]1[C@@H](O)[C@H](n2cnc3c(N)ncnc23)O[C@@H]1CNC(=O)c1c(COC)onc1C
O[C@H]1[C@@H](O)[C@H](n2cnc3c(N)ncnc23)O[C@@H]1CNC(=O)c1c(COC)c(C)on1
O[C@H]1[C@@H](O)[C@H](n2cnc3c(N)ncnc23)O[C@@H]1CNC(=O)c1c(C)n(C)c(C)n1
O[C@H]1[C@@H](O)[C@H](n2cnc3c(N)ncnc23)O[C@@H]1CNC(=O)c1c(C)n(C)nc1C
O[C@H]1[C@@H](O)[C@H](n2cnc3c(N)ncnc23)O[C@@H]1CNC(=O)c1c(C)c(C)n(C)n1
O[C@H]1[C@@H](O)[C@H](n2cnc3c(N)ncnc23)O[C@@H]1CNC(=O)c1n(C)nc(C)c1C
S(=O)(=O)(NC[C@@H]1[C@@H](O)[C@@H](O)[C@H](n2cnc3c(N)ncnc23)O1)c1cccc2OCCCOc12
S(=O)(=O)(NC[C@@H]1[C@@H](O)[C@@H](O)[C@H](n2cnc3c(N)ncnc23)O1)c1ccc2OCCCOc2c1
O[C@H]1[C@@H](O)[C@H](n2cnc3c(N)ncnc23)O[C@@H]1CNC(=O)C1=C(C)n2nc(C)c(C#N)c2N=C1
O[C@H]1[C@@H](O)[C@H](n2cnc3c(N)ncnc23)O[C@@H]1CNC(=O)C1OC(C)CN(C(OC(C)(C)C)=O)C1
O[C@H]1[C@@H](O)[C@H](n2cnc3c(N)ncnc23)O[C@@H]1CNC(=O)C1OCC(C)N(C(OC(C)(C)C)=O)C1
O[C@H]1[C@@H](O)[C@H](n2cnc3c(N)ncnc23)O[C@@H]1CNC(=O)C1N(C(OC(C)(C)C)=O)CCOC1C
O[C@H]1[C@@H](O)[C@H](n2cnc3c(N)ncnc23)O[C@@H]1CNC(=O)C1N(C(OC(C)(C)C)=O)CC(C)OC1
O[C@H]1[C@@H](O)[C@H](n2cnc3c(N)ncnc23)O[C@@H]1CNC(=O)C1N(C(OC(C)(C)C)=O)C(C)COC1
O[C@H]1[C@@H](O)[C@H](n2cnc3c(N)ncnc23)O[C@@H]1CNC(=O)C1N(C(OC(C)(C)C)=O)CC(OC)C1
O[C@H]1[C@@H](O)[C@H](n2cnc3c(N)ncnc23)O[C@@H]1CNC(=O)C1N(C(OC(C)(C)C)=O)CCC1OC
BrC1=C(C)N(C)C(=O)C(C(=O)NC[C@@H]2[C@@H](O)[C@@H](O)[C@H](n3cnc4c(N)ncnc34)O2)=C1
BrC1=CN(CCC(=O)NC[C@@H]2[C@@H](O)[C@@H](O)[C@H](n3cnc4c(N)ncnc34)O2)C(=O)C=C1
S=C1N(C)N=C(C(=O)NC[C@@H]2[C@@H](O)[C@@H](O)[C@H](n3cnc4c(N)ncnc34)O2)c2ccccc12
S(=O)(=O)(C)c1c(C)cc(C(=O)NC[C@@H]2[C@@H](O)[C@@H](O)[C@H](n3cnc4c(N)ncnc34)O2)cc1
S(=O)(=O)(C)c1c(C)c(C(=O)NC[C@@H]2[C@@H](O)[C@@H](O)[C@H](n3cnc4c(N)ncnc34)O2)ccc1
S(=O)(=O)(C)c1c(C)ccc(C(=O)NC[C@@H]2[C@@H](O)[C@@H](O)[C@H](n3cnc4c(N)ncnc34)O2)c1
S(=O)(=O)(C)c1cc(C)c(C(=O)NC[C@@H]2[C@@H](O)[C@@H](O)[C@H](n3cnc4c(N)ncnc34)O2)cc1
S(=O)(=O)(C)c1cc(C(=O)NC[C@@H]2[C@@H](O)[C@@H](O)[C@H](n3cnc4c(N)ncnc34)O2)c(C)cc1
S(=O)(=O)(C)c1c(C(=O)NC[C@@H]2[C@@H](O)[C@@H](O)[C@H](n3cnc4c(N)ncnc34)O2)cc(C)cc1
O[C@H]1[C@@H](O)[C@H](n2cnc3c(N)ncnc23)O[C@@H]1CNC(=O)c1c(C)c(OC)ncc1
O[C@H]1[C@@H](O)[C@H](n2cnc3c(N)ncnc23)O[C@@H]1CNC(=O)c1cc(C)c(OC)nc1
O[C@H]1[C@@H](O)[C@H](n2cnc3c(N)ncnc23)O[C@@H]1CNC(=O)c1c(C)nc(OC)cc1
O[C@H]1[C@@H](O)[C@H](n2cnc3c(N)ncnc23)O[C@@H]1CNC(=O)c1cc(OC)nc(C)c1
O[C@H]1[C@@H](O)[C@H](n2cnc3c(N)ncnc23)O[C@@H]1CNC(=O)c1c(C)cnc(OC)c1
O[C@H]1[C@@H](O)[C@H](n2cnc3c(N)ncnc23)O[C@@H]1CNC(=O)c1c(C)ccc(OC)n1
O[C@H]1[C@@H](O)[C@H](n2cnc3c(N)ncnc23)O[C@@H]1CNC(=O)c1c(OC)nc(C)cc1
O[C@H]1[C@@H](O)[C@H](n2cnc3c(N)ncnc23)O[C@@H]1CNC(=O)c1c(OC)ncc(C)c1
O[C@H]1[C@@H](O)[C@H](n2cnc3c(N)ncnc23)O[C@@H]1CNC(=O)c1c(C)cc(OC)nc1
O[C@H]1[C@@H](O)[C@H](n2cnc3c(N)ncnc23)O[C@@H]1CNC(=O)c1nc(OC)cc(C)c1
O[C@H]1[C@@H](O)[C@H](n2cnc3c(N)ncnc23)O[C@@H]1CNC(=O)c1c(OC)nccc1C
O[C@H]1[C@@H](O)[C@H](n2cnc3c(N)ncnc23)O[C@@H]1CNC(=O)c1c(C)c(OC)cnc1
O[C@H]1[C@@H](O)[C@H](n2cnc3c(N)ncnc23)O[C@@H]1CNC(=O)c1c(C)c(OC)ccn1
O[C@H]1[C@@H](O)[C@H](n2cnc3c(N)ncnc23)O[C@@H]1CNC(=O)c1ncc(C)c(OC)c1
O[C@H]1[C@@H](O)[C@H](n2cnc3c(N)ncnc23)O[C@@H]1CNC(=O)c1c(OC)cnc(C)c1
O[C@H]1[C@@H](O)[C@H](n2cnc3c(N)ncnc23)O[C@@H]1CNC(=O)c1c(OC)ccc(C)n1
O[C@H]1[C@@H](O)[C@H](n2cnc3c(N)ncnc23)O[C@@H]1CNC(=O)c1c(OC)cc(C)cn1
O[C@H]1[C@@H](O)[C@H](n2cnc3c(N)ncnc23)O[C@@H]1CNC(=O)c1c(C)ncc(OC)c1
O[C@H]1[C@@H](O)[C@H](n2cnc3c(N)ncnc23)O[C@@H]1CNC(=O)c1nc(C)cc(OC)c1
O[C@H]1[C@@H](O)[C@H](n2cnc3c(N)ncnc23)O[C@@H]1CNC(=O)c1c(C)cc(OC)cn1
O[C@H]1[C@@H](O)[C@H](n2cnc3c(N)ncnc23)O[C@@H]1CNC(=O)C1(C)OCCN(C(OC(C)(C)C)=O)C1
O[C@H]1[C@@H](O)[C@H](n2cnc3c(N)ncnc23)O[C@@H]1CNC(=O)C1(C)N(C(OC(C)(C)C)=O)CCOC1
O[C@H]1[C@@H](O)[C@H](n2cnc3c(N)ncnc23)O[C@@H]1CNC(=O)C1OCCCN(C(OC(C)(C)C)=O)C1
O[C@H]1[C@@H](O)[C@H](n2cnc3c(N)ncnc23)O[C@@H]1CNC(=O)C1N(C(OC(C)(C)C)=O)CCOCC1
O[C@H]1[C@@H](O)[C@H](n2cnc3c(N)ncnc23)O[C@@H]1CNC(=O)CC1OCCN(C(OC(C)(C)C)=O)C1
O[C@H]1[C@@H](O)[C@H](n2cnc3c(N)ncnc23)O[C@@H]1CNC(=O)CC1N(C(OC(C)(C)C)=O)CCOC1
O[C@H]1[C@@H](O)[C@H](n2cnc3c(N)ncnc23)O[C@@H]1CNC(=O)C1(OC)CN(C(OC(C)(C)C)=O)CC1
O[C@H]1[C@@H](O)[C@H](n2cnc3c(N)ncnc23)O[C@@H]1CNC(=O)C1(N(C)C(=O)OC(C)(C)C)COCC1
O[C@H]1[C@@H](O)[C@H](n2cnc3c(N)ncnc23)O[C@@H]1CNC(=O)COC1CN(C(OC(C)(C)C)=O)CC1
O[C@H]1[C@@H](O)[C@H](n2cnc3c(N)ncnc23)O[C@@H]1CNC(=O)CC1(OC)CN(C(OC(C)(C)C)=O)C1
O[C@H]1[C@@H](O)[C@H](n2cnc3c(N)ncnc23)O[C@@H]1CNC(=O)C1(COC)N(C(OC(C)(C)C)=O)CC1
O[C@H]1[C@@H](O)[C@H](n2cnc3c(N)ncnc23)O[C@@H]1CNC(=O)C1(OCC)CN(C(OC(C)(C)C)=O)C1
O[C@H]1[C@@H](O)[C@H](n2cnc3c(N)ncnc23)O[C@@H]1CNC(=O)CCOC1CN(C(OC(C)(C)C)=O)C1
S(=O)(=O)(NC[C@@H]1[C@@H](O)[C@@H](O)[C@H](n2cnc3c(N)ncnc23)O1)c1c(OCCOC)ccc(F)c1
FC(F)(F)c1oc(C(=O)NC[C@@H]2[C@@H](O)[C@@H](O)[C@H](n3cnc4c(N)ncnc34)O2)nn1
FC(F)(F)c1nc(C(=O)NC[C@@H]2[C@@H](O)[C@@H](O)[C@H](n3cnc4c(N)ncnc34)O2)on1
FC(F)(F)c1onc(C(=O)NC[C@@H]2[C@@H](O)[C@@H](O)[C@H](n3cnc4c(N)ncnc34)O2)n1
O[C@H]1[C@@H](O)[C@H](n2cnc3c(N)ncnc23)O[C@@H]1CNC(=O)CCc1ccncc1
O[C@H]1[C@@H](O)[C@H](n2cnc3c(N)ncnc23)O[C@@H]1CNC(=O)CCc1ncccc1
O[C@H]1[C@@H](O)[C@H](n2cnc3c(N)ncnc23)O[C@@H]1CNC(=O)CCc1cnccc1
O[C@H]1[C@@H](O)[C@H](n2cnc3c(N)ncnc23)O[C@@H]1CNC(=O)Cc1n(C)nc(C(C)(C)C)n1
O[C@H]1[C@@H](O)[C@H](n2cnc3c(N)ncnc23)O[C@@H]1CNC(=O)C1(c2onc(C)c2)CC1
O[C@H]1[C@@H](O)[C@H](n2cnc3c(N)ncnc23)O[C@@H]1CNC(=O)C1(c2c(C)cno2)CC1
O[C@H]1[C@@H](O)[C@H](n2cnc3c(N)ncnc23)O[C@@H]1CNC(=O)c1c(C)nc(C)nc1C
O[C@H]1[C@@H](O)[C@H](n2cnc3c(N)ncnc23)O[C@@H]1CNC(=O)c1c(C)nc(C)c(C)n1
O[C@H]1[C@@H](O)[C@H](n2cnc3c(N)ncnc23)O[C@@H]1CNC(=O)c1ccc(CC(OC)=O)cc1
O[C@H]1[C@@H](O)[C@H](n2cnc3c(N)ncnc23)O[C@@H]1CNC(=O)Cc1ccc(C(OC)=O)cc1
O[C@H]1[C@@H](O)[C@H](n2cnc3c(N)ncnc23)O[C@@H]1CNC(=O)c1cc(CC(OC)=O)ccc1
O[C@H]1[C@@H](O)[C@H](n2cnc3c(N)ncnc23)O[C@@H]1CNC(=O)Cc1cc(C(OC)=O)ccc1
O[C@H]1[C@@H](O)[C@H](n2cnc3c(N)ncnc23)O[C@@H]1CNC(=O)c1c(CC(OC)=O)cccc1
O[C@H]1[C@@H](O)[C@H](n2cnc3c(N)ncnc23)O[C@@H]1CNC(=O)Cc1c(C(OC)=O)cccc1
S(=O)(=O)(NC[C@@H]1[C@@H](O)[C@@H](O)[C@H](n2cnc3c(N)ncnc23)O1)C1(C#N)CCCCC1
O[C@H]1[C@@H](O)[C@H](n2cnc3c(N)ncnc23)O[C@@H]1CNC(=O)CN1C(=O)SC=C1C
FC(C)(C)CN1C(=O)C=CC(C(=O)NC[C@@H]2[C@@H](O)[C@@H](O)[C@H](n3cnc4c(N)ncnc34)O2)=C1
Fc1cc(C(=O)C(=O)NC[C@@H]2[C@@H](O)[C@@H](O)[C@H](n3cnc4c(N)ncnc34)O2)c(OC)cc1
O[C@H]1[C@@H](O)[C@H](n2cnc3c(N)ncnc23)O[C@@H]1CNC(=O)c1n2CCCc2c(C)n1
P(=O)(C)(C)C1C(C(=O)NC[C@@H]2[C@@H](O)[C@@H](O)[C@H](n3cnc4c(N)ncnc34)O2)=CCCC1
S(C(C)C(=O)NC[C@@H]1[C@@H](O)[C@@H](O)[C@H](n2cnc3c(N)ncnc23)O1)c1scnn1
O[C@H]1[C@@H](O)[C@H](n2cnc3c(N)ncnc23)O[C@@H]1CNC(=O)c1c(C(=O)N2CCCCC2)nn(C)c1
O[C@H]1[C@@H](O)[C@H](n2cnc3c(N)ncnc23)O[C@@H]1CNC(=O)c1c(C(=O)N2CCCCC2)n(C)nc1
O[C@H]1[C@@H](O)[C@H](n2cnc3c(N)ncnc23)O[C@@H]1CNC(=O)c1nn2CCCN(CC3CC3)C(=O)c2c1
Fc1c(F)cc(C(=O)C(=O)NC[C@@H]2[C@@H](O)[C@@H](O)[C@H](n3cnc4c(N)ncnc34)O2)c(C#N)c1
Fc1cc(-n2nccn2)c(C(=O)NC[C@@H]2[C@@H](O)[C@@H](O)[C@H](n3cnc4c(N)ncnc34)O2)cc1
Fc1c(C(=O)NC[C@@H]2[C@@H](O)[C@@H](O)[C@H](n3cnc4c(N)ncnc34)O2)c(-n2nccn2)ccc1
Fc1c(-n2nccn2)c(C(=O)NC[C@@H]2[C@@H](O)[C@@H](O)[C@H](n3cnc4c(N)ncnc34)O2)ccc1
Fc1c(C(=O)NC[C@@H]2[C@@H](O)[C@@H](O)[C@H](n3cnc4c(N)ncnc34)O2)cc(-n2nncc2)cc1
Fc1c(-n2ncnc2)ccc(C(=O)NC[C@@H]2[C@@H](O)[C@@H](O)[C@H](n3cnc4c(N)ncnc34)O2)c1
O[C@H]1[C@@H](O)[C@H](n2cnc3c(N)ncnc23)O[C@@H]1CNC(=O)c1ccc2S(=O)(=O)CCCc2c1
O[C@H]1[C@@H](O)[C@H](n2cnc3c(N)ncnc23)O[C@@H]1CNC(=O)c1ccc2CCCS(=O)(=O)c2c1
O[C@H]1[C@@H](O)[C@H](n2cnc3c(N)ncnc23)O[C@@H]1CNC(=O)c1cccc2CCCS(=O)(=O)c12
O[C@H]1[C@@H](O)[C@H](n2cnc3c(N)ncnc23)O[C@@H]1CNC(=O)c1cnc2OCCCc2c1
O[C@H]1[C@@H](O)[C@H](n2cnc3c(N)ncnc23)O[C@@H]1CNC(=O)c1ccnc2CCCOc12
O[C@H]1[C@@H](O)[C@H](n2cnc3c(N)ncnc23)O[C@@H]1CNC(=O)c1ncc2OCCCc2c1
O[C@H]1[C@@H](O)[C@H](n2cnc3c(N)ncnc23)O[C@@H]1CNC(=O)C1Cn2cc(C)nc2CC1
O[C@H]1[C@@H](O)[C@H](n2cnc3c(N)ncnc23)O[C@@H]1CNC(=O)C1CCn2cc(C)nc2C1
O[C@H]1[C@@H](O)[C@H](n2cnc3c(N)ncnc23)O[C@@H]1CNC(=O)C1CCn2c(C)ncc2C1
O[C@H]1[C@@H](O)[C@H](n2cnc3c(N)ncnc23)O[C@@H]1CNC(=O)C1Cn2c(C)ncc2CC1
O[C@H]1[C@@H](O)[C@H](n2cnc3c(N)ncnc23)O[C@@H]1CNC(=O)C1Cn2c(C)cnc2CC1
O[C@H]1[C@@H](O)[C@H](n2cnc3c(N)ncnc23)O[C@@H]1CNC(=O)C1CCn2c(C)cnc2C1
O[C@H]1[C@@H](O)[C@H](n2cnc3c(N)ncnc23)O[C@@H]1CNC(=O)CCc1nn(C)c(C)c1
O[C@H]1[C@@H](O)[C@H](n2cnc3c(N)ncnc23)O[C@@H]1CNC(=O)CCc1c(C)n(C)nc1
O[C@H]1[C@@H](O)[C@H](n2cnc3c(N)ncnc23)O[C@@H]1CNC(=O)CCc1c(C)nn(C)c1
O[C@H]1[C@@H](O)[C@H](n2cnc3c(N)ncnc23)O[C@@H]1CNC(=O)Cc1n(CC)nc(C)c1
O[C@H]1[C@@H](O)[C@H](n2cnc3c(N)ncnc23)O[C@@H]1CNC(=O)c1c(OC)nc(OC)c(C)c1
O[C@H]1[C@@H](O)[C@H](n2cnc3c(N)ncnc23)O[C@@H]1CNC(=O)C=Cc1c(C)n(-n2cnnc2)c(C)c1
S(=O)(=O)(NC[C@@H]1[C@@H](O)[C@@H](O)[C@H](n2cnc3c(N)ncnc23)O1)Cc1nc(C)sc1
O[C@H]1[C@@H](O)[C@H](n2cnc3c(N)ncnc23)O[C@@H]1CNC(=O)c1cnc(OC2CCC2)nc1
O[C@H]1[C@@H](O)[C@H](n2cnc3c(N)ncnc23)O[C@@H]1CNC(=O)c1ncnc(OC2CCC2)c1
O[C@H]1[C@@H](O)[C@H](n2cnc3c(N)ncnc23)O[C@@H]1CNC(=O)c1ncc(OC2CCC2)nc1
O[C@H]1[C@@H](O)[C@H](n2cnc3c(N)ncnc23)O[C@@H]1CNC(=O)c1nc(OC2CCC2)cnc1
O[C@H]1[C@@H](O)[C@H](n2cnc3c(N)ncnc23)O[C@@H]1CNC(=O)c1nc(OC2CCC2)ccn1
O[C@H]1[C@@H](O)[C@H](n2cnc3c(N)ncnc23)O[C@@H]1CNC(=O)c1c(OC2CCC2)nccn1
O[C@H]1[C@@H](O)[C@H](n2cnc3c(N)ncnc23)O[C@@H]1CNC(=O)c1nc(OC2CCC2)ncc1
O[C@H]1[C@@H](O)[C@H](n2cnc3c(N)ncnc23)O[C@@H]1CNC(=O)c1c(CC(OC)=O)n(C)cc1C
O[C@H]1[C@@H](O)[C@H](n2cnc3c(N)ncnc23)O[C@@H]1CNC(=O)c1nn(c(C)c1)C=1N(CC)C(=O)C=CC=1
S(=O)(=O)(C)c1ccc(CCC(=O)NC[C@@H]2[C@@H](O)[C@@H](O)[C@H](n3cnc4c(N)ncnc34)O2)cc1
S(=O)(=O)(CC)c1ccc(CC(=O)NC[C@@H]2[C@@H](O)[C@@H](O)[C@H](n3cnc4c(N)ncnc34)O2)cc1
S(=O)(=O)(CC)c1cc(CC(=O)NC[C@@H]2[C@@H](O)[C@@H](O)[C@H](n3cnc4c(N)ncnc34)O2)ccc1
S(=O)(=O)(CC)c1c(CC(=O)NC[C@@H]2[C@@H](O)[C@@H](O)[C@H](n3cnc4c(N)ncnc34)O2)cccc1
O[C@H]1[C@@H](O)[C@H](n2cnc3c(N)ncnc23)O[C@@H]1CNC(=O)c1ccc(N2C(=O)CC=N2)cc1
O[C@H]1[C@@H](O)[C@H](n2cnc3c(N)ncnc23)O[C@@H]1CNC(=O)CCc1c(OC)nccc1
O[C@H]1[C@@H](O)[C@H](n2cnc3c(N)ncnc23)O[C@@H]1CNC(=O)CCc1nc(OC)ccc1
O[C@H]1[C@@H](O)[C@H](n2cnc3c(N)ncnc23)O[C@@H]1CNC(=O)CCc1cnc(OC)cc1
O[C@H]1[C@@H](O)[C@H](n2cnc3c(N)ncnc23)O[C@@H]1CNC(=O)CCc1cc(OC)ncc1
O[C@H]1[C@@H](O)[C@H](n2cnc3c(N)ncnc23)O[C@@H]1CNC(=O)Cc1nc(OCC)ccc1
O[C@H]1[C@@H](O)[C@H](n2cnc3c(N)ncnc23)O[C@@H]1CNC(=O)CCc1c(OC)ccnc1
O[C@H]1[C@@H](O)[C@H](n2cnc3c(N)ncnc23)O[C@@H]1CNC(=O)CCc1c(OC)cccn1
O[C@H]1[C@@H](O)[C@H](n2cnc3c(N)ncnc23)O[C@@H]1CNC(=O)CCc1c(OC)cncc1
O[C@H]1[C@@H](O)[C@H](n2cnc3c(N)ncnc23)O[C@@H]1CNC(=O)CCc1cc(OC)cnc1
O[C@H]1[C@@H](O)[C@H](n2cnc3c(N)ncnc23)O[C@@H]1CNC(=O)Cc1ncc(OCC)cc1
O[C@H]1[C@@H](O)[C@H](n2cnc3c(N)ncnc23)O[C@@H]1CNC(=O)C1=Cn2nc(C3CC3)nc2C=C1
O[C@H]1[C@@H](O)[C@H](n2cnc3c(N)ncnc23)O[C@@H]1CNC(=O)C1=Cn2c(C3CC3)nnc2C=C1
O[C@H]1[C@@H](O)[C@H](n2cnc3c(N)ncnc23)O[C@@H]1CNC(=O)C=1C=Cn2c(C3CC3)nnc2C=1
[truncated: 1,495,370 more chars]
