# Supplementary material for: Parallel synthesis of 5′-amino-5′-deoxy-adenosine derivatives for focused chemical space exploration and their application as methyltransferase inhibitors
Source: RSC Med Chem. 2025 Aug 12;16(11):5395–418. doi: 10.1039/d5md00376h (PMC12412055; doi:10.1039/d5md00376h)
Supplement: MD-016-D5MD00376H-s002 [file MD-016-D5MD00376H-s002.zip › space_v2.smi]

Field_1.smiles
S(=O)(=O)(NC[C@@H]1[C@@H](O)[C@@H](O)[C@H](n2cnc3c(N)ncnc23)O1)c1ncc(C)cn1
S(=O)(=O)(NC[C@@H]1[C@@H](O)[C@@H](O)[C@H](n2cnc3c(N)ncnc23)O1)c1nnc(C)cc1
S(=O)(=O)(NC[C@@H]1[C@@H](O)[C@@H](O)[C@H](n2cnc3c(N)ncnc23)O1)c1ncc(C)nc1
S(=O)(=O)(NC[C@@H]1[C@@H](O)[C@@H](O)[C@H](n2cnc3c(N)ncnc23)O1)c1nc(C)cnc1
S(=O)(=O)(NC[C@@H]1[C@@H](O)[C@@H](O)[C@H](n2cnc3c(N)ncnc23)O1)c1c(C)nccn1
FC(F)(F)C(=O)NC(CC#N)C(=O)NC[C@@H]1[C@@H](O)[C@@H](O)[C@H](n2cnc3c(N)ncnc23)O1
O[C@H]1[C@@H](O)[C@H](n2cnc3c(N)ncnc23)O[C@@H]1CNC(=O)C1C2OC3(CN(CC4OCCC4)C(=O)C13)C=C2
S(=O)(=O)(N)c1ccc(C(=O)NC[C@@H]2[C@@H](O)[C@@H](O)[C@H](n3cnc4c(N)ncnc34)O2)cc1
S(=O)(=O)(NC[C@@H]1[C@@H](O)[C@@H](O)[C@H](n2cnc3c(N)ncnc23)O1)c1ccc(C(=O)N)cc1
S(=O)(=O)(N)c1cc(C(=O)NC[C@@H]2[C@@H](O)[C@@H](O)[C@H](n3cnc4c(N)ncnc34)O2)ccc1
S(=O)(=O)(N)c1c(C(=O)NC[C@@H]2[C@@H](O)[C@@H](O)[C@H](n3cnc4c(N)ncnc34)O2)cccc1
S(=O)(=O)(NC[C@@H]1[C@@H](O)[C@@H](O)[C@H](n2cnc3c(N)ncnc23)O1)c1cc(C(=O)N)ccc1
S(=O)(=O)(NC[C@@H]1[C@@H](O)[C@@H](O)[C@H](n2cnc3c(N)ncnc23)O1)Cc1nc(C)on1
S(=O)(=O)(NC[C@@H]1[C@@H](O)[C@@H](O)[C@H](n2cnc3c(N)ncnc23)O1)Cc1onc(C)n1
S(=O)(=O)(NC[C@@H]1[C@@H](O)[C@@H](O)[C@H](n2cnc3c(N)ncnc23)O1)Cc1oc(C)nn1
FC(F)(F)C(=O)N1CC(Cn2nnc(C(=O)NC[C@@H]3[C@@H](O)[C@@H](O)[C@H](n4cnc5c(N)ncnc45)O3)c2)OCC1
O[C@H]1[C@@H](O)[C@H](n2cnc3c(N)ncnc23)O[C@@H]1CNC(=O)CCc1onc(C2CN(C(=O)C)C2)n1
O[C@H]1[C@@H](O)[C@H](n2cnc3c(N)ncnc23)O[C@@H]1CNC(=O)c1nnn(C2COCC2)c1
O[C@H]1[C@@H](O)[C@H](n2cnc3c(N)ncnc23)O[C@@H]1CNC(=O)c1nn(C2COCC2)nc1
S(=O)(=O)(N(C)CC(=O)NC[C@@H]1[C@@H](O)[C@@H](O)[C@H](n2cnc3c(N)ncnc23)O1)c1ccc2N(C)C(=O)N(C)C(=O)c2c1
O[C@H]1[C@@H](O)[C@H](n2cnc3c(N)ncnc23)O[C@@H]1CNC(=O)C1N(C(=O)C)Cc2[nH]ncc2C1
O[C@H]1[C@@H](O)[C@H](n2cnc3c(N)ncnc23)O[C@@H]1CNC(=O)C1N(C(=O)C)Cc2nc[nH]c2C1
S(=O)(=O)(NC[C@@H]1[C@@H](O)[C@@H](O)[C@H](n2cnc3c(N)ncnc23)O1)CC1C(C#N)C1
S(=O)(=O)(NC[C@@H]1[C@@H](O)[C@@H](O)[C@H](n2cnc3c(N)ncnc23)O1)CC(C)C#N
S(=O)(=O)(NC[C@@H]1[C@@H](O)[C@@H](O)[C@H](n2cnc3c(N)ncnc23)O1)c1cc(O)cnc1
S(=O)(=O)(NC[C@@H]1[C@@H](O)[C@@H](O)[C@H](n2cnc3c(N)ncnc23)O1)c1n(C)nc(OC)c1
S(=O)(=O)(NC[C@@H]1[C@@H](O)[C@@H](O)[C@H](n2cnc3c(N)ncnc23)O1)c1c(OC)nn(C)c1
S(=O)(=O)(NC(C(=O)NC[C@@H]1[C@@H](O)[C@@H](O)[C@H](n2cnc3c(N)ncnc23)O1)C(C)(C)C)C
S(=O)(=O)(NC(CC(C)C)C(=O)NC[C@@H]1[C@@H](O)[C@@H](O)[C@H](n2cnc3c(N)ncnc23)O1)C
S(=O)(=O)(NC(C(C)C)C(=O)NC[C@@H]1[C@@H](O)[C@@H](O)[C@H](n2cnc3c(N)ncnc23)O1)CC
S(C)C1(C(=O)NC[C@@H]2[C@@H](O)[C@@H](O)[C@H](n3cnc4c(N)ncnc34)O2)CN(C(=O)C)C1
O[C@H]1[C@@H](O)[C@H](n2cnc3c(N)ncnc23)O[C@@H]1CNC(=O)C=CC=1C(=O)N(C)C(=O)N(C)C=1
S(=O)(=O)(NC(C(C)CC)C(=O)NC[C@@H]1[C@@H](O)[C@@H](O)[C@H](n2cnc3c(N)ncnc23)O1)C
O[C@H]1[C@@H](O)[C@H](n2cnc3c(N)ncnc23)O[C@@H]1CNC(=O)C1N(C(=O)C)CCSC1
O[C@H]1[C@@H](O)[C@H](n2cnc3c(N)ncnc23)O[C@@H]1CNC(=O)C1N(C(=O)C)CCc2[nH]ncc12
O[C@H]1[C@@H](O)[C@H](n2cnc3c(N)ncnc23)O[C@@H]1CNC(=O)C1N(C(=O)C)CCc2cn[nH]c12
O[C@H]1[C@@H](O)[C@H](n2cnc3c(N)ncnc23)O[C@@H]1CNC(=O)C1N(C(=O)C)CCc2[nH]cnc12
S(=O)(=O)(CC)c1c(OCC(=O)NC[C@@H]2[C@@H](O)[C@@H](O)[C@H](n3cnc4c(N)ncnc34)O2)n(C)nc1
O[C@H]1[C@@H](O)[C@H](n2cnc3c(N)ncnc23)O[C@@H]1CNC(=O)c1cn(C2CS(=O)(=O)CC2)nc1
S(=O)(=O)(NC[C@@H]1[C@@H](O)[C@@H](O)[C@H](n2cnc3c(N)ncnc23)O1)C1CC1
O[C@H]1[C@@H](O)[C@H](n2cnc3c(N)ncnc23)O[C@@H]1CNC(=O)C1S(=O)(=O)C2CCC1C2
O[C@H]1[C@@H](O)[C@H](n2cnc3c(N)ncnc23)O[C@@H]1CNC(=O)Cc1[nH]ccn1
O[C@H]1[C@@H](O)[C@H](n2cnc3c(N)ncnc23)O[C@@H]1CNC(=O)Cc1c[nH]nc1
O[C@H]1[C@@H](O)[C@H](n2cnc3c(N)ncnc23)O[C@@H]1CNC(=O)Cc1[nH]cnc1
O[C@H]1[C@@H](O)[C@H](n2cnc3c(N)ncnc23)O[C@@H]1CNC(=O)Cc1[nH]ncc1
S(=O)(=O)(NC[C@@H]1[C@@H](O)[C@@H](O)[C@H](n2cnc3c(N)ncnc23)O1)CCCCCO
S(=O)(=O)(NC[C@@H]1[C@@H](O)[C@@H](O)[C@H](n2cnc3c(N)ncnc23)O1)CCn1cncc1
S(=O)(=O)(NC[C@@H]1[C@@H](O)[C@@H](O)[C@H](n2cnc3c(N)ncnc23)O1)CCn1nccc1
O[C@H]1[C@@H](O)[C@H](n2cnc3c(N)ncnc23)O[C@@H]1CNC(=O)C(C(C)(C)C)N1C(=O)NCC1=O
O[C@H]1[C@@H](O)[C@H](n2cnc3c(N)ncnc23)O[C@@H]1CNC(=O)CC1N(CC(C)C)C(=O)NC1=O
FC(F)(F)C(=O)N1CC(C(=O)NC[C@@H]2[C@@H](O)[C@@H](O)[C@H](n3cnc4c(N)ncnc34)O2)S(=O)(=O)C(C)(C)C1
O[C@H]1[C@@H](O)[C@H](n2cnc3c(N)ncnc23)O[C@@H]1CNC(=O)C1C(C(OC)=O)C2OC1CC2
O[C@H]1[C@@H](O)[C@H](n2cnc3c(N)ncnc23)O[C@@H]1CNC(=O)C1OC(C(OC)=O)C(C)C1
S(=O)(=O)(CC(=O)NC[C@@H]1[C@@H](O)[C@@H](O)[C@H](n2cnc3c(N)ncnc23)O1)C12CC(C1)C2
S(=O)(=O)(C)C1(CC(=O)NC[C@@H]2[C@@H](O)[C@@H](O)[C@H](n3cnc4c(N)ncnc34)O2)CC1
S(=O)(=O)(C)C12CC(C(=O)NC[C@@H]3[C@@H](O)[C@@H](O)[C@H](n4cnc5c(N)ncnc45)O3)(C1)C2
S(=O)(=O)(C)C1(C(=O)NC[C@@H]2[C@@H](O)[C@@H](O)[C@H](n3cnc4c(N)ncnc34)O2)CCC1
O[C@H]1[C@@H](O)[C@H](n2cnc3c(N)ncnc23)O[C@@H]1CNC(=O)CC1S(=O)(=O)CCC1
O[C@H]1[C@@H](O)[C@H](n2cnc3c(N)ncnc23)O[C@@H]1CNC(=O)C1S(=O)(=O)CCCC1
O[C@H]1[C@@H](O)[C@H](n2cnc3c(N)ncnc23)O[C@@H]1CNC(=O)C1(C)S(=O)(=O)CCC1
S(=O)(=O)(NC[C@@H]1[C@@H](O)[C@@H](O)[C@H](n2cnc3c(N)ncnc23)O1)CC1=NOC(C)C1
S(=O)(=O)(C)C1(C(=O)NC[C@@H]2[C@@H](O)[C@@H](O)[C@H](n3cnc4c(N)ncnc34)O2)CCN(C(=O)C(F)(F)F)CC1
O[C@H]1[C@@H](O)[C@H](n2cnc3c(N)ncnc23)O[C@@H]1CNC(=O)c1ccc(N2S(=O)(=O)NCC2)cc1
O[C@H]1[C@@H](O)[C@H](n2cnc3c(N)ncnc23)O[C@@H]1CNC(=O)C12OCC(C(OC)=O)C(C1)C2
O[C@H]1[C@@H](O)[C@H](n2cnc3c(N)ncnc23)O[C@@H]1CNC(=O)C1OCC(C(OC)=O)CC1
O[C@H]1[C@@H](O)[C@H](n2cnc3c(N)ncnc23)O[C@@H]1CNC(=O)c1nnn2CCOCc12
O[C@H]1[C@@H](O)[C@H](n2cnc3c(N)ncnc23)O[C@@H]1CNC(=O)c1n2CCOCc2nn1
S(=O)(=O)(NC[C@@H]1[C@@H](O)[C@@H](O)[C@H](n2cnc3c(N)ncnc23)O1)C1(C#C)CC1
S(CC(=O)NC[C@@H]1[C@@H](O)[C@@H](O)[C@H](n2cnc3c(N)ncnc23)O1)C1NC(=O)CC1
FCC(=O)NC[C@@H]1[C@@H](O)[C@@H](O)[C@H](n2cnc3c(N)ncnc23)O1
O[C@H]1[C@@H](O)[C@H](n2cnc3c(N)ncnc23)O[C@@H]1CNC(=O)C1(C(OC)=O)CCOCC1
S(=O)(=O)(N)c1cc(OC)c(C(=O)NC[C@@H]2[C@@H](O)[C@@H](O)[C@H](n3cnc4c(N)ncnc34)O2)cc1
S(=O)(=O)(N)c1cc(C(=O)NC[C@@H]2[C@@H](O)[C@@H](O)[C@H](n3cnc4c(N)ncnc34)O2)c(OC)cc1
S(=O)(=O)(N)c1c(OC)cc(C(=O)NC[C@@H]2[C@@H](O)[C@@H](O)[C@H](n3cnc4c(N)ncnc34)O2)cc1
S(=O)(=O)(N)c1c(OC)ccc(C(=O)NC[C@@H]2[C@@H](O)[C@@H](O)[C@H](n3cnc4c(N)ncnc34)O2)c1
S(=O)(=O)(N)c1c(C(=O)NC[C@@H]2[C@@H](O)[C@@H](O)[C@H](n3cnc4c(N)ncnc34)O2)ccc(OC)c1
S(=O)(=O)(N)c1c(C(=O)NC[C@@H]2[C@@H](O)[C@@H](O)[C@H](n3cnc4c(N)ncnc34)O2)c(OC)ccc1
S(=O)(=O)(NC[C@@H]1[C@@H](O)[C@@H](O)[C@H](n2cnc3c(N)ncnc23)O1)c1cc(C(=O)N)c(OC)cc1
S(=O)(=O)(NC[C@@H]1[C@@H](O)[C@@H](O)[C@H](n2cnc3c(N)ncnc23)O1)c1c(OC)ccc(C(=O)N)c1
O[C@H]1[C@@H](O)[C@H](n2cnc3c(N)ncnc23)O[C@@H]1CNC(=O)C1(C(OC)=O)COCCC1
O[C@H]1[C@@H](O)[C@H](n2cnc3c(N)ncnc23)O[C@@H]1CNC(=O)C1(C(OCC)=O)COCC1
O[C@H]1[C@@H](O)[C@H](n2cnc3c(N)ncnc23)O[C@@H]1CNC(=O)CCC(OCCOC)=O
O[C@H]1[C@@H](O)[C@H](n2cnc3c(N)ncnc23)O[C@@H]1CNC(=O)C1(C)N(C(=O)C(=O)C)CCC1
O[C@H]1[C@@H](O)[C@H](n2cnc3c(N)ncnc23)O[C@@H]1CNC(=O)c1nc(N2CCN(C(=O)C)CC2)oc1
O[C@H]1[C@@H](O)[C@H](n2cnc3c(N)ncnc23)O[C@@H]1CNC(=O)c1oc(N2CCN(C(=O)C)CC2)nc1
O[C@H]1[C@@H](O)[C@H](n2cnc3c(N)ncnc23)O[C@@H]1CNC(=O)c1oc(N2C(C(=O)N)CC2)cc1
O[C@H]1[C@@H](O)[C@H](n2cnc3c(N)ncnc23)O[C@@H]1CNC(=O)COCc1n(C)cnn1
O[C@H]1[C@@H](O)[C@H](n2cnc3c(N)ncnc23)O[C@@H]1CNC(=O)COCc1n(C)ncn1
O[C@H]1[C@@H](O)[C@H](n2cnc3c(N)ncnc23)O[C@@H]1CNC(=O)Cn1nnc(COC)c1
O[C@H]1[C@@H](O)[C@H](n2cnc3c(N)ncnc23)O[C@@H]1CNC(=O)C=1OC=C(OC)C(=O)C=1
O[C@H]1[C@@H](O)[C@H](n2cnc3c(N)ncnc23)O[C@@H]1CNC(=O)C1=C(OC)C(=O)C=CO1
O[C@H]1[C@@H](O)[C@H](n2cnc3c(N)ncnc23)O[C@@H]1CNC(=O)c1nn2CCS(=O)(=O)Cc2c1
O[C@H]1[C@@H](O)[C@H](n2cnc3c(N)ncnc23)O[C@@H]1CNC(=O)COC1(C=C)COC1
S(=O)(=O)(NC[C@@H]1[C@@H](O)[C@@H](O)[C@H](n2cnc3c(N)ncnc23)O1)c1cn(CCOC)nc1
S(=O)(=O)(NC[C@@H]1[C@@H](O)[C@@H](O)[C@H](n2cnc3c(N)ncnc23)O1)c1n(CCOC)ncc1
O[C@H]1[C@@H](O)[C@H](n2cnc3c(N)ncnc23)O[C@@H]1CNC(=O)c1[nH]cc2S(=O)(=O)CCc12
S(=O)(=O)(C)c1cn(CCOC(C)C(=O)NC[C@@H]2[C@@H](O)[C@@H](O)[C@H](n3cnc4c(N)ncnc34)O2)nc1
S(=O)(=O)(C)c1cn(CC(OCC)C(=O)NC[C@@H]2[C@@H](O)[C@@H](O)[C@H](n3cnc4c(N)ncnc34)O2)nc1
O[C@H]1[C@@H](O)[C@H](n2cnc3c(N)ncnc23)O[C@@H]1CNC(=O)c1n[nH]c2OCCc12
S(=O)(=O)(NC(C)C(=O)NC[C@@H]1[C@@H](O)[C@@H](O)[C@H](n2cnc3c(N)ncnc23)O1)c1c(C)onc1C
S(=O)(=O)(NC[C@@H]1[C@@H](O)[C@@H](O)[C@H](n2cnc3c(N)ncnc23)O1)c1n2CC(C)=[S+]c2nc1
O[C@H]1[C@@H](O)[C@H](n2cnc3c(N)ncnc23)O[C@@H]1CNC(=O)CC1C(=O)NC(C)=C(C(OC)=O)C1
S(=O)(=O)(NCCC(=O)NC[C@@H]1[C@@H](O)[C@@H](O)[C@H](n2cnc3c(N)ncnc23)O1)c1c(C)onc1C
S(=O)(=O)(CC(=O)NC[C@@H]1[C@@H](O)[C@@H](O)[C@H](n2cnc3c(N)ncnc23)O1)Cc1cn(C)nc1
S(=O)(=O)(CC(=O)NC[C@@H]1[C@@H](O)[C@@H](O)[C@H](n2cnc3c(N)ncnc23)O1)Cc1n(C)ncc1
O[C@H]1[C@@H](O)[C@H](n2cnc3c(N)ncnc23)O[C@@H]1CNC(=O)CCc1n2N=C(N(C)C)C=Cc2nn1
S(=O)(=O)(NC[C@@H]1[C@@H](O)[C@@H](O)[C@H](n2cnc3c(N)ncnc23)O1)CCOc1cn(C)nc1
O[C@H]1[C@@H](O)[C@H](n2cnc3c(N)ncnc23)O[C@@H]1CNC(=O)C1C(C(OC)=O)C=C1
O[C@H]1[C@@H](O)[C@H](n2cnc3c(N)ncnc23)O[C@@H]1CNC(=O)c1cnc(C#N)nc1
O[C@H]1[C@@H](O)[C@H](n2cnc3c(N)ncnc23)O[C@@H]1CNC(=O)c1ncc(C#N)cn1
O[C@H]1[C@@H](O)[C@H](n2cnc3c(N)ncnc23)O[C@@H]1CNC(=O)c1ncc(C#N)nc1
O[C@H]1[C@@H](O)[C@H](n2cnc3c(N)ncnc23)O[C@@H]1CNC(=O)c1nnc(C#N)cc1
O[C@H]1[C@@H](O)[C@H](n2cnc3c(N)ncnc23)O[C@@H]1CNC(=O)c1ncnc(C#N)c1
O[C@H]1[C@@H](O)[C@H](n2cnc3c(N)ncnc23)O[C@@H]1CNC(=O)c1nc(C#N)ncc1
O[C@H]1[C@@H](O)[C@H](n2cnc3c(N)ncnc23)O[C@@H]1CNC(=O)c1nc(C#N)ccn1
O[C@H]1[C@@H](O)[C@H](n2cnc3c(N)ncnc23)O[C@@H]1CNC(=O)c1c(C#N)cncn1
O[C@H]1[C@@H](O)[C@H](n2cnc3c(N)ncnc23)O[C@@H]1CNC(=O)C(=O)c1cn(C)nc1
O[C@H]1[C@@H](O)[C@H](n2cnc3c(N)ncnc23)O[C@@H]1CNC(=O)C(=O)c1ncn(C)c1
O[C@H]1[C@@H](O)[C@H](n2cnc3c(N)ncnc23)O[C@@H]1CNC(=O)C(=O)c1nn(C)cc1
O[C@H]1[C@@H](O)[C@H](n2cnc3c(N)ncnc23)O[C@@H]1CNC(=O)C(=O)c1n(C)cnc1
S(=O)(=O)(N(C)C)c1nc(CC)n(CC(=O)NC[C@@H]2[C@@H](O)[C@@H](O)[C@H](n3cnc4c(N)ncnc34)O2)c1
O[C@H]1[C@@H](O)[C@H](n2cnc3c(N)ncnc23)O[C@@H]1CNC(=O)C=1NC(=C(C)n2nccc2)ON=1
O[C@H]1[C@@H](O)[C@H](n2cnc3c(N)ncnc23)O[C@@H]1CNC(=O)C(NC(=O)C)Cn1ncc(C)c1
O[C@H]1[C@@H](O)[C@H](n2cnc3c(N)ncnc23)O[C@@H]1CNC(=O)C1(c2scnc2)NC(=O)NC1
O[C@H]1[C@@H](O)[C@H](n2cnc3c(N)ncnc23)O[C@@H]1CNC(=O)c1c(-c2nn(CC)nc2)nn[nH]1
S(=O)(=O)(NC[C@@H]1[C@@H](O)[C@@H](O)[C@H](n2cnc3c(N)ncnc23)O1)c1cc(C(OC)=O)[nH]c1
FC12C(C(=O)NC[C@@H]3[C@@H](O)[C@@H](O)[C@H](n4cnc5c(N)ncnc45)O3)(CN(C(=O)C)C1)COCC2
S(=O)(=O)(CC(F)(F)F)CC(=O)NC[C@@H]1[C@@H](O)[C@@H](O)[C@H](n2cnc3c(N)ncnc23)O1
O[C@H]1[C@@H](O)[C@H](n2cnc3c(N)ncnc23)O[C@@H]1CNC(=O)c1nnn(C2C(OCC)COC2)c1
O[C@H]1[C@@H](O)[C@H](n2cnc3c(N)ncnc23)O[C@@H]1CNC(=O)C(=O)NCc1ncccc1
O[C@H]1[C@@H](O)[C@H](n2cnc3c(N)ncnc23)O[C@@H]1CNC(=O)c1c(CC(=O)N)[nH]cc1C
S(=O)(=O)(NCC(=O)NC[C@@H]1[C@@H](O)[C@@H](O)[C@H](n2cnc3c(N)ncnc23)O1)c1ccccc1
FC(F)(CCn1nnnc1)C(=O)NC[C@@H]1[C@@H](O)[C@@H](O)[C@H](n2cnc3c(N)ncnc23)O1
S(=O)(=O)(NC[C@@H]1[C@@H](O)[C@@H](O)[C@H](n2cnc3c(N)ncnc23)O1)CCN1C(=O)OC(C2CC2)=N1
S(=O)(=O)(NC[C@@H]1[C@@H](O)[C@@H](O)[C@H](n2cnc3c(N)ncnc23)O1)CCN1C(=O)OC(CC)=N1
S(=O)(=O)(NC[C@@H]1[C@@H](O)[C@@H](O)[C@H](n2cnc3c(N)ncnc23)O1)C1CC2OC1C1CC21
O[C@H]1[C@@H](O)[C@H](n2cnc3c(N)ncnc23)O[C@@H]1CNC(=O)C(=O)C1CC1
O[C@H]1[C@@H](O)[C@H](n2cnc3c(N)ncnc23)O[C@@H]1CNC(=O)C(=O)CC
O[C@H]1[C@@H](O)[C@H](n2cnc3c(N)ncnc23)O[C@@H]1CNC(=O)C(C(C)C)n1nnnc1
O[C@H]1[C@@H](O)[C@H](n2cnc3c(N)ncnc23)O[C@@H]1CNC(=O)C1C(CCn2nnnc2)C1
O[C@H]1[C@@H](O)[C@H](n2cnc3c(N)ncnc23)O[C@@H]1CNC(=O)C(C)CCn1nnnc1
O[C@H]1[C@@H](O)[C@H](n2cnc3c(N)ncnc23)O[C@@H]1CNC(=O)C=1NC(C2OC(C)CC2)=NC(=O)C=1
O[C@H]1[C@@H](O)[C@H](n2cnc3c(N)ncnc23)O[C@@H]1CNC(=O)C=1C(=O)N=C(C2OC(C)CC2)NC=1
O[C@H]1[C@@H](O)[C@H](n2cnc3c(N)ncnc23)O[C@@H]1CNC(=O)c1nc2[nH]nnc2cc1
O[C@H]1[C@@H](O)[C@H](n2cnc3c(N)ncnc23)O[C@@H]1CNC(=O)c1ccnc2[nH]nnc12
O[C@H]1[C@@H](O)[C@H](n2cnc3c(N)ncnc23)O[C@@H]1CNC(=O)c1[nH]nc2nccnc12
FC(F)(F)C(=O)NC12CC(C(=O)NC[C@@H]3[C@@H](O)[C@@H](O)[C@H](n4cnc5c(N)ncnc45)O3)(OC1)C2
O[C@H]1[C@@H](O)[C@H](n2cnc3c(N)ncnc23)O[C@@H]1CNC(=O)c1ncc2n[nH]cc2n1
O[C@H]1[C@@H](O)[C@H](n2cnc3c(N)ncnc23)O[C@@H]1CNC(=O)c1[nH]c2ncncc2n1
O[C@H]1[C@@H](O)[C@H](n2cnc3c(N)ncnc23)O[C@@H]1CNC(=O)c1ncnc2n[nH]cc12
O[C@H]1[C@@H](O)[C@H](n2cnc3c(N)ncnc23)O[C@@H]1CNC(=O)c1nccc2[nH]nnc12
O[C@H]1[C@@H](O)[C@H](n2cnc3c(N)ncnc23)O[C@@H]1CNC(=O)c1n[nH]c2ncncc12
O[C@H]1[C@@H](O)[C@H](n2cnc3c(N)ncnc23)O[C@@H]1CNC(=O)c1ncnc2[nH]cnc12
O[C@H]1[C@@H](O)[C@H](n2cnc3c(N)ncnc23)O[C@@H]1CNC(=O)c1noc(CCNC(=O)C)c1
O[C@H]1[C@@H](O)[C@H](n2cnc3c(N)ncnc23)O[C@@H]1CNC(=O)CN1C(=O)c2c(C(OCC)=O)noc2N=C1
S(=O)(=O)(NC[C@@H]1[C@@H](O)[C@@H](O)[C@H](n2cnc3c(N)ncnc23)O1)C1COC2CC1C2
S(=O)(=O)(NC[C@@H]1[C@@H](O)[C@@H](O)[C@H](n2cnc3c(N)ncnc23)O1)C1CC(OC)C1
S(=O)(=O)(NC[C@@H]1[C@@H](O)[C@@H](O)[C@H](n2cnc3c(N)ncnc23)O1)C1CC2OCCC12
S(=O)(=O)(NC[C@@H]1[C@@H](O)[C@@H](O)[C@H](n2cnc3c(N)ncnc23)O1)C1CC(C)OC1
S(=O)(=O)(NC[C@@H]1[C@@H](O)[C@@H](O)[C@H](n2cnc3c(N)ncnc23)O1)C1C(C)OCC1
S(=O)(=O)(NC[C@@H]1[C@@H](O)[C@@H](O)[C@H](n2cnc3c(N)ncnc23)O1)C1C(OC)CC1
O[C@H]1[C@@H](O)[C@H](n2cnc3c(N)ncnc23)O[C@@H]1CNC(=O)C(OC)Cc1[nH]ccn1
O[C@H]1[C@@H](O)[C@H](n2cnc3c(N)ncnc23)O[C@@H]1CNC(=O)C(OC)Cc1c[nH]nc1
O[C@H]1[C@@H](O)[C@H](n2cnc3c(N)ncnc23)O[C@@H]1CNC(=O)C(OC)Cc1[nH]ncc1
O[C@H]1[C@@H](O)[C@H](n2cnc3c(N)ncnc23)O[C@@H]1CNC(=O)C(OC)Cc1[nH]cnc1
O[C@H]1[C@@H](O)[C@H](n2cnc3c(N)ncnc23)O[C@@H]1CNC(=O)CN1C(=O)N(CCCC)C(=O)CC1=O
O[C@H]1[C@@H](O)[C@H](n2cnc3c(N)ncnc23)O[C@@H]1CNC(=O)C1(NC(=O)N)CCCC1
O[C@H]1[C@@H](O)[C@H](n2cnc3c(N)ncnc23)O[C@@H]1CNC(=O)C=1NC(COC2CCC2)=NC(=O)C=1
O[C@H]1[C@@H](O)[C@H](n2cnc3c(N)ncnc23)O[C@@H]1CNC(=O)C=1C(=O)N=C(COC2CCC2)NC=1
O[C@H]1[C@@H](O)[C@H](n2cnc3c(N)ncnc23)O[C@@H]1CNC(=O)C=1NC(C2(OC)CCC2)=NC(=O)C=1
O[C@H]1[C@@H](O)[C@H](n2cnc3c(N)ncnc23)O[C@@H]1CNC(=O)C=1C(=O)N=C(C2(OC)CCC2)NC=1
O[C@H]1[C@@H](O)[C@H](n2cnc3c(N)ncnc23)O[C@@H]1CNC(=O)C=1NC(CC2OCCC2)=NC(=O)C=1
O[C@H]1[C@@H](O)[C@H](n2cnc3c(N)ncnc23)O[C@@H]1CNC(=O)C=1C(=O)N=C(CC2OCCC2)NC=1
O[C@H]1[C@@H](O)[C@H](n2cnc3c(N)ncnc23)O[C@@H]1CNC(=O)C=1NC(C2OCCCC2)=NC(=O)C=1
O[C@H]1[C@@H](O)[C@H](n2cnc3c(N)ncnc23)O[C@@H]1CNC(=O)C=1C(=O)N=C(C2OCCCC2)NC=1
O[C@H]1[C@@H](O)[C@H](n2cnc3c(N)ncnc23)O[C@@H]1CNC(=O)C=1NC(C2(C)OCCC2)=NC(=O)C=1
O[C@H]1[C@@H](O)[C@H](n2cnc3c(N)ncnc23)O[C@@H]1CNC(=O)C=1C(=O)N=C(C2(C)OCCC2)NC=1
S(=O)(=O)(NO)c1cc(C(=O)NC[C@@H]2[C@@H](O)[C@@H](O)[C@H](n3cnc4c(N)ncnc34)O2)ccc1
O[C@H]1[C@@H](O)[C@H](n2cnc3c(N)ncnc23)O[C@@H]1CNC(=O)C(=O)c1ncc(C)nc1
O[C@H]1[C@@H](O)[C@H](n2cnc3c(N)ncnc23)O[C@@H]1CNC(=O)C(=O)c1c(C)ncnc1
O[C@H]1[C@@H](O)[C@H](n2cnc3c(N)ncnc23)O[C@@H]1CNC(=O)C(=O)c1c(C)nccn1
S(=O)(=O)(NC[C@@H]1[C@@H](O)[C@@H](O)[C@H](n2cnc3c(N)ncnc23)O1)C1CCOCC1
S(=O)(=O)(NC[C@@H]1[C@@H](O)[C@@H](O)[C@H](n2cnc3c(N)ncnc23)O1)CC12COC(C1)C2
S(=O)(=O)(NC[C@@H]1[C@@H](O)[C@@H](O)[C@H](n2cnc3c(N)ncnc23)O1)CC12OCC(C1)C2
S(=O)(=O)(NC[C@@H]1[C@@H](O)[C@@H](O)[C@H](n2cnc3c(N)ncnc23)O1)CCOC1CC1
S(=O)(=O)(NC[C@@H]1[C@@H](O)[C@@H](O)[C@H](n2cnc3c(N)ncnc23)O1)CC1(OC)CC1
S(=O)(=O)(NC[C@@H]1[C@@H](O)[C@@H](O)[C@H](n2cnc3c(N)ncnc23)O1)C1(COC)CC1
S(=O)(=O)(NC[C@@H]1[C@@H](O)[C@@H](O)[C@H](n2cnc3c(N)ncnc23)O1)C1(CC)COC1
S(=O)(=O)(NC[C@@H]1[C@@H](O)[C@@H](O)[C@H](n2cnc3c(N)ncnc23)O1)CC1OCCC1
S(=O)(=O)(NC[C@@H]1[C@@H](O)[C@@H](O)[C@H](n2cnc3c(N)ncnc23)O1)C1COCCC1
O[C@H]1[C@@H](O)[C@H](n2cnc3c(N)ncnc23)O[C@@H]1CNC(=O)COC1C(C)(C)S(=O)(=O)CC1
S(=O)(=O)(C(C)C(=O)NC[C@@H]1[C@@H](O)[C@@H](O)[C@H](n2cnc3c(N)ncnc23)O1)C1CCOCC1
S(=O)(=O)(CC1OCCC1)C(C)C(=O)NC[C@@H]1[C@@H](O)[C@@H](O)[C@H](n2cnc3c(N)ncnc23)O1
O[C@H]1[C@@H](O)[C@H](n2cnc3c(N)ncnc23)O[C@@H]1CNC(=O)c1n[nH]c(C2CN(C(=O)C)C2)c1
O[C@H]1[C@@H](O)[C@H](n2cnc3c(N)ncnc23)O[C@@H]1CNC(=O)c1c(C2CN(C(=O)C)C2)[nH]nc1
O[C@H]1[C@@H](O)[C@H](n2cnc3c(N)ncnc23)O[C@@H]1CNC(=O)CN(C)C(=O)CNC(=O)OC(C)(C)C
S(=O)(=O)([O-])c1ccc(OCC(=O)NC[C@@H]2[C@@H](O)[C@@H](O)[C@H](n3cnc4c(N)ncnc34)O2)cc1
O[C@H]1[C@@H](O)[C@H](n2cnc3c(N)ncnc23)O[C@@H]1CNC(=O)c1cnn2C(N)=CC=Nc12
O[C@H]1[C@@H](O)[C@H](n2cnc3c(N)ncnc23)O[C@@H]1CNC(=O)C1N(C(=O)C)C(C)(C)OC1
O[C@H]1[C@@H](O)[C@H](n2cnc3c(N)ncnc23)O[C@@H]1CNC(=O)C1C2(OCC1)CCS(=O)(=O)CC2
O[C@H]1[C@@H](O)[C@H](n2cnc3c(N)ncnc23)O[C@@H]1CNC(=O)c1cnc2NC(=O)NC(=O)c2c1
FC(C(=O)NC[C@@H]1[C@@H](O)[C@@H](O)[C@H](n2cnc3c(N)ncnc23)O1)C1COC1
S(=O)(=O)(NC[C@@H]1[C@@H](O)[C@@H](O)[C@H](n2cnc3c(N)ncnc23)O1)c1ccc2OCCNC(=O)c2c1
FC1C(C(=O)NC[C@@H]2[C@@H](O)[C@@H](O)[C@H](n3cnc4c(N)ncnc34)O2)COC1
O[C@H]1[C@@H](O)[C@H](n2cnc3c(N)ncnc23)O[C@@H]1CNC(=O)c1nc(C23COCC2C3)on1
O[C@H]1[C@@H](O)[C@H](n2cnc3c(N)ncnc23)O[C@@H]1CNC(=O)CN1C(=O)OCC21CC2
O[C@H]1[C@@H](O)[C@H](n2cnc3c(N)ncnc23)O[C@@H]1CNC(=O)C1(N2C(=O)OCC2)CC1
O[C@H]1[C@@H](O)[C@H](n2cnc3c(N)ncnc23)O[C@@H]1CNC(=O)C(=O)N1CC(=O)Nc2ccccc12
O[C@H]1[C@@H](O)[C@H](n2cnc3c(N)ncnc23)O[C@@H]1CNC(=O)CN1C(=O)C(=O)Nc2ccccc12
S(=O)(=O)(NC[C@@H]1[C@@H](O)[C@@H](O)[C@H](n2cnc3c(N)ncnc23)O1)c1nn(CC(F)F)nc1
FCC1(C(=O)NC[C@@H]2[C@@H](O)[C@@H](O)[C@H](n3cnc4c(N)ncnc34)O2)COC1
FCCOCC(=O)NC[C@@H]1[C@@H](O)[C@@H](O)[C@H](n2cnc3c(N)ncnc23)O1
FC(F)(C(=O)NC[C@@H]1[C@@H](O)[C@@H](O)[C@H](n2cnc3c(N)ncnc23)O1)c1nn(C)nn1
FC(F)(C(=O)NC[C@@H]1[C@@H](O)[C@@H](O)[C@H](n2cnc3c(N)ncnc23)O1)c1n(C)nnn1
O[C@H]1[C@@H](O)[C@H](n2cnc3c(N)ncnc23)O[C@@H]1CNC(=O)CCOCCOCCC(OC)=O
S(=O)(=O)(NCC(=O)NC[C@@H]1[C@@H](O)[C@@H](O)[C@H](n2cnc3c(N)ncnc23)O1)c1ccc(OC)cc1
S(=O)(=O)(NC[C@@H]1[C@@H](O)[C@@H](O)[C@H](n2cnc3c(N)ncnc23)O1)c1ccc(OCC(=O)NC)cc1
O[C@H]1[C@@H](O)[C@H](n2cnc3c(N)ncnc23)O[C@@H]1CNC(=O)c1c(n(C)nc1)-n1cnnc1
O[C@H]1[C@@H](O)[C@H](n2cnc3c(N)ncnc23)O[C@@H]1CNC(=O)c1nc(N2CC(=O)N(C)CC2)ccc1
O[C@H]1[C@@H](O)[C@H](n2cnc3c(N)ncnc23)O[C@@H]1CNC(=O)c1nn(-c2nnn(C)c2)cc1
O[C@H]1[C@@H](O)[C@H](n2cnc3c(N)ncnc23)O[C@@H]1CNC(=O)c1n2CCCNc2nn1
O[C@H]1[C@@H](O)[C@H](n2cnc3c(N)ncnc23)O[C@@H]1CNC(=O)C(C)C1C(=O)NC(=O)S1
O[C@H]1[C@@H](O)[C@H](n2cnc3c(N)ncnc23)O[C@@H]1CNC(=O)C1CN(c2scnn2)C1
O[C@H]1[C@@H](O)[C@H](n2cnc3c(N)ncnc23)O[C@@H]1CNC(=O)C=CC=1C(=O)N=C(C)NC=1
O[C@H]1[C@@H](O)[C@H](n2cnc3c(N)ncnc23)O[C@@H]1CNC(=O)C1CCC(N2C(=O)C(=O)NC=C2)CC1
O[C@H]1[C@@H](O)[C@H](n2cnc3c(N)ncnc23)O[C@@H]1CNC(=O)c1nn(C)c(N)c1
O[C@H]1[C@@H](O)[C@H](n2cnc3c(N)ncnc23)O[C@@H]1CNC(=O)c1c(N)nn(C)c1
O[C@H]1[C@@H](O)[C@H](n2cnc3c(N)ncnc23)O[C@@H]1CNC(=O)c1c(N)cn(C)n1
O[C@H]1[C@@H](O)[C@H](n2cnc3c(N)ncnc23)O[C@@H]1CNC(=O)c1n(C)nc(N)c1
O[C@H]1[C@@H](O)[C@H](n2cnc3c(N)ncnc23)O[C@@H]1CNC(=O)c1n(C)cc(N)n1
O[C@H]1[C@@H](O)[C@H](n2cnc3c(N)ncnc23)O[C@@H]1CNC(=O)c1c(N)n(C)nc1
O[C@H]1[C@@H](O)[C@H](n2cnc3c(N)ncnc23)O[C@@H]1CNC(=O)c1c(N)n(C)cn1
O[C@H]1[C@@H](O)[C@H](n2cnc3c(N)ncnc23)O[C@@H]1CNC(=O)c1n(C)c(N)nc1
O[C@H]1[C@@H](O)[C@H](n2cnc3c(N)ncnc23)O[C@@H]1CNC(=O)c1n(C)c(N)cn1
O[C@H]1[C@@H](O)[C@H](n2cnc3c(N)ncnc23)O[C@@H]1CNC(=O)c1n(C)cnc1N
O[C@H]1[C@@H](O)[C@H](n2cnc3c(N)ncnc23)O[C@@H]1CNC(=O)c1n(C)ncc1N
S(=O)(=O)(NC[C@@H]1[C@@H](O)[C@@H](O)[C@H](n2cnc3c(N)ncnc23)O1)CC=C
S(=O)(=O)(C)C(C)C=CC(=O)NC[C@@H]1[C@@H](O)[C@@H](O)[C@H](n2cnc3c(N)ncnc23)O1
S(=O)(=O)(CC=C)C(C)C(=O)NC[C@@H]1[C@@H](O)[C@@H](O)[C@H](n2cnc3c(N)ncnc23)O1
O[C@H]1[C@@H](O)[C@H](n2cnc3c(N)ncnc23)O[C@@H]1CNC(=O)c1nc(C(NC(=O)C)C)on1
FC(=CCNC(=O)C)C(=O)NC[C@@H]1[C@@H](O)[C@@H](O)[C@H](n2cnc3c(N)ncnc23)O1
S=C1SCC(C(=O)NC[C@@H]2[C@@H](O)[C@@H](O)[C@H](n3cnc4c(N)ncnc34)O2)N1
O[C@H]1[C@@H](O)[C@H](n2cnc3c(N)ncnc23)O[C@@H]1CNC(=O)C1C(C)=Nn2cnnc2S1
O[C@H]1[C@@H](O)[C@H](n2cnc3c(N)ncnc23)O[C@@H]1CNC(=O)c1c(C)nn2C=CNC(=O)c12
O[C@H]1[C@@H](O)[C@H](n2cnc3c(N)ncnc23)O[C@@H]1CNC(=O)c1c(CCOC)n(C)nn1
O[C@H]1[C@@H](O)[C@H](n2cnc3c(N)ncnc23)O[C@@H]1CNC(=O)C=CC1CS(=O)(=O)CC1
O[C@H]1[C@@H](O)[C@H](n2cnc3c(N)ncnc23)O[C@@H]1CNC(=O)C(=C)C1CS(=O)(=O)CC1
S(=O)(=O)(C)CCC=CC(=O)NC[C@@H]1[C@@H](O)[C@@H](O)[C@H](n2cnc3c(N)ncnc23)O1
S(=O)(=O)(C)CCC(=C)C(=O)NC[C@@H]1[C@@H](O)[C@@H](O)[C@H](n2cnc3c(N)ncnc23)O1
O[C@H]1[C@@H](O)[C@H](n2cnc3c(N)ncnc23)O[C@@H]1CNC(=O)c1c(NC(=O)COC)nn(C)c1
S(=O)(=O)(NC[C@@H]1[C@@H](O)[C@@H](O)[C@H](n2cnc3c(N)ncnc23)O1)CCOCCOc1cn(C)nc1
O[C@H]1[C@@H](O)[C@H](n2cnc3c(N)ncnc23)O[C@@H]1CNC(=O)CC1=Nn2cnnc2SC1
O[C@H]1[C@@H](O)[C@H](n2cnc3c(N)ncnc23)O[C@@H]1CNC(=O)CN(CC(=O)N)c1ccccc1
O[C@H]1[C@@H](O)[C@H](n2cnc3c(N)ncnc23)O[C@@H]1CNC(=O)CN(C(=O)C)c1c([N+](=O)[O-])c(C)[nH]n1
S(=O)(=O)(NC[C@@H]1[C@@H](O)[C@@H](O)[C@H](n2cnc3c(N)ncnc23)O1)Cc1[nH]ccn1
S(=O)(=O)(NC[C@@H]1[C@@H](O)[C@@H](O)[C@H](n2cnc3c(N)ncnc23)O1)Cc1[nH]cnc1
S(=O)(=O)(NC[C@@H]1[C@@H](O)[C@@H](O)[C@H](n2cnc3c(N)ncnc23)O1)Cc1[nH]ncc1
O[C@H]1[C@@H](O)[C@H](n2cnc3c(N)ncnc23)O[C@@H]1CNC(=O)Cc1ccc(CC2C(=O)NC(=O)N2)cc1
O[C@H]1[C@@H](O)[C@H](n2cnc3c(N)ncnc23)O[C@@H]1CNC(=O)Cn1c(NC(=O)C)c(C#N)cn1
O[C@H]1[C@@H](O)[C@H](n2cnc3c(N)ncnc23)O[C@@H]1CNC(=O)C(=O)Cc1ncc(C(OC)=O)cc1
S(=O)(=O)(C)CCc1nn(C)c(C(=O)NC[C@@H]2[C@@H](O)[C@@H](O)[C@H](n3cnc4c(N)ncnc34)O2)c1
S(=O)(=O)(C)CCc1n(C)ncc1C(=O)NC[C@@H]1[C@@H](O)[C@@H](O)[C@H](n2cnc3c(N)ncnc23)O1
O[C@H]1[C@@H](O)[C@H](n2cnc3c(N)ncnc23)O[C@@H]1CNC(=O)C(=O)COC(C)C
O[C@H]1[C@@H](O)[C@H](n2cnc3c(N)ncnc23)O[C@@H]1CNC(=O)C(=O)C1C(C)OCC1
O[C@H]1[C@@H](O)[C@H](n2cnc3c(N)ncnc23)O[C@@H]1CNC(=O)C(=O)C(OCC)C
O[C@H]1[C@@H](O)[C@H](n2cnc3c(N)ncnc23)O[C@@H]1CNC(=O)C(=O)C(OC)CC
O[C@H]1[C@@H](O)[C@H](n2cnc3c(N)ncnc23)O[C@@H]1CNC(=O)c1[nH]c(CC)nn1
O[C@H]1[C@@H](O)[C@H](n2cnc3c(N)ncnc23)O[C@@H]1CNC(=O)c1c(CC)[nH]nn1
O[C@H]1[C@@H](O)[C@H](n2cnc3c(N)ncnc23)O[C@@H]1CNC(=O)COCC(=O)NCc1cnccc1
O[C@H]1[C@@H](O)[C@H](n2cnc3c(N)ncnc23)O[C@@H]1CNC(=O)c1nc(N)nc(C)c1
O[C@H]1[C@@H](O)[C@H](n2cnc3c(N)ncnc23)O[C@@H]1CNC(=O)c1nc(C)c(N)nc1
O[C@H]1[C@@H](O)[C@H](n2cnc3c(N)ncnc23)O[C@@H]1CNC(=O)c1nc(N)c(C)nc1
O[C@H]1[C@@H](O)[C@H](n2cnc3c(N)ncnc23)O[C@@H]1CNC(=O)c1c(C)nc(N)nc1
O[C@H]1[C@@H](O)[C@H](n2cnc3c(N)ncnc23)O[C@@H]1CNC(=O)c1c(N)nc(C)nc1
O[C@H]1[C@@H](O)[C@H](n2cnc3c(N)ncnc23)O[C@@H]1CNC(=O)c1c(C)cnc(N)n1
O[C@H]1[C@@H](O)[C@H](n2cnc3c(N)ncnc23)O[C@@H]1CNC(=O)c1c(C)nc(N)cn1
O[C@H]1[C@@H](O)[C@H](n2cnc3c(N)ncnc23)O[C@@H]1CNC(=O)c1cnc2CCNC(=O)c2c1
O[C@H]1[C@@H](O)[C@H](n2cnc3c(N)ncnc23)O[C@@H]1CNC(=O)c1nc2CCNC(=O)c2cc1
O[C@H]1[C@@H](O)[C@H](n2cnc3c(N)ncnc23)O[C@@H]1CNC(=O)c1cncc2C(=O)NCCc12
S(=O)(=O)(NC[C@@H]1[C@@H](O)[C@@H](O)[C@H](n2cnc3c(N)ncnc23)O1)Cc1noc2CCS(=O)(=O)Cc12
O[C@H]1[C@@H](O)[C@H](n2cnc3c(N)ncnc23)O[C@@H]1CNC(=O)c1n[nH]c(NC(=O)C)c1
O[C@H]1[C@@H](O)[C@H](n2cnc3c(N)ncnc23)O[C@@H]1CNC(=O)c1nc(NC(=O)C)[nH]c1
O[C@H]1[C@@H](O)[C@H](n2cnc3c(N)ncnc23)O[C@@H]1CNC(=O)c1[nH]cc(NC(=O)C)n1
O[C@H]1[C@@H](O)[C@H](n2cnc3c(N)ncnc23)O[C@@H]1CNC(=O)c1c(NC(=O)C)n[nH]c1
O[C@H]1[C@@H](O)[C@H](n2cnc3c(N)ncnc23)O[C@@H]1CNC(=O)c1c(NC(=O)C)c[nH]n1
O[C@H]1[C@@H](O)[C@H](n2cnc3c(N)ncnc23)O[C@@H]1CNC(=O)c1c(NC(=O)C)[nH]cn1
O[C@H]1[C@@H](O)[C@H](n2cnc3c(N)ncnc23)O[C@@H]1CNC(=O)C(=O)C1CCOCC1
O[C@H]1[C@@H](O)[C@H](n2cnc3c(N)ncnc23)O[C@@H]1CNC(=O)C(=O)CC1(C)COC1
O[C@H]1[C@@H](O)[C@H](n2cnc3c(N)ncnc23)O[C@@H]1CNC(=O)C(=O)C1(CC)COC1
O[C@H]1[C@@H](O)[C@H](n2cnc3c(N)ncnc23)O[C@@H]1CNC(=O)c1ccc2C(=O)NCC(=O)Nc2c1
O[C@H]1[C@@H](O)[C@H](n2cnc3c(N)ncnc23)O[C@@H]1CNC(=O)c1ccc2NC(=O)CNC(=O)c2c1
O[C@H]1[C@@H](O)[C@H](n2cnc3c(N)ncnc23)O[C@@H]1CNC(=O)C(=O)CC1COCC1
O[C@H]1[C@@H](O)[C@H](n2cnc3c(N)ncnc23)O[C@@H]1CNC(=O)C(=O)C1COCCC1
O[C@H]1[C@@H](O)[C@H](n2cnc3c(N)ncnc23)O[C@@H]1CNC(=O)C(=O)CCCOC
FC(F)(Cc1[nH]nnc1)C(=O)NC[C@@H]1[C@@H](O)[C@@H](O)[C@H](n2cnc3c(N)ncnc23)O1
FC(F)(Cc1[nH]cnn1)C(=O)NC[C@@H]1[C@@H](O)[C@@H](O)[C@H](n2cnc3c(N)ncnc23)O1
O[C@H]1[C@@H](O)[C@H](n2cnc3c(N)ncnc23)O[C@@H]1CNC(=O)C1CCN(C(=O)N2CCN(C(=O)C)CC2)CC1
O[C@H]1[C@@H](O)[C@H](n2cnc3c(N)ncnc23)O[C@@H]1CNC(=O)C1CN(C(=O)N2CCN(C(=O)C)CC2)CCC1
O[C@H]1[C@@H](O)[C@H](n2cnc3c(N)ncnc23)O[C@@H]1CNC(=O)Cc1sc(CNC(=O)C)nn1
O[C@H]1[C@@H](O)[C@H](n2cnc3c(N)ncnc23)O[C@@H]1CNC(=O)C(C)Cc1[nH]cnn1
O[C@H]1[C@@H](O)[C@H](n2cnc3c(N)ncnc23)O[C@@H]1CNC(=O)C1=COC(=O)C=C1
O[C@H]1[C@@H](O)[C@H](n2cnc3c(N)ncnc23)O[C@@H]1CNC(=O)C=1OC=CC(=O)C=1
O[C@H]1[C@@H](O)[C@H](n2cnc3c(N)ncnc23)O[C@@H]1CNC(=O)C=1OC(=O)C=CC=1
O[C@H]1[C@@H](O)[C@H](n2cnc3c(N)ncnc23)O[C@@H]1CNC(=O)C=1C(=O)C=COC=1
O[C@H]1[C@@H](O)[C@H](n2cnc3c(N)ncnc23)O[C@@H]1CNC(=O)C=1C(=O)OC=CC=1
S(=O)(=O)(NC[C@@H]1[C@@H](O)[C@@H](O)[C@H](n2cnc3c(N)ncnc23)O1)c1ccc2C(=O)C(=O)Nc2c1
S(=O)(=O)(NC[C@@H]1[C@@H](O)[C@@H](O)[C@H](n2cnc3c(N)ncnc23)O1)c1ccc2NC(=O)C(=O)c2c1
S(=O)(=O)(NC[C@@H]1[C@@H](O)[C@@H](O)[C@H](n2cnc3c(N)ncnc23)O1)c1cccc2NC(=O)C(=O)c12
S(=O)(=O)(NC[C@@H]1[C@@H](O)[C@@H](O)[C@H](n2cnc3c(N)ncnc23)O1)CC1OCC(C)(C)OC1
S(=O)(=O)(NC[C@@H]1[C@@H](O)[C@@H](O)[C@H](n2cnc3c(N)ncnc23)O1)CC1OC(C)(C)COC1
S(=O)(=O)(NC[C@@H]1[C@@H](O)[C@@H](O)[C@H](n2cnc3c(N)ncnc23)O1)CC1C(C)(C)OCCO1
S(=O)(=O)(NC[C@@H]1[C@@H](O)[C@@H](O)[C@H](n2cnc3c(N)ncnc23)O1)CC1OC(CC)COC1
S(=O)(=O)(NC[C@@H]1[C@@H](O)[C@@H](O)[C@H](n2cnc3c(N)ncnc23)O1)C1C(OCC)COCC1
S(=O)(=O)(NC[C@@H]1[C@@H](O)[C@@H](O)[C@H](n2cnc3c(N)ncnc23)O1)c1n(C2CC2)c(C2COC2)nn1
O[C@H]1[C@@H](O)[C@H](n2cnc3c(N)ncnc23)O[C@@H]1CNC(=O)C=1C(=O)Nc2n(nc(C)c2)C=1
O[C@H]1[C@@H](O)[C@H](n2cnc3c(N)ncnc23)O[C@@H]1CNC(=O)C1=NN(CC)C(=O)CC1
S(=O)(=O)(NC[C@@H]1[C@@H](O)[C@@H](O)[C@H](n2cnc3c(N)ncnc23)O1)Cc1c(OC)nc2[S+]=CCn12
O[C@H]1[C@@H](O)[C@H](n2cnc3c(N)ncnc23)O[C@@H]1CNC(=O)c1n[nH]c(NC(=O)C#CC)c1
S(=O)(=O)(NC[C@@H]1[C@@H](O)[C@@H](O)[C@H](n2cnc3c(N)ncnc23)O1)CCOC1CCOCC1
S(=O)(=O)(NC[C@@H]1[C@@H](O)[C@@H](O)[C@H](n2cnc3c(N)ncnc23)O1)CCOCCOC1CC1
S(=O)(=O)(NC[C@@H]1[C@@H](O)[C@@H](O)[C@H](n2cnc3c(N)ncnc23)O1)CC1(OC)CCOCC1
S(=O)(=O)(NC[C@@H]1[C@@H](O)[C@@H](O)[C@H](n2cnc3c(N)ncnc23)O1)C1(COCCOC)CC1
S(=O)(=O)(NC[C@@H]1[C@@H](O)[C@@H](O)[C@H](n2cnc3c(N)ncnc23)O1)CC1CC2(OCC1)COC2
S(=O)(=O)(NC[C@@H]1[C@@H](O)[C@@H](O)[C@H](n2cnc3c(N)ncnc23)O1)CCCCOC1COC1
S(=O)(=O)(NC[C@@H]1[C@@H](O)[C@@H](O)[C@H](n2cnc3c(N)ncnc23)O1)CC12C3(OCC1C2)COCC3
S(=O)(=O)(NC[C@@H]1[C@@H](O)[C@@H](O)[C@H](n2cnc3c(N)ncnc23)O1)CC1C2(COCC2)CCO1
S(=O)(=O)(NC[C@@H]1[C@@H](O)[C@@H](O)[C@H](n2cnc3c(N)ncnc23)O1)CCCOC1COCC1
S(=O)(=O)(NC[C@@H]1[C@@H](O)[C@@H](O)[C@H](n2cnc3c(N)ncnc23)O1)CCOCC1OCCC1
S(=O)(=O)(NC[C@@H]1[C@@H](O)[C@@H](O)[C@H](n2cnc3c(N)ncnc23)O1)CC1(OCC)COCC1
O[C@H]1[C@@H](O)[C@H](n2cnc3c(N)ncnc23)O[C@@H]1CNC(=O)CC1C(C(=O)C)=C(C)NC1=O
FC(F)(F)C(=O)Nc1nnc(C(=O)NC[C@@H]2[C@@H](O)[C@@H](O)[C@H](n3cnc4c(N)ncnc34)O2)cn1
FC(F)(F)C(=O)Nc1c(C(=O)NC[C@@H]2[C@@H](O)[C@@H](O)[C@H](n3cnc4c(N)ncnc34)O2)ncnn1
O[C@H]1[C@@H](O)[C@H](n2cnc3c(N)ncnc23)O[C@@H]1CNC(=O)c1nc2n(NCCC2)c1
O[C@H]1[C@@H](O)[C@H](n2cnc3c(N)ncnc23)O[C@@H]1CNC(=O)c1cnn2NCCCc12
O[C@H]1[C@@H](O)[C@H](n2cnc3c(N)ncnc23)O[C@@H]1CNC(=O)c1n2NCCCc2nc1
O[C@H]1[C@@H](O)[C@H](n2cnc3c(N)ncnc23)O[C@@H]1CNC(=O)CCCNC(=O)c1nccnc1
S(=O)(=O)(N=S1(=O)CCOCC1)c1nccc(C(=O)NC[C@@H]2[C@@H](O)[C@@H](O)[C@H](n3cnc4c(N)ncnc34)O2)c1
O[C@H]1[C@@H](O)[C@H](n2cnc3c(N)ncnc23)O[C@@H]1CNC(=O)CN1N=C(C)Cn2c1nc1N(C)C(=O)N(C)C(=O)c21
S(=O)(=O)(NC[C@@H]1[C@@H](O)[C@@H](O)[C@H](n2cnc3c(N)ncnc23)O1)C(C)C(C)C(OC)=O
S(=O)(=O)(C)c1cn(-c2nc(C)cc(C(=O)NC[C@@H]3[C@@H](O)[C@@H](O)[C@H](n4cnc5c(N)ncnc45)O3)n2)nc1
S(=O)(=O)(C)c1cn(-c2nc(C)c(C(=O)NC[C@@H]3[C@@H](O)[C@@H](O)[C@H](n4cnc5c(N)ncnc45)O3)cn2)nc1
S(=O)(=O)(C)c1cn(-c2c(C(=O)NC[C@@H]3[C@@H](O)[C@@H](O)[C@H](n4cnc5c(N)ncnc45)O3)cnc(C)n2)nc1
S(CC(=O)NC[C@@H]1[C@@H](O)[C@@H](O)[C@H](n2cnc3c(N)ncnc23)O1)C=1SC2CS(=O)(=O)CC2N=1
S(=O)(=O)(NC[C@@H]1[C@@H](O)[C@@H](O)[C@H](n2cnc3c(N)ncnc23)O1)CC(F)(F)C(OCC)=O
O[C@H]1[C@@H](O)[C@H](n2cnc3c(N)ncnc23)O[C@@H]1CNC(=O)CNC(=O)c1ccc(NC(=O)C#C)cc1
S(=O)(=O)(NC[C@@H]1[C@@H](O)[C@@H](O)[C@H](n2cnc3c(N)ncnc23)O1)CCOC(=O)C(C)C
S(=O)(=O)(NC[C@@H]1[C@@H](O)[C@@H](O)[C@H](n2cnc3c(N)ncnc23)O1)CC(C)(C)C(OC)=O
S(=O)(=O)(NC[C@@H]1[C@@H](O)[C@@H](O)[C@H](n2cnc3c(N)ncnc23)O1)CC1C(C(OC)=O)CC1
S(=O)(=O)(NC[C@@H]1[C@@H](O)[C@@H](O)[C@H](n2cnc3c(N)ncnc23)O1)CC1C(C(OCC)=O)C1
O[C@H]1[C@@H](O)[C@H](n2cnc3c(N)ncnc23)O[C@@H]1CNC(=O)C1(c2cn(CC)nc2)NC(=O)NC1
FC(F)(CN1C(=O)N(C)CC1)C(=O)NC[C@@H]1[C@@H](O)[C@@H](O)[C@H](n2cnc3c(N)ncnc23)O1
O[C@H]1[C@@H](O)[C@H](n2cnc3c(N)ncnc23)O[C@@H]1CNC(=O)CCOCCOCCOCCC(OC)=O
S(=O)(=O)(NC(=O)c1cc(C(=O)NC[C@@H]2[C@@H](O)[C@@H](O)[C@H](n3cnc4c(N)ncnc34)O2)ccc1)C
O[C@H]1[C@@H](O)[C@H](n2cnc3c(N)ncnc23)O[C@@H]1CNC(=O)CN1C(=O)C(C(C)C)OC1=O
O[C@H]1[C@@H](O)[C@H](n2cnc3c(N)ncnc23)O[C@@H]1CNC(=O)CN1C(=O)C(=O)N(C2CCCCC2)CC1
O[C@H]1[C@@H](O)[C@H](n2cnc3c(N)ncnc23)O[C@@H]1CNC(=O)C1S(=O)(=O)N(c2ccncc2)CC1
O[C@H]1[C@@H](O)[C@H](n2cnc3c(N)ncnc23)O[C@@H]1CNC(=O)C(CC1CCS(=O)(=O)CC1)C(OC)=O
O[C@H]1[C@@H](O)[C@H](n2cnc3c(N)ncnc23)O[C@@H]1CNC(=O)C=1C(=O)N(C)C=NC=1c1cn(C)nc1
O[C@H]1[C@@H](O)[C@H](n2cnc3c(N)ncnc23)O[C@@H]1CNC(=O)CCc1cnc(N)nc1
S(=O)(=O)(NC[C@@H]1[C@@H](O)[C@@H](O)[C@H](n2cnc3c(N)ncnc23)O1)c1n(C)c(-c2conc2)nn1
S(=O)(=O)(NC[C@@H]1[C@@H](O)[C@@H](O)[C@H](n2cnc3c(N)ncnc23)O1)c1n(C)c(-c2ncoc2)nn1
O[C@H]1[C@@H](O)[C@H](n2cnc3c(N)ncnc23)O[C@@H]1CNC(=O)c1nc(C)on1
O[C@H]1[C@@H](O)[C@H](n2cnc3c(N)ncnc23)O[C@@H]1CNC(=O)c1onc(C)n1
O[C@H]1[C@@H](O)[C@H](n2cnc3c(N)ncnc23)O[C@@H]1CNC(=O)c1oc(C)nn1
O[C@H]1[C@@H](O)[C@H](n2cnc3c(N)ncnc23)O[C@@H]1CNC(=O)c1c(C)non1
O[C@H]1[C@@H](O)[C@H](n2cnc3c(N)ncnc23)O[C@@H]1CNC(=O)c1cc(C(=O)N)oc1
O[C@H]1[C@@H](O)[C@H](n2cnc3c(N)ncnc23)O[C@@H]1CNC(=O)c1occ(C(=O)N)c1
O[C@H]1[C@@H](O)[C@H](n2cnc3c(N)ncnc23)O[C@@H]1CNC(=O)c1oc(C(=O)N)cc1
O[C@H]1[C@@H](O)[C@H](n2cnc3c(N)ncnc23)O[C@@H]1CNC(=O)c1c(C(=O)N)coc1
S(=O)(=O)(NC[C@@H]1[C@@H](O)[C@@H](O)[C@H](n2cnc3c(N)ncnc23)O1)CCOCC=C
O[C@H]1[C@@H](O)[C@H](n2cnc3c(N)ncnc23)O[C@@H]1CNC(=O)c1nc(C2CS(=O)(=O)CC2)ncc1
O[C@H]1[C@@H](O)[C@H](n2cnc3c(N)ncnc23)O[C@@H]1CNC(=O)c1cnc(CNC(=O)C)nc1
O[C@H]1[C@@H](O)[C@H](n2cnc3c(N)ncnc23)O[C@@H]1CNC(=O)C1=CNC(=NOCC#C)C=C1
O[C@H]1[C@@H](O)[C@H](n2cnc3c(N)ncnc23)O[C@@H]1CNC(=O)C1=CC(=NOCC#C)NC=C1
O[C@H]1[C@@H](O)[C@H](n2cnc3c(N)ncnc23)O[C@@H]1CNC(=O)C=1NC=CC(=NOCC#C)C=1
O[C@H]1[C@@H](O)[C@H](n2cnc3c(N)ncnc23)O[C@@H]1CNC(=O)C=1C(=NOCC#C)C=CNC=1
O[C@H]1[C@@H](O)[C@H](n2cnc3c(N)ncnc23)O[C@@H]1CNC(=O)C=1C(=NOCC#C)NC=CC=1
FC1(C(=O)NC[C@@H]2[C@@H](O)[C@@H](O)[C@H](n3cnc4c(N)ncnc34)O2)CC(NC(=O)C)C1
FC1CC(NC(=O)C)(C(=O)NC[C@@H]2[C@@H](O)[C@@H](O)[C@H](n3cnc4c(N)ncnc34)O2)C1
O[C@H]1[C@@H](O)[C@H](n2cnc3c(N)ncnc23)O[C@@H]1CNC(=O)c1c(CCOC)n(CCOC)nn1
OCC1(C(=O)NC[C@@H]2[C@@H](O)[C@@H](O)[C@H](n3cnc4c(N)ncnc34)O2)CN(C(OCC=C)=O)CC1
OCCN(CCC(=O)NC[C@@H]1[C@@H](O)[C@@H](O)[C@H](n2cnc3c(N)ncnc23)O1)C(OCC=C)=O
S(=O)(=O)(NCC)c1cnc(C(=O)NC[C@@H]2[C@@H](O)[C@@H](O)[C@H](n3cnc4c(N)ncnc34)O2)cc1
S(=O)(=O)(NCC)c1ncc(C(=O)NC[C@@H]2[C@@H](O)[C@@H](O)[C@H](n3cnc4c(N)ncnc34)O2)cc1
S(=O)(=O)(N(C)C)CCCC1(S(=O)(=O)NC[C@@H]2[C@@H](O)[C@@H](O)[C@H](n3cnc4c(N)ncnc34)O2)CC1
O[C@H]1[C@@H](O)[C@H](n2cnc3c(N)ncnc23)O[C@@H]1CNC(=O)c1c(O)con1
O[C@H]1[C@@H](O)[C@H](n2cnc3c(N)ncnc23)O[C@@H]1CNC(=O)c1cnc2N(C)C(=O)NC(=O)c2c1
O[C@H]1[C@@H](O)[C@H](n2cnc3c(N)ncnc23)O[C@@H]1CNC(=O)c1nc2N(C)C(=O)NC(=O)c2cc1
FC12CC(C(=O)NC[C@@H]3[C@@H](O)[C@@H](O)[C@H](n4cnc5c(N)ncnc45)O3)(C(=O)NC1)CC2
O[C@H]1[C@@H](O)[C@H](n2cnc3c(N)ncnc23)O[C@@H]1CNC(=O)c1c(C2CC2)nc(CC(=O)N)nc1
S(=O)(=O)(NC[C@@H]1[C@@H](O)[C@@H](O)[C@H](n2cnc3c(N)ncnc23)O1)CCS(=O)(=O)N1CCCCCC1
O[C@H]1[C@@H](O)[C@H](n2cnc3c(N)ncnc23)O[C@@H]1CNC(=O)c1ncn(C2CN(C(=O)C)C2)c1
O[C@H]1[C@@H](O)[C@H](n2cnc3c(N)ncnc23)O[C@@H]1CNC(=O)c1cn(C2CN(C(=O)C)C2)nc1
O[C@H]1[C@@H](O)[C@H](n2cnc3c(N)ncnc23)O[C@@H]1CNC(=O)c1nn(C2CN(C(=O)C)C2)cc1
O[C@H]1[C@@H](O)[C@H](n2cnc3c(N)ncnc23)O[C@@H]1CNC(=O)c1n(C2CN(C(=O)C)C2)ncc1
O[C@H]1[C@@H](O)[C@H](n2cnc3c(N)ncnc23)O[C@@H]1CNC(=O)C1OC(CNC(=O)NC2CC2)CC1
O[C@H]1[C@@H](O)[C@H](n2cnc3c(N)ncnc23)O[C@@H]1CNC(=O)C1=NOC2CN(C(OCC=C)=O)CC12
O[C@H]1[C@@H](O)[C@H](n2cnc3c(N)ncnc23)O[C@@H]1CNC(=O)C1N(C(=O)C)C2CC1C2
O[C@H]1[C@@H](O)[C@H](n2cnc3c(N)ncnc23)O[C@@H]1CNC(=O)C1N(C(=O)C)C2CC2C1
O[C@H]1[C@@H](O)[C@H](n2cnc3c(N)ncnc23)O[C@@H]1CNC(=O)C1N(C(=O)C)C(C)C1
O[C@H]1[C@@H](O)[C@H](n2cnc3c(N)ncnc23)O[C@@H]1CNC(=O)CN1C(=O)C(=O)N(C)c2ccccc12
O[C@H]1[C@@H](O)[C@H](n2cnc3c(N)ncnc23)O[C@@H]1CNC(=O)c1nc(Cn2ncnc2)ncc1
O[C@H]1[C@@H](O)[C@H](n2cnc3c(N)ncnc23)O[C@@H]1CNC(=O)C1NC(=O)C(C)(C)SC1
O[C@H]1[C@@H](O)[C@H](n2cnc3c(N)ncnc23)O[C@@H]1CNC(=O)C1SCC(NC(=O)C)C1
O[C@H]1[C@@H](O)[C@H](n2cnc3c(N)ncnc23)O[C@@H]1CNC(=O)c1c(CCOCC)[nH]nn1
O[C@H]1[C@@H](O)[C@H](n2cnc3c(N)ncnc23)O[C@@H]1CNC(=O)C1CN(C2CC2)C(=O)C1
O[C@H]1[C@@H](O)[C@H](n2cnc3c(N)ncnc23)O[C@@H]1CNC(=O)C1C(=O)N(C2CC2)CC1
O[C@H]1[C@@H](O)[C@H](n2cnc3c(N)ncnc23)O[C@@H]1CNC(=O)C12CN(C(=O)C)C(C1)C2
O[C@H]1[C@@H](O)[C@H](n2cnc3c(N)ncnc23)O[C@@H]1CNC(=O)C1N(C(=O)C)CC21CC2
O[C@H]1[C@@H](O)[C@H](n2cnc3c(N)ncnc23)O[C@@H]1CNC(=O)CN(C(=O)C)C1CC1
O[C@H]1[C@@H](O)[C@H](n2cnc3c(N)ncnc23)O[C@@H]1CNC(=O)C1(N(C)C(=O)C)CC1
O[C@H]1[C@@H](O)[C@H](n2cnc3c(N)ncnc23)O[C@@H]1CNC(=O)C12CCN(C(=O)C)C1C2
O[C@H]1[C@@H](O)[C@H](n2cnc3c(N)ncnc23)O[C@@H]1CNC(=O)CC1N(C)C(=O)CC1
O[C@H]1[C@@H](O)[C@H](n2cnc3c(N)ncnc23)O[C@@H]1CNC(=O)CC1N(C(=O)C)CC1
O[C@H]1[C@@H](O)[C@H](n2cnc3c(N)ncnc23)O[C@@H]1CNC(=O)C1N(C)C(=O)CCC1
O[C@H]1[C@@H](O)[C@H](n2cnc3c(N)ncnc23)O[C@@H]1CNC(=O)C(C)N1C(=O)CCC1
O[C@H]1[C@@H](O)[C@H](n2cnc3c(N)ncnc23)O[C@@H]1CNC(=O)C1N(C(=O)C)CCC1
O[C@H]1[C@@H](O)[C@H](n2cnc3c(N)ncnc23)O[C@@H]1CNC(=O)C1N(CC)C(=O)CC1
O[C@H]1[C@@H](O)[C@H](n2cnc3c(N)ncnc23)O[C@@H]1CNC(=O)C1N(CCC)C(=O)C1
O[C@H]1[C@@H](O)[C@H](n2cnc3c(N)ncnc23)O[C@@H]1CNC(=O)C1(C)N(C)C(=O)CC1
O[C@H]1[C@@H](O)[C@H](n2cnc3c(N)ncnc23)O[C@@H]1CNC(=O)C1(C)N(C(=O)C)CC1
O[C@H]1[C@@H](O)[C@H](n2cnc3c(N)ncnc23)O[C@@H]1CNC(=O)CN(C)C(=O)C(C)n1nccc1
FC(F)(F)C(=O)N1CC(N2C(=O)CC(C(=O)NC[C@@H]3[C@@H](O)[C@@H](O)[C@H](n4cnc5c(N)ncnc45)O3)C2)CC1
FC(F)(F)C(=O)N(CC(=O)NC[C@@H]1[C@@H](O)[C@@H](O)[C@H](n2cnc3c(N)ncnc23)O1)C1CN(C(=O)C)CC1
O[C@H]1[C@@H](O)[C@H](n2cnc3c(N)ncnc23)O[C@@H]1CNC(=O)CC1(NC(=O)C)CSC1
O[C@H]1[C@@H](O)[C@H](n2cnc3c(N)ncnc23)O[C@@H]1CNC(=O)CC1(NC=O)CSCC1
O[C@H]1[C@@H](O)[C@H](n2cnc3c(N)ncnc23)O[C@@H]1CNC(=O)C1(NC(=O)C)CSCC1
O[C@H]1[C@@H](O)[C@H](n2cnc3c(N)ncnc23)O[C@@H]1CNC(=O)CNC(=O)c1ccc(N)cc1
O[C@H]1[C@@H](O)[C@H](n2cnc3c(N)ncnc23)O[C@@H]1CNC(=O)C(=O)N1CCCCC1
O[C@H]1[C@@H](O)[C@H](n2cnc3c(N)ncnc23)O[C@@H]1CNC(=O)C12CC(=O)N(C1)CCC2
O[C@H]1[C@@H](O)[C@H](n2cnc3c(N)ncnc23)O[C@@H]1CNC(=O)CCN1C(=O)CCC1
O[C@H]1[C@@H](O)[C@H](n2cnc3c(N)ncnc23)O[C@@H]1CNC(=O)CN1C(=O)CCCC1
O[C@H]1[C@@H](O)[C@H](n2cnc3c(N)ncnc23)O[C@@H]1CNC(=O)C1N(C(=O)C)C(C#C)CC1
FC(F)(F)C(=O)NC(Cc1c[nH]nc1)C(=O)NC[C@@H]1[C@@H](O)[C@@H](O)[C@H](n2cnc3c(N)ncnc23)O1
FC(F)(F)C(=O)NC(Cc1[nH]cnc1)C(=O)NC[C@@H]1[C@@H](O)[C@@H](O)[C@H](n2cnc3c(N)ncnc23)O1
FC(F)(F)C(=O)NC(Cc1[nH]ncc1)C(=O)NC[C@@H]1[C@@H](O)[C@@H](O)[C@H](n2cnc3c(N)ncnc23)O1
O[C@H]1[C@@H](O)[C@H](n2cnc3c(N)ncnc23)O[C@@H]1CNC(=O)C1(C)ON=C(C2CN(C(=O)C)C2)C1
S(=O)(C)CC(F)(F)C(=O)NC[C@@H]1[C@@H](O)[C@@H](O)[C@H](n2cnc3c(N)ncnc23)O1
O[C@H]1[C@@H](O)[C@H](n2cnc3c(N)ncnc23)O[C@@H]1CNC(=O)C#CC1N(C(=O)C)CCC1
S(=O)(C)CC(C)C(=O)NC[C@@H]1[C@@H](O)[C@@H](O)[C@H](n2cnc3c(N)ncnc23)O1
S=C1NC(C)CC(CC(=O)NC[C@@H]2[C@@H](O)[C@@H](O)[C@H](n3cnc4c(N)ncnc34)O2)N1
O[C@H]1[C@@H](O)[C@H](n2cnc3c(N)ncnc23)O[C@@H]1CNC(=O)Cn1nc(-c2ccncc2)nn1
O[C@H]1[C@@H](O)[C@H](n2cnc3c(N)ncnc23)O[C@@H]1CNC(=O)Cn1nc(-c2cnccc2)nn1
O[C@H]1[C@@H](O)[C@H](n2cnc3c(N)ncnc23)O[C@@H]1CNC(=O)Cn1nc(-c2ncccc2)nn1
O[C@H]1[C@@H](O)[C@H](n2cnc3c(N)ncnc23)O[C@@H]1CNC(=O)C(NC(=O)C)Cc1nnn(C(C)C)c1
S(=O)(=O)(NC[C@@H]1[C@@H](O)[C@@H](O)[C@H](n2cnc3c(N)ncnc23)O1)CCOCCOC1CCOCC1
S(=O)(=O)(NC[C@@H]1[C@@H](O)[C@@H](O)[C@H](n2cnc3c(N)ncnc23)O1)CCOCCOCCOC1CC1
S(=O)(=O)(NC[C@@H]1[C@@H](O)[C@@H](O)[C@H](n2cnc3c(N)ncnc23)O1)CCCOCCOC1COCC1
S(=O)(=O)(NC[C@@H]1[C@@H](O)[C@@H](O)[C@H](n2cnc3c(N)ncnc23)O1)CCOCCOCC1OCCC1
O[C@H]1[C@@H](O)[C@H](n2cnc3c(N)ncnc23)O[C@@H]1CNC(=O)CCc1nocn1
ON(C=O)C1CC(C(=O)NC[C@@H]2[C@@H](O)[C@@H](O)[C@H](n3cnc4c(N)ncnc34)O2)CC1
S(=O)(=O)(NC[C@@H]1[C@@H](O)[C@@H](O)[C@H](n2cnc3c(N)ncnc23)O1)CCS(=O)(=O)C(C)(C)C
S(=O)(=O)(NC[C@@H]1[C@@H](O)[C@@H](O)[C@H](n2cnc3c(N)ncnc23)O1)CCCS(=O)(=O)C(C)C
S(=O)(=O)(NC[C@@H]1[C@@H](O)[C@@H](O)[C@H](n2cnc3c(N)ncnc23)O1)CCC(S(=O)(=O)C)(C)C
S(=O)(=O)(NC[C@@H]1[C@@H](O)[C@@H](O)[C@H](n2cnc3c(N)ncnc23)O1)C(C)C1CCS(=O)(=O)CC1
S(=O)(=O)(NC[C@@H]1[C@@H](O)[C@@H](O)[C@H](n2cnc3c(N)ncnc23)O1)C(C)C1CS(=O)(=O)CCC1
S(=O)(=O)(NC[C@@H]1[C@@H](O)[C@@H](O)[C@H](n2cnc3c(N)ncnc23)O1)c1n(CC(OC)=O)c(C(C)C)nn1
FC(CNC(=O)C(F)(F)F)C(=O)NC[C@@H]1[C@@H](O)[C@@H](O)[C@H](n2cnc3c(N)ncnc23)O1
FCC(NC(=O)C(F)(F)F)C(=O)NC[C@@H]1[C@@H](O)[C@@H](O)[C@H](n2cnc3c(N)ncnc23)O1
OC(C(C)C)C(=O)NC[C@@H]1[C@@H](O)[C@@H](O)[C@H](n2cnc3c(N)ncnc23)O1
O[C@H]1[C@@H](O)[C@H](n2cnc3c(N)ncnc23)O[C@@H]1CNC(=O)c1noc(CC(OC)=O)c1
O[C@H]1[C@@H](O)[C@H](n2cnc3c(N)ncnc23)O[C@@H]1CNC(=O)C=CC(=O)NNC(=O)c1ccccc1
FC1(F)C(CNC(=O)C)C1C(=O)NC[C@@H]1[C@@H](O)[C@@H](O)[C@H](n2cnc3c(N)ncnc23)O1
FC1(F)C(CO)(C(=O)NC[C@@H]2[C@@H](O)[C@@H](O)[C@H](n3cnc4c(N)ncnc34)O2)C1
ON(C)C(=O)CCCC(=O)NC[C@@H]1[C@@H](O)[C@@H](O)[C@H](n2cnc3c(N)ncnc23)O1
O[C@H]1[C@@H](O)[C@H](n2cnc3c(N)ncnc23)O[C@@H]1CNC(=O)c1nnn(CC(=O)NOC(C)(C)C)c1
O[C@H]1[C@@H](O)[C@H](n2cnc3c(N)ncnc23)O[C@@H]1CNC(=O)Cn1nnc(C(=O)NOC(C)(C)C)c1
O[C@H]1[C@@H](O)[C@H](n2cnc3c(N)ncnc23)O[C@@H]1CNC(=O)C1C(C(C)C)CNC1=O
O[C@H]1[C@@H](O)[C@H](n2cnc3c(N)ncnc23)O[C@@H]1CNC(=O)C1C(C(=O)NC)C1(C)C
O[C@H]1[C@@H](O)[C@H](n2cnc3c(N)ncnc23)O[C@@H]1CNC(=O)c1c(C#C)c[nH]n1
O[C@H]1[C@@H](O)[C@H](n2cnc3c(N)ncnc23)O[C@@H]1CNC(=O)Cn1c(C)c(C)[n+]([O-])c1
OCC1CC(C(=O)NC[C@@H]2[C@@H](O)[C@@H](O)[C@H](n3cnc4c(N)ncnc34)O2)C1
OCC(C)(C)C(=O)NC[C@@H]1[C@@H](O)[C@@H](O)[C@H](n2cnc3c(N)ncnc23)O1
S(=O)(=O)(C)c1cn(Cc2c(C(=O)NC[C@@H]3[C@@H](O)[C@@H](O)[C@H](n4cnc5c(N)ncnc45)O3)cncn2)nc1
OCC(C)CC(=O)NC[C@@H]1[C@@H](O)[C@@H](O)[C@H](n2cnc3c(N)ncnc23)O1
OCCC(C)C(=O)NC[C@@H]1[C@@H](O)[C@@H](O)[C@H](n2cnc3c(N)ncnc23)O1
OCC(CC)C(=O)NC[C@@H]1[C@@H](O)[C@@H](O)[C@H](n2cnc3c(N)ncnc23)O1
O[C@H]1[C@@H](O)[C@H](n2cnc3c(N)ncnc23)O[C@@H]1CNC(=O)C(NC(=O)C)Cc1c[nH]c2ncncc12
O[C@H]1[C@@H](O)[C@H](n2cnc3c(N)ncnc23)O[C@@H]1CNC(=O)C(NC(=O)C)Cc1c[nH]c2nccnc12
FC(F)(F)C(=O)N1CC2C(C(=O)NC[C@@H]3[C@@H](O)[C@@H](O)[C@H](n4cnc5c(N)ncnc45)O3)C12
O[C@H]1[C@@H](O)[C@H](n2cnc3c(N)ncnc23)O[C@@H]1CNC(=O)c1cnc2C(=O)OC(=O)c2c1
FC(F)(CN1C(=O)C=NC=C1)C(=O)NC[C@@H]1[C@@H](O)[C@@H](O)[C@H](n2cnc3c(N)ncnc23)O1
FC(F)(CN1C(=O)C=CN=C1)C(=O)NC[C@@H]1[C@@H](O)[C@@H](O)[C@H](n2cnc3c(N)ncnc23)O1
FC(F)(CN1C(=O)C=CC=N1)C(=O)NC[C@@H]1[C@@H](O)[C@@H](O)[C@H](n2cnc3c(N)ncnc23)O1
FC(F)C1=C(C(=O)NC[C@@H]2[C@@H](O)[C@@H](O)[C@H](n3cnc4c(N)ncnc34)O2)C(=O)N(C)C=N1
O[C@H]1[C@@H](O)[C@H](n2cnc3c(N)ncnc23)O[C@@H]1CNC(=O)CCOCCOCCOCCOCCC(OC)=O
O[C@H]1[C@@H](O)[C@H](n2cnc3c(N)ncnc23)O[C@@H]1CNC(=O)C
O[C@H]1[C@@H](O)[C@H](n2cnc3c(N)ncnc23)O[C@@H]1CNC(=O)CN1C(=O)N=CC=C1
O[C@H]1[C@@H](O)[C@H](n2cnc3c(N)ncnc23)O[C@@H]1CNC(=O)C1=CN(C)C(=O)N=C1
FC(F)(F)C(=O)N1CC(C(=O)NC[C@@H]2[C@@H](O)[C@@H](O)[C@H](n3cnc4c(N)ncnc34)O2)C1
FC(F)(F)C(=O)N(C)CC(=O)NC[C@@H]1[C@@H](O)[C@@H](O)[C@H](n2cnc3c(N)ncnc23)O1
O[C@H]1[C@@H](O)[C@H](n2cnc3c(N)ncnc23)O[C@@H]1CNC(=O)Cc1nn2C=CC=Nc2n1
S(=O)(=O)(NC[C@@H]1[C@@H](O)[C@@H](O)[C@H](n2cnc3c(N)ncnc23)O1)c1c([N+](=O)[O-])cc(S(=O)(=O)N(C)C)cc1
S(=O)(=O)(C)N1CC(C(=O)NC[C@@H]2[C@@H](O)[C@@H](O)[C@H](n3cnc4c(N)ncnc34)O2)Oc2ccc(S(=O)(=O)CC)cc12
O[C@H]1[C@@H](O)[C@H](n2cnc3c(N)ncnc23)O[C@@H]1CNC(=O)COc1c[n+]([O-])c(C)cc1
O[C@H]1[C@@H](O)[C@H](n2cnc3c(N)ncnc23)O[C@@H]1CNC(=O)CN1C(=O)c2n(nc(C3CC3)c2)C=N1
O[C@H]1[C@@H](O)[C@H](n2cnc3c(N)ncnc23)O[C@@H]1CNC(=O)CC1=C(C)Nc2n(C1=O)ncn2
S(=O)(=O)(NC[C@@H]1[C@@H](O)[C@@H](O)[C@H](n2cnc3c(N)ncnc23)O1)CCc1cnc(-n2ncnc2)cc1
O[C@H]1[C@@H](O)[C@H](n2cnc3c(N)ncnc23)O[C@@H]1CNC(=O)C1C2N(C(OCC=C)=O)CCOC12
S(=O)(=O)(NC[C@@H]1[C@@H](O)[C@@H](O)[C@H](n2cnc3c(N)ncnc23)O1)c1sc(C)nn1
O[C@H]1[C@@H](O)[C@H](n2cnc3c(N)ncnc23)O[C@@H]1CNC(=O)C(=O)C1=Cn2nccc2N=C1
S(=O)(=O)(N)c1cc(C(=O)NC[C@@H]2[C@@H](O)[C@@H](O)[C@H](n3cnc4c(N)ncnc34)O2)sc1
S(=O)(=O)(N)c1scc(C(=O)NC[C@@H]2[C@@H](O)[C@@H](O)[C@H](n3cnc4c(N)ncnc34)O2)c1
S(=O)(=O)(N)c1c(C(=O)NC[C@@H]2[C@@H](O)[C@@H](O)[C@H](n3cnc4c(N)ncnc34)O2)scc1
S(=O)(=O)(N)c1sc(C(=O)NC[C@@H]2[C@@H](O)[C@@H](O)[C@H](n3cnc4c(N)ncnc34)O2)cc1
S(=O)(=O)(N)c1c(C(=O)NC[C@@H]2[C@@H](O)[C@@H](O)[C@H](n3cnc4c(N)ncnc34)O2)ccs1
S(=O)(=O)(NC[C@@H]1[C@@H](O)[C@@H](O)[C@H](n2cnc3c(N)ncnc23)O1)c1scc(C(=O)N)c1
O[C@H]1[C@@H](O)[C@H](n2cnc3c(N)ncnc23)O[C@@H]1CNC(=O)CNC(=O)c1cocc1
O[C@H]1[C@@H](O)[C@H](n2cnc3c(N)ncnc23)O[C@@H]1CNC(=O)CNC(=O)c1occc1
O[C@H]1[C@@H](O)[C@H](n2cnc3c(N)ncnc23)O[C@@H]1CNC(=O)C#CC
O[C@H]1[C@@H](O)[C@H](n2cnc3c(N)ncnc23)O[C@@H]1CNC(=O)CC#C
O[C@H]1[C@@H](O)[C@H](n2cnc3c(N)ncnc23)O[C@@H]1CNC(=O)COC1CN(C(OCC=C)=O)C1
O[C@H]1[C@@H](O)[C@H](n2cnc3c(N)ncnc23)O[C@@H]1CNC(=O)C1(OC)CN(C(OCC=C)=O)C1
O[C@H]1[C@@H](O)[C@H](n2cnc3c(N)ncnc23)O[C@@H]1CNC(=O)C1(N(C)C(OCC=C)=O)COC1
O[C@H]1[C@@H](O)[C@H](n2cnc3c(N)ncnc23)O[C@@H]1CNC(=O)C1OCCN(C(OCC=C)=O)C1
O[C@H]1[C@@H](O)[C@H](n2cnc3c(N)ncnc23)O[C@@H]1CNC(=O)C1N(C(OCC=C)=O)CCOC1
O[C@H]1[C@@H](O)[C@H](n2cnc3c(N)ncnc23)O[C@@H]1CNC(=O)c1ncnc(N2C(=O)NCCC2)c1
O[C@H]1[C@@H](O)[C@H](n2cnc3c(N)ncnc23)O[C@@H]1CNC(=O)C(=O)Cc1n[nH]c2CCCc12
S(=O)(=O)(C)c1ccc(-c2nn(CC(=O)NC[C@@H]3[C@@H](O)[C@@H](O)[C@H](n4cnc5c(N)ncnc45)O3)nn2)cc1
O[C@H]1[C@@H](O)[C@H](n2cnc3c(N)ncnc23)O[C@@H]1CNC(=O)c1nc2C(=O)N(C)C=Cn2c1
FC(F)(F)C(=O)N1CC(C#CC(=O)NC[C@@H]2[C@@H](O)[C@@H](O)[C@H](n3cnc4c(N)ncnc34)O2)C1
FC(F)(F)C(=O)N(CC(=O)NC[C@@H]1[C@@H](O)[C@@H](O)[C@H](n2cnc3c(N)ncnc23)O1)CC#C
O[C@H]1[C@@H](O)[C@H](n2cnc3c(N)ncnc23)O[C@@H]1CNC(=O)C1N(C(=O)C)CC(C)OC1C
S(=O)(=O)(NC[C@@H]1[C@@H](O)[C@@H](O)[C@H](n2cnc3c(N)ncnc23)O1)c1snc(O)c1
Clc1c(C(OC)=O)[nH]nc1S(=O)(=O)NC[C@@H]1[C@@H](O)[C@@H](O)[C@H](n2cnc3c(N)ncnc23)O1
O[C@H]1[C@@H](O)[C@H](n2cnc3c(N)ncnc23)O[C@@H]1CNC(=O)C1CN(C2CCN(C(=O)C=C)CC2)C(=O)C1
ONC(=O)c1occ(C(=O)NC[C@@H]2[C@@H](O)[C@@H](O)[C@H](n3cnc4c(N)ncnc34)O2)c1
S(=O)(=O)(NC[C@@H]1[C@@H](O)[C@@H](O)[C@H](n2cnc3c(N)ncnc23)O1)C(F)F
O[C@H]1[C@@H](O)[C@H](n2cnc3c(N)ncnc23)O[C@@H]1CNC(=O)C1OC(C)(C)CN(C(=O)C)C1
O[C@H]1[C@@H](O)[C@H](n2cnc3c(N)ncnc23)O[C@@H]1CNC(=O)C1N(C(=O)C)CC(C)(C)OC1
O[C@H]1[C@@H](O)[C@H](n2cnc3c(N)ncnc23)O[C@@H]1CNC(=O)C1OCC(C)(C)N(C(=O)C)C1
O[C@H]1[C@@H](O)[C@H](n2cnc3c(N)ncnc23)O[C@@H]1CNC(=O)C1N(C(=O)C)C(C)(C)COC1
O[C@H]1[C@@H](O)[C@H](n2cnc3c(N)ncnc23)O[C@@H]1CNC(=O)C1N(C(=O)C)CCOC1(C)C
O[C@H]1[C@@H](O)[C@H](n2cnc3c(N)ncnc23)O[C@@H]1CNC(=O)C(N(C(=O)C)C1CC1)COC
O[C@H]1[C@@H](O)[C@H](n2cnc3c(N)ncnc23)O[C@@H]1CNC(=O)C1(N(C)C(=O)C)CC(OC)C1
O[C@H]1[C@@H](O)[C@H](n2cnc3c(N)ncnc23)O[C@@H]1CNC(=O)C1OC2CN(C(=O)C)CC2CC1
O[C@H]1[C@@H](O)[C@H](n2cnc3c(N)ncnc23)O[C@@H]1CNC(=O)C1CC2N(C(=O)C)CCOC2C1
O[C@H]1[C@@H](O)[C@H](n2cnc3c(N)ncnc23)O[C@@H]1CNC(=O)CC1OC(C)CN(C(=O)C)C1
O[C@H]1[C@@H](O)[C@H](n2cnc3c(N)ncnc23)O[C@@H]1CNC(=O)CC1N(C(=O)C)CC(OC)C1
O[C@H]1[C@@H](O)[C@H](n2cnc3c(N)ncnc23)O[C@@H]1CNC(=O)C1N(C(=O)C)CCC(OC)C1
O[C@H]1[C@@H](O)[C@H](n2cnc3c(N)ncnc23)O[C@@H]1CNC(=O)C1N(C(=O)C)CC(OCC)C1
O[C@H]1[C@@H](O)[C@H](n2cnc3c(N)ncnc23)O[C@@H]1CNC(=O)C1N(C(=O)C)C(COC)CC1
O[C@H]1[C@@H](O)[C@H](n2cnc3c(N)ncnc23)O[C@@H]1CNC(=O)C1N(C(=O)C)C(CC)COC1
O[C@H]1[C@@H](O)[C@H](n2cnc3c(N)ncnc23)O[C@@H]1CNC(=O)C1(C)N(C(=O)C)CC(OC)C1
O[C@H]1[C@@H](O)[C@H](n2cnc3c(N)ncnc23)O[C@@H]1CNC(=O)C1SC(=C(C(=O)N)C#N)S1
O[C@H]1[C@@H](O)[C@H](n2cnc3c(N)ncnc23)O[C@@H]1CNC(=O)C#CC#CC
O[C@H]1[C@@H](O)[C@H](n2cnc3c(N)ncnc23)O[C@@H]1CNC(=O)C1CN(C2CCOCC2)C(=O)C1
O[C@H]1[C@@H](O)[C@H](n2cnc3c(N)ncnc23)O[C@@H]1CNC(=O)C1N(C(=O)C)CC21CCOCC2
O[C@H]1[C@@H](O)[C@H](n2cnc3c(N)ncnc23)O[C@@H]1CNC(=O)C1C2(N(C(=O)C)C1)CCOCC2
O[C@H]1[C@@H](O)[C@H](n2cnc3c(N)ncnc23)O[C@@H]1CNC(=O)COC1CCN(C(=O)C)CC1
O[C@H]1[C@@H](O)[C@H](n2cnc3c(N)ncnc23)O[C@@H]1CNC(=O)CN(C(=O)C)C1CCOCC1
O[C@H]1[C@@H](O)[C@H](n2cnc3c(N)ncnc23)O[C@@H]1CNC(=O)COC1C2(CN(C(=O)C)C1)CC2
O[C@H]1[C@@H](O)[C@H](n2cnc3c(N)ncnc23)O[C@@H]1CNC(=O)C1(OC)CCN(C(=O)C)CC1
O[C@H]1[C@@H](O)[C@H](n2cnc3c(N)ncnc23)O[C@@H]1CNC(=O)C1(N(C)C(=O)C)CCOCC1
O[C@H]1[C@@H](O)[C@H](n2cnc3c(N)ncnc23)O[C@@H]1CNC(=O)C12CN(C(=O)C)C(COC)(C1)C2
O[C@H]1[C@@H](O)[C@H](n2cnc3c(N)ncnc23)O[C@@H]1CNC(=O)C12N(C(=O)C)CC(COC)(C1)C2
O[C@H]1[C@@H](O)[C@H](n2cnc3c(N)ncnc23)O[C@@H]1CNC(=O)CC1OCC2(CN(C(=O)C)C2)C1
O[C@H]1[C@@H](O)[C@H](n2cnc3c(N)ncnc23)O[C@@H]1CNC(=O)C1OCC2(CN(C(=O)C)C2)CC1
O[C@H]1[C@@H](O)[C@H](n2cnc3c(N)ncnc23)O[C@@H]1CNC(=O)C1CN(CC2OCCC2)C(=O)C1
O[C@H]1[C@@H](O)[C@H](n2cnc3c(N)ncnc23)O[C@@H]1CNC(=O)C12CN(C(=O)C)CC1OCCC2
O[C@H]1[C@@H](O)[C@H](n2cnc3c(N)ncnc23)O[C@@H]1CNC(=O)C12OCCCC1CN(C(=O)C)C2
O[C@H]1[C@@H](O)[C@H](n2cnc3c(N)ncnc23)O[C@@H]1CNC(=O)C12COCCC1N(C(=O)C)CC2
O[C@H]1[C@@H](O)[C@H](n2cnc3c(N)ncnc23)O[C@@H]1CNC(=O)C12COCC1N(C(=O)C)CCC2
O[C@H]1[C@@H](O)[C@H](n2cnc3c(N)ncnc23)O[C@@H]1CNC(=O)CCC1OCCN(C(=O)C)C1
O[C@H]1[C@@H](O)[C@H](n2cnc3c(N)ncnc23)O[C@@H]1CNC(=O)COC1CN(C(=O)C)CCC1
O[C@H]1[C@@H](O)[C@H](n2cnc3c(N)ncnc23)O[C@@H]1CNC(=O)CN(CC1OCCC1)C(=O)C
O[C@H]1[C@@H](O)[C@H](n2cnc3c(N)ncnc23)O[C@@H]1CNC(=O)CCC1N(C(=O)C)CCOC1
O[C@H]1[C@@H](O)[C@H](n2cnc3c(N)ncnc23)O[C@@H]1CNC(=O)CN1C(=O)C(OC)CCCC1
O[C@H]1[C@@H](O)[C@H](n2cnc3c(N)ncnc23)O[C@@H]1CNC(=O)C1N(C(=O)COC)CCCC1
O[C@H]1[C@@H](O)[C@H](n2cnc3c(N)ncnc23)O[C@@H]1CNC(=O)CC1(N(C)C(=O)C)COCC1
O[C@H]1[C@@H](O)[C@H](n2cnc3c(N)ncnc23)O[C@@H]1CNC(=O)C1(OC)CN(C(=O)C)CCC1
O[C@H]1[C@@H](O)[C@H](n2cnc3c(N)ncnc23)O[C@@H]1CNC(=O)C1(COC)N(C(=O)C)CCC1
O[C@H]1[C@@H](O)[C@H](n2cnc3c(N)ncnc23)O[C@@H]1CNC(=O)CC(OC(=O)C)C[N+](C)(C)C
O[C@H]1[C@@H](O)[C@H](n2cnc3c(N)ncnc23)O[C@@H]1CNC(=O)C1CCN(C(=O)C)c2n(C)nnc12
S(=O)(=O)(NC[C@@H]1[C@@H](O)[C@@H](O)[C@H](n2cnc3c(N)ncnc23)O1)c1cnc2OCCOc2c1
O[C@H]1[C@@H](O)[C@H](n2cnc3c(N)ncnc23)O[C@@H]1CNC(=O)C1CN(c2ccc(-n3nnnc3)cc2)C(=O)C1
O[C@H]1[C@@H](O)[C@H](n2cnc3c(N)ncnc23)O[C@@H]1CNC(=O)COCC(=O)N1CCCCC1
O[C@H]1[C@@H](O)[C@H](n2cnc3c(N)ncnc23)O[C@@H]1CNC(=O)CCCC(=O)N1CCOCC1
S(=O)(=O)(N)c1cc(F)c(CC(=O)NC[C@@H]2[C@@H](O)[C@@H](O)[C@H](n3cnc4c(N)ncnc34)O2)cc1
O[C@H]1[C@@H](O)[C@H](n2cnc3c(N)ncnc23)O[C@@H]1CNC(=O)CC=1C(=O)N(C(C)C)NC=1
O[C@H]1[C@@H](O)[C@H](n2cnc3c(N)ncnc23)O[C@@H]1CNC(=O)CC(NC=O)CNC(=O)OC(C)(C)C
O[C@H]1[C@@H](O)[C@H](n2cnc3c(N)ncnc23)O[C@@H]1CNC(=O)C(NC(=O)OC(C)(C)C)CC(=O)NC
O[C@H]1[C@@H](O)[C@H](n2cnc3c(N)ncnc23)O[C@@H]1CNC(=O)C(NC(=O)CNC(=O)OC(C)(C)C)C
O[C@H]1[C@@H](O)[C@H](n2cnc3c(N)ncnc23)O[C@@H]1CNC(=O)CNC(=O)C(NC(=O)OC(C)(C)C)C
O[C@H]1[C@@H](O)[C@H](n2cnc3c(N)ncnc23)O[C@@H]1CNC(=O)CCC(OCC[N+](C)(C)C)=O
S(=O)(=O)(N(C)C)c1c(C)n(CC(=O)NC[C@@H]2[C@@H](O)[C@@H](O)[C@H](n3cnc4c(N)ncnc34)O2)nc1C
O[C@H]1[C@@H](O)[C@H](n2cnc3c(N)ncnc23)O[C@@H]1CNC(=O)c1n[nH]c2CC(NC(=O)C)CCc12
O[C@H]1[C@@H](O)[C@H](n2cnc3c(N)ncnc23)O[C@@H]1CNC(=O)c1n[nH]c2CCC(NC(=O)C)Cc12
S(=O)(CCOC)CC(F)(F)C(=O)NC[C@@H]1[C@@H](O)[C@@H](O)[C@H](n2cnc3c(N)ncnc23)O1
O[C@H]1[C@@H](O)[C@H](n2cnc3c(N)ncnc23)O[C@@H]1CNC(=O)CC1=C(C)NC(c2ncccn2)=NC1=O
O[C@H]1[C@@H](O)[C@H](n2cnc3c(N)ncnc23)O[C@@H]1CNC(=O)CC=1C(=O)N(CC)NC=1C
O[C@H]1[C@@H](O)[C@H](n2cnc3c(N)ncnc23)O[C@@H]1CNC(=O)c1ncn2N=C(N3CCOCC3)C=Cc12
O[C@H]1[C@@H](O)[C@H](n2cnc3c(N)ncnc23)O[C@@H]1CNC(=O)CNC(=O)CCNC(=O)OC(C)(C)C
S(=O)(=O)(NC[C@@H]1[C@@H](O)[C@@H](O)[C@H](n2cnc3c(N)ncnc23)O1)CCON1C(=O)c2ccccc2C1=O
O[C@H]1[C@@H](O)[C@H](n2cnc3c(N)ncnc23)O[C@@H]1CNC(=O)CN1C(=O)C2C3CCC(C3)C2C1=O
O[C@H]1[C@@H](O)[C@H](n2cnc3c(N)ncnc23)O[C@@H]1CNC(=O)C1C2(OC(=O)N1)CCC2
S(=O)(=O)(N)c1c(OC)cc(C(=O)NC[C@@H]2[C@@H](O)[C@@H](O)[C@H](n3cnc4c(N)ncnc34)O2)s1
S(=O)(=O)(N1CCOCC1)c1cn(C)c(C(=O)NC[C@@H]2[C@@H](O)[C@@H](O)[C@H](n3cnc4c(N)ncnc34)O2)c1
O[C@H]1[C@@H](O)[C@H](n2cnc3c(N)ncnc23)O[C@@H]1CNC(=O)Cc1cncnc1
O[C@H]1[C@@H](O)[C@H](n2cnc3c(N)ncnc23)O[C@@H]1CNC(=O)Cc1ncccn1
O[C@H]1[C@@H](O)[C@H](n2cnc3c(N)ncnc23)O[C@@H]1CNC(=O)Cc1cnncc1
O[C@H]1[C@@H](O)[C@H](n2cnc3c(N)ncnc23)O[C@@H]1CNC(=O)Cc1ncncc1
O[C@H]1[C@@H](O)[C@H](n2cnc3c(N)ncnc23)O[C@@H]1CNC(=O)Cc1nccnc1
O[C@H]1[C@@H](O)[C@H](n2cnc3c(N)ncnc23)O[C@@H]1CNC(=O)Cc1nnccc1
O[C@H]1[C@@H](O)[C@H](n2cnc3c(N)ncnc23)O[C@@H]1CNC(=O)C(CCNC(=O)C)c1c[nH]nc1
OCC(C)(C)C(OC)C(=O)NC[C@@H]1[C@@H](O)[C@@H](O)[C@H](n2cnc3c(N)ncnc23)O1
O[C@H]1[C@@H](O)[C@H](n2cnc3c(N)ncnc23)O[C@@H]1CNC(=O)c1cnc(N2CC(NC(=O)C)C2)cc1
O[C@H]1[C@@H](O)[C@H](n2cnc3c(N)ncnc23)O[C@@H]1CNC(=O)C(=O)Nc1ncccc1
O[C@H]1[C@@H](O)[C@H](n2cnc3c(N)ncnc23)O[C@@H]1CNC(=O)c1cnc(N2S(=O)(=O)CCCC2)nc1
S(=O)(=O)(NC[C@@H]1[C@@H](O)[C@@H](O)[C@H](n2cnc3c(N)ncnc23)O1)CCc1conc1
S(=O)(=O)(NC[C@@H]1[C@@H](O)[C@@H](O)[C@H](n2cnc3c(N)ncnc23)O1)CCc1nocc1
S(=O)(=O)(NC[C@@H]1[C@@H](O)[C@@H](O)[C@H](n2cnc3c(N)ncnc23)O1)CCc1ocnc1
O[C@H]1[C@@H](O)[C@H](n2cnc3c(N)ncnc23)O[C@@H]1CNC(=O)c1nc2[S+]=CCn2c1
S(=O)(=O)(C)C1(C(=O)NC[C@@H]2[C@@H](O)[C@@H](O)[C@H](n3cnc4c(N)ncnc34)O2)CN(C(OC(C)(C)C)=O)C1
O[C@H]1[C@@H](O)[C@H](n2cnc3c(N)ncnc23)O[C@@H]1CNC(=O)C1N(C(OC(C)(C)C)=O)CCS(=O)(=O)C1
O[C@H]1[C@@H](O)[C@H](n2cnc3c(N)ncnc23)O[C@@H]1CNC(=O)C1S(=O)(=O)CCN(C(OC(C)(C)C)=O)C1
O[C@H]1[C@@H](O)[C@H](n2cnc3c(N)ncnc23)O[C@@H]1CNC(=O)CC1CN(C(=O)C=C)C1
O[C@H]1[C@@H](O)[C@H](n2cnc3c(N)ncnc23)O[C@@H]1CNC(=O)C1CN(C(=O)C)CC=C1
O[C@H]1[C@@H](O)[C@H](n2cnc3c(N)ncnc23)O[C@@H]1CNC(=O)C1CN(C(=O)C=C)CC1
O[C@H]1[C@@H](O)[C@H](n2cnc3c(N)ncnc23)O[C@@H]1CNC(=O)C1CN(CC=C)C(=O)C1
O[C@H]1[C@@H](O)[C@H](n2cnc3c(N)ncnc23)O[C@@H]1CNC(=O)CN(CC=C)C(=O)C
O[C@H]1[C@@H](O)[C@H](n2cnc3c(N)ncnc23)O[C@@H]1CNC(=O)CN(CC)C(=O)C=C
O[C@H]1[C@@H](O)[C@H](n2cnc3c(N)ncnc23)O[C@@H]1CNC(=O)Cn1ncc(C#N)c1
S(=O)(=O)(N)c1cc(C)c(OCC(=O)NC[C@@H]2[C@@H](O)[C@@H](O)[C@H](n3cnc4c(N)ncnc34)O2)cc1
O[C@H]1[C@@H](O)[C@H](n2cnc3c(N)ncnc23)O[C@@H]1CNC(=O)C1C2OCCC12
O[C@H]1[C@@H](O)[C@H](n2cnc3c(N)ncnc23)O[C@@H]1CNC(=O)C1C(OC)C1
O[C@H]1[C@@H](O)[C@H](n2cnc3c(N)ncnc23)O[C@@H]1CNC(=O)C(OC)C
O[C@H]1[C@@H](O)[C@H](n2cnc3c(N)ncnc23)O[C@@H]1CNC(=O)c1nc(N2CC(=O)NCCC2)ccc1
FC(F)(F)C(=O)N1CC(C(OC)C(=O)NC[C@@H]2[C@@H](O)[C@@H](O)[C@H](n3cnc4c(N)ncnc34)O2)C1
FC(F)(F)C(=O)N(C)C(C(=O)NC[C@@H]1[C@@H](O)[C@@H](O)[C@H](n2cnc3c(N)ncnc23)O1)C1COC1
FC(F)(F)C(=O)N1CC2C(C(=O)NC[C@@H]3[C@@H](O)[C@@H](O)[C@H](n4cnc5c(N)ncnc45)O3)COC2C1
O[C@H]1[C@@H](O)[C@H](n2cnc3c(N)ncnc23)O[C@@H]1CNC(=O)C1=Cn2ncc(N)c2N=C1
FC(F)(F)C(=O)N(C)C(COC)C(=O)NC[C@@H]1[C@@H](O)[C@@H](O)[C@H](n2cnc3c(N)ncnc23)O1
FC(F)C1=C(C(=O)NC[C@@H]2[C@@H](O)[C@@H](O)[C@H](n3cnc4c(N)ncnc34)O2)C(=O)N(CCOC)C=N1
S(CC(=O)NC[C@@H]1[C@@H](O)[C@@H](O)[C@H](n2cnc3c(N)ncnc23)O1)c1nc(N)c(C#N)cn1
O[C@H]1[C@@H](O)[C@H](n2cnc3c(N)ncnc23)O[C@@H]1CNC(=O)CCOCCOCCOCCOCCOCCC(OC)=O
S(=O)(=O)(N1CCC1)c1cc(C(=O)NC[C@@H]2[C@@H](O)[C@@H](O)[C@H](n3cnc4c(N)ncnc34)O2)[nH]c1
O[C@H]1[C@@H](O)[C@H](n2cnc3c(N)ncnc23)O[C@@H]1CNC(=O)C1C2(C1)COC2
O[C@H]1[C@@H](O)[C@H](n2cnc3c(N)ncnc23)O[C@@H]1CNC(=O)CC1COC1
O[C@H]1[C@@H](O)[C@H](n2cnc3c(N)ncnc23)O[C@@H]1CNC(=O)C1(C)COC1
O[C@H]1[C@@H](O)[C@H](n2cnc3c(N)ncnc23)O[C@@H]1CNC(=O)C12COCC1C2
O[C@H]1[C@@H](O)[C@H](n2cnc3c(N)ncnc23)O[C@@H]1CNC(=O)C1COCC1
O[C@H]1[C@@H](O)[C@H](n2cnc3c(N)ncnc23)O[C@@H]1CNC(=O)CCOC
O[C@H]1[C@@H](O)[C@H](n2cnc3c(N)ncnc23)O[C@@H]1CNC(=O)COCC
O[C@H]1[C@@H](O)[C@H](n2cnc3c(N)ncnc23)O[C@@H]1CNC(=O)C1=CN(CCOC)C(=O)N=C1
O[C@H]1[C@@H](O)[C@H](n2cnc3c(N)ncnc23)O[C@@H]1CNC(=O)C1N(C(OCC=C)=O)CC(OC)C1OC
O[C@H]1[C@@H](O)[C@H](n2cnc3c(N)ncnc23)O[C@@H]1CNC(=O)c1[nH]ccn1
O[C@H]1[C@@H](O)[C@H](n2cnc3c(N)ncnc23)O[C@@H]1CNC(=O)c1c[nH]nc1
O[C@H]1[C@@H](O)[C@H](n2cnc3c(N)ncnc23)O[C@@H]1CNC(=O)c1nc[nH]c1
O[C@H]1[C@@H](O)[C@H](n2cnc3c(N)ncnc23)O[C@@H]1CNC(=O)c1n[nH]cc1
FC(F)(F)C(=O)N1CC(COC)(C(=O)NC[C@@H]2[C@@H](O)[C@@H](O)[C@H](n3cnc4c(N)ncnc34)O2)C1
FC(F)(F)C(=O)N1CC(C(=O)NC[C@@H]2[C@@H](O)[C@@H](O)[C@H](n3cnc4c(N)ncnc34)O2)C2(C1)COC2
FC(F)(F)C(=O)N1CC2(C(=O)NC[C@@H]3[C@@H](O)[C@@H](O)[C@H](n4cnc5c(N)ncnc45)O3)COCC2C1
FC(F)(F)C(=O)N1CC(C(=O)NC[C@@H]2[C@@H](O)[C@@H](O)[C@H](n3cnc4c(N)ncnc34)O2)COCC1
FC(F)(F)C(=O)N(CCOC)CC(=O)NC[C@@H]1[C@@H](O)[C@@H](O)[C@H](n2cnc3c(N)ncnc23)O1
S(=O)(=O)(NC[C@@H]1[C@@H](O)[C@@H](O)[C@H](n2cnc3c(N)ncnc23)O1)c1oc(N)cc1
S(=O)(=O)(NC[C@@H]1[C@@H](O)[C@@H](O)[C@H](n2cnc3c(N)ncnc23)O1)c1c(N)cco1
S(=O)(=O)(CO)Cc1oc(C(=O)NC[C@@H]2[C@@H](O)[C@@H](O)[C@H](n3cnc4c(N)ncnc34)O2)cc1
O[C@H]1[C@@H](O)[C@H](n2cnc3c(N)ncnc23)O[C@@H]1CNC(=O)C(OCC#C)C
O[C@H]1[C@@H](O)[C@H](n2cnc3c(N)ncnc23)O[C@@H]1CNC(=O)C=CC(=O)N(C)C1CS(=O)(=N)CC1
O[C@H]1[C@@H](O)[C@H](n2cnc3c(N)ncnc23)O[C@@H]1CNC(=O)C1Cn2c(C)nnc2C1
O[C@H]1[C@@H](O)[C@H](n2cnc3c(N)ncnc23)O[C@@H]1CNC(=O)Cc1nn(C)c(C)n1
O[C@H]1[C@@H](O)[C@H](n2cnc3c(N)ncnc23)O[C@@H]1CNC(=O)Cc1n(C)nc(C)n1
O[C@H]1[C@@H](O)[C@H](n2cnc3c(N)ncnc23)O[C@@H]1CNC(=O)Cc1n(C)c(C)nn1
O[C@H]1[C@@H](O)[C@H](n2cnc3c(N)ncnc23)O[C@@H]1CNC(=O)Cc1[nH]c(CNC(OCC=C)=O)nn1
O[C@H]1[C@@H](O)[C@H](n2cnc3c(N)ncnc23)O[C@@H]1CNC(=O)C1(c2cn(C)nc2)OC(=O)NC1
O[C@H]1[C@@H](O)[C@H](n2cnc3c(N)ncnc23)O[C@@H]1CNC(=O)c1cnc2OCC(=O)Nc2c1
O[C@H]1[C@@H](O)[C@H](n2cnc3c(N)ncnc23)O[C@@H]1CNC(=O)c1ncc2NC(=O)COc2c1
O[C@H]1[C@@H](O)[C@H](n2cnc3c(N)ncnc23)O[C@@H]1CNC(=O)c1cnc2NC(=O)COc2c1
O[C@H]1[C@@H](O)[C@H](n2cnc3c(N)ncnc23)O[C@@H]1CNC(=O)c1nc2NC(=O)COc2cc1
O[C@H]1[C@@H](O)[C@H](n2cnc3c(N)ncnc23)O[C@@H]1CNC(=O)c1nc2OCC(=O)Nc2cc1
O[C@H]1[C@@H](O)[C@H](n2cnc3c(N)ncnc23)O[C@@H]1CNC(=O)C#Cc1conc1
O[C@H]1[C@@H](O)[C@H](n2cnc3c(N)ncnc23)O[C@@H]1CNC(=O)C#Cc1nocc1
O[C@H]1[C@@H](O)[C@H](n2cnc3c(N)ncnc23)O[C@@H]1CNC(=O)C#Cc1ncoc1
O[C@H]1[C@@H](O)[C@H](n2cnc3c(N)ncnc23)O[C@@H]1CNC(=O)C#Cc1ocnc1
S(=O)(=O)(N1CCOCC1)c1ccc2N(CC(=O)NC[C@@H]3[C@@H](O)[C@@H](O)[C@H](n4cnc5c(N)ncnc45)O3)C(=O)Oc2c1
O[C@H]1[C@@H](O)[C@H](n2cnc3c(N)ncnc23)O[C@@H]1CNC(=O)C#CC1(C)COC1
O[C@H]1[C@@H](O)[C@H](n2cnc3c(N)ncnc23)O[C@@H]1CNC(=O)C#CC1COCC1
O[C@H]1[C@@H](O)[C@H](n2cnc3c(N)ncnc23)O[C@@H]1CNC(=O)CCOCC#C
O[C@H]1[C@@H](O)[C@H](n2cnc3c(N)ncnc23)O[C@@H]1CNC(=O)COCCC#C
O[C@H]1[C@@H](O)[C@H](n2cnc3c(N)ncnc23)O[C@@H]1CNC(=O)C1(COC)OCCN(C(OCC=C)=O)C1
S(=O)(=O)(NCC(=O)NC[C@@H]1[C@@H](O)[C@@H](O)[C@H](n2cnc3c(N)ncnc23)O1)c1sccc1
S(=O)(=O)(NC[C@@H]1[C@@H](O)[C@@H](O)[C@H](n2cnc3c(N)ncnc23)O1)c1ccc(P(=O)(C)C)cc1
S(=O)(=O)(NC[C@@H]1[C@@H](O)[C@@H](O)[C@H](n2cnc3c(N)ncnc23)O1)c1cc(P(=O)(C)C)ccc1
S(=O)(=O)(NC[C@@H]1[C@@H](O)[C@@H](O)[C@H](n2cnc3c(N)ncnc23)O1)c1c(P(=O)(C)C)cccc1
S(=O)(=O)(N(C)CC(=O)NC[C@@H]1[C@@H](O)[C@@H](O)[C@H](n2cnc3c(N)ncnc23)O1)c1ccc2N(CC)C(=O)C(=O)N(CC)c2c1
O[C@H]1[C@@H](O)[C@H](n2cnc3c(N)ncnc23)O[C@@H]1CNC(=O)c1nnn(C2C(C)CN(C(=O)C)C2)c1
O[C@H]1[C@@H](O)[C@H](n2cnc3c(N)ncnc23)O[C@@H]1CNC(=O)C([N+](C)(C)C)Cc1[nH]cnc1
S(=O)(=O)(NC[C@@H]1[C@@H](O)[C@@H](O)[C@H](n2cnc3c(N)ncnc23)O1)C1=NNC(C(F)(F)F)C1
O[C@H]1[C@@H](O)[C@H](n2cnc3c(N)ncnc23)O[C@@H]1CNC(=O)Cc1cnc(OC)nc1
O[C@H]1[C@@H](O)[C@H](n2cnc3c(N)ncnc23)O[C@@H]1CNC(=O)Cc1nnc(OC)cc1
O[C@H]1[C@@H](O)[C@H](n2cnc3c(N)ncnc23)O[C@@H]1CNC(=O)Cc1ncc(OC)nc1
O[C@H]1[C@@H](O)[C@H](n2cnc3c(N)ncnc23)O[C@@H]1CNC(=O)Cc1ncnc(OC)c1
O[C@H]1[C@@H](O)[C@H](n2cnc3c(N)ncnc23)O[C@@H]1CNC(=O)Cc1nc(OC)ccn1
O[C@H]1[C@@H](O)[C@H](n2cnc3c(N)ncnc23)O[C@@H]1CNC(=O)Cc1c(OC)nccn1
S(=O)(=O)(C)c1ncc(S(=O)(=O)N2C(C(=O)NC[C@@H]3[C@@H](O)[C@@H](O)[C@H](n4cnc5c(N)ncnc45)O3)CCCC2)cc1
O[C@H]1[C@@H](O)[C@H](n2cnc3c(N)ncnc23)O[C@@H]1CNC(=O)c1nc(C2S(=O)(=O)CCC2)on1
S(=O)(=O)(NC[C@@H]1[C@@H](O)[C@@H](O)[C@H](n2cnc3c(N)ncnc23)O1)CCc1onc(OC)c1
O[C@H]1[C@@H](O)[C@H](n2cnc3c(N)ncnc23)O[C@@H]1CNC(=O)CC1C(=O)N(CC(=O)N2CCOCC2)c2ccccc2O1
O[C@H]1[C@@H](O)[C@H](n2cnc3c(N)ncnc23)O[C@@H]1CNC(=O)C1C=N[S+](=O)(C)C=C1
S(=O)(=O)(NC[C@@H]1[C@@H](O)[C@@H](O)[C@H](n2cnc3c(N)ncnc23)O1)c1cnc(C(OC)=O)cc1
S(=O)(=O)(NC[C@@H]1[C@@H](O)[C@@H](O)[C@H](n2cnc3c(N)ncnc23)O1)c1cc(C(OC)=O)cnc1
S(=O)(=O)(NC[C@@H]1[C@@H](O)[C@@H](O)[C@H](n2cnc3c(N)ncnc23)O1)c1cc(C(OC)=O)ncc1
S(=O)(=O)(NC[C@@H]1[C@@H](O)[C@@H](O)[C@H](n2cnc3c(N)ncnc23)O1)c1nccc(C(OC)=O)c1
S(=O)(=O)(NC[C@@H]1[C@@H](O)[C@@H](O)[C@H](n2cnc3c(N)ncnc23)O1)c1nc(C(OC)=O)ccc1
S(=O)(=O)(NC[C@@H]1[C@@H](O)[C@@H](O)[C@H](n2cnc3c(N)ncnc23)O1)c1c(C(OC)=O)ccnc1
S(=O)(=O)(NC[C@@H]1[C@@H](O)[C@@H](O)[C@H](n2cnc3c(N)ncnc23)O1)c1c(C(OC)=O)nccc1
S(=O)(=O)(NC[C@@H]1[C@@H](O)[C@@H](O)[C@H](n2cnc3c(N)ncnc23)O1)c1c(C(OC)=O)cccn1
S(=O)(=O)(NC[C@@H]1[C@@H](O)[C@@H](O)[C@H](n2cnc3c(N)ncnc23)O1)Cc1onc(C(OC)=O)c1
O[C@H]1[C@@H](O)[C@H](n2cnc3c(N)ncnc23)O[C@@H]1CNC(=O)c1c(NC(=O)CC)non1
O[C@H]1[C@@H](O)[C@H](n2cnc3c(N)ncnc23)O[C@@H]1CNC(=O)C1CCn2cnnc12
S(=O)(=O)(C)c1[nH]c(C(=O)NC[C@@H]2[C@@H](O)[C@@H](O)[C@H](n3cnc4c(N)ncnc34)O2)cc1
O[C@H]1[C@@H](O)[C@H](n2cnc3c(N)ncnc23)O[C@@H]1CNC(=O)c1n[nH]c(OC)c1
O[C@H]1[C@@H](O)[C@H](n2cnc3c(N)ncnc23)O[C@@H]1CNC(=O)c1c(OC)n[nH]c1
O[C@H]1[C@@H](O)[C@H](n2cnc3c(N)ncnc23)O[C@@H]1CNC(=O)c1c(OC)c[nH]n1
O[C@H]1[C@@H](O)[C@H](n2cnc3c(N)ncnc23)O[C@@H]1CNC(=O)C1(C(=O)N)CCCC1
O[C@H]1[C@@H](O)[C@H](n2cnc3c(N)ncnc23)O[C@@H]1CNC(=O)C12C(C(=O)N)(C1)CCC2
O[C@H]1[C@@H](O)[C@H](n2cnc3c(N)ncnc23)O[C@@H]1CNC(=O)CCCCC(=O)N
O[C@H]1[C@@H](O)[C@H](n2cnc3c(N)ncnc23)O[C@@H]1CNC(=O)CCC1=NNC(=O)CC1
S(=O)(=O)(NC[C@@H]1[C@@H](O)[C@@H](O)[C@H](n2cnc3c(N)ncnc23)O1)CCN1C(=O)N(C)C(C(F)(F)F)=N1
O[C@H]1[C@@H](O)[C@H](n2cnc3c(N)ncnc23)O[C@@H]1CNC(=O)c1nc2nccnc2nc1
O[C@H]1[C@@H](O)[C@H](n2cnc3c(N)ncnc23)O[C@@H]1CNC(=O)c1noc2N=CN(C)C(=O)c12
S(=O)(=O)(NC[C@@H]1[C@@H](O)[C@@H](O)[C@H](n2cnc3c(N)ncnc23)O1)CCOCCON1C(=O)c2ccccc2C1=O
O[C@H]1[C@@H](O)[C@H](n2cnc3c(N)ncnc23)O[C@@H]1CNC(=O)C(OC)Cc1cncnc1
O[C@H]1[C@@H](O)[C@H](n2cnc3c(N)ncnc23)O[C@@H]1CNC(=O)C(OC)Cc1ncccn1
O[C@H]1[C@@H](O)[C@H](n2cnc3c(N)ncnc23)O[C@@H]1CNC(=O)C(OC)Cc1ncncc1
O[C@H]1[C@@H](O)[C@H](n2cnc3c(N)ncnc23)O[C@@H]1CNC(=O)C(OC)Cc1nccnc1
O[C@H]1[C@@H](O)[C@H](n2cnc3c(N)ncnc23)O[C@@H]1CNC(=O)C1C(C)CN(C2=NC=Cn3cnnc23)C1
O[C@H]1[C@@H](O)[C@H](n2cnc3c(N)ncnc23)O[C@@H]1CNC(=O)C#Cc1onc(OC)c1
O[C@H]1[C@@H](O)[C@H](n2cnc3c(N)ncnc23)O[C@@H]1CNC(=O)C1=C(N)n2nc(C)cc2N=C1
S(=O)(=O)(NC[C@@H]1[C@@H](O)[C@@H](O)[C@H](n2cnc3c(N)ncnc23)O1)c1n(CC)c(C)nn1
S(=O)(=O)(N)c1cn(CC)c(C(=O)NC[C@@H]2[C@@H](O)[C@@H](O)[C@H](n3cnc4c(N)ncnc34)O2)c1
S(=O)(=O)(NOCC(=O)NC[C@@H]1[C@@H](O)[C@@H](O)[C@H](n2cnc3c(N)ncnc23)O1)c1ccc(F)cc1
O[C@H]1[C@@H](O)[C@H](n2cnc3c(N)ncnc23)O[C@@H]1CNC(=O)c1c(C(=O)N)c(C)c[nH]1
S(=O)(C)CCC(NC(OCC=C)=O)C(=O)NC[C@@H]1[C@@H](O)[C@@H](O)[C@H](n2cnc3c(N)ncnc23)O1
O[C@H]1[C@@H](O)[C@H](n2cnc3c(N)ncnc23)O[C@@H]1CNC(=O)c1cnc(C2CN(C(=O)C)C2)nc1
O[C@H]1[C@@H](O)[C@H](n2cnc3c(N)ncnc23)O[C@@H]1CNC(=O)c1nc(C2CN(C(=O)C)C2)ncc1
O[C@H]1[C@@H](O)[C@H](n2cnc3c(N)ncnc23)O[C@@H]1CNC(=O)C1C(OC)CCN(C(=O)C=C)C1
O[C@H]1[C@@H](O)[C@H](n2cnc3c(N)ncnc23)O[C@@H]1CNC(=O)Cc1nc(OC)cc(OC)n1
O[C@H]1[C@@H](O)[C@H](n2cnc3c(N)ncnc23)O[C@@H]1CNC(=O)Cc1c(OC)nnc(OC)c1
S(=O)(=O)(NC[C@@H]1[C@@H](O)[C@@H](O)[C@H](n2cnc3c(N)ncnc23)O1)c1c(C(OC)=O)n(C)nc1C
S(CC(=O)NC[C@@H]1[C@@H](O)[C@@H](O)[C@H](n2cnc3c(N)ncnc23)O1)c1n(N)c(CCC)nn1
O[C@H]1[C@@H](O)[C@H](n2cnc3c(N)ncnc23)O[C@@H]1CNC(=O)COCC(=O)Nc1cnccc1
FC(F)(COC1COC1)C(=O)NC[C@@H]1[C@@H](O)[C@@H](O)[C@H](n2cnc3c(N)ncnc23)O1
S(=O)(=O)(N1CC(C(=O)NC[C@@H]2[C@@H](O)[C@@H](O)[C@H](n3cnc4c(N)ncnc34)O2)CC1)N1CC2CCC1C2
S(=O)(=O)([O-])CCCCC1(S(=O)(=O)NC[C@@H]2[C@@H](O)[C@@H](O)[C@H](n3cnc4c(N)ncnc34)O2)CC1
O[C@H]1[C@@H](O)[C@H](n2cnc3c(N)ncnc23)O[C@@H]1CNC(=O)CCCNC(=O)N(C)C
O[C@H]1[C@@H](O)[C@H](n2cnc3c(N)ncnc23)O[C@@H]1CNC(=O)C1CCN(C(=O)NC)CC1
S=C1N(C)C(CC(=O)NC[C@@H]2[C@@H](O)[C@@H](O)[C@H](n3cnc4c(N)ncnc34)O2)=CN1
S=C1N(C)NC(C)=C1C(=O)NC[C@@H]1[C@@H](O)[C@@H](O)[C@H](n2cnc3c(N)ncnc23)O1
S=C1N(CC=C)C(=O)C(CCC(=O)NC[C@@H]2[C@@H](O)[C@@H](O)[C@H](n3cnc4c(N)ncnc34)O2)N1
O[C@H]1[C@@H](O)[C@H](n2cnc3c(N)ncnc23)O[C@@H]1CNC(=O)C1OCC2COCCC12
O[C@H]1[C@@H](O)[C@H](n2cnc3c(N)ncnc23)O[C@@H]1CNC(=O)C(OC)C1COCC1
O[C@H]1[C@@H](O)[C@H](n2cnc3c(N)ncnc23)O[C@@H]1CNC(=O)C(OCCOC)C
O[C@H]1[C@@H](O)[C@H](n2cnc3c(N)ncnc23)O[C@@H]1CNC(=O)C(OC)CCOC
O[C@H]1[C@@H](O)[C@H](n2cnc3c(N)ncnc23)O[C@@H]1CNC(=O)C(OC)(C)COC
O[C@H]1[C@@H](O)[C@H](n2cnc3c(N)ncnc23)O[C@@H]1CNC(=O)CC1C(O)CC1NC(OCC=C)=O
OC(C)C(NC(OCC=C)=O)CC(=O)NC[C@@H]1[C@@H](O)[C@@H](O)[C@H](n2cnc3c(N)ncnc23)O1
O[C@H]1[C@@H](O)[C@H](n2cnc3c(N)ncnc23)O[C@@H]1CNC(=O)Cc1cccc2nnn(C3CS(=O)(=O)C3)c12
O[C@H]1[C@@H](O)[C@H](n2cnc3c(N)ncnc23)O[C@@H]1CNC(=O)Cc1sc(NC(=O)C)nn1
O[C@H]1[C@@H](O)[C@H](n2cnc3c(N)ncnc23)O[C@@H]1CNC(=O)C(=O)Nc1sc(CC)nn1
S(=O)(=O)(N1CCC(C(=O)NC[C@@H]2[C@@H](O)[C@@H](O)[C@H](n3cnc4c(N)ncnc34)O2)CC1)N1CCCC1
S(=O)(=O)(N1CC(C(=O)NC[C@@H]2[C@@H](O)[C@@H](O)[C@H](n3cnc4c(N)ncnc34)O2)CCC1)N1CCCC1
S(=O)(=O)(N1CC(C(=O)NC[C@@H]2[C@@H](O)[C@@H](O)[C@H](n3cnc4c(N)ncnc34)O2)CC1)N1CCCCC1
O[C@H]1[C@@H](O)[C@H](n2cnc3c(N)ncnc23)O[C@@H]1CNC(=O)CCC(OCCOC(=O)C=C)=O
O[C@H]1[C@@H](O)[C@H](n2cnc3c(N)ncnc23)O[C@@H]1CNC(=O)CCOCCOCCOCCOCCOCCOCCC(OC)=O
O[C@H]1[C@@H](O)[C@H](n2cnc3c(N)ncnc23)O[C@@H]1CNC(=O)CC1COCCOC1
O[C@H]1[C@@H](O)[C@H](n2cnc3c(N)ncnc23)O[C@@H]1CNC(=O)COCC1(C)COC1
O[C@H]1[C@@H](O)[C@H](n2cnc3c(N)ncnc23)O[C@@H]1CNC(=O)C1C(C)C=CC2C(=O)N(C)C(=O)C12
O[C@H]1[C@@H](O)[C@H](n2cnc3c(N)ncnc23)O[C@@H]1CNC(=O)COCC1COCC1
O[C@H]1[C@@H](O)[C@H](n2cnc3c(N)ncnc23)O[C@@H]1CNC(=O)C1(COC)COCC1
O[C@H]1[C@@H](O)[C@H](n2cnc3c(N)ncnc23)O[C@@H]1CNC(=O)CCOCCOC
O[C@H]1[C@@H](O)[C@H](n2cnc3c(N)ncnc23)O[C@@H]1CNC(=O)COCCCOC
O[C@H]1[C@@H](O)[C@H](n2cnc3c(N)ncnc23)O[C@@H]1CNC(=O)COCCOCC
OCC1CC(NC(OCC=C)=O)(C(=O)NC[C@@H]2[C@@H](O)[C@@H](O)[C@H](n3cnc4c(N)ncnc34)O2)C1
OCCCC(NC(OCC=C)=O)C(=O)NC[C@@H]1[C@@H](O)[C@@H](O)[C@H](n2cnc3c(N)ncnc23)O1
O[C@H]1[C@@H](O)[C@H](n2cnc3c(N)ncnc23)O[C@@H]1CNC(=O)C=1NC(c2cocc2)=NC(=O)C=1
O[C@H]1[C@@H](O)[C@H](n2cnc3c(N)ncnc23)O[C@@H]1CNC(=O)C=1C(=O)N=C(c2cocc2)NC=1
O[C@H]1[C@@H](O)[C@H](n2cnc3c(N)ncnc23)O[C@@H]1CNC(=O)C=1C(=O)N=C(c2occc2)NC=1
O[C@H]1[C@@H](O)[C@H](n2cnc3c(N)ncnc23)O[C@@H]1CNC(=O)C1CN(C2=NN(C)C(=O)C=C2)CCC1
O[C@H]1[C@@H](O)[C@H](n2cnc3c(N)ncnc23)O[C@@H]1CNC(=O)Cn1nc(N)c(C)c1
O[C@H]1[C@@H](O)[C@H](n2cnc3c(N)ncnc23)O[C@@H]1CNC(=O)Cn1nc(C)c(N)c1
O[C@H]1[C@@H](O)[C@H](n2cnc3c(N)ncnc23)O[C@@H]1CNC(=O)Cn1c(C)cc(N)n1
O[C@H]1[C@@H](O)[C@H](n2cnc3c(N)ncnc23)O[C@@H]1CNC(=O)Cn1c(N)cc(C)n1
O[C@H]1[C@@H](O)[C@H](n2cnc3c(N)ncnc23)O[C@@H]1CNC(=O)Cn1c(C)c(N)cn1
O[C@H]1[C@@H](O)[C@H](n2cnc3c(N)ncnc23)O[C@@H]1CNC(=O)c1c(C)nc2N(C)C(=O)N(C)C(=O)c2n1
FC1(F)C(C(OC)=O)C1C(=O)NC[C@@H]1[C@@H](O)[C@@H](O)[C@H](n2cnc3c(N)ncnc23)O1
O[C@H]1[C@@H](O)[C@H](n2cnc3c(N)ncnc23)O[C@@H]1CNC(=O)C(NC=O)CC(C)(C)C#N
O[C@H]1[C@@H](O)[C@H](n2cnc3c(N)ncnc23)O[C@@H]1CNC(=O)C(NC=O)C(C)CCC#N
O[C@H]1[C@@H](O)[C@H](n2cnc3c(N)ncnc23)O[C@@H]1CNC(=O)C(NC=O)C(CC)CC#N
O[C@H]1[C@@H](O)[C@H](n2cnc3c(N)ncnc23)O[C@@H]1CNC(=O)C(NC(=O)C)CC(C)C#N
O[C@H]1[C@@H](O)[C@H](n2cnc3c(N)ncnc23)O[C@@H]1CNC(=O)C(NC(=O)C)C(C)CC#N
O[C@H]1[C@@H](O)[C@H](n2cnc3c(N)ncnc23)O[C@@H]1CNC(=O)C(NC(=O)C)C(CC)C#N
O[C@H]1[C@@H](O)[C@H](n2cnc3c(N)ncnc23)O[C@@H]1CNC(=O)COc1ccc(-n2nnnc2)cc1
O[C@H]1[C@@H](O)[C@H](n2cnc3c(N)ncnc23)O[C@@H]1CNC(=O)COc1cc(-n2nnnc2)ccc1
O[C@H]1[C@@H](O)[C@H](n2cnc3c(N)ncnc23)O[C@@H]1CNC(=O)COc1cnc(-n2ncnc2)cc1
O[C@H]1[C@@H](O)[C@H](n2cnc3c(N)ncnc23)O[C@@H]1CNC(=O)COCc1onc(CCOC)n1
O[C@H]1[C@@H](O)[C@H](n2cnc3c(N)ncnc23)O[C@@H]1CNC(=O)C1C(C)C1C(OC)=O
FC(F)(F)C(=O)N1CC(N2C(=O)C=CC(C(=O)NC[C@@H]3[C@@H](O)[C@@H](O)[C@H](n4cnc5c(N)ncnc45)O3)=C2)C1
O[C@H]1[C@@H](O)[C@H](n2cnc3c(N)ncnc23)O[C@@H]1CNC(=O)C(NC(=O)C(NC(=O)C)CC(C)C)C
O[C@H]1[C@@H](O)[C@H](n2cnc3c(N)ncnc23)O[C@@H]1CNC(=O)C(NC(=O)C(NC(=O)C)C)CC(C)C
S(=O)(=O)(CC(=O)NC[C@@H]1[C@@H](O)[C@@H](O)[C@H](n2cnc3c(N)ncnc23)O1)c1ccc(N)cc1
O[C@H]1[C@@H](O)[C@H](n2cnc3c(N)ncnc23)O[C@@H]1CNC(=O)c1c(C)n(C=2NC(C)=CC(=O)N=2)nc1
O[C@H]1[C@@H](O)[C@H](n2cnc3c(N)ncnc23)O[C@@H]1CNC(=O)C#CCCOCCOC
O[C@H]1[C@@H](O)[C@H](n2cnc3c(N)ncnc23)O[C@@H]1CNC(=O)CCOCCOCC#C
O[C@H]1[C@@H](O)[C@H](n2cnc3c(N)ncnc23)O[C@@H]1CNC(=O)c1nc(C2C3COCC23)on1
S(=O)(=O)(NC[C@@H]1[C@@H](O)[C@@H](O)[C@H](n2cnc3c(N)ncnc23)O1)CN1C(=O)c2ccccc2C1=O
O[C@H]1[C@@H](O)[C@H](n2cnc3c(N)ncnc23)O[C@@H]1CNC(=O)C1=NOC(CNC(OCC=C)=O)C1
O[C@H]1[C@@H](O)[C@H](n2cnc3c(N)ncnc23)O[C@@H]1CNC(=O)CC1CS(=O)(=O)C2CN(C(OCC=C)=O)CC12
O[C@H]1[C@@H](O)[C@H](n2cnc3c(N)ncnc23)O[C@@H]1CNC(=O)C(NC(=O)C1CC1)Cn1nccc1
O[C@H]1[C@@H](O)[C@H](n2cnc3c(N)ncnc23)O[C@@H]1CNC(=O)C(NC(=O)C)(C)Cn1nccc1
S=C1NC(=O)C(CCC(=O)NC[C@@H]2[C@@H](O)[C@@H](O)[C@H](n3cnc4c(N)ncnc34)O2)=C(C)N1
S(=O)(=O)(NC[C@@H]1[C@@H](O)[C@@H](O)[C@H](n2cnc3c(N)ncnc23)O1)C=1SC(=O)NC=1
O[C@H]1[C@@H](O)[C@H](n2cnc3c(N)ncnc23)O[C@@H]1CNC(=O)C1(C(=O)NC2CC2)CC1
O[C@H]1[C@@H](O)[C@H](n2cnc3c(N)ncnc23)O[C@@H]1CNC(=O)C(=O)NC1CCCC1
O[C@H]1[C@@H](O)[C@H](n2cnc3c(N)ncnc23)O[C@@H]1CNC(=O)C1(NC=O)CCCC1
O[C@H]1[C@@H](O)[C@H](n2cnc3c(N)ncnc23)O[C@@H]1CNC(=O)C1(NC(=O)C)C2(C1)CC2
O[C@H]1[C@@H](O)[C@H](n2cnc3c(N)ncnc23)O[C@@H]1CNC(=O)CC1(NC=O)CCC1
O[C@H]1[C@@H](O)[C@H](n2cnc3c(N)ncnc23)O[C@@H]1CNC(=O)CC1(NC(=O)C)CC1
O[C@H]1[C@@H](O)[C@H](n2cnc3c(N)ncnc23)O[C@@H]1CNC(=O)C12CC(NC(=O)C)(C1)C2
O[C@H]1[C@@H](O)[C@H](n2cnc3c(N)ncnc23)O[C@@H]1CNC(=O)C1(NC(=O)C)CCC1
O[C@H]1[C@@H](O)[C@H](n2cnc3c(N)ncnc23)O[C@@H]1CNC(=O)CC12NC(=O)C(C1)CC2
O[C@H]1[C@@H](O)[C@H](n2cnc3c(N)ncnc23)O[C@@H]1CNC(=O)C12NC(=O)CC(C1)CC2
O[C@H]1[C@@H](O)[C@H](n2cnc3c(N)ncnc23)O[C@@H]1CNC(=O)C12NC(=O)C(C1)CCC2
O[C@H]1[C@@H](O)[C@H](n2cnc3c(N)ncnc23)O[C@@H]1CNC(=O)CCC1NC(=O)CC1
O[C@H]1[C@@H](O)[C@H](n2cnc3c(N)ncnc23)O[C@@H]1CNC(=O)CC1NC(=O)CCC1
O[C@H]1[C@@H](O)[C@H](n2cnc3c(N)ncnc23)O[C@@H]1CNC(=O)C1NC(=O)CCCC1
FC(F)(F)C(=O)Nc1nn(CC(=O)NC[C@@H]2[C@@H](O)[C@@H](O)[C@H](n3cnc4c(N)ncnc34)O2)cn1
FC(F)(F)C(=O)Nc1n(CC(=O)NC[C@@H]2[C@@H](O)[C@@H](O)[C@H](n3cnc4c(N)ncnc34)O2)cnn1
FC(F)(F)C(=O)Nc1n(CC(=O)NC[C@@H]2[C@@H](O)[C@@H](O)[C@H](n3cnc4c(N)ncnc34)O2)ncn1
O[C@H]1[C@@H](O)[C@H](n2cnc3c(N)ncnc23)O[C@@H]1CNC(=O)CCc1n2N=C(OC)C=Cc2nn1
O[C@H]1[C@@H](O)[C@H](n2cnc3c(N)ncnc23)O[C@@H]1CNC(=O)CCc1[nH]c(C)nn1
O[C@H]1[C@@H](O)[C@H](n2cnc3c(N)ncnc23)O[C@@H]1CNC(=O)C12CN(C(OCC=C)=O)CC1CS(=O)(=O)CC2
S(=O)(=O)(NC[C@@H]1[C@@H](O)[C@@H](O)[C@H](n2cnc3c(N)ncnc23)O1)Cc1cncnc1
S(=O)(=O)(NC[C@@H]1[C@@H](O)[C@@H](O)[C@H](n2cnc3c(N)ncnc23)O1)Cc1ncccn1
S(=O)(=O)(NC[C@@H]1[C@@H](O)[C@@H](O)[C@H](n2cnc3c(N)ncnc23)O1)Cc1ncncc1
S(=O)(=O)(NC[C@@H]1[C@@H](O)[C@@H](O)[C@H](n2cnc3c(N)ncnc23)O1)Cc1nccnc1
S(=O)(=O)(NC[C@@H]1[C@@H](O)[C@@H](O)[C@H](n2cnc3c(N)ncnc23)O1)C(C)C(=O)N(CC)CC
O[C@H]1[C@@H](O)[C@H](n2cnc3c(N)ncnc23)O[C@@H]1CNC(=O)C(C(C)C)N1S(=O)(=O)CCC1
S(=O)(=O)(CC(=O)NC[C@@H]1[C@@H](O)[C@@H](O)[C@H](n2cnc3c(N)ncnc23)O1)Cn1c(C)c([N+](=O)[O-])c(C)n1
OCc1onc(C(=O)NC[C@@H]2[C@@H](O)[C@@H](O)[C@H](n3cnc4c(N)ncnc34)O2)c1
OCc1noc(C(=O)NC[C@@H]2[C@@H](O)[C@@H](O)[C@H](n3cnc4c(N)ncnc34)O2)c1
OCc1occ(C(=O)NC[C@@H]2[C@@H](O)[C@@H](O)[C@H](n3cnc4c(N)ncnc34)O2)n1
OCc1c(C(=O)NC[C@@H]2[C@@H](O)[C@@H](O)[C@H](n3cnc4c(N)ncnc34)O2)cno1
S(=O)(=O)(NC(CCSC)C(=O)NC[C@@H]1[C@@H](O)[C@@H](O)[C@H](n2cnc3c(N)ncnc23)O1)CC
FC(F)(F)C(=O)N1CC(OC)C(c2nnn(CC(=O)NC[C@@H]3[C@@H](O)[C@@H](O)[C@H](n4cnc5c(N)ncnc45)O3)c2)C1
S(=O)(=O)(C)N1CCC(CC(=O)NC[C@@H]2[C@@H](O)[C@@H](O)[C@H](n3cnc4c(N)ncnc34)O2)CC1
S(=O)(=O)(NC[C@@H]1[C@@H](O)[C@@H](O)[C@H](n2cnc3c(N)ncnc23)O1)CC1CCN(C(=O)C)CC1
S(=O)(=O)(CC(=O)NC[C@@H]1[C@@H](O)[C@@H](O)[C@H](n2cnc3c(N)ncnc23)O1)N1CCC(C)CC1
S(=O)(=O)(CC)N1CCC(C(=O)NC[C@@H]2[C@@H](O)[C@@H](O)[C@H](n3cnc4c(N)ncnc34)O2)CC1
S(=O)(=O)(CC)N1CC(C(=O)NC[C@@H]2[C@@H](O)[C@@H](O)[C@H](n3cnc4c(N)ncnc34)O2)CCC1
O[C@H]1[C@@H](O)[C@H](n2cnc3c(N)ncnc23)O[C@@H]1CNC(=O)CC=1SCC(=O)N=1
O[C@H]1[C@@H](O)[C@H](n2cnc3c(N)ncnc23)O[C@@H]1CNC(=O)c1ncc(NC(=O)C)cn1
O[C@H]1[C@@H](O)[C@H](n2cnc3c(N)ncnc23)O[C@@H]1CNC(=O)c1cnc(NC(=O)C)nc1
O[C@H]1[C@@H](O)[C@H](n2cnc3c(N)ncnc23)O[C@@H]1CNC(=O)c1nncc(NC(=O)C)c1
O[C@H]1[C@@H](O)[C@H](n2cnc3c(N)ncnc23)O[C@@H]1CNC(=O)c1nnc(NC(=O)C)cc1
O[C@H]1[C@@H](O)[C@H](n2cnc3c(N)ncnc23)O[C@@H]1CNC(=O)c1ncc(NC(=O)C)nc1
O[C@H]1[C@@H](O)[C@H](n2cnc3c(N)ncnc23)O[C@@H]1CNC(=O)c1ncnc(NC(=O)C)c1
O[C@H]1[C@@H](O)[C@H](n2cnc3c(N)ncnc23)O[C@@H]1CNC(=O)c1nc(NC(=O)C)cnc1
O[C@H]1[C@@H](O)[C@H](n2cnc3c(N)ncnc23)O[C@@H]1CNC(=O)c1nc(NC(=O)C)ncc1
O[C@H]1[C@@H](O)[C@H](n2cnc3c(N)ncnc23)O[C@@H]1CNC(=O)c1nc(NC(=O)C)ccn1
O[C@H]1[C@@H](O)[C@H](n2cnc3c(N)ncnc23)O[C@@H]1CNC(=O)c1c(NC(=O)C)cnnc1
O[C@H]1[C@@H](O)[C@H](n2cnc3c(N)ncnc23)O[C@@H]1CNC(=O)c1c(NC(=O)C)ncnc1
O[C@H]1[C@@H](O)[C@H](n2cnc3c(N)ncnc23)O[C@@H]1CNC(=O)c1c(NC(=O)C)nccn1
O[C@H]1[C@@H](O)[C@H](n2cnc3c(N)ncnc23)O[C@@H]1CNC(=O)C#CC1(NC(=O)C)CCC1
S(=O)(=O)(N)c1ccc2CC(C(=O)NC[C@@H]3[C@@H](O)[C@@H](O)[C@H](n4cnc5c(N)ncnc45)O3)Cc2c1
O[C@H]1[C@@H](O)[C@H](n2cnc3c(N)ncnc23)O[C@@H]1CNC(=O)C=1C(=O)NC=2CCCC(=O)C=2C=1
S(=O)(=O)(NC[C@@H]1[C@@H](O)[C@@H](O)[C@H](n2cnc3c(N)ncnc23)O1)c1n(C(OCC)=O)ncc1
S(C(C)C(=O)NC[C@@H]1[C@@H](O)[C@@H](O)[C@H](n2cnc3c(N)ncnc23)O1)c1n(C)nnn1
S(=O)(=O)(NC[C@@H]1[C@@H](O)[C@@H](O)[C@H](n2cnc3c(N)ncnc23)O1)c1cn2CCCNC(=O)c2c1
O[C@H]1[C@@H](O)[C@H](n2cnc3c(N)ncnc23)O[C@@H]1CNC(=O)CNC(=O)Cc1ccc(O)cc1
O[C@H]1[C@@H](O)[C@H](n2cnc3c(N)ncnc23)O[C@@H]1CNC(=O)C(=O)c1ncc(C(OC)=O)cc1
O[C@H]1[C@@H](O)[C@H](n2cnc3c(N)ncnc23)O[C@@H]1CNC(=O)Cn1cnc2c(NC(=O)C)ncnc12
O[C@H]1[C@@H](O)[C@H](n2cnc3c(N)ncnc23)O[C@@H]1CNC(=O)c1csc2C(=O)NC(N)=Nc12
FC(F)(Cn1nc(C#N)nc1)C(=O)NC[C@@H]1[C@@H](O)[C@@H](O)[C@H](n2cnc3c(N)ncnc23)O1
S(CCC(=O)NC[C@@H]1[C@@H](O)[C@@H](O)[C@H](n2cnc3c(N)ncnc23)O1)c1n(C)nnn1
S(=O)(=O)(NC[C@@H]1[C@@H](O)[C@@H](O)[C@H](n2cnc3c(N)ncnc23)O1)c1n(CCOCC)c(C)nn1
Fc1cnc(N2CC(C(=O)NC[C@@H]3[C@@H](O)[C@@H](O)[C@H](n4cnc5c(N)ncnc45)O3)C2)nc1
O[C@H]1[C@@H](O)[C@H](n2cnc3c(N)ncnc23)O[C@@H]1CNC(=O)C12SCCN1C(=O)CC2
O[C@H]1[C@@H](O)[C@H](n2cnc3c(N)ncnc23)O[C@@H]1CNC(=O)Cn1c(CNC(=O)C)ncc1
O[C@H]1[C@@H](O)[C@H](n2cnc3c(N)ncnc23)O[C@@H]1CNC(=O)C(NC(=O)C)c1cn(C)nc1
O[C@H]1[C@@H](O)[C@H](n2cnc3c(N)ncnc23)O[C@@H]1CNC(=O)C(NC(=O)C)c1nn(C)cc1
O[C@H]1[C@@H](O)[C@H](n2cnc3c(N)ncnc23)O[C@@H]1CNC(=O)C(NC(=O)C)c1n(C)cnc1
O[C@H]1[C@@H](O)[C@H](n2cnc3c(N)ncnc23)O[C@@H]1CNC(=O)C(NC(=O)C)c1n(C)ncc1
ONC(=O)CCCCC(=O)NC[C@@H]1[C@@H](O)[C@@H](O)[C@H](n2cnc3c(N)ncnc23)O1
O[C@H]1[C@@H](O)[C@H](n2cnc3c(N)ncnc23)O[C@@H]1CNC(=O)C1N(C(=O)C=2C(=O)N(C)N=C(C)C=2C)CSC1
O[C@H]1[C@@H](O)[C@H](n2cnc3c(N)ncnc23)O[C@@H]1CNC(=O)c1nc(C2=CC(=O)N(C)C=C2)on1
S(=O)(=O)(NC[C@@H]1[C@@H](O)[C@@H](O)[C@H](n2cnc3c(N)ncnc23)O1)Cc1n(C)nc(C)n1
S(=O)(=O)(NC[C@@H]1[C@@H](O)[C@@H](O)[C@H](n2cnc3c(N)ncnc23)O1)Cc1c(C)n(C)nn1
S(=O)(=O)(NC[C@@H]1[C@@H](O)[C@@H](O)[C@H](n2cnc3c(N)ncnc23)O1)Cc1n(C)c(C)nn1
S(=O)(=O)(NC[C@@H]1[C@@H](O)[C@@H](O)[C@H](n2cnc3c(N)ncnc23)O1)C1(Cc2nnn(C)c2)CC1
S(=O)(=O)(NC[C@@H]1[C@@H](O)[C@@H](O)[C@H](n2cnc3c(N)ncnc23)O1)C1(Cc2nn(C)nc2)CC1
S(=O)(=O)(NC[C@@H]1[C@@H](O)[C@@H](O)[C@H](n2cnc3c(N)ncnc23)O1)C1(Cc2n(C)cnn2)CC1
S(=O)(=O)(NC[C@@H]1[C@@H](O)[C@@H](O)[C@H](n2cnc3c(N)ncnc23)O1)C1(Cc2n(C)ncn2)CC1
O[C@H]1[C@@H](O)[C@H](n2cnc3c(N)ncnc23)O[C@@H]1CNC(=O)CCc1sc(N)nn1
O[C@H]1[C@@H](O)[C@H](n2cnc3c(N)ncnc23)O[C@@H]1CNC(=O)C1C(COC)OC(COC)C1
O[C@H]1[C@@H](O)[C@H](n2cnc3c(N)ncnc23)O[C@@H]1CNC(=O)C=1C(C)n2nnnc2N(C)C=1C
FC(F)(F)C(=O)NC1C(C(=O)NC[C@@H]2[C@@H](O)[C@@H](O)[C@H](n3cnc4c(N)ncnc34)O2)C1
FC(F)(F)C1C(C(=O)NC[C@@H]2[C@@H](O)[C@@H](O)[C@H](n3cnc4c(N)ncnc34)O2)NC(=O)C1
O[C@H]1[C@@H](O)[C@H](n2cnc3c(N)ncnc23)O[C@@H]1CNC(=O)COc1nocc1
O[C@H]1[C@@H](O)[C@H](n2cnc3c(N)ncnc23)O[C@@H]1CNC(=O)COc1ocnc1
FC(F)(F)CC(NC=O)C(=O)NC[C@@H]1[C@@H](O)[C@@H](O)[C@H](n2cnc3c(N)ncnc23)O1
FC(F)(F)C(=O)NC(C)C(=O)NC[C@@H]1[C@@H](O)[C@@H](O)[C@H](n2cnc3c(N)ncnc23)O1
FC(F)(F)C(NC(=O)C)C(=O)NC[C@@H]1[C@@H](O)[C@@H](O)[C@H](n2cnc3c(N)ncnc23)O1
O[C@H]1[C@@H](O)[C@H](n2cnc3c(N)ncnc23)O[C@@H]1CNC(=O)C=1C(=O)Nc2n[nH]c(C)c2C=1
S(=O)(=O)(N1CCC(OC)CC1)N1CCC(C(=O)NC[C@@H]2[C@@H](O)[C@@H](O)[C@H](n3cnc4c(N)ncnc34)O2)CC1
S(=O)(=O)(N1CC(C(=O)NC[C@@H]2[C@@H](O)[C@@H](O)[C@H](n3cnc4c(N)ncnc34)O2)CCC1)N1CCC(OC)CC1
S(=O)(=O)(NC[C@@H]1[C@@H](O)[C@@H](O)[C@H](n2cnc3c(N)ncnc23)O1)CC(CO)C(C)C
O[C@H]1[C@@H](O)[C@H](n2cnc3c(N)ncnc23)O[C@@H]1CNC(=O)C1C(C(=O)N)CC=CC1
O[C@H]1[C@@H](O)[C@H](n2cnc3c(N)ncnc23)O[C@@H]1CNC(=O)c1sc(CNC(=O)C)nn1
O[C@H]1[C@@H](O)[C@H](n2cnc3c(N)ncnc23)O[C@@H]1CNC(=O)C1=NC(=O)NC(C)=C1
O[C@H]1[C@@H](O)[C@H](n2cnc3c(N)ncnc23)O[C@@H]1CNC(=O)C=1NC(C(C)C)=NC(=O)C=1
O[C@H]1[C@@H](O)[C@H](n2cnc3c(N)ncnc23)O[C@@H]1CNC(=O)C=1C(=O)N=C(C(C)C)NC=1
O[C@H]1[C@@H](O)[C@H](n2cnc3c(N)ncnc23)O[C@@H]1CNC(=O)C=1NC(C2C(C)C2)=NC(=O)C=1
O[C@H]1[C@@H](O)[C@H](n2cnc3c(N)ncnc23)O[C@@H]1CNC(=O)C=1C(=O)N=C(C2C(C)C2)NC=1
S(=O)(=O)(NC[C@@H]1[C@@H](O)[C@@H](O)[C@H](n2cnc3c(N)ncnc23)O1)CC(F)F
O[C@H]1[C@@H](O)[C@H](n2cnc3c(N)ncnc23)O[C@@H]1CNC(=O)c1cnc(C(=O)NC)cc1
O[C@H]1[C@@H](O)[C@H](n2cnc3c(N)ncnc23)O[C@@H]1CNC(=O)c1ncc(C(=O)NC)cc1
O[C@H]1[C@@H](O)[C@H](n2cnc3c(N)ncnc23)O[C@@H]1CNC(=O)c1cc(C(=O)NC)ncc1
O[C@H]1[C@@H](O)[C@H](n2cnc3c(N)ncnc23)O[C@@H]1CNC(=O)c1nc(C(=O)NC)ccc1
S(=O)(=O)(NC[C@@H]1[C@@H](O)[C@@H](O)[C@H](n2cnc3c(N)ncnc23)O1)Cc1nnc(OC)cc1
FC(F)(F)CNC(=O)CC(=O)NC[C@@H]1[C@@H](O)[C@@H](O)[C@H](n2cnc3c(N)ncnc23)O1
FC(F)(F)CC(=O)NCC(=O)NC[C@@H]1[C@@H](O)[C@@H](O)[C@H](n2cnc3c(N)ncnc23)O1
FC(F)(F)C(=O)NCCC(=O)NC[C@@H]1[C@@H](O)[C@@H](O)[C@H](n2cnc3c(N)ncnc23)O1
O[C@H]1[C@@H](O)[C@H](n2cnc3c(N)ncnc23)O[C@@H]1CNC(=O)C1CN(C(=O)c2noc(C)c2)C1
S(=O)(=O)(C)C(C(C)C)C(=O)NC[C@@H]1[C@@H](O)[C@@H](O)[C@H](n2cnc3c(N)ncnc23)O1
S(=O)(=O)(C)C1=Cn2ncc(C(=O)NC[C@@H]3[C@@H](O)[C@@H](O)[C@H](n4cnc5c(N)ncnc45)O3)c2N=C1
S(=O)(=O)(C)C(C)C(C)C(=O)NC[C@@H]1[C@@H](O)[C@@H](O)[C@H](n2cnc3c(N)ncnc23)O1
O[C@H]1[C@@H](O)[C@H](n2cnc3c(N)ncnc23)O[C@@H]1CNC(=O)c1oc(N(CC)C(=O)C)nn1
O[C@H]1[C@@H](O)[C@H](n2cnc3c(N)ncnc23)O[C@@H]1CNC(=O)C1C(NC(OCC=C)=O)CCO1
O[C@H]1[C@@H](O)[C@H](n2cnc3c(N)ncnc23)O[C@@H]1CNC(=O)c1oc(NC(=O)NCCOC)nc1
O[C@H]1[C@@H](O)[C@H](n2cnc3c(N)ncnc23)O[C@@H]1CNC(=O)CCOCCOCCOC
FC(F)(C(=O)NC[C@@H]1[C@@H](O)[C@@H](O)[C@H](n2cnc3c(N)ncnc23)O1)C1CS(=O)(=O)CC1
S(=O)(=O)(C)CC1(C(=O)NC[C@@H]2[C@@H](O)[C@@H](O)[C@H](n3cnc4c(N)ncnc34)O2)C(F)(F)C1
S(=O)(=O)(C)CC(F)(F)CC(=O)NC[C@@H]1[C@@H](O)[C@@H](O)[C@H](n2cnc3c(N)ncnc23)O1
S(=O)(=O)(C)CCC(F)(F)C(=O)NC[C@@H]1[C@@H](O)[C@@H](O)[C@H](n2cnc3c(N)ncnc23)O1
S(=O)(=O)(CC)CC(F)(F)C(=O)NC[C@@H]1[C@@H](O)[C@@H](O)[C@H](n2cnc3c(N)ncnc23)O1
S(=O)(=O)(C)N1CC(C(=O)NC[C@@H]2[C@@H](O)[C@@H](O)[C@H](n3cnc4c(N)ncnc34)O2)C(c2cnccc2)C1
FC(F)(F)C(=O)NC(C)C#CC(=O)NC[C@@H]1[C@@H](O)[C@@H](O)[C@H](n2cnc3c(N)ncnc23)O1
FC(F)(F)C(=O)NC(CC#C)C(=O)NC[C@@H]1[C@@H](O)[C@@H](O)[C@H](n2cnc3c(N)ncnc23)O1
FC(F)(F)C(NC(=O)C)(C(=O)NC[C@@H]1[C@@H](O)[C@@H](O)[C@H](n2cnc3c(N)ncnc23)O1)C#C
S(=O)(=O)(NC[C@@H]1[C@@H](O)[C@@H](O)[C@H](n2cnc3c(N)ncnc23)O1)c1c(C(OCC)=O)c(C)[nH]n1
S(=O)(=O)(NC[C@@H]1[C@@H](O)[C@@H](O)[C@H](n2cnc3c(N)ncnc23)O1)c1c(C)[nH]nc1C(OCC)=O
O[C@H]1[C@@H](O)[C@H](n2cnc3c(N)ncnc23)O[C@@H]1CNC(=O)C1CC2CS(=O)(=O)CC2C1
S(=O)(=O)(CC(C)C)CC(=O)NC[C@@H]1[C@@H](O)[C@@H](O)[C@H](n2cnc3c(N)ncnc23)O1
S(=O)(=O)(C)CC(C)(C)C(=O)NC[C@@H]1[C@@H](O)[C@@H](O)[C@H](n2cnc3c(N)ncnc23)O1
O[C@H]1[C@@H](O)[C@H](n2cnc3c(N)ncnc23)O[C@@H]1CNC(=O)C(CC)C1CS(=O)(=O)C1
O[C@H]1[C@@H](O)[C@H](n2cnc3c(N)ncnc23)O[C@@H]1CNC(=O)c1nc(OC)c(NC(=O)C)nc1
O[C@H]1[C@@H](O)[C@H](n2cnc3c(N)ncnc23)O[C@@H]1CNC(=O)c1c(OC)c(NC(=O)C)ncn1
O[C@H]1[C@@H](O)[C@H](n2cnc3c(N)ncnc23)O[C@@H]1CNC(=O)C1C(C2CS(=O)(=O)CC2)C1
S(=O)(=O)(C)CCC1C(C(=O)NC[C@@H]2[C@@H](O)[C@@H](O)[C@H](n3cnc4c(N)ncnc34)O2)C1
O[C@H]1[C@@H](O)[C@H](n2cnc3c(N)ncnc23)O[C@@H]1CNC(=O)C(C)C1CS(=O)(=O)CC1
S(=O)(=O)(C)CC(C)CC(=O)NC[C@@H]1[C@@H](O)[C@@H](O)[C@H](n2cnc3c(N)ncnc23)O1
S(=O)(=O)(C)CCC(C)C(=O)NC[C@@H]1[C@@H](O)[C@@H](O)[C@H](n2cnc3c(N)ncnc23)O1
S(=O)(=O)(C)CC(CC)C(=O)NC[C@@H]1[C@@H](O)[C@@H](O)[C@H](n2cnc3c(N)ncnc23)O1
FC1(C(=O)C(=O)NC[C@@H]2[C@@H](O)[C@@H](O)[C@H](n3cnc4c(N)ncnc34)O2)CC1
O[C@H]1[C@@H](O)[C@H](n2cnc3c(N)ncnc23)O[C@@H]1CNC(=O)CC1(NC(OCC=C)=O)COC1
O[C@H]1[C@@H](O)[C@H](n2cnc3c(N)ncnc23)O[C@@H]1CNC(=O)C1(NC(OCC=C)=O)COCC1
O[C@H]1[C@@H](O)[C@H](n2cnc3c(N)ncnc23)O[C@@H]1CNC(=O)CN(C)c1nc(C)cc(N2CCOCC2)n1
O[C@H]1[C@@H](O)[C@H](n2cnc3c(N)ncnc23)O[C@@H]1CNC(=O)c1nn2C=C(C)NC(=O)c2c1
FC(F)(F)C(=O)NCCC#CC(=O)NC[C@@H]1[C@@H](O)[C@@H](O)[C@H](n2cnc3c(N)ncnc23)O1
O[C@H]1[C@@H](O)[C@H](n2cnc3c(N)ncnc23)O[C@@H]1CNC(=O)C=1C(=O)c2ccccc2N(CC(=O)N)C=1
O[C@H]1[C@@H](O)[C@H](n2cnc3c(N)ncnc23)O[C@@H]1CNC(=O)CCC(=O)NC1CC2OC1C1CC21
O[C@H]1[C@@H](O)[C@H](n2cnc3c(N)ncnc23)O[C@@H]1CNC(=O)C(NC(=O)C)C1OC(C)CC1
O[C@H]1[C@@H](O)[C@H](n2cnc3c(N)ncnc23)O[C@@H]1CNC(=O)C1(C#N)OCCC1
O[C@H]1[C@@H](O)[C@H](n2cnc3c(N)ncnc23)O[C@@H]1CNC(=O)CCOCCOCCOCC#C
O[C@H]1[C@@H](O)[C@H](n2cnc3c(N)ncnc23)O[C@@H]1CNC(=O)CN1C(=O)C=CC(n2c(C)cc(C)n2)=N1
O[C@H]1[C@@H](O)[C@H](n2cnc3c(N)ncnc23)O[C@@H]1CNC(=O)C1(C(=O)NC(C)(C)C)OCC1
P(=O)(C)(C)c1cc(N)cc(C(=O)NC[C@@H]2[C@@H](O)[C@@H](O)[C@H](n3cnc4c(N)ncnc34)O2)c1
P(=O)(C)(C)c1cc(N)c(C(=O)NC[C@@H]2[C@@H](O)[C@@H](O)[C@H](n3cnc4c(N)ncnc34)O2)cc1
P(=O)(C)(C)c1cc(C(=O)NC[C@@H]2[C@@H](O)[C@@H](O)[C@H](n3cnc4c(N)ncnc34)O2)c(N)cc1
P(=O)(C)(C)c1c(N)ccc(C(=O)NC[C@@H]2[C@@H](O)[C@@H](O)[C@H](n3cnc4c(N)ncnc34)O2)c1
O[C@H]1[C@@H](O)[C@H](n2cnc3c(N)ncnc23)O[C@@H]1CNC(=O)C1C2(CNC(=O)C)CC(C)(O1)C2
O[C@H]1[C@@H](O)[C@H](n2cnc3c(N)ncnc23)O[C@@H]1CNC(=O)C12CC(C(NC(=O)C)C)(OC1)C2
O[C@H]1[C@@H](O)[C@H](n2cnc3c(N)ncnc23)O[C@@H]1CNC(=O)C12C(C)OC(CNC(=O)C)(C1)C2
O[C@H]1[C@@H](O)[C@H](n2cnc3c(N)ncnc23)O[C@@H]1CNC(=O)C(NC(=O)C)C1(OC)CCC1
O[C@H]1[C@@H](O)[C@H](n2cnc3c(N)ncnc23)O[C@@H]1CNC(=O)C12C(CNC(=O)C)OC(C)(C1)C2
O[C@H]1[C@@H](O)[C@H](n2cnc3c(N)ncnc23)O[C@@H]1CNC(=O)C1(NC(=O)C)CC2OCCCC12
O[C@H]1[C@@H](O)[C@H](n2cnc3c(N)ncnc23)O[C@@H]1CNC(=O)CC1OCCC(NC(=O)C)C1
O[C@H]1[C@@H](O)[C@H](n2cnc3c(N)ncnc23)O[C@@H]1CNC(=O)C(NC(=O)C)CC1OCCC1
O[C@H]1[C@@H](O)[C@H](n2cnc3c(N)ncnc23)O[C@@H]1CNC(=O)C1OC(CNC(=O)C)CCC1
O[C@H]1[C@@H](O)[C@H](n2cnc3c(N)ncnc23)O[C@@H]1CNC(=O)C(NC(=O)C)C1OCCCC1
O[C@H]1[C@@H](O)[C@H](n2cnc3c(N)ncnc23)O[C@@H]1CNC(=O)CC1(NC(=O)C)CC(C)OC1
O[C@H]1[C@@H](O)[C@H](n2cnc3c(N)ncnc23)O[C@@H]1CNC(=O)C1(C)OCCC(NC(=O)C)C1
O[C@H]1[C@@H](O)[C@H](n2cnc3c(N)ncnc23)O[C@@H]1CNC(=O)C1(NC(=O)C)CC(C)OCC1
S(=O)(=O)(N1CCOCC1)c1ccc(N2C(=O)CC(C(=O)NC[C@@H]3[C@@H](O)[C@@H](O)[C@H](n4cnc5c(N)ncnc45)O3)C2)cc1
S(=O)(=O)(NC[C@@H]1[C@@H](O)[C@@H](O)[C@H](n2cnc3c(N)ncnc23)O1)c1n[nH]c2CCCc12
O[C@H]1[C@@H](O)[C@H](n2cnc3c(N)ncnc23)O[C@@H]1CNC(=O)C1CSC=2N(C(=O)C=CN=2)C1
O[C@H]1[C@@H](O)[C@H](n2cnc3c(N)ncnc23)O[C@@H]1CNC(=O)CC1(NC(=O)C)CCOCC1
O[C@H]1[C@@H](O)[C@H](n2cnc3c(N)ncnc23)O[C@@H]1CNC(=O)C12CC(CNC(=O)C)(OCC1)C2
O[C@H]1[C@@H](O)[C@H](n2cnc3c(N)ncnc23)O[C@@H]1CNC(=O)C12CC(CNC(=O)C)(OC1)CC2
O[C@H]1[C@@H](O)[C@H](n2cnc3c(N)ncnc23)O[C@@H]1CNC(=O)CCCC(=O)NCC1OCC1
O[C@H]1[C@@H](O)[C@H](n2cnc3c(N)ncnc23)O[C@@H]1CNC(=O)CCC1(NC(=O)C)COCC1
O[C@H]1[C@@H](O)[C@H](n2cnc3c(N)ncnc23)O[C@@H]1CNC(=O)CC1(NC(=O)C)COCCC1
O[C@H]1[C@@H](O)[C@H](n2cnc3c(N)ncnc23)O[C@@H]1CNC(=O)C(NC(=O)C)Cc1c[nH]cc1
O[C@H]1[C@@H](O)[C@H](n2cnc3c(N)ncnc23)O[C@@H]1CNC(=O)C(NC(=O)C)Cc1[nH]ccc1
O[C@H]1[C@@H](O)[C@H](n2cnc3c(N)ncnc23)O[C@@H]1CNC(=O)COc1onc(OC)c1
O[C@H]1[C@@H](O)[C@H](n2cnc3c(N)ncnc23)O[C@@H]1CNC(=O)C1CNS(=O)(=O)c2ccccc12
O[C@H]1[C@@H](O)[C@H](n2cnc3c(N)ncnc23)O[C@@H]1CNC(=O)c1c(-c2cnc(N)nc2)[nH]nc1
O[C@H]1[C@@H](O)[C@H](n2cnc3c(N)ncnc23)O[C@@H]1CNC(=O)c1n[nH]c(-c2cnc(N)nc2)c1
S(C)CCC(C(=O)NC[C@@H]1[C@@H](O)[C@@H](O)[C@H](n2cnc3c(N)ncnc23)O1)n1nnnc1
O[C@H]1[C@@H](O)[C@H](n2cnc3c(N)ncnc23)O[C@@H]1CNC(=O)Cn1c(C(C)C)nnn1
O[C@H]1[C@@H](O)[C@H](n2cnc3c(N)ncnc23)O[C@@H]1CNC(=O)C(CC)c1nn(C)nn1
O[C@H]1[C@@H](O)[C@H](n2cnc3c(N)ncnc23)O[C@@H]1CNC(=O)C(CC)c1n(C)nnn1
O[C@H]1[C@@H](O)[C@H](n2cnc3c(N)ncnc23)O[C@@H]1CNC(=O)Cc1sc(N(C)C(=O)C)nn1
S(=O)(=O)(NC[C@@H]1[C@@H](O)[C@@H](O)[C@H](n2cnc3c(N)ncnc23)O1)Cc1c(OC)ncnc1OC
S(=O)(=O)(NC[C@@H]1[C@@H](O)[C@@H](O)[C@H](n2cnc3c(N)ncnc23)O1)CCc1n[nH]c(C)c1
S(=O)(=O)(NC[C@@H]1[C@@H](O)[C@@H](O)[C@H](n2cnc3c(N)ncnc23)O1)CCc1c(C)[nH]cn1
OCCn1c(C)c(C(=O)NC[C@@H]2[C@@H](O)[C@@H](O)[C@H](n3cnc4c(N)ncnc34)O2)cn1
O[C@H]1[C@@H](O)[C@H](n2cnc3c(N)ncnc23)O[C@@H]1CNC(=O)C1N(C(OC(C)(C)C)=O)CC(=O)N(C)C1
O[C@H]1[C@@H](O)[C@H](n2cnc3c(N)ncnc23)O[C@@H]1CNC(=O)C1N(C(=O)C)C2CN(C(OCC)=O)CC2C1
O[C@H]1[C@@H](O)[C@H](n2cnc3c(N)ncnc23)O[C@@H]1CNC(=O)CCn1cnc2c(N)ncnc12
O[C@H]1[C@@H](O)[C@H](n2cnc3c(N)ncnc23)O[C@@H]1CNC(=O)C(C)n1cnc2c(N)ncnc12
O[C@H]1[C@@H](O)[C@H](n2cnc3c(N)ncnc23)O[C@@H]1CNC(=O)C=CC=1N=Cc2n(cnn2)C=1
O[C@H]1[C@@H](O)[C@H](n2cnc3c(N)ncnc23)O[C@@H]1CNC(=O)C1=C(N)n2ccnc2N=N1
O[C@H]1[C@@H](O)[C@H](n2cnc3c(N)ncnc23)O[C@@H]1CNC(=O)C1Cn2nc(NC(=O)C)nc2CC1
O[C@H]1[C@@H](O)[C@H](n2cnc3c(N)ncnc23)O[C@@H]1CNC(=O)C(=O)N1CCN(C(OC(C)(C)C)=O)CC1
O[C@H]1[C@@H](O)[C@H](n2cnc3c(N)ncnc23)O[C@@H]1CNC(=O)CN1C(=O)CN(C(OC(C)(C)C)=O)CC1
O[C@H]1[C@@H](O)[C@H](n2cnc3c(N)ncnc23)O[C@@H]1CNC(=O)C(=O)Cc1nnn(CC2CC2)c1
O[C@H]1[C@@H](O)[C@H](n2cnc3c(N)ncnc23)O[C@@H]1CNC(=O)C(C)N1C(=O)c2cnccc2C1=O
O[C@H]1[C@@H](O)[C@H](n2cnc3c(N)ncnc23)O[C@@H]1CNC(=O)C(C)N1C(=O)c2ncccc2C1=O
O[C@H]1[C@@H](O)[C@H](n2cnc3c(N)ncnc23)O[C@@H]1CNC(=O)C=CC#N
O[C@H]1[C@@H](O)[C@H](n2cnc3c(N)ncnc23)O[C@@H]1CNC(=O)C(=C)C#N
S(=O)(=O)(CCO)Cc1oc(C(=O)NC[C@@H]2[C@@H](O)[C@@H](O)[C@H](n3cnc4c(N)ncnc34)O2)cc1
S(=O)(=O)(Nc1cnc(C(=O)NC[C@@H]2[C@@H](O)[C@@H](O)[C@H](n3cnc4c(N)ncnc34)O2)cc1)C
O[C@H]1[C@@H](O)[C@H](n2cnc3c(N)ncnc23)O[C@@H]1CNC(=O)c1nnc(NOCC#C)cc1
O[C@H]1[C@@H](O)[C@H](n2cnc3c(N)ncnc23)O[C@@H]1CNC(=O)c1nc(NOCC#C)cnc1
O[C@H]1[C@@H](O)[C@H](n2cnc3c(N)ncnc23)O[C@@H]1CNC(=O)c1c(NOCC#C)nccn1
O[C@H]1[C@@H](O)[C@H](n2cnc3c(N)ncnc23)O[C@@H]1CNC(=O)C(NC=O)CC(C)=C
O[C@H]1[C@@H](O)[C@H](n2cnc3c(N)ncnc23)O[C@@H]1CNC(=O)C(NC(=O)C(C)=C)C
O[C@H]1[C@@H](O)[C@H](n2cnc3c(N)ncnc23)O[C@@H]1CNC(=O)C(NC(=O)C=C)(C)C
O[C@H]1[C@@H](O)[C@H](n2cnc3c(N)ncnc23)O[C@@H]1CNC(=O)C1CC(NC(=O)C)C=C1
O[C@H]1[C@@H](O)[C@H](n2cnc3c(N)ncnc23)O[C@@H]1CNC(=O)C(NC=O)CC=CC
O[C@H]1[C@@H](O)[C@H](n2cnc3c(N)ncnc23)O[C@@H]1CNC(=O)C(NC=O)CCC=C
O[C@H]1[C@@H](O)[C@H](n2cnc3c(N)ncnc23)O[C@@H]1CNC(=O)C=CC(NC(=O)C)C
O[C@H]1[C@@H](O)[C@H](n2cnc3c(N)ncnc23)O[C@@H]1CNC(=O)C(NC(=O)C)CC=C
O[C@H]1[C@@H](O)[C@H](n2cnc3c(N)ncnc23)O[C@@H]1CNC(=O)CCC(=O)N1CCN(C(OCC)=O)CC1
O[C@H]1[C@@H](O)[C@H](n2cnc3c(N)ncnc23)O[C@@H]1CNC(=O)CN(C)C1=NS(=O)(=O)c2ccccc12
O[C@H]1[C@@H](O)[C@H](n2cnc3c(N)ncnc23)O[C@@H]1CNC(=O)C(=O)Cc1c(C(OCC)=O)nn(C)c1
O[C@H]1[C@@H](O)[C@H](n2cnc3c(N)ncnc23)O[C@@H]1CNC(=O)COc1ccc(C=NNC(=O)N)cc1
O[C@H]1[C@@H](O)[C@H](n2cnc3c(N)ncnc23)O[C@@H]1CNC(=O)CCN1C(=O)c2cnccc2C1=O
O[C@H]1[C@@H](O)[C@H](n2cnc3c(N)ncnc23)O[C@@H]1CNC(=O)CCN1C(=O)c2ncccc2C1=O
O[C@H]1[C@@H](O)[C@H](n2cnc3c(N)ncnc23)O[C@@H]1CNC(=O)CN1N=C(C)CC1
O[C@H]1[C@@H](O)[C@H](n2cnc3c(N)ncnc23)O[C@@H]1CNC(=O)CCc1onc(N(C)C)n1
FC(F)(F)C(=O)NC(C(OC)C)C(=O)NC[C@@H]1[C@@H](O)[C@@H](O)[C@H](n2cnc3c(N)ncnc23)O1
O[C@H]1[C@@H](O)[C@H](n2cnc3c(N)ncnc23)O[C@@H]1CNC(=O)CNC(=O)C=C(C)C
O[C@H]1[C@@H](O)[C@H](n2cnc3c(N)ncnc23)O[C@@H]1CNC(=O)C1(CC=C)C(=O)NCC1
O[C@H]1[C@@H](O)[C@H](n2cnc3c(N)ncnc23)O[C@@H]1CNC(=O)C=CCCNC(=O)C
O[C@H]1[C@@H](O)[C@H](n2cnc3c(N)ncnc23)O[C@@H]1CNC(=O)CC=CCNC(=O)C
O[C@H]1[C@@H](O)[C@H](n2cnc3c(N)ncnc23)O[C@@H]1CNC(=O)CCCNC(=O)C=C
O[C@H]1[C@@H](O)[C@H](n2cnc3c(N)ncnc23)O[C@@H]1CNC(=O)CCC(=O)NCC=C
O[C@H]1[C@@H](O)[C@H](n2cnc3c(N)ncnc23)O[C@@H]1CNC(=O)C=CC(=O)NCCC
O[C@H]1[C@@H](O)[C@H](n2cnc3c(N)ncnc23)O[C@@H]1CNC(=O)C=C(C)CNC(=O)C
O[C@H]1[C@@H](O)[C@H](n2cnc3c(N)ncnc23)O[C@@H]1CNC(=O)C(C)=CCNC(=O)C
O[C@H]1[C@@H](O)[C@H](n2cnc3c(N)ncnc23)O[C@@H]1CNC(=O)CNC(=O)C(C)=CC
O[C@H]1[C@@H](O)[C@H](n2cnc3c(N)ncnc23)O[C@@H]1CNC(=O)C(NC(=O)N)C(C)(C)C
O[C@H]1[C@@H](O)[C@H](n2cnc3c(N)ncnc23)O[C@@H]1CNC(=O)C(NC(=O)N)CC(C)C
O[C@H]1[C@@H](O)[C@H](n2cnc3c(N)ncnc23)O[C@@H]1CNC(=O)C(NC(=O)N)C(C)CC
O[C@H]1[C@@H](O)[C@H](n2cnc3c(N)ncnc23)O[C@@H]1CNC(=O)C=1NC(C(OC)C(C)C)=NC(=O)C=1
O[C@H]1[C@@H](O)[C@H](n2cnc3c(N)ncnc23)O[C@@H]1CNC(=O)C=1C(=O)N=C(C(OC)C(C)C)NC=1
FC(F)(F)C(=O)N1CC(C(=O)NC[C@@H]2[C@@H](O)[C@@H](O)[C@H](n3cnc4c(N)ncnc34)O2)Cn2ncnc12
O[C@H]1[C@@H](O)[C@H](n2cnc3c(N)ncnc23)O[C@@H]1CNC(=O)C#Cc1nc(C)[nH]c1
O[C@H]1[C@@H](O)[C@H](n2cnc3c(N)ncnc23)O[C@@H]1CNC(=O)C#Cc1c(C)[nH]nc1
O[C@H]1[C@@H](O)[C@H](n2cnc3c(N)ncnc23)O[C@@H]1CNC(=O)C#Cc1c(C)c[nH]n1
FC(F)(F)C(=O)NC1CC(C(=O)NC[C@@H]2[C@@H](O)[C@@H](O)[C@H](n3cnc4c(N)ncnc34)O2)COC1
FC(F)(F)C(=O)NCC1OCC(C(=O)NC[C@@H]2[C@@H](O)[C@@H](O)[C@H](n3cnc4c(N)ncnc34)O2)C1
FC(F)(F)C(=O)NC1C(CC(=O)NC[C@@H]2[C@@H](O)[C@@H](O)[C@H](n3cnc4c(N)ncnc34)O2)COC1
FC(F)(F)C(=O)NC1C(C(=O)NC[C@@H]2[C@@H](O)[C@@H](O)[C@H](n3cnc4c(N)ncnc34)O2)CCOC1
FC(F)(F)C(=O)NC1C(C(=O)NC[C@@H]2[C@@H](O)[C@@H](O)[C@H](n3cnc4c(N)ncnc34)O2)COCC1
FC(F)(F)C(=O)NCC1C(C(=O)NC[C@@H]2[C@@H](O)[C@@H](O)[C@H](n3cnc4c(N)ncnc34)O2)CCO1
FC(F)(F)C(=O)NC(C(=O)NC[C@@H]1[C@@H](O)[C@@H](O)[C@H](n2cnc3c(N)ncnc23)O1)C1COCC1
FC(F)(F)C(=O)NCC1C(C(=O)NC[C@@H]2[C@@H](O)[C@@H](O)[C@H](n3cnc4c(N)ncnc34)O2)OCC1
FC(F)(F)C(=O)NC1C(C)(C(=O)NC[C@@H]2[C@@H](O)[C@@H](O)[C@H](n3cnc4c(N)ncnc34)O2)COC1
FC(F)(F)C(=O)NC(C)COCC(=O)NC[C@@H]1[C@@H](O)[C@@H](O)[C@H](n2cnc3c(N)ncnc23)O1
FC(F)(F)C(=O)NCC(OC)CC(=O)NC[C@@H]1[C@@H](O)[C@@H](O)[C@H](n2cnc3c(N)ncnc23)O1
FC(F)(F)C(=O)NC(COC)CC(=O)NC[C@@H]1[C@@H](O)[C@@H](O)[C@H](n2cnc3c(N)ncnc23)O1
FC(F)(F)C(=O)NCCC(OC)C(=O)NC[C@@H]1[C@@H](O)[C@@H](O)[C@H](n2cnc3c(N)ncnc23)O1
FC(F)(F)C(=O)NC(CCOC)C(=O)NC[C@@H]1[C@@H](O)[C@@H](O)[C@H](n2cnc3c(N)ncnc23)O1
FC(F)(F)C(=O)NC(COCC)C(=O)NC[C@@H]1[C@@H](O)[C@@H](O)[C@H](n2cnc3c(N)ncnc23)O1
FC(F)(F)C(=O)NC(C)(COC)C(=O)NC[C@@H]1[C@@H](O)[C@@H](O)[C@H](n2cnc3c(N)ncnc23)O1
O[C@H]1[C@@H](O)[C@H](n2cnc3c(N)ncnc23)O[C@@H]1CNC(=O)C1C(C(=O)N(C)C2CS(=O)(=O)CC2)C2CC1C=C2
O[C@H]1[C@@H](O)[C@H](n2cnc3c(N)ncnc23)O[C@@H]1CNC(=O)c1nnn2CC(CCC)NC(=O)c12
O[C@H]1[C@@H](O)[C@H](n2cnc3c(N)ncnc23)O[C@@H]1CNC(=O)c1nnn(CCNC(OCC=C)=O)c1
O[C@H]1[C@@H](O)[C@H](n2cnc3c(N)ncnc23)O[C@@H]1CNC(=O)c1n(CCNC(OCC=C)=O)ncn1
O[C@H]1[C@@H](O)[C@H](n2cnc3c(N)ncnc23)O[C@@H]1CNC(=O)C(C)N1C(=O)SCC1=O
O[C@H]1[C@@H](O)[C@H](n2cnc3c(N)ncnc23)O[C@@H]1CNC(=O)CC1C(=O)N(C)C(=O)S1
O[C@H]1[C@@H](O)[C@H](n2cnc3c(N)ncnc23)O[C@@H]1CNC(=O)c1c(CCC)nc(CC(=O)N)nc1
P(=O)(C)(C)C1CN(C(=O)C(F)(F)F)C(C(=O)NC[C@@H]2[C@@H](O)[C@@H](O)[C@H](n3cnc4c(N)ncnc34)O2)C1
P(=O)(C)(C)c1oc(C(=O)NC[C@@H]2[C@@H](O)[C@@H](O)[C@H](n3cnc4c(N)ncnc34)O2)cc1
O[C@H]1[C@@H](O)[C@H](n2cnc3c(N)ncnc23)O[C@@H]1CNC(=O)c1c(OCC)nc(N)nc1
O[C@H]1[C@@H](O)[C@H](n2cnc3c(N)ncnc23)O[C@@H]1CNC(=O)C=1NC(C(C)(C)COC)=NC(=O)C=1
O[C@H]1[C@@H](O)[C@H](n2cnc3c(N)ncnc23)O[C@@H]1CNC(=O)C=1C(=O)N=C(C(C)(C)COC)NC=1
O[C@H]1[C@@H](O)[C@H](n2cnc3c(N)ncnc23)O[C@@H]1CNC(=O)C1C(C([O-])=N[S+]2(=O)CCOCC2)CC1
O[C@H]1[C@@H](O)[C@H](n2cnc3c(N)ncnc23)O[C@@H]1CNC(=O)C=1NC(CC(C)COC)=NC(=O)C=1
O[C@H]1[C@@H](O)[C@H](n2cnc3c(N)ncnc23)O[C@@H]1CNC(=O)C=1C(=O)N=C(CC(C)COC)NC=1
S(=O)(=O)(NC[C@@H]1[C@@H](O)[C@@H](O)[C@H](n2cnc3c(N)ncnc23)O1)CCOCC(F)F
O[C@H]1[C@@H](O)[C@H](n2cnc3c(N)ncnc23)O[C@@H]1CNC(=O)c1c(C(=O)NCCOC)cccn1
P(=O)(C)(C)C1(C(=O)NC[C@@H]2[C@@H](O)[C@@H](O)[C@H](n3cnc4c(N)ncnc34)O2)CC1
O[C@H]1[C@@H](O)[C@H](n2cnc3c(N)ncnc23)O[C@@H]1CNC(=O)c1ncnc(C#C)c1
FC(F)(F)C(=O)NCC1(C(=O)NC[C@@H]2[C@@H](O)[C@@H](O)[C@H](n3cnc4c(N)ncnc34)O2)COCC1
FC(F)(F)C(=O)NCCOCCC(=O)NC[C@@H]1[C@@H](O)[C@@H](O)[C@H](n2cnc3c(N)ncnc23)O1
FC(F)(F)C(=O)NCCCOCC(=O)NC[C@@H]1[C@@H](O)[C@@H](O)[C@H](n2cnc3c(N)ncnc23)O1
Clc1c(C(=O)NC[C@@H]2[C@@H](O)[C@@H](O)[C@H](n3cnc4c(N)ncnc34)O2)nn[nH]1
O[C@H]1[C@@H](O)[C@H](n2cnc3c(N)ncnc23)O[C@@H]1CNC(=O)CCN1C(=O)SCC1=O
O[C@H]1[C@@H](O)[C@H](n2cnc3c(N)ncnc23)O[C@@H]1CNC(=O)C(=C)c1cnc(N)nc1
O[C@H]1[C@@H](O)[C@H](n2cnc3c(N)ncnc23)O[C@@H]1CNC(=O)C=Cc1cnc(N)nc1
FC(C(=O)NC[C@@H]1[C@@H](O)[C@@H](O)[C@H](n2cnc3c(N)ncnc23)O1)=C1CN(C(=O)C)C1
S(=O)(=O)(NC[C@@H]1[C@@H](O)[C@@H](O)[C@H](n2cnc3c(N)ncnc23)O1)CC(C)COC
S(=O)(=O)(NC[C@@H]1[C@@H](O)[C@@H](O)[C@H](n2cnc3c(N)ncnc23)O1)C1=Cn2ncc(C#N)c2N=C1
S(=O)(=O)(NC[C@@H]1[C@@H](O)[C@@H](O)[C@H](n2cnc3c(N)ncnc23)O1)c1cnc2N(C)CCOc2c1
O[C@H]1[C@@H](O)[C@H](n2cnc3c(N)ncnc23)O[C@@H]1CNC(=O)CCC(OCCOCCOCCOCCOCCOCCOCCOCCOC)=O
O[C@H]1[C@@H](O)[C@H](n2cnc3c(N)ncnc23)O[C@@H]1CNC(=O)CCOCCOCCOCCOC
Fc1c[n+]([O-])cc(C(=O)NC[C@@H]2[C@@H](O)[C@@H](O)[C@H](n3cnc4c(N)ncnc34)O2)c1
O[C@H]1[C@@H](O)[C@H](n2cnc3c(N)ncnc23)O[C@@H]1CNC(=O)c1nnn(CC2CC(NC(=O)C)C2)c1
O[C@H]1[C@@H](O)[C@H](n2cnc3c(N)ncnc23)O[C@@H]1CNC(=O)c1ncc(N(C)C(=O)C)nc1
O[C@H]1[C@@H](O)[C@H](n2cnc3c(N)ncnc23)O[C@@H]1CNC(=O)c1nnc(N(C)C(=O)C)cc1
O[C@H]1[C@@H](O)[C@H](n2cnc3c(N)ncnc23)O[C@@H]1CNC(=O)c1nc(N(C)C(=O)C)ccn1
O[C@H]1[C@@H](O)[C@H](n2cnc3c(N)ncnc23)O[C@@H]1CNC(=O)c1c(N(C)C(=O)C)cnnc1
O[C@H]1[C@@H](O)[C@H](n2cnc3c(N)ncnc23)O[C@@H]1CNC(=O)CP1(=O)CCCC1
O[C@H]1[C@@H](O)[C@H](n2cnc3c(N)ncnc23)O[C@@H]1CNC(=O)C(N(C)C(OC)=O)C
O[C@H]1[C@@H](O)[C@H](n2cnc3c(N)ncnc23)O[C@@H]1CNC(=O)c1c(-c2nocc2)[nH]nn1
O[C@H]1[C@@H](O)[C@H](n2cnc3c(N)ncnc23)O[C@@H]1CNC(=O)c1c(-c2ncoc2)nn[nH]1
O[C@H]1[C@@H](O)[C@H](n2cnc3c(N)ncnc23)O[C@@H]1CNC(=O)c1c(-c2ocnc2)[nH]nn1
O[C@H]1[C@@H](O)[C@H](n2cnc3c(N)ncnc23)O[C@@H]1CNC(=O)c1nc(-c2c[nH]nc2)on1
O[C@H]1[C@@H](O)[C@H](n2cnc3c(N)ncnc23)O[C@@H]1CNC(=O)c1onc(-c2[nH]cnn2)c1
O[C@H]1[C@@H](O)[C@H](n2cnc3c(N)ncnc23)O[C@@H]1CNC(=O)c1noc(-c2[nH]cnn2)c1
O[C@H]1[C@@H](O)[C@H](n2cnc3c(N)ncnc23)O[C@@H]1CNC(=O)c1nc(-c2n[nH]cc2)on1
O[C@H]1[C@@H](O)[C@H](n2cnc3c(N)ncnc23)O[C@@H]1CNC(=O)c1nc(-c2nc[nH]c2)on1
O[C@H]1[C@@H](O)[C@H](n2cnc3c(N)ncnc23)O[C@@H]1CNC(=O)c1c(-c2conc2)[nH]nn1
O[C@H]1[C@@H](O)[C@H](n2cnc3c(N)ncnc23)O[C@@H]1CNC(=O)c1c(-c2[nH]cnn2)onc1
S(=O)(=O)([O-])c1ccc(N2C(=O)CC(CC(=O)NC[C@@H]3[C@@H](O)[C@@H](O)[C@H](n4cnc5c(N)ncnc45)O3)=N2)cc1
FC(F)(CN1C(=O)OCC1)C(=O)NC[C@@H]1[C@@H](O)[C@@H](O)[C@H](n2cnc3c(N)ncnc23)O1
O[C@H]1[C@@H](O)[C@H](n2cnc3c(N)ncnc23)O[C@@H]1CNC(=O)C(CNC(=O)C)Cc1cn(C)nc1
O[C@H]1[C@@H](O)[C@H](n2cnc3c(N)ncnc23)O[C@@H]1CNC(=O)c1nnn(CCCCNC(=O)C)c1
S(=O)(=O)(NC[C@@H]1[C@@H](O)[C@@H](O)[C@H](n2cnc3c(N)ncnc23)O1)c1ccc2C(=O)N(C)C(=O)c2c1
O[C@H]1[C@@H](O)[C@H](n2cnc3c(N)ncnc23)O[C@@H]1CNC(=O)c1ccc2C(=O)N(C)S(=O)(=O)c2c1
O[C@H]1[C@@H](O)[C@H](n2cnc3c(N)ncnc23)O[C@@H]1CNC(=O)CN(C)C(OCC)=O
O[C@H]1[C@@H](O)[C@H](n2cnc3c(N)ncnc23)O[C@@H]1CNC(=O)c1ccc2[n+]([O-])onc2c1
O[C@H]1[C@@H](O)[C@H](n2cnc3c(N)ncnc23)O[C@@H]1CNC(=O)c1noc(C(OC)=O)c1
O[C@H]1[C@@H](O)[C@H](n2cnc3c(N)ncnc23)O[C@@H]1CNC(=O)c1onc(C(OC)=O)c1
O[C@H]1[C@@H](O)[C@H](n2cnc3c(N)ncnc23)O[C@@H]1CNC(=O)c1nc(C(OC)=O)oc1
O[C@H]1[C@@H](O)[C@H](n2cnc3c(N)ncnc23)O[C@@H]1CNC(=O)C1C(N(C)C(=O)CO1)c1cnccc1
O[C@H]1[C@@H](O)[C@H](n2cnc3c(N)ncnc23)O[C@@H]1CNC(=O)CN1C(=O)C(N)=CN=C1c1ccccc1
O[C@H]1[C@@H](O)[C@H](n2cnc3c(N)ncnc23)O[C@@H]1CNC(=O)CN1C(=O)c2n(nc(C)c2)C=C1
S(=O)(=O)(N1CCN(C(=O)C=CC(=O)NC[C@@H]2[C@@H](O)[C@@H](O)[C@H](n3cnc4c(N)ncnc34)O2)CC1)c1ccccc1
O[C@H]1[C@@H](O)[C@H](n2cnc3c(N)ncnc23)O[C@@H]1CNC(=O)CCOCCOCCOCCOCC#C
S(=O)(=O)(Oc1c(OC)cc(CC(=O)NC[C@@H]2[C@@H](O)[C@@H](O)[C@H](n3cnc4c(N)ncnc34)O2)cc1)[O-]
O[C@H]1[C@@H](O)[C@H](n2cnc3c(N)ncnc23)O[C@@H]1CNC(=O)CN1C(=O)N(C)C(C2CC2)=N1
O[C@H]1[C@@H](O)[C@H](n2cnc3c(N)ncnc23)O[C@@H]1CNC(=O)CN1C(=O)N(C)C(CC)=N1
O[C@H]1[C@@H](O)[C@H](n2cnc3c(N)ncnc23)O[C@@H]1CNC(=O)CN1C(=O)N(CC)C(C)=N1
O[C@H]1[C@@H](O)[C@H](n2cnc3c(N)ncnc23)O[C@@H]1CNC(=O)C1N(C(=O)C)c2cn[nH]c2CC1
O[C@H]1[C@@H](O)[C@H](n2cnc3c(N)ncnc23)O[C@@H]1CNC(=O)C1N(C(=O)C)c2n[nH]cc2CC1
S=C1N(C)C(N)=C(C(=O)NC[C@@H]2[C@@H](O)[C@@H](O)[C@H](n3cnc4c(N)ncnc34)O2)S1
O[C@H]1[C@@H](O)[C@H](n2cnc3c(N)ncnc23)O[C@@H]1CNC(=O)CCNC(=O)c1ccc2[nH]nnc2c1
FC(F)(F)C(=O)N1C(C(=O)NC[C@@H]2[C@@H](O)[C@@H](O)[C@H](n3cnc4c(N)ncnc34)O2)CC(n2nncc2)C1
O[C@H]1[C@@H](O)[C@H](n2cnc3c(N)ncnc23)O[C@@H]1CNC(=O)c1ccc2C(=O)N(CC#C)S(=O)(=O)c2c1
O[C@H]1[C@@H](O)[C@H](n2cnc3c(N)ncnc23)O[C@@H]1CNC(=O)C=1C(=O)NC(=O)N(CC(C)C)C=1
O[C@H]1[C@@H](O)[C@H](n2cnc3c(N)ncnc23)O[C@@H]1CNC(=O)C1=C(C(C)C)N(C)C(=O)NC1=O
S(=O)(=O)(N(C)CC(=O)NC[C@@H]1[C@@H](O)[C@@H](O)[C@H](n2cnc3c(N)ncnc23)O1)c1ccc2OCCOc2c1
O[C@H]1[C@@H](O)[C@H](n2cnc3c(N)ncnc23)O[C@@H]1CNC(=O)c1nn2C=CC=Nc2n1
O[C@H]1[C@@H](O)[C@H](n2cnc3c(N)ncnc23)O[C@@H]1CNC(=O)C1(n2nccn2)CC1
O[C@H]1[C@@H](O)[C@H](n2cnc3c(N)ncnc23)O[C@@H]1CNC(=O)C1(n2ncnc2)CC1
O[C@H]1[C@@H](O)[C@H](n2cnc3c(N)ncnc23)O[C@@H]1CNC(=O)C1(n2nncc2)CC1
O[C@H]1[C@@H](O)[C@H](n2cnc3c(N)ncnc23)O[C@@H]1CNC(=O)C=1CCCS(=O)(=O)C=1
O[C@H]1[C@@H](O)[C@H](n2cnc3c(N)ncnc23)O[C@@H]1CNC(=O)C1=C(C)S(=O)(=O)CC1
S(=O)(=O)([N-]c1cc(C(=O)NC[C@@H]2[C@@H](O)[C@@H](O)[C@H](n3cnc4c(N)ncnc34)O2)c[nH+]c1)C
O[C@H]1[C@@H](O)[C@H](n2cnc3c(N)ncnc23)O[C@@H]1CNC(=O)C1N(C(=O)C(C)=C)C(=O)CC1
O[C@H]1[C@@H](O)[C@H](n2cnc3c(N)ncnc23)O[C@@H]1CNC(=O)C(=O)CNC(=O)OC(C)(C)C
S(=O)(=O)(NC[C@@H]1[C@@H](O)[C@@H](O)[C@H](n2cnc3c(N)ncnc23)O1)c1cnc(N2CCOCC2)cc1
S(=O)(=O)(NC[C@@H]1[C@@H](O)[C@@H](O)[C@H](n2cnc3c(N)ncnc23)O1)c1c(N2CCOCC2)nccc1
S(=O)(=O)(NC[C@@H]1[C@@H](O)[C@@H](O)[C@H](n2cnc3c(N)ncnc23)O1)c1c(F)n(C)nc1
O[C@H]1[C@@H](O)[C@H](n2cnc3c(N)ncnc23)O[C@@H]1CNC(=O)Cc1nnsc1
O[C@H]1[C@@H](O)[C@H](n2cnc3c(N)ncnc23)O[C@@H]1CNC(=O)Cc1nsnc1
O[C@H]1[C@@H](O)[C@H](n2cnc3c(N)ncnc23)O[C@@H]1CNC(=O)Cc1snnc1
O[C@H]1[C@@H](O)[C@H](n2cnc3c(N)ncnc23)O[C@@H]1CNC(=O)Cc1scnn1
S(=O)(=O)(NC[C@@H]1[C@@H](O)[C@@H](O)[C@H](n2cnc3c(N)ncnc23)O1)CC1(F)CC(C(OC)=O)C1
O[C@H]1[C@@H](O)[C@H](n2cnc3c(N)ncnc23)O[C@@H]1CNC(=O)C(=O)c1n[nH]c2CCCc12
O[C@H]1[C@@H](O)[C@H](n2cnc3c(N)ncnc23)O[C@@H]1CNC(=O)C1N(C(=O)c2nccnc2)CCC1
O[C@H]1[C@@H](O)[C@H](n2cnc3c(N)ncnc23)O[C@@H]1CNC(=O)C(=Cc1nnn(C)c1)C#N
O[C@H]1[C@@H](O)[C@H](n2cnc3c(N)ncnc23)O[C@@H]1CNC(=O)c1noc2N=C(C)NC(=O)c12
FC1(F)C(C(=O)NC[C@@H]2[C@@H](O)[C@@H](O)[C@H](n3cnc4c(N)ncnc34)O2)(c2[nH]cnn2)C1
O[C@H]1[C@@H](O)[C@H](n2cnc3c(N)ncnc23)O[C@@H]1CNC(=O)C(=O)Nc1sccn1
O[C@H]1[C@@H](O)[C@H](n2cnc3c(N)ncnc23)O[C@@H]1CNC(=O)Cc1[nH]c(NC(OCC=C)=O)nn1
O[C@H]1[C@@H](O)[C@H](n2cnc3c(N)ncnc23)O[C@@H]1CNC(=O)c1c(-c2onc(OC)c2)[nH]nn1
O[C@H]1[C@@H](O)[C@H](n2cnc3c(N)ncnc23)O[C@@H]1CNC(=O)c1nc(OCC)on1
O[C@H]1[C@@H](O)[C@H](n2cnc3c(N)ncnc23)O[C@@H]1CNC(=O)CCOC(=O)CNC(=O)C(C)(C)C
O[C@H]1[C@@H](O)[C@H](n2cnc3c(N)ncnc23)O[C@@H]1CNC(=O)C1(OC(=O)C)CC1
O[C@H]1[C@@H](O)[C@H](n2cnc3c(N)ncnc23)O[C@@H]1CNC(=O)C1=Nn2cccc2C=N1
O[C@H]1[C@@H](O)[C@H](n2cnc3c(N)ncnc23)O[C@@H]1CNC(=O)C1=NC=Nn2cccc12
O[C@H]1[C@@H](O)[C@H](n2cnc3c(N)ncnc23)O[C@@H]1CNC(=O)C(C)(C)c1[nH]nnc1
O[C@H]1[C@@H](O)[C@H](n2cnc3c(N)ncnc23)O[C@@H]1CNC(=O)C(C)(C)c1[nH]cnn1
S(=O)(=O)(NC[C@@H]1[C@@H](O)[C@@H](O)[C@H](n2cnc3c(N)ncnc23)O1)c1nc(C(OCC)=O)n2C=CN=Cc12
O[C@H]1[C@@H](O)[C@H](n2cnc3c(N)ncnc23)O[C@@H]1CNC(=O)CC[N+](C)(C)C
O[C@H]1[C@@H](O)[C@H](n2cnc3c(N)ncnc23)O[C@@H]1CNC(=O)C(N)Cn1c(C)[nH+]c2CCCCc12
O[C@H]1[C@@H](O)[C@H](n2cnc3c(N)ncnc23)O[C@@H]1CNC(=O)c1ccc2C(=O)N(C3CS(=O)(=O)CC3)C(=O)c2c1
O[C@H]1[C@@H](O)[C@H](n2cnc3c(N)ncnc23)O[C@@H]1CNC(=O)c1cnc2N(C)CC(=O)Nc2c1
O[C@H]1[C@@H](O)[C@H](n2cnc3c(N)ncnc23)O[C@@H]1CNC(=O)CC1C(=O)N(c2cc(N)ccc2)C(=O)N1
O[C@H]1[C@@H](O)[C@H](n2cnc3c(N)ncnc23)O[C@@H]1CNC(=O)CC1CC(CNC(=O)C=C)OC1
FC(F)(F)C(=O)N1C(C(=O)NC[C@@H]2[C@@H](O)[C@@H](O)[C@H](n3cnc4c(N)ncnc34)O2)Cn2cnnc2C1
O[C@H]1[C@@H](O)[C@H](n2cnc3c(N)ncnc23)O[C@@H]1CNC(=O)C1(C(C)(C)C)NC(=O)NC1
O[C@H]1[C@@H](O)[C@H](n2cnc3c(N)ncnc23)O[C@@H]1CNC(=O)C1(CC(C)C)NC(=O)NC1
O[C@H]1[C@@H](O)[C@H](n2cnc3c(N)ncnc23)O[C@@H]1CNC(=O)C(NC(=O)NCC)(C)C
O[C@H]1[C@@H](O)[C@H](n2cnc3c(N)ncnc23)O[C@@H]1CNC(=O)CCCCCCC(OC(C[N+](C)(C)C)CC(=O)[O-])=O
O[C@H]1[C@@H](O)[C@H](n2cnc3c(N)ncnc23)O[C@@H]1CNC(=O)CC(OC(=O)CCCCCCC(=O)[O-])C[N+](C)(C)C
O[C@H]1[C@@H](O)[C@H](n2cnc3c(N)ncnc23)O[C@@H]1CNC(=O)c1c(N)nc(COC)nc1
O[C@H]1[C@@H](O)[C@H](n2cnc3c(N)ncnc23)O[C@@H]1CNC(=O)c1c(COC)nc(N)nc1
S(=O)(=O)(NC[C@@H]1[C@@H](O)[C@@H](O)[C@H](n2cnc3c(N)ncnc23)O1)CCc1nn(C(C)(C)C)nn1
O[C@H]1[C@@H](O)[C@H](n2cnc3c(N)ncnc23)O[C@@H]1CNC(=O)C=CC(=O)NCC1CCOCC1
S(=O)(=O)(NC[C@@H]1[C@@H](O)[C@@H](O)[C@H](n2cnc3c(N)ncnc23)O1)c1n(CC(F)F)c(C2COC2)nn1
O[C@H]1[C@@H](O)[C@H](n2cnc3c(N)ncnc23)O[C@@H]1CNC(=O)CNC(=O)NCCCC
S=C1NC(CCC(=O)NC[C@@H]2[C@@H](O)[C@@H](O)[C@H](n3cnc4c(N)ncnc34)O2)=CN1
S(=O)(=O)(NC[C@@H]1[C@@H](O)[C@@H](O)[C@H](n2cnc3c(N)ncnc23)O1)CCN1C(=O)c2ccccc2C1=O
S(=O)(=O)(C)CCC(C(=O)NC[C@@H]1[C@@H](O)[C@@H](O)[C@H](n2cnc3c(N)ncnc23)O1)N1C(=O)c2ccccc2C1=O
S(=O)(=O)(NC[C@@H]1[C@@H](O)[C@@H](O)[C@H](n2cnc3c(N)ncnc23)O1)c1ncn2C=C(C(OC)=O)C=Cc12
S(=O)(=O)(NC[C@@H]1[C@@H](O)[C@@H](O)[C@H](n2cnc3c(N)ncnc23)O1)c1ccc(OCC(=O)N2CCOCC2)cc1
S(=O)(=O)(N1CCOCC1)c1ccc(OCC(=O)NC[C@@H]2[C@@H](O)[C@@H](O)[C@H](n3cnc4c(N)ncnc34)O2)cc1
FC(F)(F)C(=O)N1CC2(OCC(C(=O)NC[C@@H]3[C@@H](O)[C@@H](O)[C@H](n4cnc5c(N)ncnc45)O3)=C2)C1
S(=O)(=O)(N)c1cc(F)cc(C(=O)NC[C@@H]2[C@@H](O)[C@@H](O)[C@H](n3cnc4c(N)ncnc34)O2)c1
S(=O)(=O)(N)c1cc(F)c(C(=O)NC[C@@H]2[C@@H](O)[C@@H](O)[C@H](n3cnc4c(N)ncnc34)O2)cc1
S(=O)(=O)(N)c1cc(C(=O)NC[C@@H]2[C@@H](O)[C@@H](O)[C@H](n3cnc4c(N)ncnc34)O2)c(F)cc1
S(=O)(=O)(N)c1c(F)cc(C(=O)NC[C@@H]2[C@@H](O)[C@@H](O)[C@H](n3cnc4c(N)ncnc34)O2)cc1
S(=O)(=O)(N)c1c(F)ccc(C(=O)NC[C@@H]2[C@@H](O)[C@@H](O)[C@H](n3cnc4c(N)ncnc34)O2)c1
S(=O)(=O)(N)c1c(C(=O)NC[C@@H]2[C@@H](O)[C@@H](O)[C@H](n3cnc4c(N)ncnc34)O2)cc(F)cc1
S(=O)(=O)(N)c1c(F)c(C(=O)NC[C@@H]2[C@@H](O)[C@@H](O)[C@H](n3cnc4c(N)ncnc34)O2)ccc1
S(=O)(=O)(NC[C@@H]1[C@@H](O)[C@@H](O)[C@H](n2cnc3c(N)ncnc23)O1)c1c(F)ccc(C(=O)N)c1
S(=O)(=O)(NC[C@@H]1[C@@H](O)[C@@H](O)[C@H](n2cnc3c(N)ncnc23)O1)CCOCCOCC(F)F
O[C@H]1[C@@H](O)[C@H](n2cnc3c(N)ncnc23)O[C@@H]1CNC(=O)C1CCN(C=2NC(C)=CC(=O)N=2)CC1
O[C@H]1[C@@H](O)[C@H](n2cnc3c(N)ncnc23)O[C@@H]1CNC(=O)C1CCc2nc(N)ncc12
S(=O)(=O)(NC[C@@H]1[C@@H](O)[C@@H](O)[C@H](n2cnc3c(N)ncnc23)O1)CC(C)COCCOC
O[C@H]1[C@@H](O)[C@H](n2cnc3c(N)ncnc23)O[C@@H]1CNC(=O)c1c(C)n(C2CN(C(=O)C)CC2)nn1
O[C@H]1[C@@H](O)[C@H](n2cnc3c(N)ncnc23)O[C@@H]1CNC(=O)Cc1sc(OC)nn1
O[C@H]1[C@@H](O)[C@H](n2cnc3c(N)ncnc23)O[C@@H]1CNC(=O)c1n[nH]c(N(C)C)c1
O[C@H]1[C@@H](O)[C@H](n2cnc3c(N)ncnc23)O[C@@H]1CNC(=O)CCOCCOCCOCCOCCOC
S(=O)(=O)(NC[C@@H]1[C@@H](O)[C@@H](O)[C@H](n2cnc3c(N)ncnc23)O1)CCc1n2C=CN=Cc2nc1
S(=O)(=O)(N1CCC1)c1ncc(C(=O)NC[C@@H]2[C@@H](O)[C@@H](O)[C@H](n3cnc4c(N)ncnc34)O2)cc1
O[C@H]1[C@@H](O)[C@H](n2cnc3c(N)ncnc23)O[C@@H]1CNC(=O)c1cncnc1
O[C@H]1[C@@H](O)[C@H](n2cnc3c(N)ncnc23)O[C@@H]1CNC(=O)c1ncccn1
O[C@H]1[C@@H](O)[C@H](n2cnc3c(N)ncnc23)O[C@@H]1CNC(=O)c1cnncc1
O[C@H]1[C@@H](O)[C@H](n2cnc3c(N)ncnc23)O[C@@H]1CNC(=O)c1ncncc1
O[C@H]1[C@@H](O)[C@H](n2cnc3c(N)ncnc23)O[C@@H]1CNC(=O)c1nccnc1
O[C@H]1[C@@H](O)[C@H](n2cnc3c(N)ncnc23)O[C@@H]1CNC(=O)c1nnccc1
O[C@H]1[C@@H](O)[C@H](n2cnc3c(N)ncnc23)O[C@@H]1CNC(=O)C1(c2cnc(N)nc2)CC1
O[C@H]1[C@@H](O)[C@H](n2cnc3c(N)ncnc23)O[C@@H]1CNC(=O)CN1C(=O)c2ncc(COC)cc2C1=O
O[C@H]1[C@@H](O)[C@H](n2cnc3c(N)ncnc23)O[C@@H]1CNC(=O)C=1CN(C(=O)C)c2n(cnc2)C=1
O[C@H]1[C@@H](O)[C@H](n2cnc3c(N)ncnc23)O[C@@H]1CNC(=O)C=1CN(C(=O)C)c2n(ccn2)C=1
S(=O)(=O)(NC[C@@H]1[C@@H](O)[C@@H](O)[C@H](n2cnc3c(N)ncnc23)O1)C1(CCS(=O)C)CC1
O[C@H]1[C@@H](O)[C@H](n2cnc3c(N)ncnc23)O[C@@H]1CNC(=O)C1N(C(=O)NCC)CSC1
O[C@H]1[C@@H](O)[C@H](n2cnc3c(N)ncnc23)O[C@@H]1CNC(=O)c1ccc2C(=O)N(CCOC)S(=O)(=O)c2c1
S(=O)(=O)(NC[C@@H]1[C@@H](O)[C@@H](O)[C@H](n2cnc3c(N)ncnc23)O1)C1CC(C#N)C1
S(=O)(=O)(NC[C@@H]1[C@@H](O)[C@@H](O)[C@H](n2cnc3c(N)ncnc23)O1)C(C)(C)C#N
S(=O)(=O)(NC[C@@H]1[C@@H](O)[C@@H](O)[C@H](n2cnc3c(N)ncnc23)O1)C(C)CC#N
S(=O)(=O)(NC[C@@H]1[C@@H](O)[C@@H](O)[C@H](n2cnc3c(N)ncnc23)O1)C(CC)C#N
S(=O)(=O)(NC[C@@H]1[C@@H](O)[C@@H](O)[C@H](n2cnc3c(N)ncnc23)O1)c1c(C(OC)=O)nsc1
S(=O)(=O)(NC[C@@H]1[C@@H](O)[C@@H](O)[C@H](n2cnc3c(N)ncnc23)O1)c1c(C(OC)=O)ncs1
FC(F)(F)COC(=O)C(=O)NC[C@@H]1[C@@H](O)[C@@H](O)[C@H](n2cnc3c(N)ncnc23)O1
O[C@H]1[C@@H](O)[C@H](n2cnc3c(N)ncnc23)O[C@@H]1CNC(=O)C(C(C)C)N1C(=O)N2CCOCC2=N1
O[C@H]1[C@@H](O)[C@H](n2cnc3c(N)ncnc23)O[C@@H]1CNC(=O)Cn1cnc2cncnc12
O[C@H]1[C@@H](O)[C@H](n2cnc3c(N)ncnc23)O[C@@H]1CNC(=O)CCOCCOCCOCCOCCOCC#C
S(=O)(=O)(NC(C(C)C)C(=O)NC[C@@H]1[C@@H](O)[C@@H](O)[C@H](n2cnc3c(N)ncnc23)O1)C1CC1
O[C@H]1[C@@H](O)[C@H](n2cnc3c(N)ncnc23)O[C@@H]1CNC(=O)CC(OC(=O)CCCCCCC(OC(C[N+](C)(C)C)CC(=O)[O-])=O)C[N+](C)(C)C
O[C@H]1[C@@H](O)[C@H](n2cnc3c(N)ncnc23)O[C@@H]1CNC(=O)COc1ccc(CC(=O)N)cc1
O[C@H]1[C@@H](O)[C@H](n2cnc3c(N)ncnc23)O[C@@H]1CNC(=O)CN1C(=O)C(CC(OC(C)(C)C)=O)CC1=O
S(=O)(=O)(NC[C@@H]1[C@@H](O)[C@@H](O)[C@H](n2cnc3c(N)ncnc23)O1)CC1(C#N)CC1
S(=O)(=O)(NC[C@@H]1[C@@H](O)[C@@H](O)[C@H](n2cnc3c(N)ncnc23)O1)CCCC#N
O[C@H]1[C@@H](O)[C@H](n2cnc3c(N)ncnc23)O[C@@H]1CNC(=O)CN1C(=O)N(C)c2ncccc2C1=O
O[C@H]1[C@@H](O)[C@H](n2cnc3c(N)ncnc23)O[C@@H]1CNC(=O)CN1C(=O)N(C)C(=O)c2cccnc12
S(=O)(=O)(NC[C@@H]1[C@@H](O)[C@@H](O)[C@H](n2cnc3c(N)ncnc23)O1)CC1NC(=O)C(F)(F)CCC1
S(=O)(=N)(N(C)C)N1C(C(=O)NC[C@@H]2[C@@H](O)[C@@H](O)[C@H](n3cnc4c(N)ncnc34)O2)CCC1
O[C@H]1[C@@H](O)[C@H](n2cnc3c(N)ncnc23)O[C@@H]1CNC(=O)COc1c(C)nc2[S+]=CCn12
S(=O)(=O)(NC[C@@H]1[C@@H](O)[C@@H](O)[C@H](n2cnc3c(N)ncnc23)O1)c1cnn2CCCOc12
S(=O)(=O)(NC(C)C(=O)NC[C@@H]1[C@@H](O)[C@@H](O)[C@H](n2cnc3c(N)ncnc23)O1)CCCC
O[C@H]1[C@@H](O)[C@H](n2cnc3c(N)ncnc23)O[C@@H]1CNC(=O)C(=O)Cc1noc(C)c1
O[C@H]1[C@@H](O)[C@H](n2cnc3c(N)ncnc23)O[C@@H]1CNC(=O)C(=O)Cc1onc(C)c1
O[C@H]1[C@@H](O)[C@H](n2cnc3c(N)ncnc23)O[C@@H]1CNC(=O)C(=O)Cc1c(C)onc1
O[C@H]1[C@@H](O)[C@H](n2cnc3c(N)ncnc23)O[C@@H]1CNC(=O)c1n(C)ncc1C(=O)N(C)C
O[C@H]1[C@@H](O)[C@H](n2cnc3c(N)ncnc23)O[C@@H]1CNC(=O)c1c(C(=O)N(C)C)n(C)nc1
S(=O)(=O)(NC[C@@H]1[C@@H](O)[C@@H](O)[C@H](n2cnc3c(N)ncnc23)O1)C1(CCCO)CC1
O[C@H]1[C@@H](O)[C@H](n2cnc3c(N)ncnc23)O[C@@H]1CNC(=O)CC1(C#N)CCS(=O)(=O)CC1
O[C@H]1[C@@H](O)[C@H](n2cnc3c(N)ncnc23)O[C@@H]1CNC(=O)C1(n2nncc2)CCOCC1
S(=O)(=O)(N)c1cc(F)c(OC)c(C(=O)NC[C@@H]2[C@@H](O)[C@@H](O)[C@H](n3cnc4c(N)ncnc34)O2)c1
S(=O)(=O)(N)c1c(F)cc(OC)c(C(=O)NC[C@@H]2[C@@H](O)[C@@H](O)[C@H](n3cnc4c(N)ncnc34)O2)c1
S(=O)(=O)(N)c1c(OC)cc(F)c(C(=O)NC[C@@H]2[C@@H](O)[C@@H](O)[C@H](n3cnc4c(N)ncnc34)O2)c1
S(=O)(=O)(N)c1c(F)c(C(=O)NC[C@@H]2[C@@H](O)[C@@H](O)[C@H](n3cnc4c(N)ncnc34)O2)ccc1OC
O[C@H]1[C@@H](O)[C@H](n2cnc3c(N)ncnc23)O[C@@H]1CNC(=O)C(OC)Cc1nnsc1
S(=O)(=O)(NCCCCCC(=O)NC[C@@H]1[C@@H](O)[C@@H](O)[C@H](n2cnc3c(N)ncnc23)O1)C
S(=O)(=O)(NCCCC(=O)NC[C@@H]1[C@@H](O)[C@@H](O)[C@H](n2cnc3c(N)ncnc23)O1)CCC
S(=O)(=O)(NCCC(=O)NC[C@@H]1[C@@H](O)[C@@H](O)[C@H](n2cnc3c(N)ncnc23)O1)CCCC
O[C@H]1[C@@H](O)[C@H](n2cnc3c(N)ncnc23)O[C@@H]1CNC(=O)c1nc(COC)on1
O[C@H]1[C@@H](O)[C@H](n2cnc3c(N)ncnc23)O[C@@H]1CNC(=O)c1onc(COC)n1
O[C@H]1[C@@H](O)[C@H](n2cnc3c(N)ncnc23)O[C@@H]1CNC(=O)C1=NC(c2ncccn2)N=C1
O[C@H]1[C@@H](O)[C@H](n2cnc3c(N)ncnc23)O[C@@H]1CNC(=O)c1nn(C)c(C)n1
O[C@H]1[C@@H](O)[C@H](n2cnc3c(N)ncnc23)O[C@@H]1CNC(=O)c1n(C)nc(C)n1
O[C@H]1[C@@H](O)[C@H](n2cnc3c(N)ncnc23)O[C@@H]1CNC(=O)c1c(C)n(C)nn1
O[C@H]1[C@@H](O)[C@H](n2cnc3c(N)ncnc23)O[C@@H]1CNC(=O)c1n(C)c(C)nn1
O[C@H]1[C@@H](O)[C@H](n2cnc3c(N)ncnc23)O[C@@H]1CNC(=O)c1n(C)nnc1C
FC(C(C)CNC(=O)C)C(=O)NC[C@@H]1[C@@H](O)[C@@H](O)[C@H](n2cnc3c(N)ncnc23)O1
O[C@H]1[C@@H](O)[C@H](n2cnc3c(N)ncnc23)O[C@@H]1CNC(=O)c1n(C)cc(C(=O)N)c1
O[C@H]1[C@@H](O)[C@H](n2cnc3c(N)ncnc23)O[C@@H]1CNC(=O)COc1n[nH]c(C)c1
O[C@H]1[C@@H](O)[C@H](n2cnc3c(N)ncnc23)O[C@@H]1CNC(=O)COc1c(C)[nH]cn1
FC(F)(F)C(=O)N1CCC2(S(=O)(=O)C(C(=O)NC[C@@H]3[C@@H](O)[C@@H](O)[C@H](n4cnc5c(N)ncnc45)O3)C2)CC1
O[C@H]1[C@@H](O)[C@H](n2cnc3c(N)ncnc23)O[C@@H]1CNC(=O)CN1C(=O)C(CC)(CC)NC1=O
O[C@H]1[C@@H](O)[C@H](n2cnc3c(N)ncnc23)O[C@@H]1CNC(=O)CCCN1C(=O)C(C)(C)NC1=O
O[C@H]1[C@@H](O)[C@H](n2cnc3c(N)ncnc23)O[C@@H]1CNC(=O)C1CCC2(C(=O)N(C)C(=O)N2)CC1
O[C@H]1[C@@H](O)[C@H](n2cnc3c(N)ncnc23)O[C@@H]1CNC(=O)CCC1C(=O)N(CCC)C(=O)N1
O[C@H]1[C@@H](O)[C@H](n2cnc3c(N)ncnc23)O[C@@H]1CNC(=O)CC1OC(C(OC)=O)CC1
O[C@H]1[C@@H](O)[C@H](n2cnc3c(N)ncnc23)O[C@@H]1CNC(=O)C(C(C)C)N1C(=O)c2nccnc2C1=O
O[C@H]1[C@@H](O)[C@H](n2cnc3c(N)ncnc23)O[C@@H]1CNC(=O)C(OC)C(C)(C)c1[nH]cnn1
O[C@H]1[C@@H](O)[C@H](n2cnc3c(N)ncnc23)O[C@@H]1CNC(=O)c1sc(C2CN(C(=O)C)C2)nn1
S(=O)(=O)(N1CC(C(=O)NC[C@@H]2[C@@H](O)[C@@H](O)[C@H](n3cnc4c(N)ncnc34)O2)CC1)c1nc(C)n(C)c1
O[C@H]1[C@@H](O)[C@H](n2cnc3c(N)ncnc23)O[C@@H]1CNC(=O)C1CN(c2ncnc(-n3cncc3)c2)C1
O[C@H]1[C@@H](O)[C@H](n2cnc3c(N)ncnc23)O[C@@H]1CNC(=O)CN(C)c1nnc(-n2nccc2)cc1
O[C@H]1[C@@H](O)[C@H](n2cnc3c(N)ncnc23)O[C@@H]1CNC(=O)CN(C)c1ncnc(-n2nccc2)c1
O[C@H]1[C@@H](O)[C@H](n2cnc3c(N)ncnc23)O[C@@H]1CNC(=O)CN1C(=O)c2c(C)noc2N=C1
O[C@H]1[C@@H](O)[C@H](n2cnc3c(N)ncnc23)O[C@@H]1CNC(=O)C12OCC(C(OCC)=O)(C1)C2
O[C@H]1[C@@H](O)[C@H](n2cnc3c(N)ncnc23)O[C@@H]1CNC(=O)C12OCC(C(OC)=O)(C1)CC2
S(=O)(=O)(C)c1cnc(C(=O)NC[C@@H]2[C@@H](O)[C@@H](O)[C@H](n3cnc4c(N)ncnc34)O2)cc1
S(=O)(=O)(C)c1ncc(C(=O)NC[C@@H]2[C@@H](O)[C@@H](O)[C@H](n3cnc4c(N)ncnc34)O2)cc1
S(=O)(=O)(C)c1cc(C(=O)NC[C@@H]2[C@@H](O)[C@@H](O)[C@H](n3cnc4c(N)ncnc34)O2)cnc1
S(=O)(=O)(C)c1nccc(C(=O)NC[C@@H]2[C@@H](O)[C@@H](O)[C@H](n3cnc4c(N)ncnc34)O2)c1
S(=O)(=O)(C)c1nc(C(=O)NC[C@@H]2[C@@H](O)[C@@H](O)[C@H](n3cnc4c(N)ncnc34)O2)ccc1
S(=O)(=O)(C)c1c(C(=O)NC[C@@H]2[C@@H](O)[C@@H](O)[C@H](n3cnc4c(N)ncnc34)O2)cncc1
S(=O)(=O)(C)c1c(C(=O)NC[C@@H]2[C@@H](O)[C@@H](O)[C@H](n3cnc4c(N)ncnc34)O2)nccc1
S(=O)(=O)(C)c1c(C(=O)NC[C@@H]2[C@@H](O)[C@@H](O)[C@H](n3cnc4c(N)ncnc34)O2)cccn1
O[C@H]1[C@@H](O)[C@H](n2cnc3c(N)ncnc23)O[C@@H]1CNC(=O)c1ncc(OC)cn1
O[C@H]1[C@@H](O)[C@H](n2cnc3c(N)ncnc23)O[C@@H]1CNC(=O)c1cnc(OC)nc1
O[C@H]1[C@@H](O)[C@H](n2cnc3c(N)ncnc23)O[C@@H]1CNC(=O)c1cc(OC)nnc1
O[C@H]1[C@@H](O)[C@H](n2cnc3c(N)ncnc23)O[C@@H]1CNC(=O)c1nncc(OC)c1
O[C@H]1[C@@H](O)[C@H](n2cnc3c(N)ncnc23)O[C@@H]1CNC(=O)c1ncc(OC)nc1
O[C@H]1[C@@H](O)[C@H](n2cnc3c(N)ncnc23)O[C@@H]1CNC(=O)c1nnc(OC)cc1
O[C@H]1[C@@H](O)[C@H](n2cnc3c(N)ncnc23)O[C@@H]1CNC(=O)c1ncnc(OC)c1
O[C@H]1[C@@H](O)[C@H](n2cnc3c(N)ncnc23)O[C@@H]1CNC(=O)c1nc(OC)cnc1
O[C@H]1[C@@H](O)[C@H](n2cnc3c(N)ncnc23)O[C@@H]1CNC(=O)c1nc(OC)ncc1
O[C@H]1[C@@H](O)[C@H](n2cnc3c(N)ncnc23)O[C@@H]1CNC(=O)c1nc(OC)ccn1
O[C@H]1[C@@H](O)[C@H](n2cnc3c(N)ncnc23)O[C@@H]1CNC(=O)c1c(OC)nncc1
O[C@H]1[C@@H](O)[C@H](n2cnc3c(N)ncnc23)O[C@@H]1CNC(=O)c1c(OC)ncnc1
O[C@H]1[C@@H](O)[C@H](n2cnc3c(N)ncnc23)O[C@@H]1CNC(=O)c1c(OC)cncn1
O[C@H]1[C@@H](O)[C@H](n2cnc3c(N)ncnc23)O[C@@H]1CNC(=O)c1c(OC)nccn1
OC(=O)C(CCC=C(C)C)C(=O)NC[C@@H]1[C@@H](O)[C@@H](O)[C@H](n2cnc3c(N)ncnc23)O1
OC(=O)CC(C(=O)NC[C@@H]1[C@@H](O)[C@@H](O)[C@H](n2cnc3c(N)ncnc23)O1)C1CCC=CC1
OC(=O)C(CC(=O)NC[C@@H]1[C@@H](O)[C@@H](O)[C@H](n2cnc3c(N)ncnc23)O1)C1CCC=CC1
OC(=O)C1C(C(=O)NC[C@@H]2[C@@H](O)[C@@H](O)[C@H](n3cnc4c(N)ncnc34)O2)CC(C)=C(C)C1
OC(=O)CC(C=CCCC)C(=O)NC[C@@H]1[C@@H](O)[C@@H](O)[C@H](n2cnc3c(N)ncnc23)O1
OC(=O)CC(CC(=O)NC[C@@H]1[C@@H](O)[C@@H](O)[C@H](n2cnc3c(N)ncnc23)O1)C=CCC
OC(=O)C(CC(=O)NC[C@@H]1[C@@H](O)[C@@H](O)[C@H](n2cnc3c(N)ncnc23)O1)C=CCCC
OC(=O)C(CCCC=CC)C(=O)NC[C@@H]1[C@@H](O)[C@@H](O)[C@H](n2cnc3c(N)ncnc23)O1
Brc1c(S(=O)(=O)NC[C@@H]2[C@@H](O)[C@@H](O)[C@H](n3cnc4c(N)ncnc34)O2)nn(C)n1
Brc1c(S(=O)(=O)NC[C@@H]2[C@@H](O)[C@@H](O)[C@H](n3cnc4c(N)ncnc34)O2)n(C)nn1
S(=O)(=O)(NC[C@@H]1[C@@H](O)[C@@H](O)[C@H](n2cnc3c(N)ncnc23)O1)c1ccc(S(=O)(=O)N(C)C)cc1
S(=O)(=O)(NC[C@@H]1[C@@H](O)[C@@H](O)[C@H](n2cnc3c(N)ncnc23)O1)c1cc(S(=O)(=O)N(C)C)ccc1
S(=O)(=O)(NC[C@@H]1[C@@H](O)[C@@H](O)[C@H](n2cnc3c(N)ncnc23)O1)c1c(S(=O)(=O)N(C)C)cccc1
FC(F)(F)C(=O)N1CC(F)(C(=O)NC[C@@H]2[C@@H](O)[C@@H](O)[C@H](n3cnc4c(N)ncnc34)O2)C1
OC(=O)N(CCOc1ccccc1)C(C)C(=O)NC[C@@H]1[C@@H](O)[C@@H](O)[C@H](n2cnc3c(N)ncnc23)O1
O[C@H]1[C@@H](O)[C@H](n2cnc3c(N)ncnc23)O[C@@H]1CNC(=O)C1C2CC3N(C)C(=O)C1C3C2
S(=O)(=O)(C)Cc1onc(C(=O)NC[C@@H]2[C@@H](O)[C@@H](O)[C@H](n3cnc4c(N)ncnc34)O2)c1
S(=O)(=O)(C)Cc1noc(C(=O)NC[C@@H]2[C@@H](O)[C@@H](O)[C@H](n3cnc4c(N)ncnc34)O2)c1
S(=O)(=O)(C)Cc1occ(C(=O)NC[C@@H]2[C@@H](O)[C@@H](O)[C@H](n3cnc4c(N)ncnc34)O2)n1
S(=O)(=O)(C)Cc1c(C(=O)NC[C@@H]2[C@@H](O)[C@@H](O)[C@H](n3cnc4c(N)ncnc34)O2)cno1
OC(=O)N1CCCc2cc(C(=O)NC[C@@H]3[C@@H](O)[C@@H](O)[C@H](n4cnc5c(N)ncnc45)O3)c(C)nc12
FC(F)(CN1C(=O)C2CC2C1)C(=O)NC[C@@H]1[C@@H](O)[C@@H](O)[C@H](n2cnc3c(N)ncnc23)O1
FC1(F)C2(C(=O)NC[C@@H]3[C@@H](O)[C@@H](O)[C@H](n4cnc5c(N)ncnc45)O3)CN(C(=O)C)CC12
FC1(F)C(C(=O)NC[C@@H]2[C@@H](O)[C@@H](O)[C@H](n3cnc4c(N)ncnc34)O2)CN(C(=O)C)C1
FC(F)CN(CC(=O)NC[C@@H]1[C@@H](O)[C@@H](O)[C@H](n2cnc3c(N)ncnc23)O1)C(=O)C
FC(F)(CN(C)C(=O)C)C(=O)NC[C@@H]1[C@@H](O)[C@@H](O)[C@H](n2cnc3c(N)ncnc23)O1
O[C@H]1[C@@H](O)[C@H](n2cnc3c(N)ncnc23)O[C@@H]1CNC(=O)c1nc(C=2C(=O)C=C(C)NC=2)on1
O[C@H]1[C@@H](O)[C@H](n2cnc3c(N)ncnc23)O[C@@H]1CNC(=O)Cc1nc2C(O)=CC=Cn2c1
FC(F)CN(C(O)=O)c1scc(CC(=O)NC[C@@H]2[C@@H](O)[C@@H](O)[C@H](n3cnc4c(N)ncnc34)O2)n1
O[C@H]1[C@@H](O)[C@H](n2cnc3c(N)ncnc23)O[C@@H]1CNC(=O)c1cnn2C(=O)C=CN(C)c12
S(=O)(=O)(C)c1cn(CC2OC(C(=O)NC[C@@H]3[C@@H](O)[C@@H](O)[C@H](n4cnc5c(N)ncnc45)O3)CC2)nc1
O[C@H]1[C@@H](O)[C@H](n2cnc3c(N)ncnc23)O[C@@H]1CNC(=O)C=CCn1ncnc1
O[C@H]1[C@@H](O)[C@H](n2cnc3c(N)ncnc23)O[C@@H]1CNC(=O)C(C)(C)C(=O)N(C)C
O[C@H]1[C@@H](O)[C@H](n2cnc3c(N)ncnc23)O[C@@H]1CNC(=O)CN(C)C(=O)C(C)C
O[C@H]1[C@@H](O)[C@H](n2cnc3c(N)ncnc23)O[C@@H]1CNC(=O)C1C2CN(C(=O)C)CC1C2
O[C@H]1[C@@H](O)[C@H](n2cnc3c(N)ncnc23)O[C@@H]1CNC(=O)C1C(C2CN(C(=O)C)C2)C1
O[C@H]1[C@@H](O)[C@H](n2cnc3c(N)ncnc23)O[C@@H]1CNC(=O)C(C)C1CN(C(=O)C)C1
O[C@H]1[C@@H](O)[C@H](n2cnc3c(N)ncnc23)O[C@@H]1CNC(=O)C1CC2CN(C(=O)C)CC12
O[C@H]1[C@@H](O)[C@H](n2cnc3c(N)ncnc23)O[C@@H]1CNC(=O)C1C2CN(C(=O)C)CCC12
O[C@H]1[C@@H](O)[C@H](n2cnc3c(N)ncnc23)O[C@@H]1CNC(=O)C1C(C)CC(=O)N(C)C1
O[C@H]1[C@@H](O)[C@H](n2cnc3c(N)ncnc23)O[C@@H]1CNC(=O)C1C(C)CN(C(=O)C)C1
O[C@H]1[C@@H](O)[C@H](n2cnc3c(N)ncnc23)O[C@@H]1CNC(=O)C(C)CN(C)C(=O)C
S(CC(=O)NC)CC(F)(F)C(=O)NC[C@@H]1[C@@H](O)[C@@H](O)[C@H](n2cnc3c(N)ncnc23)O1
O[C@H]1[C@@H](O)[C@H](n2cnc3c(N)ncnc23)O[C@@H]1CNC(=O)c1[nH]c(C(NC(=O)C)CC)nn1
O[C@H]1[C@@H](O)[C@H](n2cnc3c(N)ncnc23)O[C@@H]1CNC(=O)C1(Oc2ncc(C#N)cc2)COC1
O[C@H]1[C@@H](O)[C@H](n2cnc3c(N)ncnc23)O[C@@H]1CNC(=O)C1CC[N+](=C2SCCN2)CC1
O[C@H]1[C@@H](O)[C@H](n2cnc3c(N)ncnc23)O[C@@H]1CNC(=O)C1C[N+](=C2SCCN2)CCC1
O[C@H]1[C@@H](O)[C@H](n2cnc3c(N)ncnc23)O[C@@H]1CNC(=O)Cn1cnc2c(OC)ncnc12
O[C@H]1[C@@H](O)[C@H](n2cnc3c(N)ncnc23)O[C@@H]1CNC(=O)C(NC(=O)c1c(C)onc1)C
O[C@H]1[C@@H](O)[C@H](n2cnc3c(N)ncnc23)O[C@@H]1CNC(=O)CC(N)Cc1ccc(C#N)cc1
O[C@H]1[C@@H](O)[C@H](n2cnc3c(N)ncnc23)O[C@@H]1CNC(=O)CC(N)Cc1cc(C#N)ccc1
O[C@H]1[C@@H](O)[C@H](n2cnc3c(N)ncnc23)O[C@@H]1CNC(=O)CC(N)Cc1c(C#N)cccc1
O[C@H]1[C@@H](O)[C@H](n2cnc3c(N)ncnc23)O[C@@H]1CNC(=O)c1c(OC)cc(CCN)c(OC)c1
S(=O)(=O)(NCC#N)c1cc(C(=O)NC[C@@H]2[C@@H](O)[C@@H](O)[C@H](n3cnc4c(N)ncnc34)O2)ccc1
O[C@H]1[C@@H](O)[C@H](n2cnc3c(N)ncnc23)O[C@@H]1CNC(=O)C=1COC2(COC2)CC=1
S(=O)(=O)(NC[C@@H]1[C@@H](O)[C@@H](O)[C@H](n2cnc3c(N)ncnc23)O1)c1cn(C2COCC2)nc1
S(=O)(=O)(NC[C@@H]1[C@@H](O)[C@@H](O)[C@H](n2cnc3c(N)ncnc23)O1)c1n(C2COCC2)ncc1
O[C@H]1[C@@H](O)[C@H](n2cnc3c(N)ncnc23)O[C@@H]1CNC(=O)C1CCC2C(=O)OC(=O)C2C1
S(=O)(=O)(NC[C@@H]1[C@@H](O)[C@@H](O)[C@H](n2cnc3c(N)ncnc23)O1)CCOCCN1C(=O)c2ccccc2C1=O
O[C@H]1[C@@H](O)[C@H](n2cnc3c(N)ncnc23)O[C@@H]1CNC(=O)c1ncc(C(=O)N)c(C)c1
O[C@H]1[C@@H](O)[C@H](n2cnc3c(N)ncnc23)O[C@@H]1CNC(=O)c1c(C(=O)N)ncc(C)c1
S(=O)(=NC)(C)c1c(C(=O)NC[C@@H]2[C@@H](O)[C@@H](O)[C@H](n3cnc4c(N)ncnc34)O2)cccn1
S(=O)(=O)(N)c1ccc(OCCC(=O)NC[C@@H]2[C@@H](O)[C@@H](O)[C@H](n3cnc4c(N)ncnc34)O2)cc1
S(=O)(=O)(N)c1c(CC)oc(C(=O)NC[C@@H]2[C@@H](O)[C@@H](O)[C@H](n3cnc4c(N)ncnc34)O2)c1
OC(=O)N1C(C=CCCC(=O)NC[C@@H]2[C@@H](O)[C@@H](O)[C@H](n3cnc4c(N)ncnc34)O2)COC1(C)C
S(=O)(=O)(NC[C@@H]1[C@@H](O)[C@@H](O)[C@H](n2cnc3c(N)ncnc23)O1)CC(C)COC(COC)COC
S(=O)(=O)(NC[C@@H]1[C@@H](O)[C@@H](O)[C@H](n2cnc3c(N)ncnc23)O1)CC(C)COCC(OC)COC
O[C@H]1[C@@H](O)[C@H](n2cnc3c(N)ncnc23)O[C@@H]1CNC(=O)c1cnn2N=C(C)Nc12
S(=O)(=O)(NCC(=O)NC[C@@H]1[C@@H](O)[C@@H](O)[C@H](n2cnc3c(N)ncnc23)O1)c1ccc(F)cc1
S(=O)(=O)(NCC(=O)NC[C@@H]1[C@@H](O)[C@@H](O)[C@H](n2cnc3c(N)ncnc23)O1)c1cc(F)ccc1
S(=O)(=O)(NCC(=O)NC[C@@H]1[C@@H](O)[C@@H](O)[C@H](n2cnc3c(N)ncnc23)O1)c1c(F)cccc1
S(=O)(=O)(NC[C@@H]1[C@@H](O)[C@@H](O)[C@H](n2cnc3c(N)ncnc23)O1)c1sc(C(O)=O)c(C2CSC2)c1
O[C@H]1[C@@H](O)[C@H](n2cnc3c(N)ncnc23)O[C@@H]1CNC(=O)C=1C=Cn2nc(NC(=O)C)nc2C=1
O[C@H]1[C@@H](O)[C@H](n2cnc3c(N)ncnc23)O[C@@H]1CNC(=O)C1=Cn2nc(NC(=O)C)nc2C=C1
O[C@H]1[C@@H](O)[C@H](n2cnc3c(N)ncnc23)O[C@@H]1CNC(=O)C1=CC=Cn2nc(NC(=O)C)nc12
O[C@H]1[C@@H](O)[C@H](n2cnc3c(N)ncnc23)O[C@@H]1CNC(=O)C(CC#C)C1CN(C(=O)C)C1
O[C@H]1[C@@H](O)[C@H](n2cnc3c(N)ncnc23)O[C@@H]1CNC(=O)c1nnn2CCCc12
O[C@H]1[C@@H](O)[C@H](n2cnc3c(N)ncnc23)O[C@@H]1CNC(=O)c1n2CCCc2nn1
OC(=O)N1CCOc2ccc(C(=O)NC[C@@H]3[C@@H](O)[C@@H](O)[C@H](n4cnc5c(N)ncnc45)O3)cc2C1
OC(=O)N1CCOc2cc(C(=O)NC[C@@H]3[C@@H](O)[C@@H](O)[C@H](n4cnc5c(N)ncnc45)O3)ccc2C1
OC(=O)N1CCOc2cccc(C(=O)NC[C@@H]3[C@@H](O)[C@@H](O)[C@H](n4cnc5c(N)ncnc45)O3)c2C1
OC(=O)N1CCOc2c(C(=O)NC[C@@H]3[C@@H](O)[C@@H](O)[C@H](n4cnc5c(N)ncnc45)O3)cccc2C1
O[C@H]1[C@@H](O)[C@H](n2cnc3c(N)ncnc23)O[C@@H]1CNC(=O)C(CN)Cc1cc(OC)c(OC)cc1
Brc1nc(C2(OCC(=O)NC[C@@H]3[C@@H](O)[C@@H](O)[C@H](n4cnc5c(N)ncnc45)O3)CN(C(O)=O)CCOC2)sc1
S(=O)(=O)(NC[C@@H]1[C@@H](O)[C@@H](O)[C@H](n2cnc3c(N)ncnc23)O1)C(F)C
O[C@H]1[C@@H](O)[C@H](n2cnc3c(N)ncnc23)O[C@@H]1CNC(=O)CN1C(=O)CN(C)C(=O)c2ccccc12
S(=O)(=O)(NC[C@@H]1[C@@H](O)[C@@H](O)[C@H](n2cnc3c(N)ncnc23)O1)CC(C)COCCOCCOC
O[C@H]1[C@@H](O)[C@H](n2cnc3c(N)ncnc23)O[C@@H]1CNC(=O)C(OC)C1(c2cnc(N)nc2)CC1
O[C@H]1[C@@H](O)[C@H](n2cnc3c(N)ncnc23)O[C@@H]1CNC(=O)CCOC(=O)C=C
O[C@H]1[C@@H](O)[C@H](n2cnc3c(N)ncnc23)O[C@@H]1CNC(=O)C=CC(OCC)=O
O[C@H]1[C@@H](O)[C@H](n2cnc3c(N)ncnc23)O[C@@H]1CNC(=O)C(CC(OC)=O)=C
O[C@H]1[C@@H](O)[C@H](n2cnc3c(N)ncnc23)O[C@@H]1CNC(=O)CC(=C)C(OC)=O
S(=O)(=O)(N1CC(C(=O)NC[C@@H]2[C@@H](O)[C@@H](O)[C@H](n3cnc4c(N)ncnc34)O2)CC1)N1CCN(C(OC(C)(C)C)=O)CC1
O[C@H]1[C@@H](O)[C@H](n2cnc3c(N)ncnc23)O[C@@H]1CNC(=O)CCOCCOCCOCCOCCOCCOC
O[C@H]1[C@@H](O)[C@H](n2cnc3c(N)ncnc23)O[C@@H]1CNC(=O)C1=NN(C(C(=O)N)C1)c1ccccc1
Fc1ccc(C(N(C)C)C(=O)NC[C@@H]2[C@@H](O)[C@@H](O)[C@H](n3cnc4c(N)ncnc34)O2)cc1
Fc1cc(C(N(C)C)C(=O)NC[C@@H]2[C@@H](O)[C@@H](O)[C@H](n3cnc4c(N)ncnc34)O2)ccc1
OC(=O)N1CC(C(=O)NC[C@@H]2[C@@H](O)[C@@H](O)[C@H](n3cnc4c(N)ncnc34)O2)C(c2cscc2)C1
OC(=O)N1CC(C(=O)NC[C@@H]2[C@@H](O)[C@@H](O)[C@H](n3cnc4c(N)ncnc34)O2)C(c2sccc2)C1
O[C@H]1[C@@H](O)[C@H](n2cnc3c(N)ncnc23)O[C@@H]1CNC(=O)C1CCn2nncc2C1
O[C@H]1[C@@H](O)[C@H](n2cnc3c(N)ncnc23)O[C@@H]1CNC(=O)C1CCn2cnnc2C1
O[C@H]1[C@@H](O)[C@H](n2cnc3c(N)ncnc23)O[C@@H]1CNC(=O)C1Cn2cnnc2CC1
O[C@H]1[C@@H](O)[C@H](n2cnc3c(N)ncnc23)O[C@@H]1CNC(=O)C1Cn2nncc2CC1
O[C@H]1[C@@H](O)[C@H](n2cnc3c(N)ncnc23)O[C@@H]1CNC(=O)C1CCn2ncnc2C1
O[C@H]1[C@@H](O)[C@H](n2cnc3c(N)ncnc23)O[C@@H]1CNC(=O)C1Cn2ncnc2CC1
O[C@H]1[C@@H](O)[C@H](n2cnc3c(N)ncnc23)O[C@@H]1CNC(=O)CCc1nnn(C)c1
O[C@H]1[C@@H](O)[C@H](n2cnc3c(N)ncnc23)O[C@@H]1CNC(=O)CCc1nn(C)nc1
O[C@H]1[C@@H](O)[C@H](n2cnc3c(N)ncnc23)O[C@@H]1CNC(=O)CCc1nn(C)cn1
O[C@H]1[C@@H](O)[C@H](n2cnc3c(N)ncnc23)O[C@@H]1CNC(=O)CCc1n(C)nnc1
O[C@H]1[C@@H](O)[C@H](n2cnc3c(N)ncnc23)O[C@@H]1CNC(=O)CCc1n(C)cnn1
O[C@H]1[C@@H](O)[C@H](n2cnc3c(N)ncnc23)O[C@@H]1CNC(=O)CCc1n(C)ncn1
O[C@H]1[C@@H](O)[C@H](n2cnc3c(N)ncnc23)O[C@@H]1CNC(=O)Cc1nnn(CC)c1
O[C@H]1[C@@H](O)[C@H](n2cnc3c(N)ncnc23)O[C@@H]1CNC(=O)Cc1n(CC)nnc1
O[C@H]1[C@@H](O)[C@H](n2cnc3c(N)ncnc23)O[C@@H]1CNC(=O)Cc1n(CC)ncn1
OC(=O)N(C)Cc1ccc(OCC(=O)NC[C@@H]2[C@@H](O)[C@@H](O)[C@H](n3cnc4c(N)ncnc34)O2)cc1
OC(=O)N1C(C(=O)NC[C@@H]2[C@@H](O)[C@@H](O)[C@H](n3cnc4c(N)ncnc34)O2)CC21CCCCC2
OC(=O)N(C)C(C(=O)NC[C@@H]1[C@@H](O)[C@@H](O)[C@H](n2cnc3c(N)ncnc23)O1)c1ccc(OC)cc1
OC(=O)N(C)Cc1cc(OCC(=O)NC[C@@H]2[C@@H](O)[C@@H](O)[C@H](n3cnc4c(N)ncnc34)O2)ccc1
OC(=O)N(C)C(C(=O)NC[C@@H]1[C@@H](O)[C@@H](O)[C@H](n2cnc3c(N)ncnc23)O1)c1cc(OC)ccc1
OC(=O)N(C)C(C(=O)NC[C@@H]1[C@@H](O)[C@@H](O)[C@H](n2cnc3c(N)ncnc23)O1)c1c(OC)cccc1
O[C@H]1[C@@H](O)[C@H](n2cnc3c(N)ncnc23)O[C@@H]1CNC(=O)C1(c2cnc(N)nc2)CCOCC1
O[C@H]1[C@@H](O)[C@H](n2cnc3c(N)ncnc23)O[C@@H]1CNC(=O)C=1Nc2n(ncc2)C=1
S(=O)(=O)(C)c1cc(S(=O)(=O)C)cc(C(=O)NC[C@@H]2[C@@H](O)[C@@H](O)[C@H](n3cnc4c(N)ncnc34)O2)c1
S(=O)(=O)(C)c1c(C(=O)NC[C@@H]2[C@@H](O)[C@@H](O)[C@H](n3cnc4c(N)ncnc34)O2)c(S(=O)(=O)C)ccc1
S(=O)(=O)(C)c1c(C(=O)NC[C@@H]2[C@@H](O)[C@@H](O)[C@H](n3cnc4c(N)ncnc34)O2)cc(S(=O)(=O)C)cc1
O[C@H]1[C@@H](O)[C@H](n2cnc3c(N)ncnc23)O[C@@H]1CNC(=O)c1nc(OC)cc(OC)n1
O[C@H]1[C@@H](O)[C@H](n2cnc3c(N)ncnc23)O[C@@H]1CNC(=O)c1c(OC)ncnc1OC
O[C@H]1[C@@H](O)[C@H](n2cnc3c(N)ncnc23)O[C@@H]1CNC(=O)c1nc(OC)nc(OC)c1
O[C@H]1[C@@H](O)[C@H](n2cnc3c(N)ncnc23)O[C@@H]1CNC(=O)c1c(OC)nnc(OC)c1
O[C@H]1[C@@H](O)[C@H](n2cnc3c(N)ncnc23)O[C@@H]1CNC(=O)c1c(OC)nc(OC)nc1
O[C@H]1[C@@H](O)[C@H](n2cnc3c(N)ncnc23)O[C@@H]1CNC(=O)c1c(OC)nc(OC)cn1
O[C@H]1[C@@H](O)[C@H](n2cnc3c(N)ncnc23)O[C@@H]1CNC(=O)c1c(OC)nncc1OC
O[C@H]1[C@@H](O)[C@H](n2cnc3c(N)ncnc23)O[C@@H]1CNC(=O)c1c(CN)nn2CCCCc12
O[C@H]1[C@@H](O)[C@H](n2cnc3c(N)ncnc23)O[C@@H]1CNC(=O)c1n2CCCCc2c(CN)n1
S(=O)(=O)(NC[C@@H]1[C@@H](O)[C@@H](O)[C@H](n2cnc3c(N)ncnc23)O1)Cc1nnsc1
O[C@H]1[C@@H](O)[C@H](n2cnc3c(N)ncnc23)O[C@@H]1CNC(=O)CCc1onc(CC(OCC)=O)n1
O[C@H]1[C@@H](O)[C@H](n2cnc3c(N)ncnc23)O[C@@H]1CNC(=O)CC1C(=O)Nc2n(C1)ccn2
O[C@H]1[C@@H](O)[C@H](n2cnc3c(N)ncnc23)O[C@@H]1CNC(=O)Cn1cc(NC(=O)C)nc1
O[C@H]1[C@@H](O)[C@H](n2cnc3c(N)ncnc23)O[C@@H]1CNC(=O)Cn1ncc(NC(=O)C)c1
O[C@H]1[C@@H](O)[C@H](n2cnc3c(N)ncnc23)O[C@@H]1CNC(=O)Cn1nc(NC(=O)C)cc1
O[C@H]1[C@@H](O)[C@H](n2cnc3c(N)ncnc23)O[C@@H]1CNC(=O)Cn1c(NC(=O)C)ccn1
S(=O)(=O)(NC[C@@H]1[C@@H](O)[C@@H](O)[C@H](n2cnc3c(N)ncnc23)O1)c1n2CCOCc2nc1
OC(=O)N(Cc1onc(C(=O)NC[C@@H]2[C@@H](O)[C@@H](O)[C@H](n3cnc4c(N)ncnc34)O2)c1)C(C)C
OC(=O)N(Cc1noc(C(=O)NC[C@@H]2[C@@H](O)[C@@H](O)[C@H](n3cnc4c(N)ncnc34)O2)c1)C(C)C
OC(=O)N(Cc1c(C(=O)NC[C@@H]2[C@@H](O)[C@@H](O)[C@H](n3cnc4c(N)ncnc34)O2)cno1)C(C)C
OC(=O)CN1C(=O)C(C(=O)NC[C@@H]2[C@@H](O)[C@@H](O)[C@H](n3cnc4c(N)ncnc34)O2)=CC(c2ccc(CC)cc2)=C1
OC(=O)CN1C(=O)C(C(=O)NC[C@@H]2[C@@H](O)[C@@H](O)[C@H](n3cnc4c(N)ncnc34)O2)=CC(c2c(CC)cccc2)=C1
O[C@H]1[C@@H](O)[C@H](n2cnc3c(N)ncnc23)O[C@@H]1CNC(=O)Cc1n(C)nc(C(OC)=O)c1
O[C@H]1[C@@H](O)[C@H](n2cnc3c(N)ncnc23)O[C@@H]1CNC(=O)Cc1c(C(OC)=O)nn(C)c1
O[C@H]1[C@@H](O)[C@H](n2cnc3c(N)ncnc23)O[C@@H]1CNC(=O)Cc1n(C)ncc1C(OC)=O
S(=O)(=O)(NC[C@@H]1[C@@H](O)[C@@H](O)[C@H](n2cnc3c(N)ncnc23)O1)CCOC(C#N)C1CC1
O[C@H]1[C@@H](O)[C@H](n2cnc3c(N)ncnc23)O[C@@H]1CNC(=O)CN1C(=O)C(c2occc2)NC1=O
O[C@H]1[C@@H](O)[C@H](n2cnc3c(N)ncnc23)O[C@@H]1CNC(=O)CC1C(=O)N(CC)C(=Nc2ccccc2)S1
O[C@H]1[C@@H](O)[C@H](n2cnc3c(N)ncnc23)O[C@@H]1CNC(=O)C(=O)CCn1nccc1
O[C@H]1[C@@H](O)[C@H](n2cnc3c(N)ncnc23)O[C@@H]1CNC(=O)Cc1nccc(N(C)C)c1
O[C@H]1[C@@H](O)[C@H](n2cnc3c(N)ncnc23)O[C@@H]1CNC(=O)C=1C=C(N)C(=O)N2CCCCC=12
S(=O)(=O)(C)c1cn(CC=CC(=O)NC[C@@H]2[C@@H](O)[C@@H](O)[C@H](n3cnc4c(N)ncnc34)O2)nc1
S(=O)(=O)(C)c1cn(CC(=C)C(=O)NC[C@@H]2[C@@H](O)[C@@H](O)[C@H](n3cnc4c(N)ncnc34)O2)nc1
S(=O)(=O)(C)c1cn(C(C=C)C(=O)NC[C@@H]2[C@@H](O)[C@@H](O)[C@H](n3cnc4c(N)ncnc34)O2)nc1
S(C)C=1NC(CC(=O)NC[C@@H]2[C@@H](O)[C@@H](O)[C@H](n3cnc4c(N)ncnc34)O2)=CC(=O)N=1
S(C)C=1NC=C(CC(=O)NC[C@@H]2[C@@H](O)[C@@H](O)[C@H](n3cnc4c(N)ncnc34)O2)C(=O)N=1
S(CC(=O)NC[C@@H]1[C@@H](O)[C@@H](O)[C@H](n2cnc3c(N)ncnc23)O1)C=1NC(C)=CC(=O)N=1
O[C@H]1[C@@H](O)[C@H](n2cnc3c(N)ncnc23)O[C@@H]1CNC(=O)CCOCCOCCOCCOCCOCCOCC#C
O[C@H]1[C@@H](O)[C@H](n2cnc3c(N)ncnc23)O[C@@H]1CNC(=O)c1ccc(-c2[nH]nnn2)cc1
O[C@H]1[C@@H](O)[C@H](n2cnc3c(N)ncnc23)O[C@@H]1CNC(=O)c1c(-c2ccncc2)nn[nH]1
O[C@H]1[C@@H](O)[C@H](n2cnc3c(N)ncnc23)O[C@@H]1CNC(=O)c1cc(-c2[nH]nnn2)ccc1
O[C@H]1[C@@H](O)[C@H](n2cnc3c(N)ncnc23)O[C@@H]1CNC(=O)c1c(-c2[nH]nnn2)cccc1
O[C@H]1[C@@H](O)[C@H](n2cnc3c(N)ncnc23)O[C@@H]1CNC(=O)c1c(-c2ncccc2)[nH]nn1
S(=O)(=O)(NC[C@@H]1[C@@H](O)[C@@H](O)[C@H](n2cnc3c(N)ncnc23)O1)C1CC2OC1CC2
S(=O)(=O)(NC)c1oc(C)c(C(=O)NC[C@@H]2[C@@H](O)[C@@H](O)[C@H](n3cnc4c(N)ncnc34)O2)c1
O[C@H]1[C@@H](O)[C@H](n2cnc3c(N)ncnc23)O[C@@H]1CNC(=O)C1(CCn2nnnc2)CC1
O[C@H]1[C@@H](O)[C@H](n2cnc3c(N)ncnc23)O[C@@H]1CNC(=O)CCCCn1nnnc1
O[C@H]1[C@@H](O)[C@H](n2cnc3c(N)ncnc23)O[C@@H]1CNC(=O)C(CCC)n1nnnc1
O[C@H]1[C@@H](O)[C@H](n2cnc3c(N)ncnc23)O[C@@H]1CNC(=O)c1ccc2nnn(C3CS(=O)(=O)C3)c2c1
O[C@H]1[C@@H](O)[C@H](n2cnc3c(N)ncnc23)O[C@@H]1CNC(=O)c1cccc2nnn(C3CS(=O)(=O)C3)c12
S(=O)(=O)(NC[C@@H]1[C@@H](O)[C@@H](O)[C@H](n2cnc3c(N)ncnc23)O1)CC1(C#N)CCOCC1
OC(=O)c1csc2c(N3CCOCC3)cc(C(=O)NC[C@@H]3[C@@H](O)[C@@H](O)[C@H](n4cnc5c(N)ncnc45)O3)nc12
OC(=O)N1CCCc2ccc(CCC(=O)NC[C@@H]3[C@@H](O)[C@@H](O)[C@H](n4cnc5c(N)ncnc45)O3)nc12
O[C@H]1[C@@H](O)[C@H](n2cnc3c(N)ncnc23)O[C@@H]1CNC(=O)c1c(NC(=O)C)snn1
O[C@H]1[C@@H](O)[C@H](n2cnc3c(N)ncnc23)O[C@@H]1CNC(=O)c1sc(NC(=O)C)nn1
O[C@H]1[C@@H](O)[C@H](n2cnc3c(N)ncnc23)O[C@@H]1CNC(=O)CCN1C(C)=NCC1
O[C@H]1[C@@H](O)[C@H](n2cnc3c(N)ncnc23)O[C@@H]1CNC(=O)c1c(NC(=O)C)n(COCC)nn1
FC(F)(F)C(CC(=O)NC[C@@H]1[C@@H](O)[C@@H](O)[C@H](n2cnc3c(N)ncnc23)O1)c1ncn(C(O)=O)c1
S(=O)(=O)(NC[C@@H]1[C@@H](O)[C@@H](O)[C@H](n2cnc3c(N)ncnc23)O1)c1cc(OC(F)(F)F)c(C(O)=O)cc1
S(=O)(=O)(NC[C@@H]1[C@@H](O)[C@@H](O)[C@H](n2cnc3c(N)ncnc23)O1)c1cc(C(O)=O)c(OC(F)(F)F)cc1
S(=O)(=O)(NC[C@@H]1[C@@H](O)[C@@H](O)[C@H](n2cnc3c(N)ncnc23)O1)c1c(OC(F)(F)F)cc(C(O)=O)cc1
O[C@H]1[C@@H](O)[C@H](n2cnc3c(N)ncnc23)O[C@@H]1CNC(=O)c1n(C(OC)=O)ncc1
Fc1cc(C(O)=O)c(C)c(C(=O)NC[C@@H]2[C@@H](O)[C@@H](O)[C@H](n3cnc4c(N)ncnc34)O2)c1
Fc1c(C(=O)NC[C@@H]2[C@@H](O)[C@@H](O)[C@H](n3cnc4c(N)ncnc34)O2)c(C)c(C(O)=O)cc1
Fc1c(C(O)=O)c(C)ccc1C(=O)NC[C@@H]1[C@@H](O)[C@@H](O)[C@H](n2cnc3c(N)ncnc23)O1
Fc1c(C(=O)NC[C@@H]2[C@@H](O)[C@@H](O)[C@H](n3cnc4c(N)ncnc34)O2)c(C)ccc1C(O)=O
S(=O)(=O)(NC[C@@H]1[C@@H](O)[C@@H](O)[C@H](n2cnc3c(N)ncnc23)O1)c1n(CC(CC)CC)ncc1C(O)=O
O[C@H]1[C@@H](O)[C@H](n2cnc3c(N)ncnc23)O[C@@H]1CNC(=O)C1CC(n2nnc(C(OC)=O)c2)C1
OC(=O)C(CC(=O)NC[C@@H]1[C@@H](O)[C@@H](O)[C@H](n2cnc3c(N)ncnc23)O1)=Cc1oc(C)cc1
S(=O)(=O)(N)C(C(=O)NC[C@@H]1[C@@H](O)[C@@H](O)[C@H](n2cnc3c(N)ncnc23)O1)c1ccccc1
OC(=O)N1CC(c2ccc(C(=O)NC[C@@H]3[C@@H](O)[C@@H](O)[C@H](n4cnc5c(N)ncnc45)O3)cc2)OCC1
Fc1ccc(C2(CC(=O)NC[C@@H]3[C@@H](O)[C@@H](O)[C@H](n4cnc5c(N)ncnc45)O3)CN(C(O)=O)C2)cc1
Fc1ccc(C2(C(=O)NC[C@@H]3[C@@H](O)[C@@H](O)[C@H](n4cnc5c(N)ncnc45)O3)CN(C(O)=O)CC2)cc1
O[C@H]1[C@@H](O)[C@H](n2cnc3c(N)ncnc23)O[C@@H]1CNC(=O)c1nn(-c2ncnc(N3CCOCC3)c2)cc1
Fc1cc(C2(CC(=O)NC[C@@H]3[C@@H](O)[C@@H](O)[C@H](n4cnc5c(N)ncnc45)O3)CN(C(O)=O)C2)ccc1
O[C@H]1[C@@H](O)[C@H](n2cnc3c(N)ncnc23)O[C@@H]1CNC(=O)C=CC1=CNC(=O)C=C1
O[C@H]1[C@@H](O)[C@H](n2cnc3c(N)ncnc23)O[C@@H]1CNC(=O)C=CC1=CC(=O)NC=C1
O[C@H]1[C@@H](O)[C@H](n2cnc3c(N)ncnc23)O[C@@H]1CNC(=O)C=CC=1NC(=O)C=CC=1
O[C@H]1[C@@H](O)[C@H](n2cnc3c(N)ncnc23)O[C@@H]1CNC(=O)C=CC=1C(=O)C=CNC=1
O[C@H]1[C@@H](O)[C@H](n2cnc3c(N)ncnc23)O[C@@H]1CNC(=O)c1c(C)oc(CN(C)C)c1
O[C@H]1[C@@H](O)[C@H](n2cnc3c(N)ncnc23)O[C@@H]1CNC(=O)c1nc(COCCOC)on1
O[C@H]1[C@@H](O)[C@H](n2cnc3c(N)ncnc23)O[C@@H]1CNC(=O)c1nc(C(OC)COC)on1
Ic1cn(CCC(=O)NC[C@@H]2[C@@H](O)[C@@H](O)[C@H](n3cnc4c(N)ncnc34)O2)c(C(O)=O)c1
OC(=O)c1cnc(C(C)(C)CC(=O)NC[C@@H]2[C@@H](O)[C@@H](O)[C@H](n3cnc4c(N)ncnc34)O2)cc1
O[C@H]1[C@@H](O)[C@H](n2cnc3c(N)ncnc23)O[C@@H]1CNC(=O)c1c(C)n(CCOC)nn1
O[C@H]1[C@@H](O)[C@H](n2cnc3c(N)ncnc23)O[C@@H]1CNC(=O)CN1C(=O)COc2ccc(C(=O)N(C)C)cc12
Brc1cc(S(=O)(=O)NC[C@@H]2[C@@H](O)[C@@H](O)[C@H](n3cnc4c(N)ncnc34)O2)c(F)c(C(O)=O)c1
Brc1c(F)c(C(O)=O)cc(S(=O)(=O)NC[C@@H]2[C@@H](O)[C@@H](O)[C@H](n3cnc4c(N)ncnc34)O2)c1
Brc1c(C(O)=O)cc(S(=O)(=O)NC[C@@H]2[C@@H](O)[C@@H](O)[C@H](n3cnc4c(N)ncnc34)O2)c(F)c1
Brc1c(S(=O)(=O)NC[C@@H]2[C@@H](O)[C@@H](O)[C@H](n3cnc4c(N)ncnc34)O2)cc(C(O)=O)c(F)c1
Brc1c(S(=O)(=O)NC[C@@H]2[C@@H](O)[C@@H](O)[C@H](n3cnc4c(N)ncnc34)O2)cc(C(O)=O)cc1F
Brc1c(S(=O)(=O)NC[C@@H]2[C@@H](O)[C@@H](O)[C@H](n3cnc4c(N)ncnc34)O2)cc(F)cc1C(O)=O
Brc1c(C(O)=O)c(F)ccc1S(=O)(=O)NC[C@@H]1[C@@H](O)[C@@H](O)[C@H](n2cnc3c(N)ncnc23)O1
O[C@H]1[C@@H](O)[C@H](n2cnc3c(N)ncnc23)O[C@@H]1CNC(=O)C=1N=Cn2nccc2C=1
O[C@H]1[C@@H](O)[C@H](n2cnc3c(N)ncnc23)O[C@@H]1CNC(=O)C=1N=Cc2n(ccn2)C=1
O[C@H]1[C@@H](O)[C@H](n2cnc3c(N)ncnc23)O[C@@H]1CNC(=O)C1=Nn2ccnc2C=C1
O[C@H]1[C@@H](O)[C@H](n2cnc3c(N)ncnc23)O[C@@H]1CNC(=O)C1=NC=Cn2nccc12
O[C@H]1[C@@H](O)[C@H](n2cnc3c(N)ncnc23)O[C@@H]1CNC(=O)C1=NC=Cn2ccnc12
Brc1nc(n(C)c1)C1(OCC(=O)NC[C@@H]2[C@@H](O)[C@@H](O)[C@H](n3cnc4c(N)ncnc34)O2)CN(C(O)=O)CC1
S(=O)(=O)(NC[C@@H]1[C@@H](O)[C@@H](O)[C@H](n2cnc3c(N)ncnc23)O1)CCCS(=O)(=O)C(F)(F)F
O[C@H]1[C@@H](O)[C@H](n2cnc3c(N)ncnc23)O[C@@H]1CNC(=O)C=1C(=O)Nc2cnn(C)c2C=1
O[C@H]1[C@@H](O)[C@H](n2cnc3c(N)ncnc23)O[C@@H]1CNC(=O)C=1C(=O)Nc2n(C)ncc2C=1
O[C@H]1[C@@H](O)[C@H](n2cnc3c(N)ncnc23)O[C@@H]1CNC(=O)C1=CC(=O)Nc2ncn(C)c12
FC1(CC(=O)NC[C@@H]2[C@@H](O)[C@@H](O)[C@H](n3cnc4c(N)ncnc34)O2)COC1
FC1(C(=O)NC[C@@H]2[C@@H](O)[C@@H](O)[C@H](n3cnc4c(N)ncnc34)O2)COCC1
FC(F)(F)C(N(C(O)=O)C1CC1)CC(=O)NC[C@@H]1[C@@H](O)[C@@H](O)[C@H](n2cnc3c(N)ncnc23)O1
FC(F)(F)C1N(C(O)=O)C(C(=O)NC[C@@H]2[C@@H](O)[C@@H](O)[C@H](n3cnc4c(N)ncnc34)O2)CCC1
O[C@H]1[C@@H](O)[C@H](n2cnc3c(N)ncnc23)O[C@@H]1CNC(=O)c1c(NC(=O)C)cn(C(=O)C)n1
S(=O)(=O)(NC[C@@H]1[C@@H](O)[C@@H](O)[C@H](n2cnc3c(N)ncnc23)O1)c1cnc(C#N)cc1
S(=O)(=O)(NC[C@@H]1[C@@H](O)[C@@H](O)[C@H](n2cnc3c(N)ncnc23)O1)c1ncc(C#N)cc1
S(=O)(=O)(NC[C@@H]1[C@@H](O)[C@@H](O)[C@H](n2cnc3c(N)ncnc23)O1)c1cc(C#N)cnc1
S(=O)(=O)(NC[C@@H]1[C@@H](O)[C@@H](O)[C@H](n2cnc3c(N)ncnc23)O1)c1cc(C#N)ncc1
S(=O)(=O)(NC[C@@H]1[C@@H](O)[C@@H](O)[C@H](n2cnc3c(N)ncnc23)O1)c1nccc(C#N)c1
S(=O)(=O)(NC[C@@H]1[C@@H](O)[C@@H](O)[C@H](n2cnc3c(N)ncnc23)O1)c1nc(C#N)ccc1
S(=O)(=O)(NC[C@@H]1[C@@H](O)[C@@H](O)[C@H](n2cnc3c(N)ncnc23)O1)c1c(C#N)cncc1
S(=O)(=O)(NC[C@@H]1[C@@H](O)[C@@H](O)[C@H](n2cnc3c(N)ncnc23)O1)c1c(C#N)ccnc1
S(=O)(=O)(NC[C@@H]1[C@@H](O)[C@@H](O)[C@H](n2cnc3c(N)ncnc23)O1)c1c(C#N)nccc1
S(=O)(=O)(NC[C@@H]1[C@@H](O)[C@@H](O)[C@H](n2cnc3c(N)ncnc23)O1)c1c(C#N)cccn1
O[C@H]1[C@@H](O)[C@H](n2cnc3c(N)ncnc23)O[C@@H]1CNC(=O)c1cnc(OCCOC)nc1
O[C@H]1[C@@H](O)[C@H](n2cnc3c(N)ncnc23)O[C@@H]1CNC(=O)c1ncc(OCCOC)nc1
O[C@H]1[C@@H](O)[C@H](n2cnc3c(N)ncnc23)O[C@@H]1CNC(=O)c1ncnc(OCCOC)c1
O[C@H]1[C@@H](O)[C@H](n2cnc3c(N)ncnc23)O[C@@H]1CNC(=O)c1nc(OCCOC)cnc1
O[C@H]1[C@@H](O)[C@H](n2cnc3c(N)ncnc23)O[C@@H]1CNC(=O)c1nc(OCCOC)ncc1
O[C@H]1[C@@H](O)[C@H](n2cnc3c(N)ncnc23)O[C@@H]1CNC(=O)c1nc(OCCOC)ccn1
O[C@H]1[C@@H](O)[C@H](n2cnc3c(N)ncnc23)O[C@@H]1CNC(=O)c1c(OCCOC)nccn1
OC(=O)N(CC(=O)NC[C@@H]1[C@@H](O)[C@@H](O)[C@H](n2cnc3c(N)ncnc23)O1)Cc1cc(OC)cc(OC)c1
OC(=O)N(CC(=O)NC[C@@H]1[C@@H](O)[C@@H](O)[C@H](n2cnc3c(N)ncnc23)O1)Cc1cc(OC)c(OC)cc1
Brc1c(S(=O)(=O)NC[C@@H]2[C@@H](O)[C@@H](O)[C@H](n3cnc4c(N)ncnc34)O2)n(CCOC)nn1
Fc1c(C(=O)NC[C@@H]2[C@@H](O)[C@@H](O)[C@H](n3cnc4c(N)ncnc34)O2)cc2n(CC3CN(C(O)=O)CC3)nnc2c1
Fc1c(C(=O)NC[C@@H]2[C@@H](O)[C@@H](O)[C@H](n3cnc4c(N)ncnc34)O2)cc2nnn(CC3CN(C(O)=O)CC3)c2c1
Fc1c(C(=O)NC[C@@H]2[C@@H](O)[C@@H](O)[C@H](n3cnc4c(N)ncnc34)O2)c2n(CC3CN(C(O)=O)CC3)nnc2cc1
FC(F)(F)C(=O)N1CC(F)(C(=O)NC[C@@H]2[C@@H](O)[C@@H](O)[C@H](n3cnc4c(N)ncnc34)O2)C2(C1)COC2
OC(=O)N1C2(C(=O)NC[C@@H]3[C@@H](O)[C@@H](O)[C@H](n4cnc5c(N)ncnc45)O3)CC(c3ccccc3)(C1)C2
S(=O)(=O)(NC[C@@H]1[C@@H](O)[C@@H](O)[C@H](n2cnc3c(N)ncnc23)O1)c1nnn(CC2CC2)c1
S(=O)(=O)(NC[C@@H]1[C@@H](O)[C@@H](O)[C@H](n2cnc3c(N)ncnc23)O1)c1nn(C(C)C)nc1
S(=O)(=O)(NC[C@@H]1[C@@H](O)[C@@H](O)[C@H](n2cnc3c(N)ncnc23)O1)c1n(C(C)C)nnc1
S(=O)(=O)(NC[C@@H]1[C@@H](O)[C@@H](O)[C@H](n2cnc3c(N)ncnc23)O1)c1n(C(C)C)ncn1
BrC=1C(=O)N(C)C(=O)N(C)C=1C(=O)NC[C@@H]1[C@@H](O)[C@@H](O)[C@H](n2cnc3c(N)ncnc23)O1
O[C@H]1[C@@H](O)[C@H](n2cnc3c(N)ncnc23)O[C@@H]1CNC(=O)c1c(-c2[nH]c(C)nc2)[nH]nn1
O[C@H]1[C@@H](O)[C@H](n2cnc3c(N)ncnc23)O[C@@H]1CNC(=O)c1c(-c2c(C)[nH]nc2)[nH]nn1
O[C@H]1[C@@H](O)[C@H](n2cnc3c(N)ncnc23)O[C@@H]1CNC(=O)c1c(-c2c(C)c[nH]n2)[nH]nn1
OC(=O)Nc1sc(C(=O)NC[C@@H]2[C@@H](O)[C@@H](O)[C@H](n3cnc4c(N)ncnc34)O2)cc1
OC(=O)CC(C(=O)NC[C@@H]1[C@@H](O)[C@@H](O)[C@H](n2cnc3c(N)ncnc23)O1)c1[nH]c2CCCCc2c1
OC(=O)C(CC(=O)NC[C@@H]1[C@@H](O)[C@@H](O)[C@H](n2cnc3c(N)ncnc23)O1)c1[nH]c2CCCCc2c1
O[C@H]1[C@@H](O)[C@H](n2cnc3c(N)ncnc23)O[C@@H]1CNC(=O)c1nc(C2=CNC(=O)C=C2)ncc1
O[C@H]1[C@@H](O)[C@H](n2cnc3c(N)ncnc23)O[C@@H]1CNC(=O)c1nc(C=2C(=O)NC=CC=2)ncc1
OC(=O)N(CC(=O)NC[C@@H]1[C@@H](O)[C@@H](O)[C@H](n2cnc3c(N)ncnc23)O1)Cc1sc(CC)nc1
O[C@H]1[C@@H](O)[C@H](n2cnc3c(N)ncnc23)O[C@@H]1CNC(=O)C1C(C(=O)N2CCOCC2)C1(C)C
O[C@H]1[C@@H](O)[C@H](n2cnc3c(N)ncnc23)O[C@@H]1CNC(=O)C1C(C2COCC2)CN(C(=O)C)C1
OC(=O)N1C(c2sc(C(=O)NC[C@@H]3[C@@H](O)[C@@H](O)[C@H](n4cnc5c(N)ncnc45)O3)nn2)CCCC1
S(=O)(=O)(NC[C@@H]1[C@@H](O)[C@@H](O)[C@H](n2cnc3c(N)ncnc23)O1)CCN1C(=O)OC(C(F)(F)F)=N1
OC(=O)N1CC(Cc2ccc(C(=O)NC[C@@H]3[C@@H](O)[C@@H](O)[C@H](n4cnc5c(N)ncnc45)O3)cc2)C1
Fc1cc(F)cc(CC(N)C(=O)NC[C@@H]2[C@@H](O)[C@@H](O)[C@H](n3cnc4c(N)ncnc34)O2)c1
OC(=O)N1CC(Cc2cc(C(=O)NC[C@@H]3[C@@H](O)[C@@H](O)[C@H](n4cnc5c(N)ncnc45)O3)ccc2)C1
OC(=O)N(C)CCc1c(C(=O)NC[C@@H]2[C@@H](O)[C@@H](O)[C@H](n3cnc4c(N)ncnc34)O2)cccc1
Fc1c(F)ccc(CC(N)C(=O)NC[C@@H]2[C@@H](O)[C@@H](O)[C@H](n3cnc4c(N)ncnc34)O2)c1
FC(F)(F)C(=O)C(=O)NC[C@@H]1[C@@H](O)[C@@H](O)[C@H](n2cnc3c(N)ncnc23)O1
S(=O)(=O)(NC[C@@H]1[C@@H](O)[C@@H](O)[C@H](n2cnc3c(N)ncnc23)O1)c1c(C)ccc(S(=O)(=O)C2CS(=O)(=O)CC2)c1
S(=O)(=O)(NC[C@@H]1[C@@H](O)[C@@H](O)[C@H](n2cnc3c(N)ncnc23)O1)c1c(C(OCC)=O)nn(C)c1
S(=O)(=O)(NC[C@@H]1[C@@H](O)[C@@H](O)[C@H](n2cnc3c(N)ncnc23)O1)c1n(CC)nc(C(OC)=O)c1
S(=O)(=O)(NC[C@@H]1[C@@H](O)[C@@H](O)[C@H](n2cnc3c(N)ncnc23)O1)c1n(C)ncc1C(OCC)=O
O[C@H]1[C@@H](O)[C@H](n2cnc3c(N)ncnc23)O[C@@H]1CNC(=O)c1c(C#N)c(NC(=O)C)on1
O[C@H]1[C@@H](O)[C@H](n2cnc3c(N)ncnc23)O[C@@H]1CNC(=O)c1c(C)[nH]nc1C(OC)=O
O[C@H]1[C@@H](O)[C@H](n2cnc3c(N)ncnc23)O[C@@H]1CNC(=O)c1c(C(OC)=O)c(C)[nH]n1
O[C@H]1[C@@H](O)[C@H](n2cnc3c(N)ncnc23)O[C@@H]1CNC(=O)COc1nn(C(C)(C)C)nn1
S(=O)(=O)(C)CCS(=O)(=O)c1c(C(=O)NC[C@@H]2[C@@H](O)[C@@H](O)[C@H](n3cnc4c(N)ncnc34)O2)cccc1
O[C@H]1[C@@H](O)[C@H](n2cnc3c(N)ncnc23)O[C@@H]1CNC(=O)C(C)(COC(=O)C)COC(=O)C
OC(=O)N1C(Cn2nnc3ccc(C(=O)NC[C@@H]4[C@@H](O)[C@@H](O)[C@H](n5cnc6c(N)ncnc56)O4)cc23)CCC1
OC(=O)N1C(Cn2nnc3cccc(C(=O)NC[C@@H]4[C@@H](O)[C@@H](O)[C@H](n5cnc6c(N)ncnc56)O4)c23)CCC1
O[C@H]1[C@@H](O)[C@H](n2cnc3c(N)ncnc23)O[C@@H]1CNC(=O)C(N)(CC=C)CC=C
OC(=O)N1C(CC(C)C)SCC1C(=O)NC[C@@H]1[C@@H](O)[C@@H](O)[C@H](n2cnc3c(N)ncnc23)O1
OC(=O)N1C(C(C)CC)SCC1C(=O)NC[C@@H]1[C@@H](O)[C@@H](O)[C@H](n2cnc3c(N)ncnc23)O1
O[C@H]1[C@@H](O)[C@H](n2cnc3c(N)ncnc23)O[C@@H]1CNC(=O)C(N)CCC=CC=C
OC(=O)N1CCC(c2oc(C)c(C(=O)NC[C@@H]3[C@@H](O)[C@@H](O)[C@H](n4cnc5c(N)ncnc45)O3)n2)CC1
OC(=O)N1CCC(c2oc(C(=O)NC[C@@H]3[C@@H](O)[C@@H](O)[C@H](n4cnc5c(N)ncnc45)O3)c(C)n2)CC1
OC(=O)N1CC(c2oc(C(=O)NC[C@@H]3[C@@H](O)[C@@H](O)[C@H](n4cnc5c(N)ncnc45)O3)c(C)n2)CCC1
O[C@H]1[C@@H](O)[C@H](n2cnc3c(N)ncnc23)O[C@@H]1CNC(=O)C1C(C(C)C)OC(=O)N1
O[C@H]1[C@@H](O)[C@H](n2cnc3c(N)ncnc23)O[C@@H]1CNC(=O)Cc1ccc2NC(=O)C(=O)Nc2c1
S(=O)(=O)(C)C1(C(=O)NC[C@@H]2[C@@H](O)[C@@H](O)[C@H](n3cnc4c(N)ncnc34)O2)CC=CC1
O[C@H]1[C@@H](O)[C@H](n2cnc3c(N)ncnc23)O[C@@H]1CNC(=O)C1=CC(OC)=Cn2ncnc12
S(=O)(=O)(NC[C@@H]1[C@@H](O)[C@@H](O)[C@H](n2cnc3c(N)ncnc23)O1)c1ccc2[nH]nnc2c1
S(=O)(=O)(NC[C@@H]1[C@@H](O)[C@@H](O)[C@H](n2cnc3c(N)ncnc23)O1)c1c[nH]c2ncncc12
S(=O)(=O)(NC[C@@H]1[C@@H](O)[C@@H](O)[C@H](n2cnc3c(N)ncnc23)O1)c1n[nH]c2ncccc12
OC(=O)CC(C(=O)NC[C@@H]1[C@@H](O)[C@@H](O)[C@H](n2cnc3c(N)ncnc23)O1)c1c(C)oc(C)c1
OC(=O)C(CC(=O)NC[C@@H]1[C@@H](O)[C@@H](O)[C@H](n2cnc3c(N)ncnc23)O1)c1c(C)oc(C)c1
S(=O)(=O)(NC[C@@H]1[C@@H](O)[C@@H](O)[C@H](n2cnc3c(N)ncnc23)O1)Cc1ccc(OCC(=O)N)cc1
O[C@H]1[C@@H](O)[C@H](n2cnc3c(N)ncnc23)O[C@@H]1CNC(=O)C1OC(c2[nH]cnn2)CC1
OC(=O)N1CC(Cc2ccccc2)C(C(=O)NC[C@@H]2[C@@H](O)[C@@H](O)[C@H](n3cnc4c(N)ncnc34)O2)C1
O[C@H]1[C@@H](O)[C@H](n2cnc3c(N)ncnc23)O[C@@H]1CNC(=O)C=1C(=O)Nc2nc(C)ncc2C=1
OC(=O)N1CCC(n2nnc3ccc(C(=O)NC[C@@H]4[C@@H](O)[C@@H](O)[C@H](n5cnc6c(N)ncnc56)O4)cc23)CC1
OC(=O)N1CCC(n2nnc3cccc(C(=O)NC[C@@H]4[C@@H](O)[C@@H](O)[C@H](n5cnc6c(N)ncnc56)O4)c23)CC1
OC(=O)N1CC(n2nnc3ccc(C(=O)NC[C@@H]4[C@@H](O)[C@@H](O)[C@H](n5cnc6c(N)ncnc56)O4)cc23)CCC1
OC(=O)N1CC(n2nnc3cccc(C(=O)NC[C@@H]4[C@@H](O)[C@@H](O)[C@H](n5cnc6c(N)ncnc56)O4)c23)CCC1
OC(=O)c1ncc(-c2ccc(C(=O)NC[C@@H]3[C@@H](O)[C@@H](O)[C@H](n4cnc5c(N)ncnc45)O3)cc2)cn1
OC(=O)c1ccc(-c2cnc(C(=O)NC[C@@H]3[C@@H](O)[C@@H](O)[C@H](n4cnc5c(N)ncnc45)O3)nc2)cc1
OC(=O)c1ccc(-c2ncc(C(=O)NC[C@@H]3[C@@H](O)[C@@H](O)[C@H](n4cnc5c(N)ncnc45)O3)cn2)cc1
OC(=O)c1c(C(=O)NC[C@@H]2[C@@H](O)[C@@H](O)[C@H](n3cnc4c(N)ncnc34)O2)nc(-c2ccccc2)cn1
OC(=O)c1c(C(=O)NC[C@@H]2[C@@H](O)[C@@H](O)[C@H](n3cnc4c(N)ncnc34)O2)ncc(-c2ccccc2)n1
OC(=O)c1cc(C(=O)NC[C@@H]2[C@@H](O)[C@@H](O)[C@H](n3cnc4c(N)ncnc34)O2)cc(-c2cncnc2)c1
OC(=O)c1ncc(-c2cc(C(=O)NC[C@@H]3[C@@H](O)[C@@H](O)[C@H](n4cnc5c(N)ncnc45)O3)ccc2)cn1
OC(=O)c1cc(-c2cnc(C(=O)NC[C@@H]3[C@@H](O)[C@@H](O)[C@H](n4cnc5c(N)ncnc45)O3)nc2)ccc1
OC(=O)c1cc(-c2cc(C(=O)NC[C@@H]3[C@@H](O)[C@@H](O)[C@H](n4cnc5c(N)ncnc45)O3)cnc2)cnc1
OC(=O)c1ncc(-c2cnc(C(=O)NC[C@@H]3[C@@H](O)[C@@H](O)[C@H](n4cnc5c(N)ncnc45)O3)cc2)cc1
OC(=O)c1cnc(-c2ncc(C(=O)NC[C@@H]3[C@@H](O)[C@@H](O)[C@H](n4cnc5c(N)ncnc45)O3)cc2)cc1
OC(=O)c1nccc(-c2cc(C(=O)NC[C@@H]3[C@@H](O)[C@@H](O)[C@H](n4cnc5c(N)ncnc45)O3)ncc2)c1
OC(=O)c1cc(-c2nccc(C(=O)NC[C@@H]3[C@@H](O)[C@@H](O)[C@H](n4cnc5c(N)ncnc45)O3)c2)ncc1
OC(=O)c1nc(-c2nc(C(=O)NC[C@@H]3[C@@H](O)[C@@H](O)[C@H](n4cnc5c(N)ncnc45)O3)ccc2)ccc1
OC(=O)c1c(-c2c(C(=O)NC[C@@H]3[C@@H](O)[C@@H](O)[C@H](n4cnc5c(N)ncnc45)O3)nccc2)cccn1
OC(=O)c1c(-c2c(C(=O)NC[C@@H]3[C@@H](O)[C@@H](O)[C@H](n4cnc5c(N)ncnc45)O3)cccn2)nccc1
O[C@H]1[C@@H](O)[C@H](n2cnc3c(N)ncnc23)O[C@@H]1CNC(=O)c1ccc(N2CC(N)CC2)cc1
O[C@H]1[C@@H](O)[C@H](n2cnc3c(N)ncnc23)O[C@@H]1CNC(=O)C1(C(C)C)OC(=O)NC1
O[C@H]1[C@@H](O)[C@H](n2cnc3c(N)ncnc23)O[C@@H]1CNC(=O)C(NC(OC)=O)(C)C
P(=O)(C)(C)CN(CC(=O)NC[C@@H]1[C@@H](O)[C@@H](O)[C@H](n2cnc3c(N)ncnc23)O1)C(OCC=C)=O
O[C@H]1[C@@H](O)[C@H](n2cnc3c(N)ncnc23)O[C@@H]1CNC(=O)CN1C(=O)N2C=CC=CC2=N1
O[C@H]1[C@@H](O)[C@H](n2cnc3c(N)ncnc23)O[C@@H]1CNC(=O)C(NC(OCC)=O)C
O[C@H]1[C@@H](O)[C@H](n2cnc3c(N)ncnc23)O[C@@H]1CNC(=O)C(NC(OC)=O)CC
O[C@H]1[C@@H](O)[C@H](n2cnc3c(N)ncnc23)O[C@@H]1CNC(=O)CCCc1n2N=C(N3CCOCC3)C=Cc2nn1
O[C@H]1[C@@H](O)[C@H](n2cnc3c(N)ncnc23)O[C@@H]1CNC(=O)C(OC)C(C)(C)c1[nH]ccn1
OC(=O)N1C(C(=O)NC[C@@H]2[C@@H](O)[C@@H](O)[C@H](n3cnc4c(N)ncnc34)O2)c2cn(C(C)C)nc2C1
OC(=O)N1C(C(=O)NC[C@@H]2[C@@H](O)[C@@H](O)[C@H](n3cnc4c(N)ncnc34)O2)c2cn(CCC)nc2C1
O[C@H]1[C@@H](O)[C@H](n2cnc3c(N)ncnc23)O[C@@H]1CNC(=O)C=C1CS(=O)(=O)CCC1
S(=O)(=O)(NC[C@@H]1[C@@H](O)[C@@H](O)[C@H](n2cnc3c(N)ncnc23)O1)c1n(C)c(C)nc1C#N
Fc1c(CCC(=O)NC[C@@H]2[C@@H](O)[C@@H](O)[C@H](n3cnc4c(N)ncnc34)O2)ccc(C(O)=O)c1
O[C@H]1[C@@H](O)[C@H](n2cnc3c(N)ncnc23)O[C@@H]1CNC(=O)CCn1ncc(N)c1
O[C@H]1[C@@H](O)[C@H](n2cnc3c(N)ncnc23)O[C@@H]1CNC(=O)CCn1nc(N)cc1
O[C@H]1[C@@H](O)[C@H](n2cnc3c(N)ncnc23)O[C@@H]1CNC(=O)C(C)n1ncc(N)c1
O[C@H]1[C@@H](O)[C@H](n2cnc3c(N)ncnc23)O[C@@H]1CNC(=O)C(OC)Cc1n(CC)ncn1
O[C@H]1[C@@H](O)[C@H](n2cnc3c(N)ncnc23)O[C@@H]1CNC(=O)CNC(=O)c1ccc(O)cc1
O[C@H]1[C@@H](O)[C@H](n2cnc3c(N)ncnc23)O[C@@H]1CNC(=O)CNC(=O)c1cc(O)ccc1
FC(F)(F)c1c(C(=O)NC[C@@H]2[C@@H](O)[C@@H](O)[C@H](n3cnc4c(N)ncnc34)O2)cn(C2CN(C(O)=O)C2)n1
O[C@H]1[C@@H](O)[C@H](n2cnc3c(N)ncnc23)O[C@@H]1CNC(=O)CCOCCOCCOCCOCCOCCOCCOC
O[C@H]1[C@@H](O)[C@H](n2cnc3c(N)ncnc23)O[C@@H]1CNC(=O)COc1n2C=CN=Cc2nc1
S(=O)(=O)(NC[C@@H]1[C@@H](O)[C@@H](O)[C@H](n2cnc3c(N)ncnc23)O1)c1c(F)cc2NC(=O)C(=O)c2c1
S(=O)(=O)(NC[C@@H]1[C@@H](O)[C@@H](O)[C@H](n2cnc3c(N)ncnc23)O1)c1ccc(F)c2C(=O)C(=O)Nc12
O[C@H]1[C@@H](O)[C@H](n2cnc3c(N)ncnc23)O[C@@H]1CNC(=O)CCCNC(OC)=O
O[C@H]1[C@@H](O)[C@H](n2cnc3c(N)ncnc23)O[C@@H]1CNC(=O)CCNC(OCC)=O
ClC1=C(C(=O)NC[C@@H]2[C@@H](O)[C@@H](O)[C@H](n3cnc4c(N)ncnc34)O2)C=[N+](C)C(=O)C1
ClC=1C=C(C(=O)NC[C@@H]2[C@@H](O)[C@@H](O)[C@H](n3cnc4c(N)ncnc34)O2)C(=O)NC=1
ClC=1C(=O)NC=C(C(=O)NC[C@@H]2[C@@H](O)[C@@H](O)[C@H](n3cnc4c(N)ncnc34)O2)C=1
OC(=O)COCc1c(C)c(C#C)cc(C(=O)NC[C@@H]2[C@@H](O)[C@@H](O)[C@H](n3cnc4c(N)ncnc34)O2)c1
OC(=O)COCc1cc(C(=O)NC[C@@H]2[C@@H](O)[C@@H](O)[C@H](n3cnc4c(N)ncnc34)O2)c(C)c(C#C)c1
OC(=O)COCc1c(C)c(C(=O)NC[C@@H]2[C@@H](O)[C@@H](O)[C@H](n3cnc4c(N)ncnc34)O2)cc(C#C)c1
O[C@H]1[C@@H](O)[C@H](n2cnc3c(N)ncnc23)O[C@@H]1CNC(=O)C(=O)C1CC2OC1CC2
O[C@H]1[C@@H](O)[C@H](n2cnc3c(N)ncnc23)O[C@@H]1CNC(=O)C(OC)Cc1n(C)nc(C(OC)=O)c1
O[C@H]1[C@@H](O)[C@H](n2cnc3c(N)ncnc23)O[C@@H]1CNC(=O)C(OC)Cc1c(C(OC)=O)nn(C)c1
O[C@H]1[C@@H](O)[C@H](n2cnc3c(N)ncnc23)O[C@@H]1CNC(=O)C(OC)Cc1n(C)ncc1C(OC)=O
O[C@H]1[C@@H](O)[C@H](n2cnc3c(N)ncnc23)O[C@@H]1CNC(=O)c1noc(CN2CCCCC2)c1
O[C@H]1[C@@H](O)[C@H](n2cnc3c(N)ncnc23)O[C@@H]1CNC(=O)c1onc(C2N(C)CCCC2)c1
O[C@H]1[C@@H](O)[C@H](n2cnc3c(N)ncnc23)O[C@@H]1CNC(=O)c1noc(C2N(C)CCCC2)c1
O[C@H]1[C@@H](O)[C@H](n2cnc3c(N)ncnc23)O[C@@H]1CNC(=O)c1c(C2N(C)CCCC2)onc1
O[C@H]1[C@@H](O)[C@H](n2cnc3c(N)ncnc23)O[C@@H]1CNC(=O)c1c(C2N(C)CCCC2)ocn1
FC(F)(F)C(=O)N1C(C(=O)NC[C@@H]2[C@@H](O)[C@@H](O)[C@H](n3cnc4c(N)ncnc34)O2)CCOC1
FC(F)(F)C(=O)N1C(C(=O)NC[C@@H]2[C@@H](O)[C@@H](O)[C@H](n3cnc4c(N)ncnc34)O2)OCCC1
O[C@H]1[C@@H](O)[C@H](n2cnc3c(N)ncnc23)O[C@@H]1CNC(=O)CN1C(=O)C(=O)N(Cc2ccccc2)CC1
O[C@H]1[C@@H](O)[C@H](n2cnc3c(N)ncnc23)O[C@@H]1CNC(=O)c1n[nH]c(CCn2ncnc2)c1
O[C@H]1[C@@H](O)[C@H](n2cnc3c(N)ncnc23)O[C@@H]1CNC(=O)c1c(CCn2ncnc2)[nH]nc1
S(=O)(=O)(NC[C@@H]1[C@@H](O)[C@@H](O)[C@H](n2cnc3c(N)ncnc23)O1)c1ccc2NC(=O)NC(=O)c2c1
O[C@H]1[C@@H](O)[C@H](n2cnc3c(N)ncnc23)O[C@@H]1CNC(=O)C1CC2C3C(=O)OC(=O)C3C1C=C2
Fc1ccc(CC(CC(O)=O)C(=O)NC[C@@H]2[C@@H](O)[C@@H](O)[C@H](n3cnc4c(N)ncnc34)O2)cc1
Fc1ccc(CC(CC(=O)NC[C@@H]2[C@@H](O)[C@@H](O)[C@H](n3cnc4c(N)ncnc34)O2)C(O)=O)cc1
Fc1cc(CC(CC(O)=O)C(=O)NC[C@@H]2[C@@H](O)[C@@H](O)[C@H](n3cnc4c(N)ncnc34)O2)ccc1
Fc1c(CC(CC(O)=O)C(=O)NC[C@@H]2[C@@H](O)[C@@H](O)[C@H](n3cnc4c(N)ncnc34)O2)cccc1
Fc1cc(CC(CC(=O)NC[C@@H]2[C@@H](O)[C@@H](O)[C@H](n3cnc4c(N)ncnc34)O2)C(O)=O)ccc1
Fc1c(CC(CC(=O)NC[C@@H]2[C@@H](O)[C@@H](O)[C@H](n3cnc4c(N)ncnc34)O2)C(O)=O)cccc1
Fc1cc(CC(C)(C(O)=O)C(=O)NC[C@@H]2[C@@H](O)[C@@H](O)[C@H](n3cnc4c(N)ncnc34)O2)ccc1
O[C@H]1[C@@H](O)[C@H](n2cnc3c(N)ncnc23)O[C@@H]1CNC(=O)C1Cc2[nH]ncc2C1
O[C@H]1[C@@H](O)[C@H](n2cnc3c(N)ncnc23)O[C@@H]1CNC(=O)c1c(C(C)C)nc(CN(C)C)nc1
S(=O)(=O)(NC[C@@H]1[C@@H](O)[C@@H](O)[C@H](n2cnc3c(N)ncnc23)O1)CCC1(N)CCCCC1
OC(=O)N1CCC2(C(C(=O)NC[C@@H]3[C@@H](O)[C@@H](O)[C@H](n4cnc5c(N)ncnc45)O3)Oc3ccccc23)CC1
O[C@H]1[C@@H](O)[C@H](n2cnc3c(N)ncnc23)O[C@@H]1CNC(=O)C(=O)CC1OCCC1
O[C@H]1[C@@H](O)[C@H](n2cnc3c(N)ncnc23)O[C@@H]1CNC(=O)C(=O)C1OCCCC1
O[C@H]1[C@@H](O)[C@H](n2cnc3c(N)ncnc23)O[C@@H]1CNC(=O)c1onc(N2CCOCC2)c1
O[C@H]1[C@@H](O)[C@H](n2cnc3c(N)ncnc23)O[C@@H]1CNC(=O)c1nc(N2CCOCC2)oc1
O[C@H]1[C@@H](O)[C@H](n2cnc3c(N)ncnc23)O[C@@H]1CNC(=O)C(OC)C1(CCn2nnnc2)CC1
OC(=O)c1cc(C=CC(=O)NC[C@@H]2[C@@H](O)[C@@H](O)[C@H](n3cnc4c(N)ncnc34)O2)sc1
OC(=O)c1c(C=CC(=O)NC[C@@H]2[C@@H](O)[C@@H](O)[C@H](n3cnc4c(N)ncnc34)O2)ccs1
OC(=O)c1sc(C=CC(=O)NC[C@@H]2[C@@H](O)[C@@H](O)[C@H](n3cnc4c(N)ncnc34)O2)cc1
OC(=O)c1cc(C(=C)C(=O)NC[C@@H]2[C@@H](O)[C@@H](O)[C@H](n3cnc4c(N)ncnc34)O2)sc1
OC(=O)c1c(C(=C)C(=O)NC[C@@H]2[C@@H](O)[C@@H](O)[C@H](n3cnc4c(N)ncnc34)O2)ccs1
OC(=O)c1sc(C(=C)C(=O)NC[C@@H]2[C@@H](O)[C@@H](O)[C@H](n3cnc4c(N)ncnc34)O2)cc1
S(=O)(=O)(NC[C@@H]1[C@@H](O)[C@@H](O)[C@H](n2cnc3c(N)ncnc23)O1)CCc1ncn(C)c1
S(=O)(=O)(NC[C@@H]1[C@@H](O)[C@@H](O)[C@H](n2cnc3c(N)ncnc23)O1)CCc1n(C)ccn1
S(=O)(=O)(NC[C@@H]1[C@@H](O)[C@@H](O)[C@H](n2cnc3c(N)ncnc23)O1)CCc1cn(C)nc1
S(=O)(=O)(NC[C@@H]1[C@@H](O)[C@@H](O)[C@H](n2cnc3c(N)ncnc23)O1)CCc1nn(C)cc1
S(=O)(=O)(NC[C@@H]1[C@@H](O)[C@@H](O)[C@H](n2cnc3c(N)ncnc23)O1)CCc1n(C)ncc1
O[C@H]1[C@@H](O)[C@H](n2cnc3c(N)ncnc23)O[C@@H]1CNC(=O)C1N2C(=O)c3ccccc3C2NC(=O)C1
S(=O)(=O)(NC(=O)C)c1c(C(=O)NC[C@@H]2[C@@H](O)[C@@H](O)[C@H](n3cnc4c(N)ncnc34)O2)cccc1
FC(C)(C)CCC(N)C(=O)NC[C@@H]1[C@@H](O)[C@@H](O)[C@H](n2cnc3c(N)ncnc23)O1
FC1(C(=O)NC[C@@H]2[C@@H](O)[C@@H](O)[C@H](n3cnc4c(N)ncnc34)O2)C(N)CCC(C)C1
Ic1c(C)cc(S(=O)(=O)NC[C@@H]2[C@@H](O)[C@@H](O)[C@H](n3cnc4c(N)ncnc34)O2)cc1C(O)=O
OC(=O)C1N(C(OCc2ccccc2)=O)C(C(=O)NC[C@@H]2[C@@H](O)[C@@H](O)[C@H](n3cnc4c(N)ncnc34)O2)CSC1
O[C@H]1[C@@H](O)[C@H](n2cnc3c(N)ncnc23)O[C@@H]1CNC(=O)CCOCCOCCOCCOCCOCCOCCOCC#C
S(=O)(=O)(NC[C@@H]1[C@@H](O)[C@@H](O)[C@H](n2cnc3c(N)ncnc23)O1)CC1CC2(C1)CCC(C(O)=O)CC2
O[C@H]1[C@@H](O)[C@H](n2cnc3c(N)ncnc23)O[C@@H]1CNC(=O)C(=O)Cc1c[nH]cc1
O[C@H]1[C@@H](O)[C@H](n2cnc3c(N)ncnc23)O[C@@H]1CNC(=O)C(=O)Cc1[nH]ccc1
O[C@H]1[C@@H](O)[C@H](n2cnc3c(N)ncnc23)O[C@@H]1CNC(=O)C1(CCn2nnnc2)CCOCC1
O[C@H]1[C@@H](O)[C@H](n2cnc3c(N)ncnc23)O[C@@H]1CNC(=O)C1C(c2[nH]c(N)nn2)C1(C)C
S(=O)(=O)(NC[C@@H]1[C@@H](O)[C@@H](O)[C@H](n2cnc3c(N)ncnc23)O1)CCN1C(=O)N(C)C(C(C)C)=N1
O[C@H]1[C@@H](O)[C@H](n2cnc3c(N)ncnc23)O[C@@H]1CNC(=O)C(N)c1cscc1
FC1(CN)CCC(C(=O)NC[C@@H]2[C@@H](O)[C@@H](O)[C@H](n3cnc4c(N)ncnc34)O2)CC1
S(=O)(=O)(N(CC)CC)c1cc(C(=O)NC[C@@H]2[C@@H](O)[C@@H](O)[C@H](n3cnc4c(N)ncnc34)O2)c(N(CCOC)C(O)=O)cc1
FC1CC2(C1)CC(CN)(C(=O)NC[C@@H]1[C@@H](O)[C@@H](O)[C@H](n3cnc4c(N)ncnc34)O1)C2
O[C@H]1[C@@H](O)[C@H](n2cnc3c(N)ncnc23)O[C@@H]1CNC(=O)CC1OCCN(Cc2ccccc2)C1
O[C@H]1[C@@H](O)[C@H](n2cnc3c(N)ncnc23)O[C@@H]1CNC(=O)C1OCCCN(Cc2ccccc2)C1
FCCC12CC(C(N)C(=O)NC[C@@H]3[C@@H](O)[C@@H](O)[C@H](n4cnc5c(N)ncnc45)O3)(C1)C2
FCCCCCC(N)C(=O)NC[C@@H]1[C@@H](O)[C@@H](O)[C@H](n2cnc3c(N)ncnc23)O1
O[C@H]1[C@@H](O)[C@H](n2cnc3c(N)ncnc23)O[C@@H]1CNC(=O)c1cc(N(C(=O)C)c2nnn[n-]2)ccc1
O[C@H]1[C@@H](O)[C@H](n2cnc3c(N)ncnc23)O[C@@H]1CNC(=O)C1=NN(C2CC2)C(=O)CC1
O[C@H]1[C@@H](O)[C@H](n2cnc3c(N)ncnc23)O[C@@H]1CNC(=O)CC1C(=O)Nc2ccccc2C(=O)N1
O[C@H]1[C@@H](O)[C@H](n2cnc3c(N)ncnc23)O[C@@H]1CNC(=O)C1(Cc2[nH]cnn2)CC1
O[C@H]1[C@@H](O)[C@H](n2cnc3c(N)ncnc23)O[C@@H]1CNC(=O)CCCc1[nH]nnc1
O[C@H]1[C@@H](O)[C@H](n2cnc3c(N)ncnc23)O[C@@H]1CNC(=O)CCCc1[nH]cnn1
OC(=O)c1ccc2C(=O)OC(=O)c3ccc(C(=O)NC[C@@H]4[C@@H](O)[C@@H](O)[C@H](n5cnc6c(N)ncnc56)O4)c1c23
FCCn1nnc(C(=O)NC[C@@H]2[C@@H](O)[C@@H](O)[C@H](n3cnc4c(N)ncnc34)O2)c1
S(=O)(=O)(NC[C@@H]1[C@@H](O)[C@@H](O)[C@H](n2cnc3c(N)ncnc23)O1)C1(CC2OCCOC2)CC1
S(=O)(=O)(NC[C@@H]1[C@@H](O)[C@@H](O)[C@H](n2cnc3c(N)ncnc23)O1)C1C2(OCC1)CCOCC2
S(=O)(=O)(NC[C@@H]1[C@@H](O)[C@@H](O)[C@H](n2cnc3c(N)ncnc23)O1)CC1OCC2(OC1)CCC2
S(=O)(=O)(NC[C@@H]1[C@@H](O)[C@@H](O)[C@H](n2cnc3c(N)ncnc23)O1)CC1OC2(COC1)CCC2
S(=O)(=O)(NC[C@@H]1[C@@H](O)[C@@H](O)[C@H](n2cnc3c(N)ncnc23)O1)C1(COC2COCC2)CC1
S(=O)(=O)(NC[C@@H]1[C@@H](O)[C@@H](O)[C@H](n2cnc3c(N)ncnc23)O1)CC1OC2(COCC2)CC1
S(=O)(=O)(NC[C@@H]1[C@@H](O)[C@@H](O)[C@H](n2cnc3c(N)ncnc23)O1)C1CC2(OCC1)COCC2
O[C@H]1[C@@H](O)[C@H](n2cnc3c(N)ncnc23)O[C@@H]1CNC(=O)Cc1sc2CCN(C)Cc2c1
S=C1N(CCC(O)=O)c2ccccc2N1CCC(=O)NC[C@@H]1[C@@H](O)[C@@H](O)[C@H](n2cnc3c(N)ncnc23)O1
Clc1nc(N(C)C(O)=O)cc(C(=O)NC[C@@H]2[C@@H](O)[C@@H](O)[C@H](n3cnc4c(N)ncnc34)O2)c1
Clc1ncc(N(C)C(O)=O)c(C(=O)NC[C@@H]2[C@@H](O)[C@@H](O)[C@H](n3cnc4c(N)ncnc34)O2)c1
Clc1c(N(C)C(O)=O)ncc(C(=O)NC[C@@H]2[C@@H](O)[C@@H](O)[C@H](n3cnc4c(N)ncnc34)O2)c1
FC(F)(F)C(=O)NCc1onc(C(=O)NC[C@@H]2[C@@H](O)[C@@H](O)[C@H](n3cnc4c(N)ncnc34)O2)n1
FC(F)(F)C(=O)NCc1oc(C(=O)NC[C@@H]2[C@@H](O)[C@@H](O)[C@H](n3cnc4c(N)ncnc34)O2)nn1
O[C@H]1[C@@H](O)[C@H](n2cnc3c(N)ncnc23)O[C@@H]1CNC(=O)C=1C=Cn2c(NC(=O)C)cnc2C=1
O[C@H]1[C@@H](O)[C@H](n2cnc3c(N)ncnc23)O[C@@H]1CNC(=O)C1=Cn2c(NC(=O)C)cnc2C=C1
S(CC(N)C(=O)NC[C@@H]1[C@@H](O)[C@@H](O)[C@H](n2cnc3c(N)ncnc23)O1)C(C)(C)C
S(CCC(N)C(=O)NC[C@@H]1[C@@H](O)[C@@H](O)[C@H](n2cnc3c(N)ncnc23)O1)C(C)C
O[C@H]1[C@@H](O)[C@H](n2cnc3c(N)ncnc23)O[C@@H]1CNC(=O)C(NC(=O)C)Cc1ccncc1
O[C@H]1[C@@H](O)[C@H](n2cnc3c(N)ncnc23)O[C@@H]1CNC(=O)C(NC(=O)C)Cc1cnccc1
O[C@H]1[C@@H](O)[C@H](n2cnc3c(N)ncnc23)O[C@@H]1CNC(=O)C(NC(=O)C)Cc1ncccc1
OC(=O)N1C(CC=C)CCC1(C)C(=O)NC[C@@H]1[C@@H](O)[C@@H](O)[C@H](n2cnc3c(N)ncnc23)O1
OC(=O)N(C)CC(Cc1ccc(OC)cc1)C(=O)NC[C@@H]1[C@@H](O)[C@@H](O)[C@H](n2cnc3c(N)ncnc23)O1
Brc1sc(C(CC(O)=O)C(=O)NC[C@@H]2[C@@H](O)[C@@H](O)[C@H](n3cnc4c(N)ncnc34)O2)nc1
Brc1sc(C(CC(=O)NC[C@@H]2[C@@H](O)[C@@H](O)[C@H](n3cnc4c(N)ncnc34)O2)C(O)=O)nc1
OC(=O)N1CC(COc2nccc(C(=O)NC[C@@H]3[C@@H](O)[C@@H](O)[C@H](n4cnc5c(N)ncnc45)O3)c2)CCC1
O[C@H]1[C@@H](O)[C@H](n2cnc3c(N)ncnc23)O[C@@H]1CNC(=O)Cc1c(COC)n(C)nn1
O[C@H]1[C@@H](O)[C@H](n2cnc3c(N)ncnc23)O[C@@H]1CNC(=O)c1cnn2CCN(C(=O)C)c12
ClC=C(C)CC(N)C(=O)NC[C@@H]1[C@@H](O)[C@@H](O)[C@H](n2cnc3c(N)ncnc23)O1
O[C@H]1[C@@H](O)[C@H](n2cnc3c(N)ncnc23)O[C@@H]1CNC(=O)CCc1n2CCN(C(=O)C)Cc2nc1
Fc1c(OC2CN(C(O)=O)C(C(=O)NC[C@@H]3[C@@H](O)[C@@H](O)[C@H](n4cnc5c(N)ncnc45)O3)C2)cc(F)cc1
OC(=O)c1c(C)oc(CC(C)C(=O)NC[C@@H]2[C@@H](O)[C@@H](O)[C@H](n3cnc4c(N)ncnc34)O2)c1
O[C@H]1[C@@H](O)[C@H](n2cnc3c(N)ncnc23)O[C@@H]1CNC(=O)c1nn(C)c2CCS(=O)(=O)Cc12
O[C@H]1[C@@H](O)[C@H](n2cnc3c(N)ncnc23)O[C@@H]1CNC(=O)c1n(C)nc2CCS(=O)(=O)Cc12
O[C@H]1[C@@H](O)[C@H](n2cnc3c(N)ncnc23)O[C@@H]1CNC(=O)C(N)CC1CCSCC1
S(C)C1(CC(CN)C(=O)NC[C@@H]2[C@@H](O)[C@@H](O)[C@H](n3cnc4c(N)ncnc34)O2)CC1
O[C@H]1[C@@H](O)[C@H](n2cnc3c(N)ncnc23)O[C@@H]1CNC(=O)CC(N)C1CSCCC1
O[C@H]1[C@@H](O)[C@H](n2cnc3c(N)ncnc23)O[C@@H]1CNC(=O)CC(N)(C)C1CSCC1
S(C)CCC(N)CCC(=O)NC[C@@H]1[C@@H](O)[C@@H](O)[C@H](n2cnc3c(N)ncnc23)O1
S(C)CCCC(N)CC(=O)NC[C@@H]1[C@@H](O)[C@@H](O)[C@H](n2cnc3c(N)ncnc23)O1
S(C)CCCCC(N)C(=O)NC[C@@H]1[C@@H](O)[C@@H](O)[C@H](n2cnc3c(N)ncnc23)O1
S(CC)CCC(N)CC(=O)NC[C@@H]1[C@@H](O)[C@@H](O)[C@H](n2cnc3c(N)ncnc23)O1
S(CC)CCCC(N)C(=O)NC[C@@H]1[C@@H](O)[C@@H](O)[C@H](n2cnc3c(N)ncnc23)O1
S(CCCC)CC(N)C(=O)NC[C@@H]1[C@@H](O)[C@@H](O)[C@H](n2cnc3c(N)ncnc23)O1
S(CC)CC(N)(C)CC(=O)NC[C@@H]1[C@@H](O)[C@@H](O)[C@H](n2cnc3c(N)ncnc23)O1
S(=O)(=O)(NC[C@@H]1[C@@H](O)[C@@H](O)[C@H](n2cnc3c(N)ncnc23)O1)c1n(C)ncc1CCOC
O[C@H]1[C@@H](O)[C@H](n2cnc3c(N)ncnc23)O[C@@H]1CNC(=O)C1N(C(OCC=C)=O)C(C)CS(=O)C1
OC(=O)N1C(CC=C)(C(=O)NC[C@@H]2[C@@H](O)[C@@H](O)[C@H](n3cnc4c(N)ncnc34)O2)CCCC1
O[C@H]1[C@@H](O)[C@H](n2cnc3c(N)ncnc23)O[C@@H]1CNC(=O)C=1C(=O)N(C)c2ncccc2N=1
O[C@H]1[C@@H](O)[C@H](n2cnc3c(N)ncnc23)O[C@@H]1CNC(=O)Cc1oc(-c2nsnc2)nn1
S(=O)(=O)(NC[C@@H]1[C@@H](O)[C@@H](O)[C@H](n2cnc3c(N)ncnc23)O1)CCc1ncc(C)nc1
S(=O)(=O)(NC[C@@H]1[C@@H](O)[C@@H](O)[C@H](n2cnc3c(N)ncnc23)O1)CCc1nc(C)cnc1
S(=O)(=O)(NC[C@@H]1[C@@H](O)[C@@H](O)[C@H](n2cnc3c(N)ncnc23)O1)CCc1c(C)ncnc1
O[C@H]1[C@@H](O)[C@H](n2cnc3c(N)ncnc23)O[C@@H]1CNC(=O)C#Cc1cn(C)nc1
O[C@H]1[C@@H](O)[C@H](n2cnc3c(N)ncnc23)O[C@@H]1CNC(=O)C#Cc1ncn(C)c1
O[C@H]1[C@@H](O)[C@H](n2cnc3c(N)ncnc23)O[C@@H]1CNC(=O)C#Cc1nn(C)cc1
O[C@H]1[C@@H](O)[C@H](n2cnc3c(N)ncnc23)O[C@@H]1CNC(=O)C#Cc1n(C)cnc1
O[C@H]1[C@@H](O)[C@H](n2cnc3c(N)ncnc23)O[C@@H]1CNC(=O)C#Cc1n(C)ncc1
O[C@H]1[C@@H](O)[C@H](n2cnc3c(N)ncnc23)O[C@@H]1CNC(=O)Cn1ncc(C#C)c1
O[C@H]1[C@@H](O)[C@H](n2cnc3c(N)ncnc23)O[C@@H]1CNC(=O)C1CCn2ccnc2C1
O[C@H]1[C@@H](O)[C@H](n2cnc3c(N)ncnc23)O[C@@H]1CNC(=O)C1Cn2ccnc2CC1
O[C@H]1[C@@H](O)[C@H](n2cnc3c(N)ncnc23)O[C@@H]1CNC(=O)CCc1ncn(C)c1
O[C@H]1[C@@H](O)[C@H](n2cnc3c(N)ncnc23)O[C@@H]1CNC(=O)CCc1n(C)ccn1
O[C@H]1[C@@H](O)[C@H](n2cnc3c(N)ncnc23)O[C@@H]1CNC(=O)Cc1n(CC)ccn1
O[C@H]1[C@@H](O)[C@H](n2cnc3c(N)ncnc23)O[C@@H]1CNC(=O)Cn1c(CC)ncc1
FC(C(=O)NC[C@@H]1[C@@H](O)[C@@H](O)[C@H](n2cnc3c(N)ncnc23)O1)=C1N(C)C=CN1
O[C@H]1[C@@H](O)[C@H](n2cnc3c(N)ncnc23)O[C@@H]1CNC(=O)c1ccc(CCN2CCC2)cc1
O[C@H]1[C@@H](O)[C@H](n2cnc3c(N)ncnc23)O[C@@H]1CNC(=O)c1cc(CCN2CCC2)ccc1
O[C@H]1[C@@H](O)[C@H](n2cnc3c(N)ncnc23)O[C@@H]1CNC(=O)c1c(CCN2CCC2)cccc1
S(=O)(=O)(NC[C@@H]1[C@@H](O)[C@@H](O)[C@H](n2cnc3c(N)ncnc23)O1)CC(OC(C)(C)C)=O
S(=O)(=O)(NC[C@@H]1[C@@H](O)[C@@H](O)[C@H](n2cnc3c(N)ncnc23)O1)C1CC2(C(C(OC)=O)C2)C1
S(=O)(=O)(NC[C@@H]1[C@@H](O)[C@@H](O)[C@H](n2cnc3c(N)ncnc23)O1)C1CC(CC(OC)=O)C1
S(=O)(=O)(NC[C@@H]1[C@@H](O)[C@@H](O)[C@H](n2cnc3c(N)ncnc23)O1)C(C)(C)C(OCC)=O
S=C1N(CC(=O)NC[C@@H]2[C@@H](O)[C@@H](O)[C@H](n3cnc4c(N)ncnc34)O2)C(c2occc2)=NN1
S(=O)(=O)(NC[C@@H]1[C@@H](O)[C@@H](O)[C@H](n2cnc3c(N)ncnc23)O1)C1CCC2(C(OC)=O)CC12
S(=O)(=O)(NC[C@@H]1[C@@H](O)[C@@H](O)[C@H](n2cnc3c(N)ncnc23)O1)C1CC(C(OC)=O)CC1
S(=O)(=O)(NC[C@@H]1[C@@H](O)[C@@H](O)[C@H](n2cnc3c(N)ncnc23)O1)C1C(C(OC)=O)CCC1
S(=O)(=O)(NC[C@@H]1[C@@H](O)[C@@H](O)[C@H](n2cnc3c(N)ncnc23)O1)C(C)CCC(OC)=O
S(=O)(=O)(NC[C@@H]1[C@@H](O)[C@@H](O)[C@H](n2cnc3c(N)ncnc23)O1)C(CC)C(OCC)=O
Clc1nc(N(CC#C)C(O)=O)c(C(=O)NC[C@@H]2[C@@H](O)[C@@H](O)[C@H](n3cnc4c(N)ncnc34)O2)cc1
FC(F)c1c(C(=O)NC[C@@H]2[C@@H](O)[C@@H](O)[C@H](n3cnc4c(N)ncnc34)O2)cnc(CN)n1
O[C@H]1[C@@H](O)[C@H](n2cnc3c(N)ncnc23)O[C@@H]1CNC(=O)C(=O)CC=C
S(=O)(=O)(NC[C@@H]1[C@@H](O)[C@@H](O)[C@H](n2cnc3c(N)ncnc23)O1)CC1(c2ccccc2)CC(N)C1
O[C@H]1[C@@H](O)[C@H](n2cnc3c(N)ncnc23)O[C@@H]1CNC(=O)c1cnc(NC)nc1
O[C@H]1[C@@H](O)[C@H](n2cnc3c(N)ncnc23)O[C@@H]1CNC(=O)c1nnc(NC)cc1
OC(=O)N1CCC(C2(C(=O)NC[C@@H]3[C@@H](O)[C@@H](O)[C@H](n4cnc5c(N)ncnc45)O3)CCC2)=CC1
O[C@H]1[C@@H](O)[C@H](n2cnc3c(N)ncnc23)O[C@@H]1CNC(=O)C1CN(c2cn(C)nc2)C(=O)C1
O[C@H]1[C@@H](O)[C@H](n2cnc3c(N)ncnc23)O[C@@H]1CNC(=O)C1CN(c2nn(C)cc2)C(=O)C1
O[C@H]1[C@@H](O)[C@H](n2cnc3c(N)ncnc23)O[C@@H]1CNC(=O)C1C(=O)N(c2cn(C)nc2)CC1
O[C@H]1[C@@H](O)[C@H](n2cnc3c(N)ncnc23)O[C@@H]1CNC(=O)C1CN(C(=O)C)c2n(ncc2)C1
O[C@H]1[C@@H](O)[C@H](n2cnc3c(N)ncnc23)O[C@@H]1CNC(=O)CN(C(=O)C)c1cn(C)nc1
O[C@H]1[C@@H](O)[C@H](n2cnc3c(N)ncnc23)O[C@@H]1CNC(=O)C1N(C(=O)N(C)C)CCC1
S(=O)(=O)(NC[C@@H]1[C@@H](O)[C@@H](O)[C@H](n2cnc3c(N)ncnc23)O1)c1cc(C)c(-n2nnnc2)cc1
S(=O)(=O)(NC[C@@H]1[C@@H](O)[C@@H](O)[C@H](n2cnc3c(N)ncnc23)O1)CC1(CC(OC)=O)CC1
S(=O)(=O)(NC[C@@H]1[C@@H](O)[C@@H](O)[C@H](n2cnc3c(N)ncnc23)O1)CC1(C(OC)=O)CCC1
S(=O)(=O)(NC[C@@H]1[C@@H](O)[C@@H](O)[C@H](n2cnc3c(N)ncnc23)O1)CCCCC(OC)=O
S(=O)(=O)(NC[C@@H]1[C@@H](O)[C@@H](O)[C@H](n2cnc3c(N)ncnc23)O1)CCCC(OCC)=O
S(=O)(=O)(NC[C@@H]1[C@@H](O)[C@@H](O)[C@H](n2cnc3c(N)ncnc23)O1)CCC(OCCC)=O
S(=O)(=O)(NC[C@@H]1[C@@H](O)[C@@H](O)[C@H](n2cnc3c(N)ncnc23)O1)CC(OCCCC)=O
O[C@H]1[C@@H](O)[C@H](n2cnc3c(N)ncnc23)O[C@@H]1CNC(=O)C(NC(=O)c1[nH]ccc1)C
S(=O)(=O)([O-])c1ccc(CC(=O)NC[C@@H]2[C@@H](O)[C@@H](O)[C@H](n3cnc4c(N)ncnc34)O2)cc1
S(=O)(=O)([O-])c1c(CC(=O)NC[C@@H]2[C@@H](O)[C@@H](O)[C@H](n3cnc4c(N)ncnc34)O2)cccc1
O[C@H]1[C@@H](O)[C@H](n2cnc3c(N)ncnc23)O[C@@H]1CNC(=O)C1(C(C)C)C(C(=O)N)C1
O[C@H]1[C@@H](O)[C@H](n2cnc3c(N)ncnc23)O[C@@H]1CNC(=O)C(CC(C)C)C(=O)N
O[C@H]1[C@@H](O)[C@H](n2cnc3c(N)ncnc23)O[C@@H]1CNC(=O)C1C(C(=O)N)C2CCC1C2
O[C@H]1[C@@H](O)[C@H](n2cnc3c(N)ncnc23)O[C@@H]1CNC(=O)C(C(C)CC)C(=O)N
S(=O)(=O)(NC[C@@H]1[C@@H](O)[C@@H](O)[C@H](n2cnc3c(N)ncnc23)O1)Cc1nnn(CC)c1
S(=O)(=O)(NC[C@@H]1[C@@H](O)[C@@H](O)[C@H](n2cnc3c(N)ncnc23)O1)Cc1n(CC)ncn1
S(=O)(=O)(NC[C@@H]1[C@@H](O)[C@@H](O)[C@H](n2cnc3c(N)ncnc23)O1)C(C)c1nnn(C)c1
S(=O)(=O)(NC[C@@H]1[C@@H](O)[C@@H](O)[C@H](n2cnc3c(N)ncnc23)O1)c1nc(CC)[nH]c1
S(=O)(=O)(NC[C@@H]1[C@@H](O)[C@@H](O)[C@H](n2cnc3c(N)ncnc23)O1)c1c(CC)[nH]nc1
O[C@H]1[C@@H](O)[C@H](n2cnc3c(N)ncnc23)O[C@@H]1CNC(=O)CC1N(C(OCC=C)=O)CC(O)C1
S(=O)(=O)(NC[C@@H]1[C@@H](O)[C@@H](O)[C@H](n2cnc3c(N)ncnc23)O1)c1cc(C)c(N)nc1
S(=O)(=O)(NC[C@@H]1[C@@H](O)[C@@H](O)[C@H](n2cnc3c(N)ncnc23)O1)c1c(N)ncc(C)c1
OC(=O)N1C(c2occc2)SCC1C(=O)NC[C@@H]1[C@@H](O)[C@@H](O)[C@H](n2cnc3c(N)ncnc23)O1
O[C@H]1[C@@H](O)[C@H](n2cnc3c(N)ncnc23)O[C@@H]1CNC(=O)c1nnc2SCC(=O)Nc2c1
OC(=O)N1C(C(=O)NC[C@@H]2[C@@H](O)[C@@H](O)[C@H](n3cnc4c(N)ncnc34)O2)CC(Cc2ccc(C#N)cc2)C1
OC(=O)N1C(C(=O)NC[C@@H]2[C@@H](O)[C@@H](O)[C@H](n3cnc4c(N)ncnc34)O2)CC(Cc2cc(C#N)ccc2)C1
OC(=O)N1C(C(=O)NC[C@@H]2[C@@H](O)[C@@H](O)[C@H](n3cnc4c(N)ncnc34)O2)CC(Cc2c(C#N)cccc2)C1
S(=O)(=O)(NC[C@@H]1[C@@H](O)[C@@H](O)[C@H](n2cnc3c(N)ncnc23)O1)c1ccc2CCNC(=O)c2c1
O[C@H]1[C@@H](O)[C@H](n2cnc3c(N)ncnc23)O[C@@H]1CNC(=O)C1(C#N)CN(C(OCC=C)=O)C1
O[C@H]1[C@@H](O)[C@H](n2cnc3c(N)ncnc23)O[C@@H]1CNC(=O)CN(CC#N)C(OCC=C)=O
O[C@H]1[C@@H](O)[C@H](n2cnc3c(N)ncnc23)O[C@@H]1CNC(=O)CCNC(=O)c1[nH]ccc1
S(=O)(=O)(n1nc(C(=O)NC[C@@H]2[C@@H](O)[C@@H](O)[C@H](n3cnc4c(N)ncnc34)O2)cc1)c1c(C)nn(C)c1
O[C@H]1[C@@H](O)[C@H](n2cnc3c(N)ncnc23)O[C@@H]1CNC(=O)C(NC(=O)C)Cc1c(C)nn(C)c1
O[C@H]1[C@@H](O)[C@H](n2cnc3c(N)ncnc23)O[C@@H]1CNC(=O)C(NC(=O)C)Cc1c(C)n(C)nc1
S(=O)(=O)(NC[C@@H]1[C@@H](O)[C@@H](O)[C@H](n2cnc3c(N)ncnc23)O1)Cc1n(C)nc(C(OC)=O)c1
S(=O)(=O)(NC[C@@H]1[C@@H](O)[C@@H](O)[C@H](n2cnc3c(N)ncnc23)O1)Cc1c(C(OC)=O)nn(C)c1
S(=O)(=O)(NC[C@@H]1[C@@H](O)[C@@H](O)[C@H](n2cnc3c(N)ncnc23)O1)Cc1n(C)ncc1C(OC)=O
S(=O)(=O)(NC[C@@H]1[C@@H](O)[C@@H](O)[C@H](n2cnc3c(N)ncnc23)O1)CC1OC(C(F)(F)F)COC1
O[C@H]1[C@@H](O)[C@H](n2cnc3c(N)ncnc23)O[C@@H]1CNC(=O)C=1C(=O)c2n(N(C)C=1)ccc2
S(=O)(=O)(NC[C@@H]1[C@@H](O)[C@@H](O)[C@H](n2cnc3c(N)ncnc23)O1)c1cc(N)c(O)cc1
S(=O)(=O)(NC[C@@H]1[C@@H](O)[C@@H](O)[C@H](n2cnc3c(N)ncnc23)O1)c1cc(O)c(N)cc1
S(=O)(=O)(NC[C@@H]1[C@@H](O)[C@@H](O)[C@H](n2cnc3c(N)ncnc23)O1)c1c(O)cc(N)cc1
S(=O)(=O)(NC[C@@H]1[C@@H](O)[C@@H](O)[C@H](n2cnc3c(N)ncnc23)O1)c1c(N)ccc(O)c1
S(=O)(=O)(NC[C@@H]1[C@@H](O)[C@@H](O)[C@H](n2cnc3c(N)ncnc23)O1)c1c(O)ccc(N)c1
O[C@H]1[C@@H](O)[C@H](n2cnc3c(N)ncnc23)O[C@@H]1CNC(=O)C#Cc1cc(C)nnc1
O[C@H]1[C@@H](O)[C@H](n2cnc3c(N)ncnc23)O[C@@H]1CNC(=O)C#Cc1nnc(C)cc1
O[C@H]1[C@@H](O)[C@H](n2cnc3c(N)ncnc23)O[C@@H]1CNC(=O)C#Cc1ncc(C)nc1
OC(=O)c1oc(C(C)CC(=O)NC[C@@H]2[C@@H](O)[C@@H](O)[C@H](n3cnc4c(N)ncnc34)O2)cc1
OC(=O)c1oc(C(CC)C(=O)NC[C@@H]2[C@@H](O)[C@@H](O)[C@H](n3cnc4c(N)ncnc34)O2)cc1
FC(F)(F)C1=NN(CC(=O)NC[C@@H]2[C@@H](O)[C@@H](O)[C@H](n3cnc4c(N)ncnc34)O2)C(=O)C1
O[C@H]1[C@@H](O)[C@H](n2cnc3c(N)ncnc23)O[C@@H]1CNC(=O)c1oc(CC)c(CN2CCOCC2)c1
O[C@H]1[C@@H](O)[C@H](n2cnc3c(N)ncnc23)O[C@@H]1CNC(=O)C(N(CCC#N)C(=O)C)C
O[C@H]1[C@@H](O)[C@H](n2cnc3c(N)ncnc23)O[C@@H]1CNC(=O)C1N(C(OC(C)(C)C)=O)C2(OC1)CS(=O)(=O)CC2
O[C@H]1[C@@H](O)[C@H](n2cnc3c(N)ncnc23)O[C@@H]1CNC(=O)C=1C(=O)N(CC(=O)N(CC)CC)C=CC=1
O[C@H]1[C@@H](O)[C@H](n2cnc3c(N)ncnc23)O[C@@H]1CNC(=O)C1CCN(C(=O)C2=CC(=O)N(C)C=C2)CC1
O[C@H]1[C@@H](O)[C@H](n2cnc3c(N)ncnc23)O[C@@H]1CNC(=O)C1CN(C(=O)C2=CC(=O)N(C)C=C2)CCC1
S(=O)(=O)(NC)c1ccc(CC(=O)NC[C@@H]2[C@@H](O)[C@@H](O)[C@H](n3cnc4c(N)ncnc34)O2)cc1
O[C@H]1[C@@H](O)[C@H](n2cnc3c(N)ncnc23)O[C@@H]1CNC(=O)C(=O)c1nnn(CC2CC2)c1
O[C@H]1[C@@H](O)[C@H](n2cnc3c(N)ncnc23)O[C@@H]1CNC(=O)C(NC(=O)C)Cc1cnc(OC)cc1
O[C@H]1[C@@H](O)[C@H](n2cnc3c(N)ncnc23)O[C@@H]1CNC(=O)c1ccc2CN(C)CCc2c1
O[C@H]1[C@@H](O)[C@H](n2cnc3c(N)ncnc23)O[C@@H]1CNC(=O)c1ccc2CCN(C)Cc2c1
O[C@H]1[C@@H](O)[C@H](n2cnc3c(N)ncnc23)O[C@@H]1CNC(=O)c1cccc2CN(C)CCc12
FC1(C(=O)NC[C@@H]2[C@@H](O)[C@@H](O)[C@H](n3cnc4c(N)ncnc34)O2)C(c2ccccc2)CN(C(O)=O)C1
OC(=O)C=CC(C)COCC(C)C=CC(=O)NC[C@@H]1[C@@H](O)[C@@H](O)[C@H](n2cnc3c(N)ncnc23)O1
O[C@H]1[C@@H](O)[C@H](n2cnc3c(N)ncnc23)O[C@@H]1CNC(=O)C(NC(OC)=O)C1CCOCC1
S(CCC#N)CC(NC(=O)C)C(=O)NC[C@@H]1[C@@H](O)[C@@H](O)[C@H](n2cnc3c(N)ncnc23)O1
O[C@H]1[C@@H](O)[C@H](n2cnc3c(N)ncnc23)O[C@@H]1CNC(=O)C1CN(c2ccc(C(=O)N)cc2)C(=O)C1
O[C@H]1[C@@H](O)[C@H](n2cnc3c(N)ncnc23)O[C@@H]1CNC(=O)CN(C(=O)C)c1c(C(=O)N)cccc1
O[C@H]1[C@@H](O)[C@H](n2cnc3c(N)ncnc23)O[C@@H]1CNC(=O)C1(C#N)CCN(C(=O)C)CC1
O[C@H]1[C@@H](O)[C@H](n2cnc3c(N)ncnc23)O[C@@H]1CNC(=O)CCC1(C#N)CN(C(=O)C)C1
O[C@H]1[C@@H](O)[C@H](n2cnc3c(N)ncnc23)O[C@@H]1CNC(=O)C1(C#N)CN(C(=O)C)CCC1
O[C@H]1[C@@H](O)[C@H](n2cnc3c(N)ncnc23)O[C@@H]1CNC(=O)c1cc(CN(C)C2CC2)cnc1
O[C@H]1[C@@H](O)[C@H](n2cnc3c(N)ncnc23)O[C@@H]1CNC(=O)C(=O)c1c(C(OCC)=O)nn(C)c1
O[C@H]1[C@@H](O)[C@H](n2cnc3c(N)ncnc23)O[C@@H]1CNC(=O)CCC(OCCOCCOCCOCCOCCOCCOCCOCCOCCOCCOCCOCCOC)=O
O[C@H]1[C@@H](O)[C@H](n2cnc3c(N)ncnc23)O[C@@H]1CNC(=O)CCOCCOCCOCCOCCOCCOCCOCCOC
S(=O)(=O)(Oc1c(C(=O)NC[C@@H]2[C@@H](O)[C@@H](O)[C@H](n3cnc4c(N)ncnc34)O2)cccc1)[O-]
S(=O)(=O)(NC[C@@H]1[C@@H](O)[C@@H](O)[C@H](n2cnc3c(N)ncnc23)O1)c1n(CC)c(COC)nn1
O[C@H]1[C@@H](O)[C@H](n2cnc3c(N)ncnc23)O[C@@H]1CNC(=O)C1=NOC2(CN(C(OCC=C)=O)C2)C1
O[C@H]1[C@@H](O)[C@H](n2cnc3c(N)ncnc23)O[C@@H]1CNC(=O)C1N(C2CC2)C(=O)CC1
O[C@H]1[C@@H](O)[C@H](n2cnc3c(N)ncnc23)O[C@@H]1CNC(=O)C1N2C(=O)CCC32CC3C1
O[C@H]1[C@@H](O)[C@H](n2cnc3c(N)ncnc23)O[C@@H]1CNC(=O)C1N2C(=O)CCC2CC1
S(=O)(=O)(NOC)c1ccc(C(=O)NC[C@@H]2[C@@H](O)[C@@H](O)[C@H](n3cnc4c(N)ncnc34)O2)cc1
O[C@H]1[C@@H](O)[C@H](n2cnc3c(N)ncnc23)O[C@@H]1CNC(=O)Cc1ccc(CN(C)C)cc1
O[C@H]1[C@@H](O)[C@H](n2cnc3c(N)ncnc23)O[C@@H]1CNC(=O)Cc1cc(CN(C)C)ccc1
O[C@H]1[C@@H](O)[C@H](n2cnc3c(N)ncnc23)O[C@@H]1CNC(=O)c1nc(-c2cncnc2)on1
O[C@H]1[C@@H](O)[C@H](n2cnc3c(N)ncnc23)O[C@@H]1CNC(=O)c1nc(-c2cnncc2)on1
O[C@H]1[C@@H](O)[C@H](n2cnc3c(N)ncnc23)O[C@@H]1CNC(=O)c1nc(-c2ncncc2)on1
O[C@H]1[C@@H](O)[C@H](n2cnc3c(N)ncnc23)O[C@@H]1CNC(=O)c1onc(-c2nccnc2)n1
O[C@H]1[C@@H](O)[C@H](n2cnc3c(N)ncnc23)O[C@@H]1CNC(=O)c1nc(-c2nnccc2)on1
O[C@H]1[C@@H](O)[C@H](n2cnc3c(N)ncnc23)O[C@@H]1CNC(=O)c1nc(-c2nccnc2)on1
O[C@H]1[C@@H](O)[C@H](n2cnc3c(N)ncnc23)O[C@@H]1CNC(=O)c1cc(CN2CCCC2)cnc1
O[C@H]1[C@@H](O)[C@H](n2cnc3c(N)ncnc23)O[C@@H]1CNC(=O)c1cnc(CN2CCCC2)cc1
O[C@H]1[C@@H](O)[C@H](n2cnc3c(N)ncnc23)O[C@@H]1CNC(=O)c1nc(CN2CCCC2)ccc1
O[C@H]1[C@@H](O)[C@H](n2cnc3c(N)ncnc23)O[C@@H]1CNC(=O)c1nccc(C2N(C)CCC2)c1
S(C)C1=C(C#N)C=C(C(=O)NC[C@@H]2[C@@H](O)[C@@H](O)[C@H](n3cnc4c(N)ncnc34)O2)C(=O)N1
OC(=O)N1CCn2c(C(=O)NC[C@@H]3[C@@H](O)[C@@H](O)[C@H](n4cnc5c(N)ncnc45)O3)c(CCC)nc2C1
O[C@H]1[C@@H](O)[C@H](n2cnc3c(N)ncnc23)O[C@@H]1CNC(=O)C(=O)C1(COC)OCCCC1
OC(=O)N(C)c1sc(C(=O)NC[C@@H]2[C@@H](O)[C@@H](O)[C@H](n3cnc4c(N)ncnc34)O2)cc1
O[C@H]1[C@@H](O)[C@H](n2cnc3c(N)ncnc23)O[C@@H]1CNC(=O)C12N(C(=O)CC1)CCC2
S(=O)(=O)(NC[C@@H]1[C@@H](O)[C@@H](O)[C@H](n2cnc3c(N)ncnc23)O1)c1sc(N2CCOCC2)nc1
O[C@H]1[C@@H](O)[C@H](n2cnc3c(N)ncnc23)O[C@@H]1CNC(=O)c1c(N)nc2n1CCOC2
OC(=O)CCN(C(=O)OC(C)(C)C)C(C)(C)C(=O)NC[C@@H]1[C@@H](O)[C@@H](O)[C@H](n2cnc3c(N)ncnc23)O1
OC(=O)C(N(CCC(=O)NC[C@@H]1[C@@H](O)[C@@H](O)[C@H](n2cnc3c(N)ncnc23)O1)C(=O)OC(C)(C)C)(C)C
OC(=O)CC1N(C(OC(C)(C)C)=O)CCC(C(=O)NC[C@@H]2[C@@H](O)[C@@H](O)[C@H](n3cnc4c(N)ncnc34)O2)C1
OC(=O)CC1CC(C(=O)NC[C@@H]2[C@@H](O)[C@@H](O)[C@H](n3cnc4c(N)ncnc34)O2)N(C(OC(C)(C)C)=O)CC1
OC(=O)CC1CN(C(OC(C)(C)C)=O)C(C(=O)NC[C@@H]2[C@@H](O)[C@@H](O)[C@H](n3cnc4c(N)ncnc34)O2)CC1
OC(=O)CCC1CN(C(OC(C)(C)C)=O)C(C(=O)NC[C@@H]2[C@@H](O)[C@@H](O)[C@H](n3cnc4c(N)ncnc34)O2)C1
OC(=O)CC(C(=O)NC[C@@H]1[C@@H](O)[C@@H](O)[C@H](n2cnc3c(N)ncnc23)O1)C1N(C(OC(C)(C)C)=O)CCC1
OC(=O)C1CC(CC(=O)NC[C@@H]2[C@@H](O)[C@@H](O)[C@H](n3cnc4c(N)ncnc34)O2)N(C(OC(C)(C)C)=O)CC1
OC(=O)C1N(C(OC(C)(C)C)=O)CCC(CC(=O)NC[C@@H]2[C@@H](O)[C@@H](O)[C@H](n3cnc4c(N)ncnc34)O2)C1
OC(=O)C1N(C(OC(C)(C)C)=O)CC(CC(=O)NC[C@@H]2[C@@H](O)[C@@H](O)[C@H](n3cnc4c(N)ncnc34)O2)CC1
OC(=O)C1N(C(OC(C)(C)C)=O)CC(CCC(=O)NC[C@@H]2[C@@H](O)[C@@H](O)[C@H](n3cnc4c(N)ncnc34)O2)C1
OC(=O)C(CC(=O)NC[C@@H]1[C@@H](O)[C@@H](O)[C@H](n2cnc3c(N)ncnc23)O1)C1N(C(OC(C)(C)C)=O)CCC1
OC(=O)C1(C)N(C(OC(C)(C)C)=O)CC(C)(C(=O)NC[C@@H]2[C@@H](O)[C@@H](O)[C@H](n3cnc4c(N)ncnc34)O2)C1
OC(=O)C1(C)CN(C(OC(C)(C)C)=O)C(C)(C(=O)NC[C@@H]2[C@@H](O)[C@@H](O)[C@H](n3cnc4c(N)ncnc34)O2)C1
S(CC(O)=O)c1c(C(=O)NC[C@@H]2[C@@H](O)[C@@H](O)[C@H](n3cnc4c(N)ncnc34)O2)cccc1
S(CC(=O)NC[C@@H]1[C@@H](O)[C@@H](O)[C@H](n2cnc3c(N)ncnc23)O1)c1c(C(O)=O)cccc1
O[C@H]1[C@@H](O)[C@H](n2cnc3c(N)ncnc23)O[C@@H]1CNC(=O)CCc1ccc(OCCN(C)C)cc1
O[C@H]1[C@@H](O)[C@H](n2cnc3c(N)ncnc23)O[C@@H]1CNC(=O)CN1C(=O)C(NC(=O)CC)=CC=C1C
O[C@H]1[C@@H](O)[C@H](n2cnc3c(N)ncnc23)O[C@@H]1CNC(=O)c1n2C=C(C)N=Cc2nn1
O[C@H]1[C@@H](O)[C@H](n2cnc3c(N)ncnc23)O[C@@H]1CNC(=O)c1n2C=CN=C(C)c2nn1
O[C@H]1[C@@H](O)[C@H](n2cnc3c(N)ncnc23)O[C@@H]1CNC(=O)c1n2C(C)=CN=Cc2nn1
O[C@H]1[C@@H](O)[C@H](n2cnc3c(N)ncnc23)O[C@@H]1CNC(=O)CCOCCOCCOCCOCCOCCOCCOCCOCC#C
O[C@H]1[C@@H](O)[C@H](n2cnc3c(N)ncnc23)O[C@@H]1CNC(=O)c1nn(C)c(C(=O)NCC)c1
O[C@H]1[C@@H](O)[C@H](n2cnc3c(N)ncnc23)O[C@@H]1CNC(=O)c1n(C)nc(C(=O)NCC)c1
S(CC(O)=O)Cc1oc(C(=O)NC[C@@H]2[C@@H](O)[C@@H](O)[C@H](n3cnc4c(N)ncnc34)O2)cc1
S(CC(=O)NC[C@@H]1[C@@H](O)[C@@H](O)[C@H](n2cnc3c(N)ncnc23)O1)Cc1oc(C(O)=O)cc1
O[C@H]1[C@@H](O)[C@H](n2cnc3c(N)ncnc23)O[C@@H]1CNC(=O)C1CCN(Cc2ccncc2)CC1
O[C@H]1[C@@H](O)[C@H](n2cnc3c(N)ncnc23)O[C@@H]1CNC(=O)CC1CN(Cc2ccncc2)CC1
O[C@H]1[C@@H](O)[C@H](n2cnc3c(N)ncnc23)O[C@@H]1CNC(=O)C1CN(Cc2ccncc2)CCC1
O[C@H]1[C@@H](O)[C@H](n2cnc3c(N)ncnc23)O[C@@H]1CNC(=O)C1CCN(Cc2cnccc2)CC1
O[C@H]1[C@@H](O)[C@H](n2cnc3c(N)ncnc23)O[C@@H]1CNC(=O)C1CCN(Cc2ncccc2)CC1
O[C@H]1[C@@H](O)[C@H](n2cnc3c(N)ncnc23)O[C@@H]1CNC(=O)CC1CN(Cc2ncccc2)CC1
O[C@H]1[C@@H](O)[C@H](n2cnc3c(N)ncnc23)O[C@@H]1CNC(=O)C1CN(Cc2cnccc2)CCC1
O[C@H]1[C@@H](O)[C@H](n2cnc3c(N)ncnc23)O[C@@H]1CNC(=O)C1CN(Cc2ncccc2)CCC1
OC(=O)c1cc(C2(C(=O)NC[C@@H]3[C@@H](O)[C@@H](O)[C@H](n4cnc5c(N)ncnc45)O3)CC2)sc1
OC(=O)c1c(C2(C(=O)NC[C@@H]3[C@@H](O)[C@@H](O)[C@H](n4cnc5c(N)ncnc45)O3)CC2)ccs1
OC(=O)c1sc(C2(C(=O)NC[C@@H]3[C@@H](O)[C@@H](O)[C@H](n4cnc5c(N)ncnc45)O3)CC2)cc1
OC(=O)COCCCCCOCCOCCCCCOCC(=O)NC[C@@H]1[C@@H](O)[C@@H](O)[C@H](n2cnc3c(N)ncnc23)O1
O[C@H]1[C@@H](O)[C@H](n2cnc3c(N)ncnc23)O[C@@H]1CNC(=O)C=1n2nc(C)nc2N=CC=1
OC(=O)C(Cc1ccnc2ccccc12)C(=O)NC[C@@H]1[C@@H](O)[C@@H](O)[C@H](n2cnc3c(N)ncnc23)O1
S(=O)(=O)(N(C)C)c1occ(C(=O)NC[C@@H]2[C@@H](O)[C@@H](O)[C@H](n3cnc4c(N)ncnc34)O2)c1
S(=O)(=O)(N(C)C)c1oc(C(=O)NC[C@@H]2[C@@H](O)[C@@H](O)[C@H](n3cnc4c(N)ncnc34)O2)cc1
OC(=O)C1(C(=O)NC[C@@H]2[C@@H](O)[C@@H](O)[C@H](n3cnc4c(N)ncnc34)O2)C2(C1)CCN(C(OC(C)(C)C)=O)CC2
O[C@H]1[C@@H](O)[C@H](n2cnc3c(N)ncnc23)O[C@@H]1CNC(=O)C1=NOC2(C1)CCN(C(=O)C)CC2
O[C@H]1[C@@H](O)[C@H](n2cnc3c(N)ncnc23)O[C@@H]1CNC(=O)C1=NOC2(CN(C(=O)C)CCC2)C1
Clc1c(F)c(S(=O)(=O)NC[C@@H]2[C@@H](O)[C@@H](O)[C@H](n3cnc4c(N)ncnc34)O2)cc(C(O)=O)c1F
O[C@H]1[C@@H](O)[C@H](n2cnc3c(N)ncnc23)O[C@@H]1CNC(=O)C1(Cc2[nH]nnc2)CCOCC1
O[C@H]1[C@@H](O)[C@H](n2cnc3c(N)ncnc23)O[C@@H]1CNC(=O)C(CC)=C1CN(C2CC2)CC1
O[C@H]1[C@@H](O)[C@H](n2cnc3c(N)ncnc23)O[C@@H]1CNC(=O)C(CC)=C1CCN2CCCC12
O[C@H]1[C@@H](O)[C@H](n2cnc3c(N)ncnc23)O[C@@H]1CNC(=O)C1=C(OC)C=Cn2ccnc12
O[C@H]1[C@@H](O)[C@H](n2cnc3c(N)ncnc23)O[C@@H]1CNC(=O)c1[nH]c(C2CCN(C(=O)C)CC2)nn1
FC(F)(C(=O)NC[C@@H]1[C@@H](O)[C@@H](O)[C@H](n2cnc3c(N)ncnc23)O1)C=1n2ncnc2C=NC=1
S(=O)(=O)(NC[C@@H]1[C@@H](O)[C@@H](O)[C@H](n2cnc3c(N)ncnc23)O1)C1(CC=2NC(C)=CC(=O)N=2)CC1
OC(=O)N(CC(=O)NC[C@@H]1[C@@H](O)[C@@H](O)[C@H](n2cnc3c(N)ncnc23)O1)c1ccc(C)cc1
OC(=O)N(CC(=O)NC[C@@H]1[C@@H](O)[C@@H](O)[C@H](n2cnc3c(N)ncnc23)O1)c1c(C)cccc1
O[C@H]1[C@@H](O)[C@H](n2cnc3c(N)ncnc23)O[C@@H]1CNC(=O)CC1C2(C(=O)NC(=O)N2)CCCC1
OC(=O)c1[nH]c2ccc(C(=O)NC[C@@H]3[C@@H](O)[C@@H](O)[C@H](n4cnc5c(N)ncnc45)O3)cc2c1
OC(=O)c1[nH]c2cc(C(=O)NC[C@@H]3[C@@H](O)[C@@H](O)[C@H](n4cnc5c(N)ncnc45)O3)ccc2c1
OC(=O)c1ccc2[nH]c(C(=O)NC[C@@H]3[C@@H](O)[C@@H](O)[C@H](n4cnc5c(N)ncnc45)O3)cc2c1
OC(=O)c1ccc2cc(C(=O)NC[C@@H]3[C@@H](O)[C@@H](O)[C@H](n4cnc5c(N)ncnc45)O3)[nH]c2c1
OC(=O)c1c[nH]c2cc(C(=O)NC[C@@H]3[C@@H](O)[C@@H](O)[C@H](n4cnc5c(N)ncnc45)O3)ccc12
OC(=O)c1ccc2c(C(=O)NC[C@@H]3[C@@H](O)[C@@H](O)[C@H](n4cnc5c(N)ncnc45)O3)c[nH]c2c1
OC(=O)c1c[nH]c2ccc(C(=O)NC[C@@H]3[C@@H](O)[C@@H](O)[C@H](n4cnc5c(N)ncnc45)O3)cc12
OC(=O)c1ccc2[nH]cc(C(=O)NC[C@@H]3[C@@H](O)[C@@H](O)[C@H](n4cnc5c(N)ncnc45)O3)c2c1
OC(=O)c1cc(C(=O)NC[C@@H]2[C@@H](O)[C@@H](O)[C@H](n3cnc4c(N)ncnc34)O2)cc2[nH]ccc12
OC(=O)c1cc(C(=O)NC[C@@H]2[C@@H](O)[C@@H](O)[C@H](n3cnc4c(N)ncnc34)O2)c2cc[nH]c2c1
OC(=O)c1[nH]c2cccc(C(=O)NC[C@@H]3[C@@H](O)[C@@H](O)[C@H](n4cnc5c(N)ncnc45)O3)c2c1
OC(=O)c1cccc2[nH]c(C(=O)NC[C@@H]3[C@@H](O)[C@@H](O)[C@H](n4cnc5c(N)ncnc45)O3)cc12
OC(=O)c1cccc2c(C(=O)NC[C@@H]3[C@@H](O)[C@@H](O)[C@H](n4cnc5c(N)ncnc45)O3)c[nH]c12
OC(=O)c1cccc2[nH]cc(C(=O)NC[C@@H]3[C@@H](O)[C@@H](O)[C@H](n4cnc5c(N)ncnc45)O3)c12
OC(=O)c1c(C(=O)NC[C@@H]2[C@@H](O)[C@@H](O)[C@H](n3cnc4c(N)ncnc34)O2)c2ccccc2[nH]1
OC(=O)c1c(C(=O)NC[C@@H]2[C@@H](O)[C@@H](O)[C@H](n3cnc4c(N)ncnc34)O2)[nH]c2ccccc12
O[C@H]1[C@@H](O)[C@H](n2cnc3c(N)ncnc23)O[C@@H]1CNC(=O)C1CCS(=O)CC1
S(=O)(CC(=O)NC[C@@H]1[C@@H](O)[C@@H](O)[C@H](n2cnc3c(N)ncnc23)O1)CC1CC1
O[C@H]1[C@@H](O)[C@H](n2cnc3c(N)ncnc23)O[C@@H]1CNC(=O)CNC(=O)c1ccc2OCOc2c1
O[C@H]1[C@@H](O)[C@H](n2cnc3c(N)ncnc23)O[C@@H]1CNC(=O)C(C)C=1n2ncnc2C=NC=1
S(=O)(=O)(NC[C@@H]1[C@@H](O)[C@@H](O)[C@H](n2cnc3c(N)ncnc23)O1)c1cc(OC)c(O)c(N)c1
S(=O)(CC)CCC(=O)NC[C@@H]1[C@@H](O)[C@@H](O)[C@H](n2cnc3c(N)ncnc23)O1
S(=O)(CCC)CC(=O)NC[C@@H]1[C@@H](O)[C@@H](O)[C@H](n2cnc3c(N)ncnc23)O1
S(=O)(=O)(NC[C@@H]1[C@@H](O)[C@@H](O)[C@H](n2cnc3c(N)ncnc23)O1)c1noc(C)c1
S(=O)(=O)(NC[C@@H]1[C@@H](O)[C@@H](O)[C@H](n2cnc3c(N)ncnc23)O1)c1onc(C)c1
S(=O)(=O)(NC[C@@H]1[C@@H](O)[C@@H](O)[C@H](n2cnc3c(N)ncnc23)O1)c1oc(C)nc1
S(=O)(=O)(NC[C@@H]1[C@@H](O)[C@@H](O)[C@H](n2cnc3c(N)ncnc23)O1)c1c(C)noc1
S(=O)(=O)(NC[C@@H]1[C@@H](O)[C@@H](O)[C@H](n2cnc3c(N)ncnc23)O1)c1c(C)onc1
O[C@H]1[C@@H](O)[C@H](n2cnc3c(N)ncnc23)O[C@@H]1CNC(=O)CC(NC(=O)OC(C)(C)C)CC(=O)N
O[C@H]1[C@@H](O)[C@H](n2cnc3c(N)ncnc23)O[C@@H]1CNC(=O)CCC(NC(=O)OC(C)(C)C)C(=O)N
O[C@H]1[C@@H](O)[C@H](n2cnc3c(N)ncnc23)O[C@@H]1CNC(=O)C(NC(=O)OC(C)(C)C)CCC(=O)N
O[C@H]1[C@@H](O)[C@H](n2cnc3c(N)ncnc23)O[C@@H]1CNC(=O)CC[N+](C)(C)CCCNC(=O)C=C
FC(F)(C(=O)NC[C@@H]1[C@@H](O)[C@@H](O)[C@H](n2cnc3c(N)ncnc23)O1)C#N
O[C@H]1[C@@H](O)[C@H](n2cnc3c(N)ncnc23)O[C@@H]1CNC(=O)C(=O)Cc1c(C)nc(N)s1
S(=O)(=O)(NC[C@@H]1[C@@H](O)[C@@H](O)[C@H](n2cnc3c(N)ncnc23)O1)CCc1nc2n(c1)C=CC=C2
S(=O)(=O)(NC[C@@H]1[C@@H](O)[C@@H](O)[C@H](n2cnc3c(N)ncnc23)O1)CCc1n2C=CC=Cc2nc1
S(=O)(=O)(NC[C@@H]1[C@@H](O)[C@@H](O)[C@H](n2cnc3c(N)ncnc23)O1)C1CC(S(=O)(=O)C)CCC1
S(=O)(=O)(NC[C@@H]1[C@@H](O)[C@@H](O)[C@H](n2cnc3c(N)ncnc23)O1)CCCc1c[nH]nc1
OC(=O)c1c(C(=O)NC[C@@H]2[C@@H](O)[C@@H](O)[C@H](n3cnc4c(N)ncnc34)O2)c(C)n2CCSc12
OC(=O)c1c(C)n2CCSc2c1C(=O)NC[C@@H]1[C@@H](O)[C@@H](O)[C@H](n2cnc3c(N)ncnc23)O1
Clc1cc(N)c(C(CC(O)=O)C(=O)NC[C@@H]2[C@@H](O)[C@@H](O)[C@H](n3cnc4c(N)ncnc34)O2)cc1
Clc1cc(C(CC(O)=O)C(=O)NC[C@@H]2[C@@H](O)[C@@H](O)[C@H](n3cnc4c(N)ncnc34)O2)c(N)cc1
Clc1c(N)cc(C(CC(O)=O)C(=O)NC[C@@H]2[C@@H](O)[C@@H](O)[C@H](n3cnc4c(N)ncnc34)O2)cc1
Clc1c(N)ccc(C(CC(O)=O)C(=O)NC[C@@H]2[C@@H](O)[C@@H](O)[C@H](n3cnc4c(N)ncnc34)O2)c1
Clc1c(C(CC(O)=O)C(=O)NC[C@@H]2[C@@H](O)[C@@H](O)[C@H](n3cnc4c(N)ncnc34)O2)cc(N)cc1
Clc1c(C(CC(O)=O)C(=O)NC[C@@H]2[C@@H](O)[C@@H](O)[C@H](n3cnc4c(N)ncnc34)O2)ccc(N)c1
Clc1cc(N)c(C(CC(=O)NC[C@@H]2[C@@H](O)[C@@H](O)[C@H](n3cnc4c(N)ncnc34)O2)C(O)=O)cc1
Clc1cc(C(CC(=O)NC[C@@H]2[C@@H](O)[C@@H](O)[C@H](n3cnc4c(N)ncnc34)O2)C(O)=O)c(N)cc1
Clc1c(N)cc(C(CC(=O)NC[C@@H]2[C@@H](O)[C@@H](O)[C@H](n3cnc4c(N)ncnc34)O2)C(O)=O)cc1
Clc1c(N)ccc(C(CC(=O)NC[C@@H]2[C@@H](O)[C@@H](O)[C@H](n3cnc4c(N)ncnc34)O2)C(O)=O)c1
Clc1c(C(CC(=O)NC[C@@H]2[C@@H](O)[C@@H](O)[C@H](n3cnc4c(N)ncnc34)O2)C(O)=O)cc(N)cc1
Clc1c(C(CC(=O)NC[C@@H]2[C@@H](O)[C@@H](O)[C@H](n3cnc4c(N)ncnc34)O2)C(O)=O)ccc(N)c1
O[C@H]1[C@@H](O)[C@H](n2cnc3c(N)ncnc23)O[C@@H]1CNC(=O)C=1C=Cn2nncc2C=1
O[C@H]1[C@@H](O)[C@H](n2cnc3c(N)ncnc23)O[C@@H]1CNC(=O)C=1C=Cn2cnnc2C=1
O[C@H]1[C@@H](O)[C@H](n2cnc3c(N)ncnc23)O[C@@H]1CNC(=O)C1=Cn2cnnc2C=C1
O[C@H]1[C@@H](O)[C@H](n2cnc3c(N)ncnc23)O[C@@H]1CNC(=O)C1=Cn2nncc2C=C1
O[C@H]1[C@@H](O)[C@H](n2cnc3c(N)ncnc23)O[C@@H]1CNC(=O)C=1C=Cn2ncnc2C=1
O[C@H]1[C@@H](O)[C@H](n2cnc3c(N)ncnc23)O[C@@H]1CNC(=O)C1=Cn2ncnc2C=C1
O[C@H]1[C@@H](O)[C@H](n2cnc3c(N)ncnc23)O[C@@H]1CNC(=O)C1=CC=Cn2nncc12
O[C@H]1[C@@H](O)[C@H](n2cnc3c(N)ncnc23)O[C@@H]1CNC(=O)C1=CC=Cn2cnnc12
O[C@H]1[C@@H](O)[C@H](n2cnc3c(N)ncnc23)O[C@@H]1CNC(=O)C1=CC=Cn2ncnc12
O[C@H]1[C@@H](O)[C@H](n2cnc3c(N)ncnc23)O[C@@H]1CNC(=O)C=1n2cnnc2C=CC=1
O[C@H]1[C@@H](O)[C@H](n2cnc3c(N)ncnc23)O[C@@H]1CNC(=O)C=1n2nncc2C=CC=1
O[C@H]1[C@@H](O)[C@H](n2cnc3c(N)ncnc23)O[C@@H]1CNC(=O)C=1n2ncnc2C=CC=1
O[C@H]1[C@@H](O)[C@H](n2cnc3c(N)ncnc23)O[C@@H]1CNC(=O)C(OC)Cc1n(CC)ccn1
S=C1N(C)C(C2C(C(=O)NC[C@@H]3[C@@H](O)[C@@H](O)[C@H](n4cnc5c(N)ncnc45)O3)CC2)=NN1
O[C@H]1[C@@H](O)[C@H](n2cnc3c(N)ncnc23)O[C@@H]1CNC(=O)c1sc(CCN)cc1
O[C@H]1[C@@H](O)[C@H](n2cnc3c(N)ncnc23)O[C@@H]1CNC(=O)C1C(C#N)C1
O[C@H]1[C@@H](O)[C@H](n2cnc3c(N)ncnc23)O[C@@H]1CNC(=O)C(C)C#N
O[C@H]1[C@@H](O)[C@H](n2cnc3c(N)ncnc23)O[C@@H]1CNC(=O)Cc1c(COC)n(CCOC)nn1
FC1(F)C(CC(NC=O)C(=O)NC[C@@H]2[C@@H](O)[C@@H](O)[C@H](n3cnc4c(N)ncnc34)O2)C1
FC(F)C(NC(=O)C)CC(=O)NC[C@@H]1[C@@H](O)[C@@H](O)[C@H](n2cnc3c(N)ncnc23)O1
FC(F)CC(NC(=O)C)C(=O)NC[C@@H]1[C@@H](O)[C@@H](O)[C@H](n2cnc3c(N)ncnc23)O1
FC(F)(C)CC(NC=O)C(=O)NC[C@@H]1[C@@H](O)[C@@H](O)[C@H](n2cnc3c(N)ncnc23)O1
FC(F)C(NC=O)(C)CC(=O)NC[C@@H]1[C@@H](O)[C@@H](O)[C@H](n2cnc3c(N)ncnc23)O1
FC(F)(C)C(NC(=O)C)C(=O)NC[C@@H]1[C@@H](O)[C@@H](O)[C@H](n2cnc3c(N)ncnc23)O1
FC(F)C(NC(=O)C)(C)C(=O)NC[C@@H]1[C@@H](O)[C@@H](O)[C@H](n2cnc3c(N)ncnc23)O1
O[C@H]1[C@@H](O)[C@H](n2cnc3c(N)ncnc23)O[C@@H]1CNC(=O)c1nc(-c2c(C)n(C)nn2)on1
OC(=O)COc1c(OCC)cc(CCC(=O)NC[C@@H]2[C@@H](O)[C@@H](O)[C@H](n3cnc4c(N)ncnc34)O2)cc1
OC(=O)CCc1cc(OCC)c(OCC(=O)NC[C@@H]2[C@@H](O)[C@@H](O)[C@H](n3cnc4c(N)ncnc34)O2)cc1
O[C@H]1[C@@H](O)[C@H](n2cnc3c(N)ncnc23)O[C@@H]1CNC(=O)c1ccc(C(=O)N2CCC(N)CC2)cc1
O[C@H]1[C@@H](O)[C@H](n2cnc3c(N)ncnc23)O[C@@H]1CNC(=O)c1cc(C(=O)N2CCC(N)CC2)ccc1
O[C@H]1[C@@H](O)[C@H](n2cnc3c(N)ncnc23)O[C@@H]1CNC(=O)c1c(C(=O)N2CCC(N)CC2)cccc1
S(=O)(=O)(NC(Cc1ccccc1)C(=O)NC[C@@H]1[C@@H](O)[C@@H](O)[C@H](n2cnc3c(N)ncnc23)O1)C
S(=O)(=O)(NC[C@@H]1[C@@H](O)[C@@H](O)[C@H](n2cnc3c(N)ncnc23)O1)C1(C2CCS(=O)(=O)CC2)CC1
S(=O)(=O)(NC[C@@H]1[C@@H](O)[C@@H](O)[C@H](n2cnc3c(N)ncnc23)O1)CCS(=O)(=O)C1CCCC1
S(=O)(=O)(CC)CCC1(S(=O)(=O)NC[C@@H]2[C@@H](O)[C@@H](O)[C@H](n3cnc4c(N)ncnc34)O2)CC1
S(=O)(=O)(C)CCCC1(S(=O)(=O)NC[C@@H]2[C@@H](O)[C@@H](O)[C@H](n3cnc4c(N)ncnc34)O2)CC1
O[C@H]1[C@@H](O)[C@H](n2cnc3c(N)ncnc23)O[C@@H]1CNC(=O)C(NC=O)C(C)(C)C
O[C@H]1[C@@H](O)[C@H](n2cnc3c(N)ncnc23)O[C@@H]1CNC(=O)C1(NC(=O)C)C(C)C1C
O[C@H]1[C@@H](O)[C@H](n2cnc3c(N)ncnc23)O[C@@H]1CNC(=O)C1C(C(=O)NC(C)C)C1
O[C@H]1[C@@H](O)[C@H](n2cnc3c(N)ncnc23)O[C@@H]1CNC(=O)CC(NC=O)C(C)C
O[C@H]1[C@@H](O)[C@H](n2cnc3c(N)ncnc23)O[C@@H]1CNC(=O)C(NC=O)CC(C)C
O[C@H]1[C@@H](O)[C@H](n2cnc3c(N)ncnc23)O[C@@H]1CNC(=O)C(NC(=O)C(C)C)C
O[C@H]1[C@@H](O)[C@H](n2cnc3c(N)ncnc23)O[C@@H]1CNC(=O)C(NC(=O)C)C(C)C
O[C@H]1[C@@H](O)[C@H](n2cnc3c(N)ncnc23)O[C@@H]1CNC(=O)C12C(NC(=O)C)C3CC1C2C3
O[C@H]1[C@@H](O)[C@H](n2cnc3c(N)ncnc23)O[C@@H]1CNC(=O)C1C2CC(NC(=O)C)CC12
O[C@H]1[C@@H](O)[C@H](n2cnc3c(N)ncnc23)O[C@@H]1CNC(=O)C1C(NC(=O)C)C1(C)C
O[C@H]1[C@@H](O)[C@H](n2cnc3c(N)ncnc23)O[C@@H]1CNC(=O)C=1C(=O)N(CCOC)c2ncccc2N=1
O[C@H]1[C@@H](O)[C@H](n2cnc3c(N)ncnc23)O[C@@H]1CNC(=O)C12CC3C(NC(=O)C)C1C2C3
O[C@H]1[C@@H](O)[C@H](n2cnc3c(N)ncnc23)O[C@@H]1CNC(=O)c1cnn2C(NC(=O)C)=CC=Nc12
O[C@H]1[C@@H](O)[C@H](n2cnc3c(N)ncnc23)O[C@@H]1CNC(=O)C1CC(NC(=O)C)C2CC12
O[C@H]1[C@@H](O)[C@H](n2cnc3c(N)ncnc23)O[C@@H]1CNC(=O)C1C(C2C(NC(=O)C)C2)C1
O[C@H]1[C@@H](O)[C@H](n2cnc3c(N)ncnc23)O[C@@H]1CNC(=O)C1C(NC(=O)C)C2CCC12
O[C@H]1[C@@H](O)[C@H](n2cnc3c(N)ncnc23)O[C@@H]1CNC(=O)C1C2C(NC(=O)C)CCC12
O[C@H]1[C@@H](O)[C@H](n2cnc3c(N)ncnc23)O[C@@H]1CNC(=O)C(NC=O)CC1C(C)C1
O[C@H]1[C@@H](O)[C@H](n2cnc3c(N)ncnc23)O[C@@H]1CNC(=O)CC(NC=O)C1C(C)C1
O[C@H]1[C@@H](O)[C@H](n2cnc3c(N)ncnc23)O[C@@H]1CNC(=O)C1C(C(NC(=O)C)C)C1
O[C@H]1[C@@H](O)[C@H](n2cnc3c(N)ncnc23)O[C@@H]1CNC(=O)C(NC(=O)C)C1C(C)C1
FC(F)(C(=O)NC[C@@H]1[C@@H](O)[C@@H](O)[C@H](n2cnc3c(N)ncnc23)O1)C1=[S+]C=C2OCCOC12
O[C@H]1[C@@H](O)[C@H](n2cnc3c(N)ncnc23)O[C@@H]1CNC(=O)C(NC=O)C(C)CC
O[C@H]1[C@@H](O)[C@H](n2cnc3c(N)ncnc23)O[C@@H]1CNC(=O)C(C)C(NC(=O)C)C
Clc1c(C(=O)NC[C@@H]2[C@@H](O)[C@@H](O)[C@H](n3cnc4c(N)ncnc34)O2)nc(S(=O)(=O)C)nc1
O[C@H]1[C@@H](O)[C@H](n2cnc3c(N)ncnc23)O[C@@H]1CNC(=O)C1C2(C1)CC(O)C2
O[C@H]1[C@@H](O)[C@H](n2cnc3c(N)ncnc23)O[C@@H]1CNC(=O)CC1CC(O)C1
OC(C)(C)CC(=O)NC[C@@H]1[C@@H](O)[C@@H](O)[C@H](n2cnc3c(N)ncnc23)O1
OC(C)CCC(=O)NC[C@@H]1[C@@H](O)[C@@H](O)[C@H](n2cnc3c(N)ncnc23)O1
O[C@H]1[C@@H](O)[C@H](n2cnc3c(N)ncnc23)O[C@@H]1CNC(=O)c1c(-n2nnnc2)cc(C#N)cc1
S(=O)(=O)(NC[C@@H]1[C@@H](O)[C@@H](O)[C@H](n2cnc3c(N)ncnc23)O1)CC(F)C
Fc1ccc2N(C(O)=O)CC(C(=O)NC[C@@H]3[C@@H](O)[C@@H](O)[C@H](n4cnc5c(N)ncnc45)O3)Cc2c1
Fc1cccc2CC(C(=O)NC[C@@H]3[C@@H](O)[C@@H](O)[C@H](n4cnc5c(N)ncnc45)O3)CN(C(O)=O)c12
OC(=O)c1ccc2N(CC(=O)NC[C@@H]3[C@@H](O)[C@@H](O)[C@H](n4cnc5c(N)ncnc45)O3)CC(C)(C)c2c1
S(=O)(=O)(NC[C@@H]1[C@@H](O)[C@@H](O)[C@H](n2cnc3c(N)ncnc23)O1)CC1(C(OC(C)(C)C)=O)COC1
S(=O)(=O)(NC[C@@H]1[C@@H](O)[C@@H](O)[C@H](n2cnc3c(N)ncnc23)O1)CCOCC(OC(C)(C)C)=O
FC1(F)C(CNC(=O)C)(C(=O)NC[C@@H]2[C@@H](O)[C@@H](O)[C@H](n3cnc4c(N)ncnc34)O2)C1
FC(F)(CNC(=O)C)CC(=O)NC[C@@H]1[C@@H](O)[C@@H](O)[C@H](n2cnc3c(N)ncnc23)O1
FC(F)(CCNC(=O)C)C(=O)NC[C@@H]1[C@@H](O)[C@@H](O)[C@H](n2cnc3c(N)ncnc23)O1
O[C@H]1[C@@H](O)[C@H](n2cnc3c(N)ncnc23)O[C@@H]1CNC(=O)C(N)Cc1ccc(C)cc1
O[C@H]1[C@@H](O)[C@H](n2cnc3c(N)ncnc23)O[C@@H]1CNC(=O)C(N)Cc1cc(C)ccc1
O[C@H]1[C@@H](O)[C@H](n2cnc3c(N)ncnc23)O[C@@H]1CNC(=O)C(N)Cc1c(C)cccc1
O[C@H]1[C@@H](O)[C@H](n2cnc3c(N)ncnc23)O[C@@H]1CNC(=O)C1N(C(=O)C)CCn2nccc12
O[C@H]1[C@@H](O)[C@H](n2cnc3c(N)ncnc23)O[C@@H]1CNC(=O)c1ncnc(NCCOC)c1
O[C@H]1[C@@H](O)[C@H](n2cnc3c(N)ncnc23)O[C@@H]1CNC(=O)Cc1cc(CN(C)C)c(OC)cc1
O[C@H]1[C@@H](O)[C@H](n2cnc3c(N)ncnc23)O[C@@H]1CNC(=O)C(CN)Cc1sccc1
O[C@H]1[C@@H](O)[C@H](n2cnc3c(N)ncnc23)O[C@@H]1CNC(=O)CNC(=O)C(C)(C)C
O[C@H]1[C@@H](O)[C@H](n2cnc3c(N)ncnc23)O[C@@H]1CNC(=O)C1C(=O)NCC(C2CC2)C1
O[C@H]1[C@@H](O)[C@H](n2cnc3c(N)ncnc23)O[C@@H]1CNC(=O)C1C(=O)NCC(C)(C)C1
O[C@H]1[C@@H](O)[C@H](n2cnc3c(N)ncnc23)O[C@@H]1CNC(=O)C1CC(C)(C)C(=O)NC1
O[C@H]1[C@@H](O)[C@H](n2cnc3c(N)ncnc23)O[C@@H]1CNC(=O)C1C(C)(C)CC(=O)NC1
O[C@H]1[C@@H](O)[C@H](n2cnc3c(N)ncnc23)O[C@@H]1CNC(=O)C1(C(C)C)CC(=O)NC1
O[C@H]1[C@@H](O)[C@H](n2cnc3c(N)ncnc23)O[C@@H]1CNC(=O)C1(C(C)C)C(=O)NCC1
O[C@H]1[C@@H](O)[C@H](n2cnc3c(N)ncnc23)O[C@@H]1CNC(=O)CNC(=O)CC(C)C
O[C@H]1[C@@H](O)[C@H](n2cnc3c(N)ncnc23)O[C@@H]1CNC(=O)CCNC(=O)C(C)C
O[C@H]1[C@@H](O)[C@H](n2cnc3c(N)ncnc23)O[C@@H]1CNC(=O)C1CC(CNC(=O)C)C1
O[C@H]1[C@@H](O)[C@H](n2cnc3c(N)ncnc23)O[C@@H]1CNC(=O)C(CC(=O)NC)C1CC1
O[C@H]1[C@@H](O)[C@H](n2cnc3c(N)ncnc23)O[C@@H]1CNC(=O)C(C)(C)CNC(=O)C
O[C@H]1[C@@H](O)[C@H](n2cnc3c(N)ncnc23)O[C@@H]1CNC(=O)CC1C(CNC(=O)C)C1
O[C@H]1[C@@H](O)[C@H](n2cnc3c(N)ncnc23)O[C@@H]1CNC(=O)CCNC(=O)C1C(C)C1
O[C@H]1[C@@H](O)[C@H](n2cnc3c(N)ncnc23)O[C@@H]1CNC(=O)C1C(CNC(=O)C)CC1
O[C@H]1[C@@H](O)[C@H](n2cnc3c(N)ncnc23)O[C@@H]1CNC(=O)C1C(CC)CNC(=O)C1
O[C@H]1[C@@H](O)[C@H](n2cnc3c(N)ncnc23)O[C@@H]1CNC(=O)C1C(=O)NCC(CC)C1
O[C@H]1[C@@H](O)[C@H](n2cnc3c(N)ncnc23)O[C@@H]1CNC(=O)C1(CNC(=O)C)C(C)C1
O[C@H]1[C@@H](O)[C@H](n2cnc3c(N)ncnc23)O[C@@H]1CNC(=O)C=1C(=O)N2N=C(C)SC2=NC=1
O[C@H]1[C@@H](O)[C@H](n2cnc3c(N)ncnc23)O[C@@H]1CNC(=O)CC(C)CNC(=O)C
O[C@H]1[C@@H](O)[C@H](n2cnc3c(N)ncnc23)O[C@@H]1CNC(=O)C(C)CCNC(=O)C
O[C@H]1[C@@H](O)[C@H](n2cnc3c(N)ncnc23)O[C@@H]1CNC(=O)CNC(=O)C(C)CC
O[C@H]1[C@@H](O)[C@H](n2cnc3c(N)ncnc23)O[C@@H]1CNC(=O)C(CNC(=O)C)CC
O[C@H]1[C@@H](O)[C@H](n2cnc3c(N)ncnc23)O[C@@H]1CNC(=O)c1ncc(N2CCN(C(=O)C)CCC2)nc1
O[C@H]1[C@@H](O)[C@H](n2cnc3c(N)ncnc23)O[C@@H]1CNC(=O)C1CN(c2cn(CCOC)nc2)C(=O)C1
OCC1(CC(=O)NC[C@@H]2[C@@H](O)[C@@H](O)[C@H](n3cnc4c(N)ncnc34)O2)CC1
OCCC1(C(=O)NC[C@@H]2[C@@H](O)[C@@H](O)[C@H](n3cnc4c(N)ncnc34)O2)CC1
OCC12CC(C(=O)NC[C@@H]3[C@@H](O)[C@@H](O)[C@H](n4cnc5c(N)ncnc45)O3)(C1)C2
OCC1(C(=O)NC[C@@H]2[C@@H](O)[C@@H](O)[C@H](n3cnc4c(N)ncnc34)O2)CCC1
OCCCCC(=O)NC[C@@H]1[C@@H](O)[C@@H](O)[C@H](n2cnc3c(N)ncnc23)O1
O[C@H]1[C@@H](O)[C@H](n2cnc3c(N)ncnc23)O[C@@H]1CNC(=O)C1CCN(Cc2c(C)cn(C)n2)CC1
O[C@H]1[C@@H](O)[C@H](n2cnc3c(N)ncnc23)O[C@@H]1CNC(=O)C1CCN(Cc2c(C)n(C)nc2)CC1
O[C@H]1[C@@H](O)[C@H](n2cnc3c(N)ncnc23)O[C@@H]1CNC(=O)C1CN(Cc2c(C)cn(C)n2)CCC1
O[C@H]1[C@@H](O)[C@H](n2cnc3c(N)ncnc23)O[C@@H]1CNC(=O)C1CN(Cc2c(C)n(C)nc2)CCC1
O[C@H]1[C@@H](O)[C@H](n2cnc3c(N)ncnc23)O[C@@H]1CNC(=O)c1cc(C#N)c(N)nc1
O[C@H]1[C@@H](O)[C@H](n2cnc3c(N)ncnc23)O[C@@H]1CNC(=O)c1c(N)ncc(C#N)c1
O[C@H]1[C@@H](O)[C@H](n2cnc3c(N)ncnc23)O[C@@H]1CNC(=O)c1c(N)ccc(C#N)n1
Ic1nnn(CC(=O)NC[C@@H]2[C@@H](O)[C@@H](O)[C@H](n3cnc4c(N)ncnc34)O2)c1
O[C@H]1[C@@H](O)[C@H](n2cnc3c(N)ncnc23)O[C@@H]1CNC(=O)C=1C(=O)N(C(C)C)N=CC=1
O[C@H]1[C@@H](O)[C@H](n2cnc3c(N)ncnc23)O[C@@H]1CNC(=O)CC(N)c1cnn2C=CC=Cc12
S(=O)(=O)(NC[C@@H]1[C@@H](O)[C@@H](O)[C@H](n2cnc3c(N)ncnc23)O1)CCCF
FC(C(=O)NC[C@@H]1[C@@H](O)[C@@H](O)[C@H](n2cnc3c(N)ncnc23)O1)C1CCS(=O)(=O)CC1
S(=O)(=O)(NC[C@@H]1[C@@H](O)[C@@H](O)[C@H](n2cnc3c(N)ncnc23)O1)CCC1(C(OC)=O)CCOCC1
O[C@H]1[C@@H](O)[C@H](n2cnc3c(N)ncnc23)O[C@@H]1CNC(=O)Cn1cncc1
O[C@H]1[C@@H](O)[C@H](n2cnc3c(N)ncnc23)O[C@@H]1CNC(=O)Cn1nccc1
FC(F)(F)C(=O)N1C(C(=O)NC[C@@H]2[C@@H](O)[C@@H](O)[C@H](n3cnc4c(N)ncnc34)O2)CC1
O[C@H]1[C@@H](O)[C@H](n2cnc3c(N)ncnc23)O[C@@H]1CNC(=O)Cc1c(C)n(-c2[nH]cnn2)nc1C
OC(=O)n1nc(C)c2ccc(C(=O)NC[C@@H]3[C@@H](O)[C@@H](O)[C@H](n4cnc5c(N)ncnc45)O3)cc12
OC(=O)n1cc(C(=O)NC[C@@H]2[C@@H](O)[C@@H](O)[C@H](n3cnc4c(N)ncnc34)O2)c2cc(C)cnc12
OC(=O)n1nc(C(=O)NC[C@@H]2[C@@H](O)[C@@H](O)[C@H](n3cnc4c(N)ncnc34)O2)c2ccc(C)cc12
OC(=O)n1nc(C(=O)NC[C@@H]2[C@@H](O)[C@@H](O)[C@H](n3cnc4c(N)ncnc34)O2)c2cccc(C)c12
O[C@H]1[C@@H](O)[C@H](n2cnc3c(N)ncnc23)O[C@@H]1CNC(=O)C1C(c2ncsc2)CN(C(C)C)C1
O[C@H]1[C@@H](O)[C@H](n2cnc3c(N)ncnc23)O[C@@H]1CNC(=O)C=Cc1nc(C)[nH]c1
O[C@H]1[C@@H](O)[C@H](n2cnc3c(N)ncnc23)O[C@@H]1CNC(=O)C1CCN(C(=O)N2CCOCC2)CC1
O[C@H]1[C@@H](O)[C@H](n2cnc3c(N)ncnc23)O[C@@H]1CNC(=O)CN1C(=O)C=C(C2CC2)N=C1
O[C@H]1[C@@H](O)[C@H](n2cnc3c(N)ncnc23)O[C@@H]1CNC(=O)C1=NN(CC2CC2)C(=O)C=C1
O[C@H]1[C@@H](O)[C@H](n2cnc3c(N)ncnc23)O[C@@H]1CNC(=O)C=1C(=O)N(CC2CC2)N=CC=1
O[C@H]1[C@@H](O)[C@H](n2cnc3c(N)ncnc23)O[C@@H]1CNC(=O)C=1C(=O)N(C)C=NC=1C1CC1
O[C@H]1[C@@H](O)[C@H](n2cnc3c(N)ncnc23)O[C@@H]1CNC(=O)CCC1=NN(C)C(=O)C=C1
O[C@H]1[C@@H](O)[C@H](n2cnc3c(N)ncnc23)O[C@@H]1CNC(=O)CCN1C(=O)C=C(C)N=C1
O[C@H]1[C@@H](O)[C@H](n2cnc3c(N)ncnc23)O[C@@H]1CNC(=O)CCN1C(=O)C=CC(C)=N1
O[C@H]1[C@@H](O)[C@H](n2cnc3c(N)ncnc23)O[C@@H]1CNC(=O)CN1C(=O)C=C(CC)N=C1
O[C@H]1[C@@H](O)[C@H](n2cnc3c(N)ncnc23)O[C@@H]1CNC(=O)C1=NN(CCC)C(=O)C=C1
O[C@H]1[C@@H](O)[C@H](n2cnc3c(N)ncnc23)O[C@@H]1CNC(=O)C=1C(=O)N(CCC)N=CC=1
O[C@H]1[C@@H](O)[C@H](n2cnc3c(N)ncnc23)O[C@@H]1CNC(=O)CN1C(=O)C=C(C)C(C)=N1
O[C@H]1[C@@H](O)[C@H](n2cnc3c(N)ncnc23)O[C@@H]1CNC(=O)CN1C(=O)C(C)=C(C)N=C1
O[C@H]1[C@@H](O)[C@H](n2cnc3c(N)ncnc23)O[C@@H]1CNC(=O)C=1N=C(C)C(=O)N(CC)C=1
O[C@H]1[C@@H](O)[C@H](n2cnc3c(N)ncnc23)O[C@@H]1CNC(=O)C=1C(=O)N(C)C=NC=1CC
O[C@H]1[C@@H](O)[C@H](n2cnc3c(N)ncnc23)O[C@@H]1CNC(=O)C=1C(=O)N(CC)C=NC=1C
O[C@H]1[C@@H](O)[C@H](n2cnc3c(N)ncnc23)O[C@@H]1CNC(=O)C=1C(=O)N(C)N=C(C)C=1C
OC(=O)N1C(CC(=O)NC[C@@H]2[C@@H](O)[C@@H](O)[C@H](n3cnc4c(N)ncnc34)O2)Cc2ccccc12
OC(=O)N1C(C(=O)NC[C@@H]2[C@@H](O)[C@@H](O)[C@H](n3cnc4c(N)ncnc34)O2)CCc2ccccc12
OC(=O)N1C(C)(C(=O)NC[C@@H]2[C@@H](O)[C@@H](O)[C@H](n3cnc4c(N)ncnc34)O2)Cc2ccccc12
FC(F)c1c(C(=O)NC[C@@H]2[C@@H](O)[C@@H](O)[C@H](n3cnc4c(N)ncnc34)O2)cnc(CC(=O)N)n1
FC(F)(C(=O)NC[C@@H]1[C@@H](O)[C@@H](O)[C@H](n2cnc3c(N)ncnc23)O1)c1cn(C)c(C(O)=O)c1
FC(F)(C(=O)NC[C@@H]1[C@@H](O)[C@@H](O)[C@H](n2cnc3c(N)ncnc23)O1)c1n(C)c(C(O)=O)cc1
Fc1ccc(C(CN)C(=O)NC[C@@H]2[C@@H](O)[C@@H](O)[C@H](n3cnc4c(N)ncnc34)O2)cc1
O[C@H]1[C@@H](O)[C@H](n2cnc3c(N)ncnc23)O[C@@H]1CNC(=O)C1=NOC(C)C1
O[C@H]1[C@@H](O)[C@H](n2cnc3c(N)ncnc23)O[C@@H]1CNC(=O)C1ON=C(C)C1
O[C@H]1[C@@H](O)[C@H](n2cnc3c(N)ncnc23)O[C@@H]1CNC(=O)C1(Cc2[nH]ccn2)CC1
O[C@H]1[C@@H](O)[C@H](n2cnc3c(N)ncnc23)O[C@@H]1CNC(=O)CCCc1[nH]ccn1
OCc1nn(C)c(C(=O)NC[C@@H]2[C@@H](O)[C@@H](O)[C@H](n3cnc4c(N)ncnc34)O2)c1
OCc1n(C)ncc1C(=O)NC[C@@H]1[C@@H](O)[C@@H](O)[C@H](n2cnc3c(N)ncnc23)O1
O[C@H]1[C@@H](O)[C@H](n2cnc3c(N)ncnc23)O[C@@H]1CNC(=O)C=1NC(C2CSCC2)=NC(=O)C=1
O[C@H]1[C@@H](O)[C@H](n2cnc3c(N)ncnc23)O[C@@H]1CNC(=O)C=1C(=O)N=C(C2CSCC2)NC=1
S(C)CCC=1NC(C(=O)NC[C@@H]2[C@@H](O)[C@@H](O)[C@H](n3cnc4c(N)ncnc34)O2)=CC(=O)N=1
S(C)CCC=1NC=C(C(=O)NC[C@@H]2[C@@H](O)[C@@H](O)[C@H](n3cnc4c(N)ncnc34)O2)C(=O)N=1
S(CC)CC=1NC(C(=O)NC[C@@H]2[C@@H](O)[C@@H](O)[C@H](n3cnc4c(N)ncnc34)O2)=CC(=O)N=1
S(CC)CC=1NC=C(C(=O)NC[C@@H]2[C@@H](O)[C@@H](O)[C@H](n3cnc4c(N)ncnc34)O2)C(=O)N=1
O[C@H]1[C@@H](O)[C@H](n2cnc3c(N)ncnc23)O[C@@H]1CNC(=O)c1nnsc1
O[C@H]1[C@@H](O)[C@H](n2cnc3c(N)ncnc23)O[C@@H]1CNC(=O)c1nsnc1
O[C@H]1[C@@H](O)[C@H](n2cnc3c(N)ncnc23)O[C@@H]1CNC(=O)c1nscn1
O[C@H]1[C@@H](O)[C@H](n2cnc3c(N)ncnc23)O[C@@H]1CNC(=O)c1snnc1
O[C@H]1[C@@H](O)[C@H](n2cnc3c(N)ncnc23)O[C@@H]1CNC(=O)c1scnn1
O[C@H]1[C@@H](O)[C@H](n2cnc3c(N)ncnc23)O[C@@H]1CNC(=O)c1sncn1
S(=O)(=O)(NC[C@@H]1[C@@H](O)[C@@H](O)[C@H](n2cnc3c(N)ncnc23)O1)c1cnc([N+](=O)[O-])cc1
S(=O)(=O)(NC[C@@H]1[C@@H](O)[C@@H](O)[C@H](n2cnc3c(N)ncnc23)O1)c1ncc([N+](=O)[O-])cc1
S(=O)(=O)(NC[C@@H]1[C@@H](O)[C@@H](O)[C@H](n2cnc3c(N)ncnc23)O1)c1c([N+](=O)[O-])cncc1
S(=O)(=O)(NC[C@@H]1[C@@H](O)[C@@H](O)[C@H](n2cnc3c(N)ncnc23)O1)c1c([N+](=O)[O-])nccc1
S(=O)(=O)(NC[C@@H]1[C@@H](O)[C@@H](O)[C@H](n2cnc3c(N)ncnc23)O1)c1c([N+](=O)[O-])cccn1
FC(F)(F)C(=O)N1CC(C2=NOC(C(=O)NC[C@@H]3[C@@H](O)[C@@H](O)[C@H](n4cnc5c(N)ncnc45)O3)C2)C1
O[C@H]1[C@@H](O)[C@H](n2cnc3c(N)ncnc23)O[C@@H]1CNC(=O)C#CC(C)(C)CNC(=O)C
O[C@H]1[C@@H](O)[C@H](n2cnc3c(N)ncnc23)O[C@@H]1CNC(=O)C12OCC(N(C(OCC=C)=O)C1)C2
O[C@H]1[C@@H](O)[C@H](n2cnc3c(N)ncnc23)O[C@@H]1CNC(=O)C12N(C(OCC=C)=O)CC(OC1)C2
S(=O)(=O)(NC[C@@H]1[C@@H](O)[C@@H](O)[C@H](n2cnc3c(N)ncnc23)O1)CCSC
O[C@H]1[C@@H](O)[C@H](n2cnc3c(N)ncnc23)O[C@@H]1CNC(=O)c1[nH]c(NC(OCC=C)=O)nn1
O[C@H]1[C@@H](O)[C@H](n2cnc3c(N)ncnc23)O[C@@H]1CNC(=O)C(C(C)C)n1nc(N)cn1
O[C@H]1[C@@H](O)[C@H](n2cnc3c(N)ncnc23)O[C@@H]1CNC(=O)CC(N)c1n(C)ccc1
S(=O)(=O)(N1CCN(C(=O)C)CC1)c1ccc(C(=O)NC[C@@H]2[C@@H](O)[C@@H](O)[C@H](n3cnc4c(N)ncnc34)O2)cc1
S(=O)(=O)(N1CCN(C(=O)C)CC1)c1cc(C(=O)NC[C@@H]2[C@@H](O)[C@@H](O)[C@H](n3cnc4c(N)ncnc34)O2)ccc1
FC(F)(F)C(=O)N1C(C#CC(=O)NC[C@@H]2[C@@H](O)[C@@H](O)[C@H](n3cnc4c(N)ncnc34)O2)CC1
O[C@H]1[C@@H](O)[C@H](n2cnc3c(N)ncnc23)O[C@@H]1CNC(=O)C1N(C(=O)C)C2CC(C)OC2C1
OC(=O)C1C(c2ccc(C(=O)NC[C@@H]3[C@@H](O)[C@@H](O)[C@H](n4cnc5c(N)ncnc45)O3)cc2)C1
OC(=O)c1ccc(C2C(C(=O)NC[C@@H]3[C@@H](O)[C@@H](O)[C@H](n4cnc5c(N)ncnc45)O3)C2)cc1
OC(=O)C(C)c1ccc(C(=O)NC[C@@H]2[C@@H](O)[C@@H](O)[C@H](n3cnc4c(N)ncnc34)O2)cc1
OC(=O)c1ccc(C(C)C(=O)NC[C@@H]2[C@@H](O)[C@@H](O)[C@H](n3cnc4c(N)ncnc34)O2)cc1
O[C@H]1[C@@H](O)[C@H](n2cnc3c(N)ncnc23)O[C@@H]1CNC(=O)CN(C)C(=O)c1ccncc1
OC(=O)c1cc(C2C(C(=O)NC[C@@H]3[C@@H](O)[C@@H](O)[C@H](n4cnc5c(N)ncnc45)O3)C2)ccc1
OC(=O)c1c(C2C(C(=O)NC[C@@H]3[C@@H](O)[C@@H](O)[C@H](n4cnc5c(N)ncnc45)O3)C2)cccc1
OC(=O)C(C)c1cc(C(=O)NC[C@@H]2[C@@H](O)[C@@H](O)[C@H](n3cnc4c(N)ncnc34)O2)ccc1
OC(=O)c1cc(C(C)C(=O)NC[C@@H]2[C@@H](O)[C@@H](O)[C@H](n3cnc4c(N)ncnc34)O2)ccc1
OC(=O)c1c(C(C)C(=O)NC[C@@H]2[C@@H](O)[C@@H](O)[C@H](n3cnc4c(N)ncnc34)O2)cccc1
O[C@H]1[C@@H](O)[C@H](n2cnc3c(N)ncnc23)O[C@@H]1CNC(=O)CN(C)C(=O)c1ncccc1
S(=O)(=O)(NC[C@@H]1[C@@H](O)[C@@H](O)[C@H](n2cnc3c(N)ncnc23)O1)c1oc(C)c(S(=O)(=O)C)c1
O[C@H]1[C@@H](O)[C@H](n2cnc3c(N)ncnc23)O[C@@H]1CNC(=O)c1cnc2[nH]nc(N)c2c1
O[C@H]1[C@@H](O)[C@H](n2cnc3c(N)ncnc23)O[C@@H]1CNC(=O)c1c(N)c2nccnc2[nH]1
OC(=O)N1C(C)CN(c2ccc(C(=O)NC[C@@H]3[C@@H](O)[C@@H](O)[C@H](n4cnc5c(N)ncnc45)O3)cc2)CC1
O[C@H]1[C@@H](O)[C@H](n2cnc3c(N)ncnc23)O[C@@H]1CNC(=O)CCCCC(=O)ON1C(=O)CCC1=O
FC(=C)C1(CC(=O)NC[C@@H]2[C@@H](O)[C@@H](O)[C@H](n3cnc4c(N)ncnc34)O2)CN2CCC1CC2
O[C@H]1[C@@H](O)[C@H](n2cnc3c(N)ncnc23)O[C@@H]1CNC(=O)C1(N)C(c2ccccc2)C1
O[C@H]1[C@@H](O)[C@H](n2cnc3c(N)ncnc23)O[C@@H]1CNC(=O)C1N(C(=O)C2CC2)C2CCOC2C1
O[C@H]1[C@@H](O)[C@H](n2cnc3c(N)ncnc23)O[C@@H]1CNC(=O)C1N(C(=O)C)C2CCOC2CC1
O[C@H]1[C@@H](O)[C@H](n2cnc3c(N)ncnc23)O[C@@H]1CNC(=O)C1N(C(=O)CC)C2CCOC2C1
O[C@H]1[C@@H](O)[C@H](n2cnc3c(N)ncnc23)O[C@@H]1CNC(=O)C(OC)Cc1cc(CN(C)C)ccc1
O[C@H]1[C@@H](O)[C@H](n2cnc3c(N)ncnc23)O[C@@H]1CNC(=O)C(Cc1ccccc1)c1[nH]nnn1
O[C@H]1[C@@H](O)[C@H](n2cnc3c(N)ncnc23)O[C@@H]1CNC(=O)c1nc(C(N)C)sc1
O[C@H]1[C@@H](O)[C@H](n2cnc3c(N)ncnc23)O[C@@H]1CNC(=O)c1sc(C(N)C)nc1
O[C@H]1[C@@H](O)[C@H](n2cnc3c(N)ncnc23)O[C@@H]1CNC(=O)CN1C(=O)SCC1
O[C@H]1[C@@H](O)[C@H](n2cnc3c(N)ncnc23)O[C@@H]1CNC(=O)c1nn2CCOc2c1
O[C@H]1[C@@H](O)[C@H](n2cnc3c(N)ncnc23)O[C@@H]1CNC(=O)c1cnn2CCOc12
O[C@H]1[C@@H](O)[C@H](n2cnc3c(N)ncnc23)O[C@@H]1CNC(=O)CCOCCOCCOCCOCCOCCOCCOCCOCCOC
S(=O)(=O)(NC[C@@H]1[C@@H](O)[C@@H](O)[C@H](n2cnc3c(N)ncnc23)O1)c1n(CCOCC)c(COC)nn1
O[C@H]1[C@@H](O)[C@H](n2cnc3c(N)ncnc23)O[C@@H]1CNC(=O)CC1(N)Cc2ccccc2C1
O[C@H]1[C@@H](O)[C@H](n2cnc3c(N)ncnc23)O[C@@H]1CNC(=O)C1(N)CCc2ccccc2C1
FC(C(=O)NC[C@@H]1[C@@H](O)[C@@H](O)[C@H](n2cnc3c(N)ncnc23)O1)c1ccc(C(O)=O)cc1
O[C@H]1[C@@H](O)[C@H](n2cnc3c(N)ncnc23)O[C@@H]1CNC(=O)c1cnc(N(C)C)nc1
O[C@H]1[C@@H](O)[C@H](n2cnc3c(N)ncnc23)O[C@@H]1CNC(=O)c1cc(N(C)C)nnc1
O[C@H]1[C@@H](O)[C@H](n2cnc3c(N)ncnc23)O[C@@H]1CNC(=O)c1ncc(N(C)C)nc1
O[C@H]1[C@@H](O)[C@H](n2cnc3c(N)ncnc23)O[C@@H]1CNC(=O)c1nnc(N(C)C)cc1
O[C@H]1[C@@H](O)[C@H](n2cnc3c(N)ncnc23)O[C@@H]1CNC(=O)c1nc(N(C)C)cnc1
O[C@H]1[C@@H](O)[C@H](n2cnc3c(N)ncnc23)O[C@@H]1CNC(=O)c1nc(N(C)C)ncc1
O[C@H]1[C@@H](O)[C@H](n2cnc3c(N)ncnc23)O[C@@H]1CNC(=O)c1nc(N(C)C)ccn1
OC(=O)C(C(C)c1ccccc1)C(=O)NC[C@@H]1[C@@H](O)[C@@H](O)[C@H](n2cnc3c(N)ncnc23)O1
O[C@H]1[C@@H](O)[C@H](n2cnc3c(N)ncnc23)O[C@@H]1CNC(=O)C1OC(C(=O)N2CCCC2)CC1
S(=O)(=O)(C(F)F)C1(C(=O)NC[C@@H]2[C@@H](O)[C@@H](O)[C@H](n3cnc4c(N)ncnc34)O2)CC1
O[C@H]1[C@@H](O)[C@H](n2cnc3c(N)ncnc23)O[C@@H]1CNC(=O)CC1OCC2(N(C(=O)C)C1)CC2
O[C@H]1[C@@H](O)[C@H](n2cnc3c(N)ncnc23)O[C@@H]1CNC(=O)C1OC2(CN(C(=O)C)C1)CCC2
O[C@H]1[C@@H](O)[C@H](n2cnc3c(N)ncnc23)O[C@@H]1CNC(=O)C1N(C(=O)C)CC2(OC1)CCC2
O[C@H]1[C@@H](O)[C@H](n2cnc3c(N)ncnc23)O[C@@H]1CNC(=O)C1OCC2(N(C(=O)C)C1)CCC2
O[C@H]1[C@@H](O)[C@H](n2cnc3c(N)ncnc23)O[C@@H]1CNC(=O)C1N(C(=O)C)CCOC21CCC2
O[C@H]1[C@@H](O)[C@H](n2cnc3c(N)ncnc23)O[C@@H]1CNC(=O)C12C3(OC(C)(C1)C2)CN(C(=O)C)C3
O[C@H]1[C@@H](O)[C@H](n2cnc3c(N)ncnc23)O[C@@H]1CNC(=O)CC1OC2(CN(C(=O)C)C2)CC1
O[C@H]1[C@@H](O)[C@H](n2cnc3c(N)ncnc23)O[C@@H]1CNC(=O)C1OC2(CN(C(=O)C)C2)CCC1
O[C@H]1[C@@H](O)[C@H](n2cnc3c(N)ncnc23)O[C@@H]1CNC(=O)COC=1N(C)C(=O)C(C#N)=C(C)C=1
Clc1oc(C(CC(O)=O)C(=O)NC[C@@H]2[C@@H](O)[C@@H](O)[C@H](n3cnc4c(N)ncnc34)O2)cc1
Clc1oc(C(CC(=O)NC[C@@H]2[C@@H](O)[C@@H](O)[C@H](n3cnc4c(N)ncnc34)O2)C(O)=O)cc1
OC(=O)N(CCC#N)C(Cc1ccccc1)C(=O)NC[C@@H]1[C@@H](O)[C@@H](O)[C@H](n2cnc3c(N)ncnc23)O1
O[C@H]1[C@@H](O)[C@H](n2cnc3c(N)ncnc23)O[C@@H]1CNC(=O)C(N)C(C)n1c(CC)[nH+]c(C)c1
O[C@H]1[C@@H](O)[C@H](n2cnc3c(N)ncnc23)O[C@@H]1CNC(=O)C(N)(C)Cn1c(CC)[nH+]c(C)c1
O[C@H]1[C@@H](O)[C@H](n2cnc3c(N)ncnc23)O[C@@H]1CNC(=O)C1N=C(C)NCCC1
O[C@H]1[C@@H](O)[C@H](n2cnc3c(N)ncnc23)O[C@@H]1CNC(=O)c1nn(C(=O)C)cc1
O[C@H]1[C@@H](O)[C@H](n2cnc3c(N)ncnc23)O[C@@H]1CNC(=O)CCN1C(=O)c2n(ncc2)C=C1
OCc1nc(C)c(C(=O)NC[C@@H]2[C@@H](O)[C@@H](O)[C@H](n3cnc4c(N)ncnc34)O2)cn1
OCc1nc(C(=O)NC[C@@H]2[C@@H](O)[C@@H](O)[C@H](n3cnc4c(N)ncnc34)O2)c(C)cn1
S(=O)(=O)(NC[C@@H]1[C@@H](O)[C@@H](O)[C@H](n2cnc3c(N)ncnc23)O1)CC12C3C4C1C1C2C3C41
S(=O)(=O)(N)c1c(C)c(C(=O)NC[C@@H]2[C@@H](O)[C@@H](O)[C@H](n3cnc4c(N)ncnc34)O2)c(C)o1
S(=O)(=O)(N)c1c(C(=O)NC[C@@H]2[C@@H](O)[C@@H](O)[C@H](n3cnc4c(N)ncnc34)O2)c(C)oc1C
O[C@H]1[C@@H](O)[C@H](n2cnc3c(N)ncnc23)O[C@@H]1CNC(=O)C1C(c2sc(CN(C)C)cn2)C1
O[C@H]1[C@@H](O)[C@H](n2cnc3c(N)ncnc23)O[C@@H]1CNC(=O)C(C)c1sc(CN(C)C)cn1
OC(=O)CC(C(=O)NC[C@@H]1[C@@H](O)[C@@H](O)[C@H](n2cnc3c(N)ncnc23)O1)C1Cc2ccccc2C1
OC(=O)C(CC(=O)NC[C@@H]1[C@@H](O)[C@@H](O)[C@H](n2cnc3c(N)ncnc23)O1)C1Cc2ccccc2C1
S(=O)(=O)(NC[C@@H]1[C@@H](O)[C@@H](O)[C@H](n2cnc3c(N)ncnc23)O1)CC1N(C(O)=O)CC2(CC1)CCCC2
S(=O)(=O)(N1CCOCC1)c1cc(C(=O)NC[C@@H]2[C@@H](O)[C@@H](O)[C@H](n3cnc4c(N)ncnc34)O2)c(N2CCOCC2)cc1
OC(=O)c1nn(c(C)c1)-c1c(C(=O)NC[C@@H]2[C@@H](O)[C@@H](O)[C@H](n3cnc4c(N)ncnc34)O2)cccc1
OC(=O)c1c(-n2c(C)cc(C(=O)NC[C@@H]3[C@@H](O)[C@@H](O)[C@H](n4cnc5c(N)ncnc45)O3)n2)cccc1
S(=O)(=O)(C(F)(F)F)N1CC(C(=O)NC[C@@H]2[C@@H](O)[C@@H](O)[C@H](n3cnc4c(N)ncnc34)O2)CC1
S(=O)(=O)(NC[C@@H]1[C@@H](O)[C@@H](O)[C@H](n2cnc3c(N)ncnc23)O1)c1n(C)nc([N+](=O)[O-])c1C
S(=O)(=O)(NC[C@@H]1[C@@H](O)[C@@H](O)[C@H](n2cnc3c(N)ncnc23)O1)Cc1n(CC)ccn1
O[C@H]1[C@@H](O)[C@H](n2cnc3c(N)ncnc23)O[C@@H]1CNC(=O)COc1cn(C)nc1
O[C@H]1[C@@H](O)[C@H](n2cnc3c(N)ncnc23)O[C@@H]1CNC(=O)COc1ncn(C)c1
O[C@H]1[C@@H](O)[C@H](n2cnc3c(N)ncnc23)O[C@@H]1CNC(=O)COc1nn(C)cc1
O[C@H]1[C@@H](O)[C@H](n2cnc3c(N)ncnc23)O[C@@H]1CNC(=O)COc1n(C)cnc1
O[C@H]1[C@@H](O)[C@H](n2cnc3c(N)ncnc23)O[C@@H]1CNC(=O)COc1n(C)ncc1
O[C@H]1[C@@H](O)[C@H](n2cnc3c(N)ncnc23)O[C@@H]1CNC(=O)COc1n(C)ccn1
Fc1cnc(CC(=O)NC[C@@H]2[C@@H](O)[C@@H](O)[C@H](n3cnc4c(N)ncnc34)O2)nc1
S(=O)(=O)(N(CC(=O)NC[C@@H]1[C@@H](O)[C@@H](O)[C@H](n2cnc3c(N)ncnc23)O1)c1ccc(O)cc1)C
O[C@H]1[C@@H](O)[C@H](n2cnc3c(N)ncnc23)O[C@@H]1CNC(=O)c1ccc2n(CCN)cnc2c1
O[C@H]1[C@@H](O)[C@H](n2cnc3c(N)ncnc23)O[C@@H]1CNC(=O)CCC=1NCCCN=1
O[C@H]1[C@@H](O)[C@H](n2cnc3c(N)ncnc23)O[C@@H]1CNC(=O)CC(N)c1cnc(C)cc1
O[C@H]1[C@@H](O)[C@H](n2cnc3c(N)ncnc23)O[C@@H]1CNC(=O)CC(N)c1cc(C)ncc1
O[C@H]1[C@@H](O)[C@H](n2cnc3c(N)ncnc23)O[C@@H]1CNC(=O)CC(N)c1ncc(C)cc1
O[C@H]1[C@@H](O)[C@H](n2cnc3c(N)ncnc23)O[C@@H]1CNC(=O)CC(N)c1c(C)cncc1
O[C@H]1[C@@H](O)[C@H](n2cnc3c(N)ncnc23)O[C@@H]1CNC(=O)CC(N)c1c(C)ccnc1
O[C@H]1[C@@H](O)[C@H](n2cnc3c(N)ncnc23)O[C@@H]1CNC(=O)Cn1cnc2c(N(C)C)ncnc12
S(=O)(=O)(N1CCC(C(=O)NC[C@@H]2[C@@H](O)[C@@H](O)[C@H](n3cnc4c(N)ncnc34)O2)CC1)c1c(C)ccc(C=CC(O)=O)c1
S(=O)(=O)(N1CCC(C(O)=O)CC1)c1c(C)ccc(C=CC(=O)NC[C@@H]2[C@@H](O)[C@@H](O)[C@H](n3cnc4c(N)ncnc34)O2)c1
O[C@H]1[C@@H](O)[C@H](n2cnc3c(N)ncnc23)O[C@@H]1CNC(=O)C(=O)CC1C(C)(C)S(=O)(=O)CC1
O[C@H]1[C@@H](O)[C@H](n2cnc3c(N)ncnc23)O[C@@H]1CNC(=O)c1c(C(=O)NCCCOC)nn(C)c1
O[C@H]1[C@@H](O)[C@H](n2cnc3c(N)ncnc23)O[C@@H]1CNC(=O)c1c(C(=O)NCCCOC)n(C)nc1
O[C@H]1[C@@H](O)[C@H](n2cnc3c(N)ncnc23)O[C@@H]1CNC(=O)CN1C(=O)N=C2C=CC=CC2=C1N
S(=O)(CC(F)(F)C(=O)NC[C@@H]1[C@@H](O)[C@@H](O)[C@H](n2cnc3c(N)ncnc23)O1)C1COCC1
S(CC(O)=O)c1c(C(=O)NC[C@@H]2[C@@H](O)[C@@H](O)[C@H](n3cnc4c(N)ncnc34)O2)cc(OC)c(OC)c1
S(CC(=O)NC[C@@H]1[C@@H](O)[C@@H](O)[C@H](n2cnc3c(N)ncnc23)O1)c1c(C(O)=O)cc(OC)c(OC)c1
O[C@H]1[C@@H](O)[C@H](n2cnc3c(N)ncnc23)O[C@@H]1CNC(=O)C1(C)COC(=O)OC1
O[C@H]1[C@@H](O)[C@H](n2cnc3c(N)ncnc23)O[C@@H]1CNC(=O)c1cnc(N(C)CC#C)nc1
O[C@H]1[C@@H](O)[C@H](n2cnc3c(N)ncnc23)O[C@@H]1CNC(=O)c1nnc(N(C)CC#C)cc1
O[C@H]1[C@@H](O)[C@H](n2cnc3c(N)ncnc23)O[C@@H]1CNC(=O)c1ncc(N(C)CC#C)nc1
O[C@H]1[C@@H](O)[C@H](n2cnc3c(N)ncnc23)O[C@@H]1CNC(=O)c1ncnc(N(C)CC#C)c1
O[C@H]1[C@@H](O)[C@H](n2cnc3c(N)ncnc23)O[C@@H]1CNC(=O)c1nc(N(C)CC#C)cnc1
O[C@H]1[C@@H](O)[C@H](n2cnc3c(N)ncnc23)O[C@@H]1CNC(=O)c1nc(N(C)CC#C)ncc1
O[C@H]1[C@@H](O)[C@H](n2cnc3c(N)ncnc23)O[C@@H]1CNC(=O)c1c(N(C)CC#C)ncnc1
O[C@H]1[C@@H](O)[C@H](n2cnc3c(N)ncnc23)O[C@@H]1CNC(=O)c1c(N(C)CC#C)nccn1
OC(=O)N1C(C(=O)NC[C@@H]2[C@@H](O)[C@@H](O)[C@H](n3cnc4c(N)ncnc34)O2)CCc2cc(OC)ccc12
OC(=O)N1C(C(=O)NC[C@@H]2[C@@H](O)[C@@H](O)[C@H](n3cnc4c(N)ncnc34)O2)Cc2ccc(OCC)cc12
OC(=O)N1C(C(=O)NC[C@@H]2[C@@H](O)[C@@H](O)[C@H](n3cnc4c(N)ncnc34)O2)Cc2c(OCC)cccc12
O[C@H]1[C@@H](O)[C@H](n2cnc3c(N)ncnc23)O[C@@H]1CNC(=O)c1noc(C#N)c1
O[C@H]1[C@@H](O)[C@H](n2cnc3c(N)ncnc23)O[C@@H]1CNC(=O)c1onc(C#N)c1
OC(=O)N1C(C(=O)NC[C@@H]2[C@@H](O)[C@@H](O)[C@H](n3cnc4c(N)ncnc34)O2)CC(Oc2cc(C)ccc2)C1
OC(=O)N1C(C(=O)NC[C@@H]2[C@@H](O)[C@@H](O)[C@H](n3cnc4c(N)ncnc34)O2)CC(Oc2c(C)cccc2)C1
S(=O)(=O)(C)c1sc(C(=O)NC[C@@H]2[C@@H](O)[C@@H](O)[C@H](n3cnc4c(N)ncnc34)O2)cn1
OC(=O)n1nc(CCC(=O)NC[C@@H]2[C@@H](O)[C@@H](O)[C@H](n3cnc4c(N)ncnc34)O2)c2ccccc12
OC(=O)n1c(CCC(=O)NC[C@@H]2[C@@H](O)[C@@H](O)[C@H](n3cnc4c(N)ncnc34)O2)nc2ccccc12
S(=O)(=O)(NC[C@@H]1[C@@H](O)[C@@H](O)[C@H](n2cnc3c(N)ncnc23)O1)c1sc(S(=O)(=O)N(C)C)cc1
S(=O)(=O)(NC[C@@H]1[C@@H](O)[C@@H](O)[C@H](n2cnc3c(N)ncnc23)O1)C#CC1CC1
O[C@H]1[C@@H](O)[C@H](n2cnc3c(N)ncnc23)O[C@@H]1CNC(=O)c1nn2CC(C)CN(C(=O)C)c2n1
O[C@H]1[C@@H](O)[C@H](n2cnc3c(N)ncnc23)O[C@@H]1CNC(=O)CC(N)c1ccc(O)cc1
S(CCC(NC(=O)C)C(=O)NC[C@@H]1[C@@H](O)[C@@H](O)[C@H](n2cnc3c(N)ncnc23)O1)C(=O)C
O[C@H]1[C@@H](O)[C@H](n2cnc3c(N)ncnc23)O[C@@H]1CNC(=O)COCc1onc(C)n1
S(=O)(=O)(NC[C@@H]1[C@@H](O)[C@@H](O)[C@H](n2cnc3c(N)ncnc23)O1)c1ccc(N2S(=O)(=O)CC(C)C2=O)cc1
O[C@H]1[C@@H](O)[C@H](n2cnc3c(N)ncnc23)O[C@@H]1CNC(=O)Cn1c(C)nc(C)n1
O[C@H]1[C@@H](O)[C@H](n2cnc3c(N)ncnc23)O[C@@H]1CNC(=O)CN1C(=O)C2CCCCC2C1=O
OC(=O)N1CC(C)C(c2nn(C)c(C(=O)NC[C@@H]3[C@@H](O)[C@@H](O)[C@H](n4cnc5c(N)ncnc45)O3)c2)CC1
OC(=O)N1CC(C)C(c2n(C)ncc2C(=O)NC[C@@H]2[C@@H](O)[C@@H](O)[C@H](n3cnc4c(N)ncnc34)O2)CC1
O[C@H]1[C@@H](O)[C@H](n2cnc3c(N)ncnc23)O[C@@H]1CNC(=O)C1N(C(=O)C)C2CC1C=C2
O[C@H]1[C@@H](O)[C@H](n2cnc3c(N)ncnc23)O[C@@H]1CNC(=O)C(N)Cc1c(C)cc(O)cc1C
Fc1ccc2CN(C(O)=O)C(C(=O)NC[C@@H]3[C@@H](O)[C@@H](O)[C@H](n4cnc5c(N)ncnc45)O3)Cc2c1
Fc1ccc2CC(C(=O)NC[C@@H]3[C@@H](O)[C@@H](O)[C@H](n4cnc5c(N)ncnc45)O3)N(C(O)=O)Cc2c1
Fc1cccc2CN(C(O)=O)C(C(=O)NC[C@@H]3[C@@H](O)[C@@H](O)[C@H](n4cnc5c(N)ncnc45)O3)Cc12
S(=O)(=O)(CC(=O)N(C)C)c1ccc(C(=O)NC[C@@H]2[C@@H](O)[C@@H](O)[C@H](n3cnc4c(N)ncnc34)O2)cc1
S(CCOc1c(C(=O)NC[C@@H]2[C@@H](O)[C@@H](O)[C@H](n3cnc4c(N)ncnc34)O2)cccc1)CC(O)=O
O[C@H]1[C@@H](O)[C@H](n2cnc3c(N)ncnc23)O[C@@H]1CNC(=O)c1ncc(OCC(=O)N(C)C)cc1
OC(=O)c1cc(C(C)C(=O)NC[C@@H]2[C@@H](O)[C@@H](O)[C@H](n3cnc4c(N)ncnc34)O2)c(OC)cc1
FC(F)(F)C(=O)N1C(C(=O)NC[C@@H]2[C@@H](O)[C@@H](O)[C@H](n3cnc4c(N)ncnc34)O2)COC2C(F)(F)C12
O[C@H]1[C@@H](O)[C@H](n2cnc3c(N)ncnc23)O[C@@H]1CNC(=O)C1C(c2cnc(N)nc2)C1
O[C@H]1[C@@H](O)[C@H](n2cnc3c(N)ncnc23)O[C@@H]1CNC(=O)C(C)c1cnc(N)nc1
Fc1[nH]nc(C(=O)NC[C@@H]2[C@@H](O)[C@@H](O)[C@H](n3cnc4c(N)ncnc34)O2)c1
O[C@H]1[C@@H](O)[C@H](n2cnc3c(N)ncnc23)O[C@@H]1CNC(=O)C(=O)c1sc(N2CCOCC2)nc1
FC(F)(F)C1=Nc2n(C(C(=O)NC[C@@H]3[C@@H](O)[C@@H](O)[C@H](n4cnc5c(N)ncnc45)O3)=C1)nnn2
Fc1c(C(=O)NC[C@@H]2[C@@H](O)[C@@H](O)[C@H](n3cnc4c(N)ncnc34)O2)c[nH]n1
Fc1c(C(=O)NC[C@@H]2[C@@H](O)[C@@H](O)[C@H](n3cnc4c(N)ncnc34)O2)n[nH]c1
OC(=O)CN1C(=O)C(C(=O)NC[C@@H]2[C@@H](O)[C@@H](O)[C@H](n3cnc4c(N)ncnc34)O2)=CC(c2cc(C)cc(C)c2)=C1
OC(=O)CN1C(=O)C(C(=O)NC[C@@H]2[C@@H](O)[C@@H](O)[C@H](n3cnc4c(N)ncnc34)O2)=CC(c2c(C)cccc2C)=C1
OC(=O)CN1C(=O)C(C(=O)NC[C@@H]2[C@@H](O)[C@@H](O)[C@H](n3cnc4c(N)ncnc34)O2)=CC(c2cc(C)c(C)cc2)=C1
OC(=O)CN1C(=O)C(C(=O)NC[C@@H]2[C@@H](O)[C@@H](O)[C@H](n3cnc4c(N)ncnc34)O2)=CC(c2c(C)cc(C)cc2)=C1
OC(=O)CN1C(=O)C(C(=O)NC[C@@H]2[C@@H](O)[C@@H](O)[C@H](n3cnc4c(N)ncnc34)O2)=CC(c2c(C)ccc(C)c2)=C1
OC(=O)CN1C(=O)C(C(=O)NC[C@@H]2[C@@H](O)[C@@H](O)[C@H](n3cnc4c(N)ncnc34)O2)=CC(c2c(C)c(C)ccc2)=C1
OC(=O)C1=C(C(=O)NC[C@@H]2[C@@H](O)[C@@H](O)[C@H](n3cnc4c(N)ncnc34)O2)CC(C)=C(C)C1
O[C@H]1[C@@H](O)[C@H](n2cnc3c(N)ncnc23)O[C@@H]1CNC(=O)C1(N)C(c2ccc(OC)cc2)C1
O[C@H]1[C@@H](O)[C@H](n2cnc3c(N)ncnc23)O[C@@H]1CNC(=O)CN1C(C)=Cn2c1nc1N(C)C(=O)N(C)C(=O)c21
O[C@H]1[C@@H](O)[C@H](n2cnc3c(N)ncnc23)O[C@@H]1CNC(=O)C1C(N(CC)C(=O)CO1)c1cn(C)nc1
O[C@H]1[C@@H](O)[C@H](n2cnc3c(N)ncnc23)O[C@@H]1CNC(=O)C1C(N(CC)C(=O)CO1)c1n(C)ncc1
O[C@H]1[C@@H](O)[C@H](n2cnc3c(N)ncnc23)O[C@@H]1CNC(=O)C1C(N(CC)C(=O)CO1)c1n(C)ccn1
O[C@H]1[C@@H](O)[C@H](n2cnc3c(N)ncnc23)O[C@@H]1CNC(=O)C1(N)C(c2cc(OC)ccc2)C1
O[C@H]1[C@@H](O)[C@H](n2cnc3c(N)ncnc23)O[C@@H]1CNC(=O)C1(N)C(c2c(OC)cccc2)C1
O[C@H]1[C@@H](O)[C@H](n2cnc3c(N)ncnc23)O[C@@H]1CNC(=O)C(N)C(C)n1c(C2CC2)ncc1
O[C@H]1[C@@H](O)[C@H](n2cnc3c(N)ncnc23)O[C@@H]1CNC(=O)C(N)(C)Cn1c(C2CC2)ncc1
O[C@H]1[C@@H](O)[C@H](n2cnc3c(N)ncnc23)O[C@@H]1CNC(=O)C1N(C(=O)C)CC=CC1
O[C@H]1[C@@H](O)[C@H](n2cnc3c(N)ncnc23)O[C@@H]1CNC(=O)C1N(C(=O)C)CCC=C1
O[C@H]1[C@@H](O)[C@H](n2cnc3c(N)ncnc23)O[C@@H]1CNC(=O)C1N(C(=O)C=C)CCC1
O[C@H]1[C@@H](O)[C@H](n2cnc3c(N)ncnc23)O[C@@H]1CNC(=O)C1N(C(=O)C)CC(=C)C1
O[C@H]1[C@@H](O)[C@H](n2cnc3c(N)ncnc23)O[C@@H]1CNC(=O)C1N(C(=O)C)CC1=CC
O[C@H]1[C@@H](O)[C@H](n2cnc3c(N)ncnc23)O[C@@H]1CNC(=O)C1(C)N(C(=O)C)CC=C1
O[C@H]1[C@@H](O)[C@H](n2cnc3c(N)ncnc23)O[C@@H]1CNC(=O)c1ncn(C2COC2)c1
O[C@H]1[C@@H](O)[C@H](n2cnc3c(N)ncnc23)O[C@@H]1CNC(=O)c1cn(C2COC2)nc1
S(=O)(=O)(NC[C@@H]1[C@@H](O)[C@@H](O)[C@H](n2cnc3c(N)ncnc23)O1)CC1CC2(OCC1)CCS(=O)(=O)CC2
S(=O)(=O)(NC[C@@H]1[C@@H](O)[C@@H](O)[C@H](n2cnc3c(N)ncnc23)O1)CC1CC2(OCC1)CS(=O)(=O)CCC2
O[C@H]1[C@@H](O)[C@H](n2cnc3c(N)ncnc23)O[C@@H]1CNC(=O)C1CCc2nc(N)ncc2C1
O[C@H]1[C@@H](O)[C@H](n2cnc3c(N)ncnc23)O[C@@H]1CNC(=O)C(Cc1ccc(OC)cc1)c1[nH]nnn1
O[C@H]1[C@@H](O)[C@H](n2cnc3c(N)ncnc23)O[C@@H]1CNC(=O)C(Cc1c(OC)cccc1)c1[nH]nnn1
Fc1ccc2C(C(=O)NC[C@@H]3[C@@H](O)[C@@H](O)[C@H](n4cnc5c(N)ncnc45)O3)N(C(O)=O)CCc2c1
O[C@H]1[C@@H](O)[C@H](n2cnc3c(N)ncnc23)O[C@@H]1CNC(=O)C(NC(=O)C)COCC(C)C
O[C@H]1[C@@H](O)[C@H](n2cnc3c(N)ncnc23)O[C@@H]1CNC(=O)C(NC(=O)CCOC)C(C)C
O[C@H]1[C@@H](O)[C@H](n2cnc3c(N)ncnc23)O[C@@H]1CNC(=O)C1CC2C(NC(=O)C)C(C1)COC2
O[C@H]1[C@@H](O)[C@H](n2cnc3c(N)ncnc23)O[C@@H]1CNC(=O)C(C)C(C)C(=O)NCC1OCC1
Brc1c(C(=O)NC[C@@H]2[C@@H](O)[C@@H](O)[C@H](n3cnc4c(N)ncnc34)O2)n(C)nc1CN
S(=O)(=O)(CC(=O)NC[C@@H]1[C@@H](O)[C@@H](O)[C@H](n2cnc3c(N)ncnc23)O1)c1cc(C)cnc1
O[C@H]1[C@@H](O)[C@H](n2cnc3c(N)ncnc23)O[C@@H]1CNC(=O)C1C(=O)n2nc(C)cc2N=C1
O[C@H]1[C@@H](O)[C@H](n2cnc3c(N)ncnc23)O[C@@H]1CNC(=O)COc1nnc(C)cc1
O[C@H]1[C@@H](O)[C@H](n2cnc3c(N)ncnc23)O[C@@H]1CNC(=O)COc1ncc(C)nc1
O[C@H]1[C@@H](O)[C@H](n2cnc3c(N)ncnc23)O[C@@H]1CNC(=O)COc1nc(C)cnc1
O[C@H]1[C@@H](O)[C@H](n2cnc3c(N)ncnc23)O[C@@H]1CNC(=O)COc1c(C)ncnc1
O[C@H]1[C@@H](O)[C@H](n2cnc3c(N)ncnc23)O[C@@H]1CNC(=O)COc1c(C)nccn1
S(=O)(=O)(NC[C@@H]1[C@@H](O)[C@@H](O)[C@H](n2cnc3c(N)ncnc23)O1)CC(F)(C)COC
S(=O)(=O)(CC(=O)NC[C@@H]1[C@@H](O)[C@@H](O)[C@H](n2cnc3c(N)ncnc23)O1)Cc1noc(C)c1
S(=O)(=O)(CC(=O)NC[C@@H]1[C@@H](O)[C@@H](O)[C@H](n2cnc3c(N)ncnc23)O1)Cc1onc(C)c1
O[C@H]1[C@@H](O)[C@H](n2cnc3c(N)ncnc23)O[C@@H]1CNC(=O)COc1ccc(C(=O)N)cc1
O[C@H]1[C@@H](O)[C@H](n2cnc3c(N)ncnc23)O[C@@H]1CNC(=O)c1ccc(OCC(=O)N)cc1
O[C@H]1[C@@H](O)[C@H](n2cnc3c(N)ncnc23)O[C@@H]1CNC(=O)COc1cc(C(=O)N)ccc1
O[C@H]1[C@@H](O)[C@H](n2cnc3c(N)ncnc23)O[C@@H]1CNC(=O)c1cc(OCC(=O)N)ccc1
O[C@H]1[C@@H](O)[C@H](n2cnc3c(N)ncnc23)O[C@@H]1CNC(=O)COc1c(C(=O)N)cccc1
O[C@H]1[C@@H](O)[C@H](n2cnc3c(N)ncnc23)O[C@@H]1CNC(=O)c1c(OCC(=O)N)cccc1
O[C@H]1[C@@H](O)[C@H](n2cnc3c(N)ncnc23)O[C@@H]1CNC(=O)C1(N)CCc2cc(OC)ccc2C1
O[C@H]1[C@@H](O)[C@H](n2cnc3c(N)ncnc23)O[C@@H]1CNC(=O)CC1(c2nocc2)CN(C(=O)C)C1
FC(F)(F)C(=O)N1CC2C(C(=O)NC[C@@H]3[C@@H](O)[C@@H](O)[C@H](n4cnc5c(N)ncnc45)O3)CC(O2)C1
FC(F)(F)C1OC(C(=O)NC[C@@H]2[C@@H](O)[C@@H](O)[C@H](n3cnc4c(N)ncnc34)O2)CN(C(=O)C)C1
FC(F)(F)C(=O)N1CC(C)OC(C(=O)NC[C@@H]2[C@@H](O)[C@@H](O)[C@H](n3cnc4c(N)ncnc34)O2)C1
FC(F)(F)C1OCC(C(=O)NC[C@@H]2[C@@H](O)[C@@H](O)[C@H](n3cnc4c(N)ncnc34)O2)N(C(=O)C)C1
FC(F)(F)C(=O)N1C(C(=O)NC[C@@H]2[C@@H](O)[C@@H](O)[C@H](n3cnc4c(N)ncnc34)O2)COC(C)C1
FC(F)(F)C(=O)N1C(C(=O)NC[C@@H]2[C@@H](O)[C@@H](O)[C@H](n3cnc4c(N)ncnc34)O2)CC(OC)C1
FC(F)(F)C(=O)N1C(C)COCC1C(=O)NC[C@@H]1[C@@H](O)[C@@H](O)[C@H](n2cnc3c(N)ncnc23)O1
FC(F)(F)C(=O)N1C(C(=O)NC[C@@H]2[C@@H](O)[C@@H](O)[C@H](n3cnc4c(N)ncnc34)O2)C(C)OCC1
S(=O)(=O)(NC[C@@H]1[C@@H](O)[C@@H](O)[C@H](n2cnc3c(N)ncnc23)O1)c1c(CCC)ccc(C(O)=O)c1
O[C@H]1[C@@H](O)[C@H](n2cnc3c(N)ncnc23)O[C@@H]1CNC(=O)C(N)C(C)n1cnc2CCCCc12
O[C@H]1[C@@H](O)[C@H](n2cnc3c(N)ncnc23)O[C@@H]1CNC(=O)C(N)(C)Cn1cnc2CCCCc12
O[C@H]1[C@@H](O)[C@H](n2cnc3c(N)ncnc23)O[C@@H]1CNC(=O)CC(N)c1c(C)n(C)nc1C
O[C@H]1[C@@H](O)[C@H](n2cnc3c(N)ncnc23)O[C@@H]1CNC(=O)c1c(OC)cnc(N(C)C)n1
O[C@H]1[C@@H](O)[C@H](n2cnc3c(N)ncnc23)O[C@@H]1CNC(=O)C=1CCN(C(=O)C)CC=1
O[C@H]1[C@@H](O)[C@H](n2cnc3c(N)ncnc23)O[C@@H]1CNC(=O)C(C)=C1CN(C(=O)C)C1
O[C@H]1[C@@H](O)[C@H](n2cnc3c(N)ncnc23)O[C@@H]1CNC(=O)C=1CN(C(=O)C)CCC=1
O[C@H]1[C@@H](O)[C@H](n2cnc3c(N)ncnc23)O[C@@H]1CNC(=O)C1(CNC(=O)C(C)C)COCC1
O[C@H]1[C@@H](O)[C@H](n2cnc3c(N)ncnc23)O[C@@H]1CNC(=O)C(CNC(=O)C)C1CCOCC1
O[C@H]1[C@@H](O)[C@H](n2cnc3c(N)ncnc23)O[C@@H]1CNC(=O)C(CC(=O)NC)C1CCOCC1
O[C@H]1[C@@H](O)[C@H](n2cnc3c(N)ncnc23)O[C@@H]1CNC(=O)C(CC(=O)NCCOC)C1CC1
O[C@H]1[C@@H](O)[C@H](n2cnc3c(N)ncnc23)O[C@@H]1CNC(=O)C(CNC(=O)C)CC1COCC1
O[C@H]1[C@@H](O)[C@H](n2cnc3c(N)ncnc23)O[C@@H]1CNC(=O)C(CC(=O)NC)C1COCCC1
O[C@H]1[C@@H](O)[C@H](n2cnc3c(N)ncnc23)O[C@@H]1CNC(=O)C(CC(=O)NCC)C1COCC1
O[C@H]1[C@@H](O)[C@H](n2cnc3c(N)ncnc23)O[C@@H]1CNC(=O)C12COC(C1)C2
O[C@H]1[C@@H](O)[C@H](n2cnc3c(N)ncnc23)O[C@@H]1CNC(=O)C12OCC(C1)C2
O[C@H]1[C@@H](O)[C@H](n2cnc3c(N)ncnc23)O[C@@H]1CNC(=O)COC1CC1
O[C@H]1[C@@H](O)[C@H](n2cnc3c(N)ncnc23)O[C@@H]1CNC(=O)C1(OC)CC1
O[C@H]1[C@@H](O)[C@H](n2cnc3c(N)ncnc23)O[C@@H]1CNC(=O)CC1OCC1
O[C@H]1[C@@H](O)[C@H](n2cnc3c(N)ncnc23)O[C@@H]1CNC(=O)C1OCCC1
O[C@H]1[C@@H](O)[C@H](n2cnc3c(N)ncnc23)O[C@@H]1CNC(=O)C1(C)OCC1
O[C@H]1[C@@H](O)[C@H](n2cnc3c(N)ncnc23)O[C@@H]1CNC(=O)C(=O)c1noc(C)c1
O[C@H]1[C@@H](O)[C@H](n2cnc3c(N)ncnc23)O[C@@H]1CNC(=O)C(=O)c1onc(C)c1
O[C@H]1[C@@H](O)[C@H](n2cnc3c(N)ncnc23)O[C@@H]1CNC(=O)C(=O)c1c(C)onc1
O[C@H]1[C@@H](O)[C@H](n2cnc3c(N)ncnc23)O[C@@H]1CNC(=O)C1=CNC(=O)c2ccncc12
O[C@H]1[C@@H](O)[C@H](n2cnc3c(N)ncnc23)O[C@@H]1CNC(=O)C1=CNC(=O)c2cccnc12
O[C@H]1[C@@H](O)[C@H](n2cnc3c(N)ncnc23)O[C@@H]1CNC(=O)CN1C(=O)C=2C=Nc3n(ncc3)C=2C=C1
O[C@H]1[C@@H](O)[C@H](n2cnc3c(N)ncnc23)O[C@@H]1CNC(=O)COCCn1nccc1
FC(F)(F)COC1(C(=O)NC[C@@H]2[C@@H](O)[C@@H](O)[C@H](n3cnc4c(N)ncnc34)O2)CN(C(=O)C)C1
FC(F)(F)C(=O)N1CC2(OCC(C(=O)NC[C@@H]3[C@@H](O)[C@@H](O)[C@H](n4cnc5c(N)ncnc45)O3)C2)C1
FC(F)(F)C(=O)N1C2(C(C(=O)NC[C@@H]3[C@@H](O)[C@@H](O)[C@H](n4cnc5c(N)ncnc45)O3)CC1)COC2
FC(F)(F)C(=O)N1CC(OCCC(=O)NC[C@@H]2[C@@H](O)[C@@H](O)[C@H](n3cnc4c(N)ncnc34)O2)C1
FC(F)(F)C(=O)N1CC(OCC(=O)NC[C@@H]2[C@@H](O)[C@@H](O)[C@H](n3cnc4c(N)ncnc34)O2)(C)C1
FC(F)(F)C(=O)N1CC(OC)(CC(=O)NC[C@@H]2[C@@H](O)[C@@H](O)[C@H](n3cnc4c(N)ncnc34)O2)C1
FC(F)(F)C1(OCC(=O)NC[C@@H]2[C@@H](O)[C@@H](O)[C@H](n3cnc4c(N)ncnc34)O2)CN(C(=O)C)C1
FC(F)(F)C(=O)N1CC(OCC)(C(=O)NC[C@@H]2[C@@H](O)[C@@H](O)[C@H](n3cnc4c(N)ncnc34)O2)C1
FC(F)(F)C(=O)N1CC2(C(=O)NC[C@@H]3[C@@H](O)[C@@H](O)[C@H](n4cnc5c(N)ncnc45)O3)CCOC2C1
FC(F)(F)C(=O)N1CC2(C(=O)NC[C@@H]3[C@@H](O)[C@@H](O)[C@H](n4cnc5c(N)ncnc45)O3)OCCC2C1
FC(F)(F)C(=O)N1CCC2(C(=O)NC[C@@H]3[C@@H](O)[C@@H](O)[C@H](n4cnc5c(N)ncnc45)O3)COCC12
FC(F)(F)C(=O)N1CC(OCC(=O)NC[C@@H]2[C@@H](O)[C@@H](O)[C@H](n3cnc4c(N)ncnc34)O2)CC1
FC(F)(F)C(=O)N1CC(CC(=O)NC[C@@H]2[C@@H](O)[C@@H](O)[C@H](n3cnc4c(N)ncnc34)O2)OCC1
FC(F)(F)C(=O)N1C(CC(=O)NC[C@@H]2[C@@H](O)[C@@H](O)[C@H](n3cnc4c(N)ncnc34)O2)COCC1
FC(F)(F)C(=O)N1CC(C(=O)NC[C@@H]2[C@@H](O)[C@@H](O)[C@H](n3cnc4c(N)ncnc34)O2)OCCC1
FC(F)(F)C(=O)N1C(C(=O)NC[C@@H]2[C@@H](O)[C@@H](O)[C@H](n3cnc4c(N)ncnc34)O2)CCOCC1
FC(F)(F)C(=O)N1CC(C)(C(=O)NC[C@@H]2[C@@H](O)[C@@H](O)[C@H](n3cnc4c(N)ncnc34)O2)OCC1
FC(F)(F)C(=O)N1CC(OC)(C(=O)NC[C@@H]2[C@@H](O)[C@@H](O)[C@H](n3cnc4c(N)ncnc34)O2)CC1
FC(F)(F)C(=O)N(C)C1(C(=O)NC[C@@H]2[C@@H](O)[C@@H](O)[C@H](n3cnc4c(N)ncnc34)O2)COCC1
S(=O)(=O)(N=C1NC=C(C(=O)NC[C@@H]2[C@@H](O)[C@@H](O)[C@H](n3cnc4c(N)ncnc34)O2)C=C1)C(C)C
O[C@H]1[C@@H](O)[C@H](n2cnc3c(N)ncnc23)O[C@@H]1CNC(=O)c1nnn(C2CN(C(OCC=C)=O)C2)c1
O[C@H]1[C@@H](O)[C@H](n2cnc3c(N)ncnc23)O[C@@H]1CNC(=O)c1nn(C2CN(C(OCC=C)=O)C2)cn1
O[C@H]1[C@@H](O)[C@H](n2cnc3c(N)ncnc23)O[C@@H]1CNC(=O)c1nn(C2CN(C(OCC=C)=O)C2)nc1
O[C@H]1[C@@H](O)[C@H](n2cnc3c(N)ncnc23)O[C@@H]1CNC(=O)c1n(C2CN(C(OCC=C)=O)C2)nnc1
O[C@H]1[C@@H](O)[C@H](n2cnc3c(N)ncnc23)O[C@@H]1CNC(=O)CCC1=C(C)C(=O)OC1=O
O[C@H]1[C@@H](O)[C@H](n2cnc3c(N)ncnc23)O[C@@H]1CNC(=O)c1c(-n2c(C)nnn2)cc(N)cc1
O[C@H]1[C@@H](O)[C@H](n2cnc3c(N)ncnc23)O[C@@H]1CNC(=O)c1c(N)n(-c2nnc(C)cc2)nc1
S(=O)(=O)(NC[C@@H]1[C@@H](O)[C@@H](O)[C@H](n2cnc3c(N)ncnc23)O1)CC1(c2ccccc2)CCN(C(O)=O)CC1
S(=O)(=O)(NC[C@@H]1[C@@H](O)[C@@H](O)[C@H](n2cnc3c(N)ncnc23)O1)Cc1cc(CN(C)C)ccc1
O[C@H]1[C@@H](O)[C@H](n2cnc3c(N)ncnc23)O[C@@H]1CNC(=O)CC1CCN(C(=O)N)CC1
O[C@H]1[C@@H](O)[C@H](n2cnc3c(N)ncnc23)O[C@@H]1CNC(=O)CC1OC2CN(C(OCC=C)=O)CC2OC1
O[C@H]1[C@@H](O)[C@H](n2cnc3c(N)ncnc23)O[C@@H]1CNC(=O)CC1OC2COCC2N(C(OCC=C)=O)C1
O[C@H]1[C@@H](O)[C@H](n2cnc3c(N)ncnc23)O[C@@H]1CNC(=O)C1N(C(OCC=C)=O)C2CCOCC2OC1
O[C@H]1[C@@H](O)[C@H](n2cnc3c(N)ncnc23)O[C@@H]1CNC(=O)C=1C(=O)N(C)C=NC=1C1CCOCC1
O[C@H]1[C@@H](O)[C@H](n2cnc3c(N)ncnc23)O[C@@H]1CNC(=O)C=1C(=O)N(CCOC)C=NC=1C1CC1
O[C@H]1[C@@H](O)[C@H](n2cnc3c(N)ncnc23)O[C@@H]1CNC(=O)C=1C(=O)N(CCOC)C=NC=1CC
OC(=O)N(C)CCc1nc(-c2ccc(C(=O)NC[C@@H]3[C@@H](O)[C@@H](O)[C@H](n4cnc5c(N)ncnc45)O3)cc2)on1
O[C@H]1[C@@H](O)[C@H](n2cnc3c(N)ncnc23)O[C@@H]1CNC(=O)c1c(N)[nH]c(CC)n1
O[C@H]1[C@@H](O)[C@H](n2cnc3c(N)ncnc23)O[C@@H]1CNC(=O)c1c(CC)[nH]c(N)n1
O[C@H]1[C@@H](O)[C@H](n2cnc3c(N)ncnc23)O[C@@H]1CNC(=O)c1c(C(C)COC)[nH]nn1
OC(=O)N1C(C(=O)NC[C@@H]2[C@@H](O)[C@@H](O)[C@H](n3cnc4c(N)ncnc34)O2)CC(Oc2c(OC)cc(C)cc2)C1
O[C@H]1[C@@H](O)[C@H](n2cnc3c(N)ncnc23)O[C@@H]1CNC(=O)c1cc(C[NH+]=[N-])ccc1
O[C@H]1[C@@H](O)[C@H](n2cnc3c(N)ncnc23)O[C@@H]1CNC(=O)C#CC1OCCC1
O[C@H]1[C@@H](O)[C@H](n2cnc3c(N)ncnc23)O[C@@H]1CNC(=O)C1OC2(CN(C(OCC=C)=O)CC2)COC1
O[C@H]1[C@@H](O)[C@H](n2cnc3c(N)ncnc23)O[C@@H]1CNC(=O)c1nnn(CC2N(C(=O)C)CCC2)c1
O[C@H]1[C@@H](O)[C@H](n2cnc3c(N)ncnc23)O[C@@H]1CNC(=O)C1n2c(C)nnc2CC1
OC(=O)c1n(C)cc(C2(CC(=O)NC[C@@H]3[C@@H](O)[C@@H](O)[C@H](n4cnc5c(N)ncnc45)O3)CC2)c1
OC(=O)c1n(C)cc(C2(C(=O)NC[C@@H]3[C@@H](O)[C@@H](O)[C@H](n4cnc5c(N)ncnc45)O3)CCC2)c1
OC(=O)c1n(C)c(C2(CC(=O)NC[C@@H]3[C@@H](O)[C@@H](O)[C@H](n4cnc5c(N)ncnc45)O3)CC2)cc1
OC(=O)c1n(C)c(C2(C(=O)NC[C@@H]3[C@@H](O)[C@@H](O)[C@H](n4cnc5c(N)ncnc45)O3)CCC2)cc1
FC(F)(F)C(=O)N1CC(CC#CC(=O)NC[C@@H]2[C@@H](O)[C@@H](O)[C@H](n3cnc4c(N)ncnc34)O2)OCC1
S(=O)(=O)(NC[C@@H]1[C@@H](O)[C@@H](O)[C@H](n2cnc3c(N)ncnc23)O1)c1c(OC)ccc(N2S(=O)(=O)CC(C)C2=O)c1
O[C@H]1[C@@H](O)[C@H](n2cnc3c(N)ncnc23)O[C@@H]1CNC(=O)C=1C=Cn2ccnc2C=1
O[C@H]1[C@@H](O)[C@H](n2cnc3c(N)ncnc23)O[C@@H]1CNC(=O)C1=Cn2ccnc2C=C1
O[C@H]1[C@@H](O)[C@H](n2cnc3c(N)ncnc23)O[C@@H]1CNC(=O)C1=CC=Cn2ccnc12
O[C@H]1[C@@H](O)[C@H](n2cnc3c(N)ncnc23)O[C@@H]1CNC(=O)C=1n2ccnc2C=CC=1
O[C@H]1[C@@H](O)[C@H](n2cnc3c(N)ncnc23)O[C@@H]1CNC(=O)c1cnn2CC(OC)COc12
O[C@H]1[C@@H](O)[C@H](n2cnc3c(N)ncnc23)O[C@@H]1CNC(=O)c1nnn(CC(=O)N2CCCCC2)c1
O[C@H]1[C@@H](O)[C@H](n2cnc3c(N)ncnc23)O[C@@H]1CNC(=O)c1nnn(C2CCN(C(=O)C)CC2)c1
O[C@H]1[C@@H](O)[C@H](n2cnc3c(N)ncnc23)O[C@@H]1CNC(=O)c1nn(C2CCN(C(=O)C)CC2)nc1
O[C@H]1[C@@H](O)[C@H](n2cnc3c(N)ncnc23)O[C@@H]1CNC(=O)c1n(C2CCN(C(=O)C)CC2)nnc1
O[C@H]1[C@@H](O)[C@H](n2cnc3c(N)ncnc23)O[C@@H]1CNC(=O)c1n(C2CCN(C(=O)C)CC2)ncn1
O[C@H]1[C@@H](O)[C@H](n2cnc3c(N)ncnc23)O[C@@H]1CNC(=O)c1nnn(C2CN(C(=O)C)CCC2)c1
O[C@H]1[C@@H](O)[C@H](n2cnc3c(N)ncnc23)O[C@@H]1CNC(=O)c1n(C2CN(C(=O)C)CCC2)nnc1
O[C@H]1[C@@H](O)[C@H](n2cnc3c(N)ncnc23)O[C@@H]1CNC(=O)c1c(-c2sccn2)[nH]nn1
O[C@H]1[C@@H](O)[C@H](n2cnc3c(N)ncnc23)O[C@@H]1CNC(=O)C1(C)C(=O)Nc2ncccc2O1
FC(F)(F)C(=O)N1CC(c2onc(C(=O)NC[C@@H]3[C@@H](O)[C@@H](O)[C@H](n4cnc5c(N)ncnc45)O3)n2)C1
O[C@H]1[C@@H](O)[C@H](n2cnc3c(N)ncnc23)O[C@@H]1CNC(=O)CCCN1CCN(c2ccccc2)CC1
O[C@H]1[C@@H](O)[C@H](n2cnc3c(N)ncnc23)O[C@@H]1CNC(=O)C1CCCC2NC(COC)=NC12
OC(=O)CC(CC(=O)NC[C@@H]1[C@@H](O)[C@@H](O)[C@H](n2cnc3c(N)ncnc23)O1)c1ccc(C#N)cc1
OC(=O)CC(CC(=O)NC[C@@H]1[C@@H](O)[C@@H](O)[C@H](n2cnc3c(N)ncnc23)O1)c1cc(C#N)ccc1
OC(=O)CC(CC(=O)NC[C@@H]1[C@@H](O)[C@@H](O)[C@H](n2cnc3c(N)ncnc23)O1)c1c(C#N)cccc1
S(=O)(=O)([O-])Nc1ccc(C(=O)NC[C@@H]2[C@@H](O)[C@@H](O)[C@H](n3cnc4c(N)ncnc34)O2)cc1
O[C@H]1[C@@H](O)[C@H](n2cnc3c(N)ncnc23)O[C@@H]1CNC(=O)CCOCCOCCOCCOCCOCCOCCOCCOCCOCCOC
OC(=O)N1C(c2oc(C)c(C(=O)NC[C@@H]3[C@@H](O)[C@@H](O)[C@H](n4cnc5c(N)ncnc45)O3)n2)CCC1
O[C@H]1[C@@H](O)[C@H](n2cnc3c(N)ncnc23)O[C@@H]1CNC(=O)C=C
OC(=O)C1N(C(OCc2ccccc2)=O)C(C(=O)NC[C@@H]2[C@@H](O)[C@@H](O)[C@H](n3cnc4c(N)ncnc34)O2)CC1
S(=O)(=O)(N1CCC(C(=O)N2CCCC2)CC1)c1ncn(CC(=O)NC[C@@H]2[C@@H](O)[C@@H](O)[C@H](n3cnc4c(N)ncnc34)O2)c1
O[C@H]1[C@@H](O)[C@H](n2cnc3c(N)ncnc23)O[C@@H]1CNC(=O)C(N)C(C)CC(C)(C)C#N
O[C@H]1[C@@H](O)[C@H](n2cnc3c(N)ncnc23)O[C@@H]1CNC(=O)CCCCC(=O)NC(C(C)C)C(=O)N
O[C@H]1[C@@H](O)[C@H](n2cnc3c(N)ncnc23)O[C@@H]1CNC(=O)c1cc(OC)c(OCC(=O)N)cc1
O[C@H]1[C@@H](O)[C@H](n2cnc3c(N)ncnc23)O[C@@H]1CNC(=O)CC1OC2(COC1)CCN(C(=O)C)CC2
O[C@H]1[C@@H](O)[C@H](n2cnc3c(N)ncnc23)O[C@@H]1CNC(=O)CCC(=O)N1CCC(OC2COC2)CC1
O[C@H]1[C@@H](O)[C@H](n2cnc3c(N)ncnc23)O[C@@H]1CNC(=O)c1cc(CN)n2CCOCc12
OC(=O)CC(C(=O)NC[C@@H]1[C@@H](O)[C@@H](O)[C@H](n2cnc3c(N)ncnc23)O1)c1cn(C(C)(C)C)nc1
OC(=O)C(CC(=O)NC[C@@H]1[C@@H](O)[C@@H](O)[C@H](n2cnc3c(N)ncnc23)O1)c1cn(C(C)(C)C)nc1
OC(=O)CC(CC(=O)NC[C@@H]1[C@@H](O)[C@@H](O)[C@H](n2cnc3c(N)ncnc23)O1)c1cn(C(C)C)nc1
OC(=O)CC(CC(=O)NC[C@@H]1[C@@H](O)[C@@H](O)[C@H](n2cnc3c(N)ncnc23)O1)c1n(C(C)C)ncc1
Clc1ccc(C(C(O)=O)C(=O)NC[C@@H]2[C@@H](O)[C@@H](O)[C@H](n3cnc4c(N)ncnc34)O2)cc1
O[C@H]1[C@@H](O)[C@H](n2cnc3c(N)ncnc23)O[C@@H]1CNC(=O)C1CC(N2CC(C)SC(C)C2)C1
O[C@H]1[C@@H](O)[C@H](n2cnc3c(N)ncnc23)O[C@@H]1CNC(=O)c1nn(-c2ncc[n+]([O-])c2)c2C3CC3Cc12
O[C@H]1[C@@H](O)[C@H](n2cnc3c(N)ncnc23)O[C@@H]1CNC(=O)C(NC(=O)C(N)CC(C)C)CC(C)C
O[C@H]1[C@@H](O)[C@H](n2cnc3c(N)ncnc23)O[C@@H]1CNC(=O)C(NC(=O)C(N)C(C)CC)CC(C)C
O[C@H]1[C@@H](O)[C@H](n2cnc3c(N)ncnc23)O[C@@H]1CNC(=O)C(NC(=O)C(N)CC(C)C)C(C)CC
O[C@H]1[C@@H](O)[C@H](n2cnc3c(N)ncnc23)O[C@@H]1CNC(=O)C(NC(=O)C(N)C(C)CC)C(C)CC
Clc1c(C)c(C(O)=O)cc(S(=O)(=O)NC[C@@H]2[C@@H](O)[C@@H](O)[C@H](n3cnc4c(N)ncnc34)O2)c1
Clc1cc(S(=O)(=O)NC[C@@H]2[C@@H](O)[C@@H](O)[C@H](n3cnc4c(N)ncnc34)O2)c(C)c(C(O)=O)c1
Clc1c(C)cc(S(=O)(=O)NC[C@@H]2[C@@H](O)[C@@H](O)[C@H](n3cnc4c(N)ncnc34)O2)cc1C(O)=O
Clc1c(C)c(S(=O)(=O)NC[C@@H]2[C@@H](O)[C@@H](O)[C@H](n3cnc4c(N)ncnc34)O2)cc(C(O)=O)c1
Clc1c(S(=O)(=O)NC[C@@H]2[C@@H](O)[C@@H](O)[C@H](n3cnc4c(N)ncnc34)O2)cc(C(O)=O)cc1C
OC(=O)C12N(C(OCc3ccccc3)=O)CC(C(=O)NC[C@@H]3[C@@H](O)[C@@H](O)[C@H](n4cnc5c(N)ncnc45)O3)(C1)C2
OC(=O)C12CN(C(OCc3ccccc3)=O)C(C(=O)NC[C@@H]3[C@@H](O)[C@@H](O)[C@H](n4cnc5c(N)ncnc45)O3)(C1)C2
O[C@H]1[C@@H](O)[C@H](n2cnc3c(N)ncnc23)O[C@@H]1CNC(=O)CCC=1C(=O)N(C)C(=O)N(C)C=1
O[C@H]1[C@@H](O)[C@H](n2cnc3c(N)ncnc23)O[C@@H]1CNC(=O)CN1C(C)=CC(=O)C(O)=C1
O[C@H]1[C@@H](O)[C@H](n2cnc3c(N)ncnc23)O[C@@H]1CNC(=O)C1CCc2nonc2C1
O[C@H]1[C@@H](O)[C@H](n2cnc3c(N)ncnc23)O[C@@H]1CNC(=O)C1N(C(=O)C)Cc2[nH]ncc12
OC(=O)c1n(Cc2ccccc2)cnc1C(=O)NC[C@@H]1[C@@H](O)[C@@H](O)[C@H](n2cnc3c(N)ncnc23)O1
OC(=O)c1c(C(=O)NC[C@@H]2[C@@H](O)[C@@H](O)[C@H](n3cnc4c(N)ncnc34)O2)n(Cc2ccccc2)cn1
Clc1cn(CS(=O)(=O)CC(=O)NC[C@@H]2[C@@H](O)[C@@H](O)[C@H](n3cnc4c(N)ncnc34)O2)nc1
O[C@H]1[C@@H](O)[C@H](n2cnc3c(N)ncnc23)O[C@@H]1CNC(=O)Cc1nc(NC(=O)C)oc1
O[C@H]1[C@@H](O)[C@H](n2cnc3c(N)ncnc23)O[C@@H]1CNC(=O)c1c(N)nc(N2CCOCC2)s1
S(=O)(=O)(NC[C@@H]1[C@@H](O)[C@@H](O)[C@H](n2cnc3c(N)ncnc23)O1)c1c(C(O)=O)nc(-c2ccc(C)cc2)o1
O[C@H]1[C@@H](O)[C@H](n2cnc3c(N)ncnc23)O[C@@H]1CNC(=O)CCOCCOCCOCCOCCOCCOCCOCCOCCOCCOCC#C
O[C@H]1[C@@H](O)[C@H](n2cnc3c(N)ncnc23)O[C@@H]1CNC(=O)c1nn2CCN(C(C)C)S(=O)(=O)c2c1
O[C@H]1[C@@H](O)[C@H](n2cnc3c(N)ncnc23)O[C@@H]1CNC(=O)c1cnn2CCN(C(C)C)S(=O)(=O)c12
O[C@H]1[C@@H](O)[C@H](n2cnc3c(N)ncnc23)O[C@@H]1CNC(=O)c1n2N=C(N3CCCC3)C=Cc2nn1
FC1(F)CCC(N)(C(=O)NC[C@@H]2[C@@H](O)[C@@H](O)[C@H](n3cnc4c(N)ncnc34)O2)CC1
FC1(F)CC2(C1)CC(N)(C(=O)NC[C@@H]1[C@@H](O)[C@@H](O)[C@H](n3cnc4c(N)ncnc34)O1)C2
FC1(F)C(C(=O)NC[C@@H]2[C@@H](O)[C@@H](O)[C@H](n3cnc4c(N)ncnc34)O2)(C2(N)CCC2)C1
FC(F)(CC1(N)CCC1)C(=O)NC[C@@H]1[C@@H](O)[C@@H](O)[C@H](n2cnc3c(N)ncnc23)O1
O[C@H]1[C@@H](O)[C@H](n2cnc3c(N)ncnc23)O[C@@H]1CNC(=O)C1C2OC3(CN(C(C)C)C(=O)C13)C=C2
S(=O)(=O)(NC[C@@H]1[C@@H](O)[C@@H](O)[C@H](n2cnc3c(N)ncnc23)O1)c1[nH]ccc1
O[C@H]1[C@@H](O)[C@H](n2cnc3c(N)ncnc23)O[C@@H]1CNC(=O)C1CCC(N2CCSCC2)CC1
O[C@H]1[C@@H](O)[C@H](n2cnc3c(N)ncnc23)O[C@@H]1CNC(=O)C1CCN(C2CCSCC2)CC1
O[C@H]1[C@@H](O)[C@H](n2cnc3c(N)ncnc23)O[C@@H]1CNC(=O)C1CN(C2CCSCC2)CCC1
OC(=O)C1N(c2cc(C(=O)NC[C@@H]3[C@@H](O)[C@@H](O)[C@H](n4cnc5c(N)ncnc45)O3)c3ncccc3c2)CC1
OC(=O)C1N(c2ccc(C(=O)NC[C@@H]3[C@@H](O)[C@@H](O)[C@H](n4cnc5c(N)ncnc45)O3)c3ncccc23)CC1
OC(=O)C1N(c2c(C(=O)NC[C@@H]3[C@@H](O)[C@@H](O)[C@H](n4cnc5c(N)ncnc45)O3)c3ncccc3cc2)CC1
O[C@H]1[C@@H](O)[C@H](n2cnc3c(N)ncnc23)O[C@@H]1CNC(=O)CC(N)(C1CC1)C1CC1
O[C@H]1[C@@H](O)[C@H](n2cnc3c(N)ncnc23)O[C@@H]1CNC(=O)CC1(N)CC2CCC2C1
O[C@H]1[C@@H](O)[C@H](n2cnc3c(N)ncnc23)O[C@@H]1CNC(=O)C1CCC2(C(N)C2)CC1
O[C@H]1[C@@H](O)[C@H](n2cnc3c(N)ncnc23)O[C@@H]1CNC(=O)C1(N)CC2CCC1CC2
O[C@H]1[C@@H](O)[C@H](n2cnc3c(N)ncnc23)O[C@@H]1CNC(=O)C1C2(C1)CCC(N)CC2
O[C@H]1[C@@H](O)[C@H](n2cnc3c(N)ncnc23)O[C@@H]1CNC(=O)C1C(C2(N)CCCC2)C1
O[C@H]1[C@@H](O)[C@H](n2cnc3c(N)ncnc23)O[C@@H]1CNC(=O)CC1CCC(N)CC1
O[C@H]1[C@@H](O)[C@H](n2cnc3c(N)ncnc23)O[C@@H]1CNC(=O)C(N)CC1CCCC1
O[C@H]1[C@@H](O)[C@H](n2cnc3c(N)ncnc23)O[C@@H]1CNC(=O)CC(N)C1CCCC1
O[C@H]1[C@@H](O)[C@H](n2cnc3c(N)ncnc23)O[C@@H]1CNC(=O)CC(N)(CC)CC
O[C@H]1[C@@H](O)[C@H](n2cnc3c(N)ncnc23)O[C@@H]1CNC(=O)C(N)C12CC(C3CC3)(C1)C2
O[C@H]1[C@@H](O)[C@H](n2cnc3c(N)ncnc23)O[C@@H]1CNC(=O)C1(N)CC2CCC(C1)C2
O[C@H]1[C@@H](O)[C@H](n2cnc3c(N)ncnc23)O[C@@H]1CNC(=O)C(C)(C)C1(N)CCC1
O[C@H]1[C@@H](O)[C@H](n2cnc3c(N)ncnc23)O[C@@H]1CNC(=O)CC1(N)CC(C)(C)C1
O[C@H]1[C@@H](O)[C@H](n2cnc3c(N)ncnc23)O[C@@H]1CNC(=O)CC(N)CCC1CC1
O[C@H]1[C@@H](O)[C@H](n2cnc3c(N)ncnc23)O[C@@H]1CNC(=O)C1(N)CC(C)(C)CC1
O[C@H]1[C@@H](O)[C@H](n2cnc3c(N)ncnc23)O[C@@H]1CNC(=O)CC1(N)C(C)(C)CC1
O[C@H]1[C@@H](O)[C@H](n2cnc3c(N)ncnc23)O[C@@H]1CNC(=O)C1(N)C(C)(C)CCC1
O[C@H]1[C@@H](O)[C@H](n2cnc3c(N)ncnc23)O[C@@H]1CNC(=O)C1C2(C31CCC3)CC(N)C2
O[C@H]1[C@@H](O)[C@H](n2cnc3c(N)ncnc23)O[C@@H]1CNC(=O)C(N)C1CC2(C1)CCC2
O[C@H]1[C@@H](O)[C@H](n2cnc3c(N)ncnc23)O[C@@H]1CNC(=O)C1(N)CC(C2CCC2)C1
O[C@H]1[C@@H](O)[C@H](n2cnc3c(N)ncnc23)O[C@@H]1CNC(=O)C(N)C1CCCCC1
O[C@H]1[C@@H](O)[C@H](n2cnc3c(N)ncnc23)O[C@@H]1CNC(=O)C1CCC(N)(C)CC1
O[C@H]1[C@@H](O)[C@H](n2cnc3c(N)ncnc23)O[C@@H]1CNC(=O)C1(C)CCC(N)CC1
O[C@H]1[C@@H](O)[C@H](n2cnc3c(N)ncnc23)O[C@@H]1CNC(=O)C1(N)CCC(C)CC1
O[C@H]1[C@@H](O)[C@H](n2cnc3c(N)ncnc23)O[C@@H]1CNC(=O)C(C)C1(N)CCCC1
O[C@H]1[C@@H](O)[C@H](n2cnc3c(N)ncnc23)O[C@@H]1CNC(=O)C(N)(C)C1CCCC1
O[C@H]1[C@@H](O)[C@H](n2cnc3c(N)ncnc23)O[C@@H]1CNC(=O)CC1C2(C(N)C1)CCC2
O[C@H]1[C@@H](O)[C@H](n2cnc3c(N)ncnc23)O[C@@H]1CNC(=O)C(N)CCC1CCC1
O[C@H]1[C@@H](O)[C@H](n2cnc3c(N)ncnc23)O[C@@H]1CNC(=O)CC(N)(C)CC1CC1
O[C@H]1[C@@H](O)[C@H](n2cnc3c(N)ncnc23)O[C@@H]1CNC(=O)C1C(N)CCC2(C1)CC2
O[C@H]1[C@@H](O)[C@H](n2cnc3c(N)ncnc23)O[C@@H]1CNC(=O)C(N)CC1(C)CCC1
O[C@H]1[C@@H](O)[C@H](n2cnc3c(N)ncnc23)O[C@@H]1CNC(=O)C(C)CC1(N)CCC1
O[C@H]1[C@@H](O)[C@H](n2cnc3c(N)ncnc23)O[C@@H]1CNC(=O)CC(N)(C)C1CCC1
O[C@H]1[C@@H](O)[C@H](n2cnc3c(N)ncnc23)O[C@@H]1CNC(=O)CC(N)C1(C)CCC1
O[C@H]1[C@@H](O)[C@H](n2cnc3c(N)ncnc23)O[C@@H]1CNC(=O)CC(C)C1(N)CCC1
O[C@H]1[C@@H](O)[C@H](n2cnc3c(N)ncnc23)O[C@@H]1CNC(=O)CC(N)(CC)C1CC1
O[C@H]1[C@@H](O)[C@H](n2cnc3c(N)ncnc23)O[C@@H]1CNC(=O)CC(N)C1(CC)CC1
O[C@H]1[C@@H](O)[C@H](n2cnc3c(N)ncnc23)O[C@@H]1CNC(=O)CC(N)(C)C1(C)CC1
O[C@H]1[C@@H](O)[C@H](n2cnc3c(N)ncnc23)O[C@@H]1CNC(=O)C(N)C12CC(CC)(C1)C2
O[C@H]1[C@@H](O)[C@H](n2cnc3c(N)ncnc23)O[C@@H]1CNC(=O)C(N)CCCC1CC1
O[C@H]1[C@@H](O)[C@H](n2cnc3c(N)ncnc23)O[C@@H]1CNC(=O)C(CC)C1(N)CCC1
O[C@H]1[C@@H](O)[C@H](n2cnc3c(N)ncnc23)O[C@@H]1CNC(=O)CC1(N)CC2CCC1C2
O[C@H]1[C@@H](O)[C@H](n2cnc3c(N)ncnc23)O[C@@H]1CNC(=O)CC1(N)CCC2CCC12
O[C@H]1[C@@H](O)[C@H](n2cnc3c(N)ncnc23)O[C@@H]1CNC(=O)CC1(N)CCCC2CC12
O[C@H]1[C@@H](O)[C@H](n2cnc3c(N)ncnc23)O[C@@H]1CNC(=O)C1C2(N)CCCC(C1)C2
O[C@H]1[C@@H](O)[C@H](n2cnc3c(N)ncnc23)O[C@@H]1CNC(=O)CC1(N)CC2CCCC12
O[C@H]1[C@@H](O)[C@H](n2cnc3c(N)ncnc23)O[C@@H]1CNC(=O)CCC1CC(N)CC1
O[C@H]1[C@@H](O)[C@H](n2cnc3c(N)ncnc23)O[C@@H]1CNC(=O)CC1CC(N)CCC1
O[C@H]1[C@@H](O)[C@H](n2cnc3c(N)ncnc23)O[C@@H]1CNC(=O)C1CCC(N)CCC1
O[C@H]1[C@@H](O)[C@H](n2cnc3c(N)ncnc23)O[C@@H]1CNC(=O)CC1C(N)CCCC1
O[C@H]1[C@@H](O)[C@H](n2cnc3c(N)ncnc23)O[C@@H]1CNC(=O)C1C(N)CCCCC1
O[C@H]1[C@@H](O)[C@H](n2cnc3c(N)ncnc23)O[C@@H]1CNC(=O)CC1(N)CC(C)CC1
O[C@H]1[C@@H](O)[C@H](n2cnc3c(N)ncnc23)O[C@@H]1CNC(=O)CC1(N)C(C)CCC1
O[C@H]1[C@@H](O)[C@H](n2cnc3c(N)ncnc23)O[C@@H]1CNC(=O)C1(C)CC(N)CCC1
O[C@H]1[C@@H](O)[C@H](n2cnc3c(N)ncnc23)O[C@@H]1CNC(=O)C1C(N)(C)CCCC1
O[C@H]1[C@@H](O)[C@H](n2cnc3c(N)ncnc23)O[C@@H]1CNC(=O)C1(N)CC(C)CCC1
O[C@H]1[C@@H](O)[C@H](n2cnc3c(N)ncnc23)O[C@@H]1CNC(=O)C1(C)C(N)CCCC1
O[C@H]1[C@@H](O)[C@H](n2cnc3c(N)ncnc23)O[C@@H]1CNC(=O)C1(N)C(C)CCCC1
O[C@H]1[C@@H](O)[C@H](n2cnc3c(N)ncnc23)O[C@@H]1CNC(=O)C1(CC)C(N)CCC1
O[C@H]1[C@@H](O)[C@H](n2cnc3c(N)ncnc23)O[C@@H]1CNC(=O)CCCCC(N)C
O[C@H]1[C@@H](O)[C@H](n2cnc3c(N)ncnc23)O[C@@H]1CNC(=O)CCCC(N)CC
O[C@H]1[C@@H](O)[C@H](n2cnc3c(N)ncnc23)O[C@@H]1CNC(=O)CCC(N)CCC
O[C@H]1[C@@H](O)[C@H](n2cnc3c(N)ncnc23)O[C@@H]1CNC(=O)CC(N)CCCC
O[C@H]1[C@@H](O)[C@H](n2cnc3c(N)ncnc23)O[C@@H]1CNC(=O)C(N)CCCCC
O[C@H]1[C@@H](O)[C@H](n2cnc3c(N)ncnc23)O[C@@H]1CNC(=O)CC(N)(C)CCC
O[C@H]1[C@@H](O)[C@H](n2cnc3c(N)ncnc23)O[C@@H]1CNC(=O)C(N)(C)CCCC
S(=O)(=O)(N1CCOCC1)c1c(C)n(CCC(=O)NC[C@@H]2[C@@H](O)[C@@H](O)[C@H](n3cnc4c(N)ncnc34)O2)nc1C
OC(=O)N1CCC(n2c(C(=O)NC[C@@H]3[C@@H](O)[C@@H](O)[C@H](n4cnc5c(N)ncnc45)O3)ccc2)CC1
O[C@H]1[C@@H](O)[C@H](n2cnc3c(N)ncnc23)O[C@@H]1CNC(=O)C1S(=O)(=O)N(CC2N(C(OCC=C)=O)CCC2)CC1
O[C@H]1[C@@H](O)[C@H](n2cnc3c(N)ncnc23)O[C@@H]1CNC(=O)C1n2cc(CNC(=O)C)nc2CCC1
O[C@H]1[C@@H](O)[C@H](n2cnc3c(N)ncnc23)O[C@@H]1CNC(=O)C(=O)Cc1oc(C(OC)=O)cc1
FC1(F)C(C(O)=O)C21CCC(C(=O)NC[C@@H]1[C@@H](O)[C@@H](O)[C@H](n3cnc4c(N)ncnc34)O1)CC2
O[C@H]1[C@@H](O)[C@H](n2cnc3c(N)ncnc23)O[C@@H]1CNC(=O)c1n[nH]c(-c2nnn(C)c2)c1
O[C@H]1[C@@H](O)[C@H](n2cnc3c(N)ncnc23)O[C@@H]1CNC(=O)c1n[nH]c(-c2n(C)nnc2)c1
O[C@H]1[C@@H](O)[C@H](n2cnc3c(N)ncnc23)O[C@@H]1CNC(=O)c1c(-c2nnn(C)c2)n[nH]c1
O[C@H]1[C@@H](O)[C@H](n2cnc3c(N)ncnc23)O[C@@H]1CNC(=O)c1c(-c2ncn(C)c2)[nH]nn1
O[C@H]1[C@@H](O)[C@H](n2cnc3c(N)ncnc23)O[C@@H]1CNC(=O)c1n(C)nc(-c2[nH]cnn2)c1
O[C@H]1[C@@H](O)[C@H](n2cnc3c(N)ncnc23)O[C@@H]1CNC(=O)c1c(-c2nn(C)cc2)[nH]nn1
O[C@H]1[C@@H](O)[C@H](n2cnc3c(N)ncnc23)O[C@@H]1CNC(=O)c1c(-c2n(C)nnc2)n[nH]c1
O[C@H]1[C@@H](O)[C@H](n2cnc3c(N)ncnc23)O[C@@H]1CNC(=O)c1c(-c2n(C)cnc2)[nH]nn1
O[C@H]1[C@@H](O)[C@H](n2cnc3c(N)ncnc23)O[C@@H]1CNC(=O)c1c(-c2n(C)ncc2)[nH]nn1
O[C@H]1[C@@H](O)[C@H](n2cnc3c(N)ncnc23)O[C@@H]1CNC(=O)c1c(n(C)nc1)-c1[nH]cnn1
O[C@H]1[C@@H](O)[C@H](n2cnc3c(N)ncnc23)O[C@@H]1CNC(=O)c1nnn(CC)c1
O[C@H]1[C@@H](O)[C@H](n2cnc3c(N)ncnc23)O[C@@H]1CNC(=O)c1nn(CC)nc1
O[C@H]1[C@@H](O)[C@H](n2cnc3c(N)ncnc23)O[C@@H]1CNC(=O)c1nn(CC)cn1
O[C@H]1[C@@H](O)[C@H](n2cnc3c(N)ncnc23)O[C@@H]1CNC(=O)c1n(CC)nnc1
O[C@H]1[C@@H](O)[C@H](n2cnc3c(N)ncnc23)O[C@@H]1CNC(=O)c1n(CC)cnn1
O[C@H]1[C@@H](O)[C@H](n2cnc3c(N)ncnc23)O[C@@H]1CNC(=O)c1n(CC)ncn1
S(=O)(=O)(NC[C@@H]1[C@@H](O)[C@@H](O)[C@H](n2cnc3c(N)ncnc23)O1)c1cc(S(=O)(=O)N2CCOCC2)c(C)cc1
O[C@H]1[C@@H](O)[C@H](n2cnc3c(N)ncnc23)O[C@@H]1CNC(=O)CCC(=O)N1CCC(C(OC)=O)CC1
Fc1c(F)cc2N(C(O)=O)C(C(=O)NC[C@@H]3[C@@H](O)[C@@H](O)[C@H](n4cnc5c(N)ncnc45)O3)Cc2c1F
Fc1c(F)cc2CC(C(=O)NC[C@@H]3[C@@H](O)[C@@H](O)[C@H](n4cnc5c(N)ncnc45)O3)N(C(O)=O)c2c1F
Fc1c(F)c2N(C(O)=O)C(C(=O)NC[C@@H]3[C@@H](O)[C@@H](O)[C@H](n4cnc5c(N)ncnc45)O3)Cc2c(F)c1
OC(=O)c1cc(NC(=O)C(C)=C)cc(C(=O)NC[C@@H]2[C@@H](O)[C@@H](O)[C@H](n3cnc4c(N)ncnc34)O2)c1
O[C@H]1[C@@H](O)[C@H](n2cnc3c(N)ncnc23)O[C@@H]1CNC(=O)C1OC(C)(C)CN(C(=O)C=C)C1
O[C@H]1[C@@H](O)[C@H](n2cnc3c(N)ncnc23)O[C@@H]1CNC(=O)C1OCC(C)(C)N(C(=O)C=C)C1
O[C@H]1[C@@H](O)[C@H](n2cnc3c(N)ncnc23)O[C@@H]1CNC(=O)C1C2OC3(CN(CCC)C(=O)C13)C=C2
S(=O)(=O)(NC[C@@H]1[C@@H](O)[C@@H](O)[C@H](n2cnc3c(N)ncnc23)O1)c1ccc2CCS(=O)(=O)c2c1
O[C@H]1[C@@H](O)[C@H](n2cnc3c(N)ncnc23)O[C@@H]1CNC(=O)C1CCN(C2=Nn3cnnc3C=C2)CC1
O[C@H]1[C@@H](O)[C@H](n2cnc3c(N)ncnc23)O[C@@H]1CNC(=O)C1CN(C2=Nn3cnnc3C=C2)CCC1
O[C@H]1[C@@H](O)[C@H](n2cnc3c(N)ncnc23)O[C@@H]1CNC(=O)C1CN(C2=NC(C)=Cn3nncc23)CC1
S(=O)(=O)(N(C)CC(=O)NC[C@@H]1[C@@H](O)[C@@H](O)[C@H](n2cnc3c(N)ncnc23)O1)c1ccc(C#N)cc1
S(=O)(=O)(N(C)CC(=O)NC[C@@H]1[C@@H](O)[C@@H](O)[C@H](n2cnc3c(N)ncnc23)O1)c1c(C#N)cccc1
OC(=O)CC(CC(C)(C)C)C(=O)NC[C@@H]1[C@@H](O)[C@@H](O)[C@H](n2cnc3c(N)ncnc23)O1
OC(=O)CC(CC(=O)NC[C@@H]1[C@@H](O)[C@@H](O)[C@H](n2cnc3c(N)ncnc23)O1)C(C)(C)C
OC(=O)C(CC(=O)NC[C@@H]1[C@@H](O)[C@@H](O)[C@H](n2cnc3c(N)ncnc23)O1)CC(C)(C)C
OC(=O)CC(C(CC)CC)C(=O)NC[C@@H]1[C@@H](O)[C@@H](O)[C@H](n2cnc3c(N)ncnc23)O1
OC(=O)C(CC(=O)NC[C@@H]1[C@@H](O)[C@@H](O)[C@H](n2cnc3c(N)ncnc23)O1)C(CC)CC
O[C@H]1[C@@H](O)[C@H](n2cnc3c(N)ncnc23)O[C@@H]1CNC(=O)CC1(CN)CCCC1
O[C@H]1[C@@H](O)[C@H](n2cnc3c(N)ncnc23)O[C@@H]1CNC(=O)C1(CCN)CCCC1
OC(=O)C1(C(=O)NC[C@@H]2[C@@H](O)[C@@H](O)[C@H](n3cnc4c(N)ncnc34)O2)CC(C)CC(C)C1
OC(=O)C(CC1CC(C)(C)C1)C(=O)NC[C@@H]1[C@@H](O)[C@@H](O)[C@H](n2cnc3c(N)ncnc23)O1
OC(=O)C1CC(C(C)(C)C(=O)NC[C@@H]2[C@@H](O)[C@@H](O)[C@H](n3cnc4c(N)ncnc34)O2)CC1
OC(=O)C1C(C)(C)C(C)(C(=O)NC[C@@H]2[C@@H](O)[C@@H](O)[C@H](n3cnc4c(N)ncnc34)O2)CC1
OC(=O)C(C)(C)C1CC(C(=O)NC[C@@H]2[C@@H](O)[C@@H](O)[C@H](n3cnc4c(N)ncnc34)O2)CC1
OC(=O)C1(C)C(C)(C)C(C(=O)NC[C@@H]2[C@@H](O)[C@@H](O)[C@H](n3cnc4c(N)ncnc34)O2)CC1
OC(=O)CCC(CC(C)C)C(=O)NC[C@@H]1[C@@H](O)[C@@H](O)[C@H](n2cnc3c(N)ncnc23)O1
OC(=O)CC(CC(C)C)CC(=O)NC[C@@H]1[C@@H](O)[C@@H](O)[C@H](n2cnc3c(N)ncnc23)O1
OC(=O)C(CCC(=O)NC[C@@H]1[C@@H](O)[C@@H](O)[C@H](n2cnc3c(N)ncnc23)O1)CC(C)C
OC(=O)C1CC2CC(C(=O)NC[C@@H]3[C@@H](O)[C@@H](O)[C@H](n4cnc5c(N)ncnc45)O3)CC(C1)C2
O[C@H]1[C@@H](O)[C@H](n2cnc3c(N)ncnc23)O[C@@H]1CNC(=O)C1(CN)CCCCC1
O[C@H]1[C@@H](O)[C@H](n2cnc3c(N)ncnc23)O[C@@H]1CNC(=O)C1(CN)CC2(C1)CCC2
OC(=O)CC(CC(C)C1CC1)C(=O)NC[C@@H]1[C@@H](O)[C@@H](O)[C@H](n2cnc3c(N)ncnc23)O1
OC(=O)C(CC(C)C1CC1)CC(=O)NC[C@@H]1[C@@H](O)[C@@H](O)[C@H](n2cnc3c(N)ncnc23)O1
FC(F)(F)C(=O)N1CC(Cn2nnc(C(=O)NC[C@@H]3[C@@H](O)[C@@H](O)[C@H](n4cnc5c(N)ncnc45)O3)c2)C1
OC(=O)CC(C)CC(C)(C)C(=O)NC[C@@H]1[C@@H](O)[C@@H](O)[C@H](n2cnc3c(N)ncnc23)O1
OC(=O)CCC(C)C(C)(C)C(=O)NC[C@@H]1[C@@H](O)[C@@H](O)[C@H](n2cnc3c(N)ncnc23)O1
OC(=O)CC(C(=O)NC[C@@H]1[C@@H](O)[C@@H](O)[C@H](n2cnc3c(N)ncnc23)O1)C(C)(C)CC
OC(=O)C(C)(C)CC(C)CC(=O)NC[C@@H]1[C@@H](O)[C@@H](O)[C@H](n2cnc3c(N)ncnc23)O1
OC(=O)C(C)(C)C(C)CCC(=O)NC[C@@H]1[C@@H](O)[C@@H](O)[C@H](n2cnc3c(N)ncnc23)O1
OC(=O)C(CC(=O)NC[C@@H]1[C@@H](O)[C@@H](O)[C@H](n2cnc3c(N)ncnc23)O1)C(C)(C)CC
OC(=O)C(CC)(CC(C)C)C(=O)NC[C@@H]1[C@@H](O)[C@@H](O)[C@H](n2cnc3c(N)ncnc23)O1
OC(=O)C(CCC)(C(C)C)C(=O)NC[C@@H]1[C@@H](O)[C@@H](O)[C@H](n2cnc3c(N)ncnc23)O1
OC(=O)C1C(C(=O)NC[C@@H]2[C@@H](O)[C@@H](O)[C@H](n3cnc4c(N)ncnc34)O2)CC2C3(CC3)C1CC2
OC(=O)C1C(C(=O)NC[C@@H]2[C@@H](O)[C@@H](O)[C@H](n3cnc4c(N)ncnc34)O2)C2C3(CC3)C(C1)CC2
OC(=O)CC(C(=O)NC[C@@H]1[C@@H](O)[C@@H](O)[C@H](n2cnc3c(N)ncnc23)O1)C1CC2CCC1C2
OC(=O)C(CC(=O)NC[C@@H]1[C@@H](O)[C@@H](O)[C@H](n2cnc3c(N)ncnc23)O1)C1CC2CCC1C2
OC(=O)C1(C(=O)NC[C@@H]2[C@@H](O)[C@@H](O)[C@H](n3cnc4c(N)ncnc34)O2)CC(C)C(C)CC1
OC(=O)CC(C(C)CCC)C(=O)NC[C@@H]1[C@@H](O)[C@@H](O)[C@H](n2cnc3c(N)ncnc23)O1
OC(=O)CC(CC(=O)NC[C@@H]1[C@@H](O)[C@@H](O)[C@H](n2cnc3c(N)ncnc23)O1)C(C)CC
OC(=O)C(CC(=O)NC[C@@H]1[C@@H](O)[C@@H](O)[C@H](n2cnc3c(N)ncnc23)O1)C(C)CCC
OC(=O)C(CC(C)CCC)C(=O)NC[C@@H]1[C@@H](O)[C@@H](O)[C@H](n2cnc3c(N)ncnc23)O1
OC(=O)C(CC)CC(CC)C(=O)NC[C@@H]1[C@@H](O)[C@@H](O)[C@H](n2cnc3c(N)ncnc23)O1
O[C@H]1[C@@H](O)[C@H](n2cnc3c(N)ncnc23)O[C@@H]1CNC(=O)CCCCCCN
O[C@H]1[C@@H](O)[C@H](n2cnc3c(N)ncnc23)O[C@@H]1CNC(=O)c1c(C)oc(N)n1
O[C@H]1[C@@H](O)[C@H](n2cnc3c(N)ncnc23)O[C@@H]1CNC(=O)c1c(N)oc(C)n1
O[C@H]1[C@@H](O)[C@H](n2cnc3c(N)ncnc23)O[C@@H]1CNC(=O)c1c(C)nc(N)o1
O[C@H]1[C@@H](O)[C@H](n2cnc3c(N)ncnc23)O[C@@H]1CNC(=O)c1c(C)c(N)on1
O[C@H]1[C@@H](O)[C@H](n2cnc3c(N)ncnc23)O[C@@H]1CNC(=O)c1c(N)c(C)no1
O[C@H]1[C@@H](O)[C@H](n2cnc3c(N)ncnc23)O[C@@H]1CNC(=O)c1c(C)onc1N
O[C@H]1[C@@H](O)[C@H](n2cnc3c(N)ncnc23)O[C@@H]1CNC(=O)c1c(N)onc1C
O[C@H]1[C@@H](O)[C@H](n2cnc3c(N)ncnc23)O[C@@H]1CNC(=O)CCc1onc(C(OCC)=O)n1
S(=O)(=O)(NC[C@@H]1[C@@H](O)[C@@H](O)[C@H](n2cnc3c(N)ncnc23)O1)c1n(C2CC2)c(C)nn1
O[C@H]1[C@@H](O)[C@H](n2cnc3c(N)ncnc23)O[C@@H]1CNC(=O)c1oc2CCNC(=O)c2c1
O[C@H]1[C@@H](O)[C@H](n2cnc3c(N)ncnc23)O[C@@H]1CNC(=O)c1coc2CCNC(=O)c12
O[C@H]1[C@@H](O)[C@H](n2cnc3c(N)ncnc23)O[C@@H]1CNC(=O)C1CCN(C#N)CC1
O[C@H]1[C@@H](O)[C@H](n2cnc3c(N)ncnc23)O[C@@H]1CNC(=O)c1n(C)nc(C(OC)=O)c1
O[C@H]1[C@@H](O)[C@H](n2cnc3c(N)ncnc23)O[C@@H]1CNC(=O)c1nn(C)c(C(OC)=O)c1
O[C@H]1[C@@H](O)[C@H](n2cnc3c(N)ncnc23)O[C@@H]1CNC(=O)c1c(C(OC)=O)nn(C)c1
O[C@H]1[C@@H](O)[C@H](n2cnc3c(N)ncnc23)O[C@@H]1CNC(=O)c1c(C(OC)=O)cn(C)n1
O[C@H]1[C@@H](O)[C@H](n2cnc3c(N)ncnc23)O[C@@H]1CNC(=O)c1n(C)ncc1C(OC)=O
O[C@H]1[C@@H](O)[C@H](n2cnc3c(N)ncnc23)O[C@@H]1CNC(=O)c1c(C(OC)=O)n(C)nc1
O[C@H]1[C@@H](O)[C@H](n2cnc3c(N)ncnc23)O[C@@H]1CNC(=O)c1n(C)cnc1C(OC)=O
S(=O)(=O)(NC[C@@H]1[C@@H](O)[C@@H](O)[C@H](n2cnc3c(N)ncnc23)O1)c1ccc2OCC(=O)Nc2c1
S(=O)(=O)(NC[C@@H]1[C@@H](O)[C@@H](O)[C@H](n2cnc3c(N)ncnc23)O1)c1ccc2NC(=O)COc2c1
S(=O)(=O)(NC[C@@H]1[C@@H](O)[C@@H](O)[C@H](n2cnc3c(N)ncnc23)O1)c1cccc2OCC(=O)Nc12
O[C@H]1[C@@H](O)[C@H](n2cnc3c(N)ncnc23)O[C@@H]1CNC(=O)c1ccc2S(=O)(=O)N=C([O-])c2c1
O[C@H]1[C@@H](O)[C@H](n2cnc3c(N)ncnc23)O[C@@H]1CNC(=O)c1ccc2C([O-])=NS(=O)(=O)c2c1
O[C@H]1[C@@H](O)[C@H](n2cnc3c(N)ncnc23)O[C@@H]1CNC(=O)C=1C(=O)OC(C)(C)OC=1
FC(F)(Cn1ncnc1)C(=O)NC[C@@H]1[C@@H](O)[C@@H](O)[C@H](n2cnc3c(N)ncnc23)O1
FC(F)(Cn1nncc1)C(=O)NC[C@@H]1[C@@H](O)[C@@H](O)[C@H](n2cnc3c(N)ncnc23)O1
O[C@H]1[C@@H](O)[C@H](n2cnc3c(N)ncnc23)O[C@@H]1CNC(=O)C1CN(NC(=O)c2ccccc2)C(=O)C1
OC(=O)C(C(C(=O)Oc1ccccc1)C(=O)NC[C@@H]1[C@@H](O)[C@@H](O)[C@H](n2cnc3c(N)ncnc23)O1)C(=O)Oc1ccccc1
S(=O)(=O)(N(CC)CC)c1ncn(CC(=O)NC[C@@H]2[C@@H](O)[C@@H](O)[C@H](n3cnc4c(N)ncnc34)O2)c1
S(=O)(=O)(N1CCC(C(=O)NC[C@@H]2[C@@H](O)[C@@H](O)[C@H](n3cnc4c(N)ncnc34)O2)CC1)c1cn(C)nc1
O[C@H]1[C@@H](O)[C@H](n2cnc3c(N)ncnc23)O[C@@H]1CNC(=O)COC1CCN(C(=O)C=C)CC1
O[C@H]1[C@@H](O)[C@H](n2cnc3c(N)ncnc23)O[C@@H]1CNC(=O)C1(OC)CCN(C(=O)C=C)CC1
S(=O)(=O)(N1CC(C(=O)NC[C@@H]2[C@@H](O)[C@@H](O)[C@H](n3cnc4c(N)ncnc34)O2)CCC1)c1cn(C)nc1
S(=O)(=O)(N1CC(C(=O)NC[C@@H]2[C@@H](O)[C@@H](O)[C@H](n3cnc4c(N)ncnc34)O2)CCC1)c1ncn(C)c1
S(=O)(=O)(N1CC(C(=O)NC[C@@H]2[C@@H](O)[C@@H](O)[C@H](n3cnc4c(N)ncnc34)O2)CC1)c1ncn(CC)c1
O[C@H]1[C@@H](O)[C@H](n2cnc3c(N)ncnc23)O[C@@H]1CNC(=O)C1(CC=C)OCCN(C(=O)C)C1
O[C@H]1[C@@H](O)[C@H](n2cnc3c(N)ncnc23)O[C@@H]1CNC(=O)Cc1nc2n(N=C(C#N)C=C2)c1
O[C@H]1[C@@H](O)[C@H](n2cnc3c(N)ncnc23)O[C@@H]1CNC(=O)Cc1nn2C(=O)C(C)=C(C)Nc2n1
OC(=O)N(CCc1n(C)cnn1)c1ccc(C(=O)NC[C@@H]2[C@@H](O)[C@@H](O)[C@H](n3cnc4c(N)ncnc34)O2)cc1
S=C1N(C2CC2)C(C(=O)NC[C@@H]2[C@@H](O)[C@@H](O)[C@H](n3cnc4c(N)ncnc34)O2)=CN1
O[C@H]1[C@@H](O)[C@H](n2cnc3c(N)ncnc23)O[C@@H]1CNC(=O)C1OCC(C)(C)OC1
O[C@H]1[C@@H](O)[C@H](n2cnc3c(N)ncnc23)O[C@@H]1CNC(=O)C1OC(C)(C)COC1
O[C@H]1[C@@H](O)[C@H](n2cnc3c(N)ncnc23)O[C@@H]1CNC(=O)C1C(C)(C)OCCO1
O[C@H]1[C@@H](O)[C@H](n2cnc3c(N)ncnc23)O[C@@H]1CNC(=O)C1OC2COCC2CC1
O[C@H]1[C@@H](O)[C@H](n2cnc3c(N)ncnc23)O[C@@H]1CNC(=O)CC1OCC(C)OC1
O[C@H]1[C@@H](O)[C@H](n2cnc3c(N)ncnc23)O[C@@H]1CNC(=O)CC1OC(C)COC1
O[C@H]1[C@@H](O)[C@H](n2cnc3c(N)ncnc23)O[C@@H]1CNC(=O)COC1C(C)OCC1
O[C@H]1[C@@H](O)[C@H](n2cnc3c(N)ncnc23)O[C@@H]1CNC(=O)C1OC(COC)CC1
O[C@H]1[C@@H](O)[C@H](n2cnc3c(N)ncnc23)O[C@@H]1CNC(=O)C(OC)C1OCCC1
O[C@H]1[C@@H](O)[C@H](n2cnc3c(N)ncnc23)O[C@@H]1CNC(=O)C(C)Cn1ncnc1
O[C@H]1[C@@H](O)[C@H](n2cnc3c(N)ncnc23)O[C@@H]1CNC(=O)C(N)CCCCCC#C
O[C@H]1[C@@H](O)[C@H](n2cnc3c(N)ncnc23)O[C@@H]1CNC(=O)C(NC(OCC=C)=O)CC#N
OC(=O)N(C)C(Cc1ccc(C)cc1)C(=O)NC[C@@H]1[C@@H](O)[C@@H](O)[C@H](n2cnc3c(N)ncnc23)O1
FC(F)(F)C(=O)N1CC(OC)C(OC)(C(=O)NC[C@@H]2[C@@H](O)[C@@H](O)[C@H](n3cnc4c(N)ncnc34)O2)CC1
O[C@H]1[C@@H](O)[C@H](n2cnc3c(N)ncnc23)O[C@@H]1CNC(=O)C(=O)Cc1nn2C=CC=Nc2c1
S(=O)(=O)(N(CC(=O)NC[C@@H]1[C@@H](O)[C@@H](O)[C@H](n2cnc3c(N)ncnc23)O1)c1ccc2OCOc2c1)C
O[C@H]1[C@@H](O)[C@H](n2cnc3c(N)ncnc23)O[C@@H]1CNC(=O)CCn1cnc2N(C)C(=O)N(C)C(=O)c12
O[C@H]1[C@@H](O)[C@H](n2cnc3c(N)ncnc23)O[C@@H]1CNC(=O)CCN1C(=O)N(C)c2ncn(C)c2C1=O
O[C@H]1[C@@H](O)[C@H](n2cnc3c(N)ncnc23)O[C@@H]1CNC(=O)c1nnn(CC2OCCN(C(OCC=C)=O)C2)c1
S(=O)(=O)(N(C)CC(=O)NC[C@@H]1[C@@H](O)[C@@H](O)[C@H](n2cnc3c(N)ncnc23)O1)c1cn(C)c(C(OCC)=O)c1
O[C@H]1[C@@H](O)[C@H](n2cnc3c(N)ncnc23)O[C@@H]1CNC(=O)c1[n+](C)ccn1C
O[C@H]1[C@@H](O)[C@H](n2cnc3c(N)ncnc23)O[C@@H]1CNC(=O)CNC(=O)COc1ccccc1
S(=O)(=O)([O-])CC(=O)N(CC(=O)NC[C@@H]1[C@@H](O)[C@@H](O)[C@H](n2cnc3c(N)ncnc23)O1)c1c(C)cccc1C
O[C@H]1[C@@H](O)[C@H](n2cnc3c(N)ncnc23)O[C@@H]1CNC(=O)C1C(C(C)C)CN(C(C)C)C1
O[C@H]1[C@@H](O)[C@H](n2cnc3c(N)ncnc23)O[C@@H]1CNC(=O)COCCOCCNC(=O)C(C)(C)C
O[C@H]1[C@@H](O)[C@H](n2cnc3c(N)ncnc23)O[C@@H]1CNC(=O)COCCOCCNC(=O)CC(C)C
S(=O)(=O)(NC[C@@H]1[C@@H](O)[C@@H](O)[C@H](n2cnc3c(N)ncnc23)O1)c1c(C)nc(NC=O)s1
O[C@H]1[C@@H](O)[C@H](n2cnc3c(N)ncnc23)O[C@@H]1CNC(=O)COC1CCOCC1
O[C@H]1[C@@H](O)[C@H](n2cnc3c(N)ncnc23)O[C@@H]1CNC(=O)C1(OC)CCOCC1
O[C@H]1[C@@H](O)[C@H](n2cnc3c(N)ncnc23)O[C@@H]1CNC(=O)C(C)N1C(=O)C2C(C1=O)C1CC2C=C1
O[C@H]1[C@@H](O)[C@H](n2cnc3c(N)ncnc23)O[C@@H]1CNC(=O)C1CC2(OCCOC2)C1
O[C@H]1[C@@H](O)[C@H](n2cnc3c(N)ncnc23)O[C@@H]1CNC(=O)C12CC(COC)(OC1)C2
O[C@H]1[C@@H](O)[C@H](n2cnc3c(N)ncnc23)O[C@@H]1CNC(=O)C12OCC(COC)(C1)C2
O[C@H]1[C@@H](O)[C@H](n2cnc3c(N)ncnc23)O[C@@H]1CNC(=O)C1COC2(COC2)CC1
O[C@H]1[C@@H](O)[C@H](n2cnc3c(N)ncnc23)O[C@@H]1CNC(=O)C1(C2OCCC2)COC1
O[C@H]1[C@@H](O)[C@H](n2cnc3c(N)ncnc23)O[C@@H]1CNC(=O)COC1(CC)COC1
O[C@H]1[C@@H](O)[C@H](n2cnc3c(N)ncnc23)O[C@@H]1CNC(=O)C1(OCCC)COC1
O[C@H]1[C@@H](O)[C@H](n2cnc3c(N)ncnc23)O[C@@H]1CNC(=O)C1C2(OCC1)COCC2
O[C@H]1[C@@H](O)[C@H](n2cnc3c(N)ncnc23)O[C@@H]1CNC(=O)C12COCCC1OCC2
O[C@H]1[C@@H](O)[C@H](n2cnc3c(N)ncnc23)O[C@@H]1CNC(=O)CCOC1COCC1
O[C@H]1[C@@H](O)[C@H](n2cnc3c(N)ncnc23)O[C@@H]1CNC(=O)COCC1OCCC1
O[C@H]1[C@@H](O)[C@H](n2cnc3c(N)ncnc23)O[C@@H]1CNC(=O)COC1COCCC1
O[C@H]1[C@@H](O)[C@H](n2cnc3c(N)ncnc23)O[C@@H]1CNC(=O)C1(OC)COCCC1
O[C@H]1[C@@H](O)[C@H](n2cnc3c(N)ncnc23)O[C@@H]1CNC(=O)C1(COC)OCCC1
O[C@H]1[C@@H](O)[C@H](n2cnc3c(N)ncnc23)O[C@@H]1CNC(=O)C1(OCC)COCC1
O[C@H]1[C@@H](O)[C@H](n2cnc3c(N)ncnc23)O[C@@H]1CNC(=O)C[N+](C)(C)CCOC(=O)C(C)=C
OC(=O)c1sc(c(C(=O)NC[C@@H]2[C@@H](O)[C@@H](O)[C@H](n3cnc4c(N)ncnc34)O2)n1)-c1ccncc1
OC(=O)c1sc(c(C(=O)NC[C@@H]2[C@@H](O)[C@@H](O)[C@H](n3cnc4c(N)ncnc34)O2)n1)-c1cnccc1
OC(=O)c1sc(c(C(=O)NC[C@@H]2[C@@H](O)[C@@H](O)[C@H](n3cnc4c(N)ncnc34)O2)n1)-c1ncccc1
O[C@H]1[C@@H](O)[C@H](n2cnc3c(N)ncnc23)O[C@@H]1CNC(=O)C=1C(=O)N(CCC#N)C=CC=1
O[C@H]1[C@@H](O)[C@H](n2cnc3c(N)ncnc23)O[C@@H]1CNC(=O)CN1C(=O)C(C#N)=CC=C1C
OC(=O)N(C1CCCC1)c1c(C(=O)NC[C@@H]2[C@@H](O)[C@@H](O)[C@H](n3cnc4c(N)ncnc34)O2)ccnn1
FC(F)C(CC(=O)NC[C@@H]1[C@@H](O)[C@@H](O)[C@H](n2cnc3c(N)ncnc23)O1)C1CCN(C)CC1
O[C@H]1[C@@H](O)[C@H](n2cnc3c(N)ncnc23)O[C@@H]1CNC(=O)c1cc(C#CCNC(=O)C)cnc1
O[C@H]1[C@@H](O)[C@H](n2cnc3c(N)ncnc23)O[C@@H]1CNC(=O)c1c(C#CCNC(=O)C)cncc1
OC(=O)N1C(C(=O)NC[C@@H]2[C@@H](O)[C@@H](O)[C@H](n3cnc4c(N)ncnc34)O2)COC21CC(C)CC(C)C2
OC(=O)N1C(C(=O)NC[C@@H]2[C@@H](O)[C@@H](O)[C@H](n3cnc4c(N)ncnc34)O2)COC21CC(C)C(C)CC2
Clc1c(S(=O)(=O)N)cc(C(=O)NC[C@@H]2[C@@H](O)[C@@H](O)[C@H](n3cnc4c(N)ncnc34)O2)c(N)c1
O[C@H]1[C@@H](O)[C@H](n2cnc3c(N)ncnc23)O[C@@H]1CNC(=O)CN(CC(C)C)CC(C)C
O[C@H]1[C@@H](O)[C@H](n2cnc3c(N)ncnc23)O[C@@H]1CNC(=O)C1C(C2CCN(C)CC2)C1(C)C
O[C@H]1[C@@H](O)[C@H](n2cnc3c(N)ncnc23)O[C@@H]1CNC(=O)C(C(C)C)C1CCN(C)CC1
O[C@H]1[C@@H](O)[C@H](n2cnc3c(N)ncnc23)O[C@@H]1CNC(=O)C1C(CN2CC(C)CC(C)C2)C1
O[C@H]1[C@@H](O)[C@H](n2cnc3c(N)ncnc23)O[C@@H]1CNC(=O)C12CN(C)CC1CC1C(C)(C)C2C1
O[C@H]1[C@@H](O)[C@H](n2cnc3c(N)ncnc23)O[C@@H]1CNC(=O)CCN(C)CC(C)C(C)C
S(=O)(=O)(NC[C@@H]1[C@@H](O)[C@@H](O)[C@H](n2cnc3c(N)ncnc23)O1)c1n(CC)c(-c2cncnc2)nn1
OC(=O)N1C(C)c2n(c(C(=O)NC[C@@H]3[C@@H](O)[C@@H](O)[C@H](n4cnc5c(N)ncnc45)O3)cc2)CC1
S(=O)(=O)(NC[C@@H]1[C@@H](O)[C@@H](O)[C@H](n2cnc3c(N)ncnc23)O1)c1n(CC)c(-c2cnncc2)nn1
S(=O)(=O)(NC[C@@H]1[C@@H](O)[C@@H](O)[C@H](n2cnc3c(N)ncnc23)O1)c1n(CC)c(-c2ncncc2)nn1
S(=O)(=O)(NC[C@@H]1[C@@H](O)[C@@H](O)[C@H](n2cnc3c(N)ncnc23)O1)c1n(CC)c(-c2nccnc2)nn1
O[C@H]1[C@@H](O)[C@H](n2cnc3c(N)ncnc23)O[C@@H]1CNC(=O)CCN1C(=O)C2C(C1=O)C1CC2C=C1
O[C@H]1[C@@H](O)[C@H](n2cnc3c(N)ncnc23)O[C@@H]1CNC(=O)CN1C(=O)C2(C)C(C1=O)C1CC2C=C1
O[C@H]1[C@@H](O)[C@H](n2cnc3c(N)ncnc23)O[C@@H]1CNC(=O)CN(CC(=O)N1CCN(C(=O)C)CC1)c1ccccc1
O[C@H]1[C@@H](O)[C@H](n2cnc3c(N)ncnc23)O[C@@H]1CNC(=O)c1c(-c2cc(C)nnc2)[nH]nn1
O[C@H]1[C@@H](O)[C@H](n2cnc3c(N)ncnc23)O[C@@H]1CNC(=O)c1c(-c2ncc(C)nc2)[nH]nn1
O[C@H]1[C@@H](O)[C@H](n2cnc3c(N)ncnc23)O[C@@H]1CNC(=O)c1c(-c2nnc(C)cc2)[nH]nn1
O[C@H]1[C@@H](O)[C@H](n2cnc3c(N)ncnc23)O[C@@H]1CNC(=O)c1c(C)nc(-c2nn[nH]c2)nc1
O[C@H]1[C@@H](O)[C@H](n2cnc3c(N)ncnc23)O[C@@H]1CNC(=O)c1c(C)cnc(-c2nn[nH]c2)n1
O[C@H]1[C@@H](O)[C@H](n2cnc3c(N)ncnc23)O[C@@H]1CNC(=O)c1c(C)nc(-c2[nH]cnn2)nc1
O[C@H]1[C@@H](O)[C@H](n2cnc3c(N)ncnc23)O[C@@H]1CNC(=O)c1c(C)cnc(-c2[nH]cnn2)n1
O[C@H]1[C@@H](O)[C@H](n2cnc3c(N)ncnc23)O[C@@H]1CNC(=O)c1ccc2C(=O)NC(=O)c2c1
O[C@H]1[C@@H](O)[C@H](n2cnc3c(N)ncnc23)O[C@@H]1CNC(=O)c1cccc2C(=O)NC(=O)c12
O[C@H]1[C@@H](O)[C@H](n2cnc3c(N)ncnc23)O[C@@H]1CNC(=O)CC(N)c1ccc2OCOc2c1
FC(F)(F)C(=O)Nc1oc(C(=O)NC[C@@H]2[C@@H](O)[C@@H](O)[C@H](n3cnc4c(N)ncnc34)O2)nn1
FC(F)(F)C(=O)Nc1c(C(=O)NC[C@@H]2[C@@H](O)[C@@H](O)[C@H](n3cnc4c(N)ncnc34)O2)non1
O[C@H]1[C@@H](O)[C@H](n2cnc3c(N)ncnc23)O[C@@H]1CNC(=O)CN1C(=O)C=CC(c2ccncc2)=N1
O[C@H]1[C@@H](O)[C@H](n2cnc3c(N)ncnc23)O[C@@H]1CNC(=O)CN1C(=O)C=CC(c2cnccc2)=N1
OC(=O)n1c(C#CC(=O)NC[C@@H]2[C@@H](O)[C@@H](O)[C@H](n3cnc4c(N)ncnc34)O2)cc2ccccc12
Fc1ccc(C2C(C(=O)NC[C@@H]3[C@@H](O)[C@@H](O)[C@H](n4cnc5c(N)ncnc45)O3)CN(C(O)=O)C2)cc1
Fc1cc(C2C(C(=O)NC[C@@H]3[C@@H](O)[C@@H](O)[C@H](n4cnc5c(N)ncnc45)O3)CN(C(O)=O)C2)ccc1
Fc1c(C2C(C(=O)NC[C@@H]3[C@@H](O)[C@@H](O)[C@H](n4cnc5c(N)ncnc45)O3)CN(C(O)=O)C2)cccc1
O[C@H]1[C@@H](O)[C@H](n2cnc3c(N)ncnc23)O[C@@H]1CNC(=O)c1cnc2[nH]c(CN)cc2c1
O[C@H]1[C@@H](O)[C@H](n2cnc3c(N)ncnc23)O[C@@H]1CNC(=O)c1ccc2[nH]c(CN)nc2c1
FC(F)(CC(=O)NC[C@@H]1[C@@H](O)[C@@H](O)[C@H](n2cnc3c(N)ncnc23)O1)C(OC)=O
FC(F)(C(OCC)=O)C(=O)NC[C@@H]1[C@@H](O)[C@@H](O)[C@H](n2cnc3c(N)ncnc23)O1
OC(=O)n1c(C)c(C(C)CC(=O)NC[C@@H]2[C@@H](O)[C@@H](O)[C@H](n3cnc4c(N)ncnc34)O2)c(C)n1
O[C@H]1[C@@H](O)[C@H](n2cnc3c(N)ncnc23)O[C@@H]1CNC(=O)C(NC=O)CCCCC#N
O[C@H]1[C@@H](O)[C@H](n2cnc3c(N)ncnc23)O[C@@H]1CNC(=O)C(NC(=O)C)CCCC#N
Brc1ncc(C2(C(=O)NC[C@@H]3[C@@H](O)[C@@H](O)[C@H](n4cnc5c(N)ncnc45)O3)N(C(O)=O)CCC2)nc1
OC(=O)N(C1CCC(C(=O)NC[C@@H]2[C@@H](O)[C@@H](O)[C@H](n3cnc4c(N)ncnc34)O2)CC1)c1nccnc1
OC(=O)N(C1CCC(C(=O)NC[C@@H]2[C@@H](O)[C@@H](O)[C@H](n3cnc4c(N)ncnc34)O2)CC1)c1ncccn1
OC(=O)N(C1CC(C(=O)NC[C@@H]2[C@@H](O)[C@@H](O)[C@H](n3cnc4c(N)ncnc34)O2)CCC1)c1ncccn1
OC(=O)N(C1CC(C(=O)NC[C@@H]2[C@@H](O)[C@@H](O)[C@H](n3cnc4c(N)ncnc34)O2)CCC1)c1nccnc1
OC(=O)C(CC=C)=C(CC=C)C(=O)NC[C@@H]1[C@@H](O)[C@@H](O)[C@H](n2cnc3c(N)ncnc23)O1
O[C@H]1[C@@H](O)[C@H](n2cnc3c(N)ncnc23)O[C@@H]1CNC(=O)Cn1c(C)nc(C)c1
O[C@H]1[C@@H](O)[C@H](n2cnc3c(N)ncnc23)O[C@@H]1CNC(=O)Cn1c(C)c(C)nc1
Brc1ncc(C2(OCC(=O)NC[C@@H]3[C@@H](O)[C@@H](O)[C@H](n4cnc5c(N)ncnc45)O3)CC3(OC2)CN(C(O)=O)C3)cc1
Brc1cnc(C2(OCC(=O)NC[C@@H]3[C@@H](O)[C@@H](O)[C@H](n4cnc5c(N)ncnc45)O3)CC3(OC2)CN(C(O)=O)C3)cc1
Brc1c(C2(OCC(=O)NC[C@@H]3[C@@H](O)[C@@H](O)[C@H](n4cnc5c(N)ncnc45)O3)CC3(OC2)CN(C(O)=O)C3)ccnc1
Brc1c(C2(OCC(=O)NC[C@@H]3[C@@H](O)[C@@H](O)[C@H](n4cnc5c(N)ncnc45)O3)CC3(OC2)CN(C(O)=O)C3)cccn1
O[C@H]1[C@@H](O)[C@H](n2cnc3c(N)ncnc23)O[C@@H]1CNC(=O)c1nc(C2C(OC)C2)on1
O[C@H]1[C@@H](O)[C@H](n2cnc3c(N)ncnc23)O[C@@H]1CNC(=O)C(C)(C)C(OC)=O
O[C@H]1[C@@H](O)[C@H](n2cnc3c(N)ncnc23)O[C@@H]1CNC(=O)C1(C(OC)=O)C2CCC12
O[C@H]1[C@@H](O)[C@H](n2cnc3c(N)ncnc23)O[C@@H]1CNC(=O)C1CC(C(OC)=O)C1
O[C@H]1[C@@H](O)[C@H](n2cnc3c(N)ncnc23)O[C@@H]1CNC(=O)C1C(COC(=O)C)C1
O[C@H]1[C@@H](O)[C@H](n2cnc3c(N)ncnc23)O[C@@H]1CNC(=O)C1C(CC(OC)=O)C1
O[C@H]1[C@@H](O)[C@H](n2cnc3c(N)ncnc23)O[C@@H]1CNC(=O)CC1C(C(OC)=O)C1
O[C@H]1[C@@H](O)[C@H](n2cnc3c(N)ncnc23)O[C@@H]1CNC(=O)C1C(C(OC)=O)CC1
O[C@H]1[C@@H](O)[C@H](n2cnc3c(N)ncnc23)O[C@@H]1CNC(=O)C1C(C(OCC)=O)C1
O[C@H]1[C@@H](O)[C@H](n2cnc3c(N)ncnc23)O[C@@H]1CNC(=O)C1(C)C(C(OC)=O)C1
O[C@H]1[C@@H](O)[C@H](n2cnc3c(N)ncnc23)O[C@@H]1CNC(=O)C1(C(OC)=O)C(C)C1
O[C@H]1[C@@H](O)[C@H](n2cnc3c(N)ncnc23)O[C@@H]1CNC(=O)c1c([N+](=O)[O-])c(N)ncc1
O[C@H]1[C@@H](O)[C@H](n2cnc3c(N)ncnc23)O[C@@H]1CNC(=O)C(C)CC(OC)=O
O[C@H]1[C@@H](O)[C@H](n2cnc3c(N)ncnc23)O[C@@H]1CNC(=O)CC(C)C(OC)=O
O[C@H]1[C@@H](O)[C@H](n2cnc3c(N)ncnc23)O[C@@H]1CNC(=O)C(C)C(OCC)=O
O[C@H]1[C@@H](O)[C@H](n2cnc3c(N)ncnc23)O[C@@H]1CNC(=O)C(CC)C(OC)=O
Clc1c(C(=O)NC[C@@H]2[C@@H](O)[C@@H](O)[C@H](n3cnc4c(N)ncnc34)O2)cc2CN(C)CCc2n1
O[C@H]1[C@@H](O)[C@H](n2cnc3c(N)ncnc23)O[C@@H]1CNC(=O)C(NC(=O)C(NC(=O)C)C)CCCC
OC(=O)N1CC(CC(=O)NC[C@@H]2[C@@H](O)[C@@H](O)[C@H](n3cnc4c(N)ncnc34)O2)Cn2cccc2C1
O[C@H]1[C@@H](O)[C@H](n2cnc3c(N)ncnc23)O[C@@H]1CNC(=O)C(C)(CN)c1ccccc1
O[C@H]1[C@@H](O)[C@H](n2cnc3c(N)ncnc23)O[C@@H]1CNC(=O)C1S(=O)(=O)C(C)(C)CN(C(OCC=C)=O)C1
FC(F)(F)C(CN)CCC(=O)NC[C@@H]1[C@@H](O)[C@@H](O)[C@H](n2cnc3c(N)ncnc23)O1
FC(F)(F)C(CCN)CC(=O)NC[C@@H]1[C@@H](O)[C@@H](O)[C@H](n2cnc3c(N)ncnc23)O1
FC(F)(F)C(CCCN)C(=O)NC[C@@H]1[C@@H](O)[C@@H](O)[C@H](n2cnc3c(N)ncnc23)O1
FC(F)(F)C(C)(CN)CC(=O)NC[C@@H]1[C@@H](O)[C@@H](O)[C@H](n2cnc3c(N)ncnc23)O1
O[C@H]1[C@@H](O)[C@H](n2cnc3c(N)ncnc23)O[C@@H]1CNC(=O)c1nc(C2COCC2)on1
OCCc1nc(CC)c(C(=O)NC[C@@H]2[C@@H](O)[C@@H](O)[C@H](n3cnc4c(N)ncnc34)O2)cn1
OC(=O)C(OC(=O)c1ccccc1)C(OC(=O)c1ccccc1)C(=O)NC[C@@H]1[C@@H](O)[C@@H](O)[C@H](n2cnc3c(N)ncnc23)O1
O[C@H]1[C@@H](O)[C@H](n2cnc3c(N)ncnc23)O[C@@H]1CNC(=O)C=Cc1nnn(C)c1
O[C@H]1[C@@H](O)[C@H](n2cnc3c(N)ncnc23)O[C@@H]1CNC(=O)C=Cc1n(C)nnc1
O[C@H]1[C@@H](O)[C@H](n2cnc3c(N)ncnc23)O[C@@H]1CNC(=O)C(=C)c1nnn(C)c1
O[C@H]1[C@@H](O)[C@H](n2cnc3c(N)ncnc23)O[C@@H]1CNC(=O)C(=C)c1n(C)nnc1
O[C@H]1[C@@H](O)[C@H](n2cnc3c(N)ncnc23)O[C@@H]1CNC(=O)CNC(=O)c1ccc2OCCOc2c1
OC(=O)N1C(C(=O)NC[C@@H]2[C@@H](O)[C@@H](O)[C@H](n3cnc4c(N)ncnc34)O2)CC(c2ccccc2)C1
OC(=O)N1C(C(=O)NC[C@@H]2[C@@H](O)[C@@H](O)[C@H](n3cnc4c(N)ncnc34)O2)C(c2ccccc2)CC1
S(=O)(=O)(C)C1(C(=O)NC[C@@H]2[C@@H](O)[C@@H](O)[C@H](n3cnc4c(N)ncnc34)O2)CCN(C(OCC=C)=O)CC1
Fc1cc(F)cc(C(CC(O)=O)C(=O)NC[C@@H]2[C@@H](O)[C@@H](O)[C@H](n3cnc4c(N)ncnc34)O2)c1
Fc1cc(F)cc(C(CC(=O)NC[C@@H]2[C@@H](O)[C@@H](O)[C@H](n3cnc4c(N)ncnc34)O2)C(O)=O)c1
Fc1c(C(CC(O)=O)C(=O)NC[C@@H]2[C@@H](O)[C@@H](O)[C@H](n3cnc4c(N)ncnc34)O2)c(F)ccc1
Fc1c(C(CC(=O)NC[C@@H]2[C@@H](O)[C@@H](O)[C@H](n3cnc4c(N)ncnc34)O2)C(O)=O)c(F)ccc1
Fc1c(F)ccc(C(CC(O)=O)C(=O)NC[C@@H]2[C@@H](O)[C@@H](O)[C@H](n3cnc4c(N)ncnc34)O2)c1
Fc1c(C(CC(O)=O)C(=O)NC[C@@H]2[C@@H](O)[C@@H](O)[C@H](n3cnc4c(N)ncnc34)O2)ccc(F)c1
Fc1c(C(CC(O)=O)C(=O)NC[C@@H]2[C@@H](O)[C@@H](O)[C@H](n3cnc4c(N)ncnc34)O2)cc(F)cc1
Fc1c(F)cccc1C(CC(O)=O)C(=O)NC[C@@H]1[C@@H](O)[C@@H](O)[C@H](n2cnc3c(N)ncnc23)O1
Fc1c(F)ccc(C(CC(=O)NC[C@@H]2[C@@H](O)[C@@H](O)[C@H](n3cnc4c(N)ncnc34)O2)C(O)=O)c1
Fc1c(C(CC(=O)NC[C@@H]2[C@@H](O)[C@@H](O)[C@H](n3cnc4c(N)ncnc34)O2)C(O)=O)ccc(F)c1
Fc1c(C(CC(=O)NC[C@@H]2[C@@H](O)[C@@H](O)[C@H](n3cnc4c(N)ncnc34)O2)C(O)=O)cc(F)cc1
Fc1c(F)cccc1C(CC(=O)NC[C@@H]1[C@@H](O)[C@@H](O)[C@H](n2cnc3c(N)ncnc23)O1)C(O)=O
S(=O)(=O)(NC[C@@H]1[C@@H](O)[C@@H](O)[C@H](n2cnc3c(N)ncnc23)O1)c1[nH]c(C)c(C)n1
S(=O)(=O)(NC[C@@H]1[C@@H](O)[C@@H](O)[C@H](n2cnc3c(N)ncnc23)O1)c1c(C)[nH]nc1C
S(=O)(=O)(NC[C@@H]1[C@@H](O)[C@@H](O)[C@H](n2cnc3c(N)ncnc23)O1)c1c(C)[nH]c(C)n1
Clc1nc(CN2CCCC2)nc(C(=O)NC[C@@H]2[C@@H](O)[C@@H](O)[C@H](n3cnc4c(N)ncnc34)O2)c1
Clc1nc(C2N(C)CCC2)nc(C(=O)NC[C@@H]2[C@@H](O)[C@@H](O)[C@H](n3cnc4c(N)ncnc34)O2)c1
O[C@H]1[C@@H](O)[C@H](n2cnc3c(N)ncnc23)O[C@@H]1CNC(=O)CCOCCOCCOCCOCCOCCOCCOCCOCCOCCOCCOC
S(=O)(=O)(N(C)C(C)C)C1(C(=O)NC[C@@H]2[C@@H](O)[C@@H](O)[C@H](n3cnc4c(N)ncnc34)O2)CC1
OC(=O)CN1C(=O)C(C(=O)NC[C@@H]2[C@@H](O)[C@@H](O)[C@H](n3cnc4c(N)ncnc34)O2)=CC(c2ccc(C=C)cc2)=C1
O[C@H]1[C@@H](O)[C@H](n2cnc3c(N)ncnc23)O[C@@H]1CNC(=O)C=CCOC
O[C@H]1[C@@H](O)[C@H](n2cnc3c(N)ncnc23)O[C@@H]1CNC(=O)COCC=C
O[C@H]1[C@@H](O)[C@H](n2cnc3c(N)ncnc23)O[C@@H]1CNC(=O)C(COC)=C
S(=O)(=O)(C)c1cn(CC(C)C(=O)NC[C@@H]2[C@@H](O)[C@@H](O)[C@H](n3cnc4c(N)ncnc34)O2)nc1
O[C@H]1[C@@H](O)[C@H](n2cnc3c(N)ncnc23)O[C@@H]1CNC(=O)c1cnc2NC(=O)Cc2c1
O[C@H]1[C@@H](O)[C@H](n2cnc3c(N)ncnc23)O[C@@H]1CNC(=O)c1ccnc2NC(=O)Cc12
S(C)C(=[NH2+])Nc1ccc(C(=O)NC[C@@H]2[C@@H](O)[C@@H](O)[C@H](n3cnc4c(N)ncnc34)O2)cc1
S(C)C(=[NH2+])Nc1cc(C(=O)NC[C@@H]2[C@@H](O)[C@@H](O)[C@H](n3cnc4c(N)ncnc34)O2)ccc1
O[C@H]1[C@@H](O)[C@H](n2cnc3c(N)ncnc23)O[C@@H]1CNC(=O)C(NC(=O)C)Cc1ncsc1
O[C@H]1[C@@H](O)[C@H](n2cnc3c(N)ncnc23)O[C@@H]1CNC(=O)C(NC(=O)C)Cc1scnc1
O[C@H]1[C@@H](O)[C@H](n2cnc3c(N)ncnc23)O[C@@H]1CNC(=O)C(NC(=O)C)Cc1sccn1
O[C@H]1[C@@H](O)[C@H](n2cnc3c(N)ncnc23)O[C@@H]1CNC(=O)c1onc(C2CS(=O)(=O)CC2)c1
O[C@H]1[C@@H](O)[C@H](n2cnc3c(N)ncnc23)O[C@@H]1CNC(=O)c1noc(C2CS(=O)(=O)CC2)c1
O[C@H]1[C@@H](O)[C@H](n2cnc3c(N)ncnc23)O[C@@H]1CNC(=O)c1c(C2CS(=O)(=O)CC2)onc1
S(=O)(=O)(N1CCC(C(=O)NC[C@@H]2[C@@H](O)[C@@H](O)[C@H](n3cnc4c(N)ncnc34)O2)CC1)C1CC1
S(=O)(=O)(NC[C@@H]1[C@@H](O)[C@@H](O)[C@H](n2cnc3c(N)ncnc23)O1)C1CN(C(=O)C2CCCC2)C1
O[C@H]1[C@@H](O)[C@H](n2cnc3c(N)ncnc23)O[C@@H]1CNC(=O)C(N)CC(OC(C)C)(C)C
S(=O)(=N)(C)CC(C)(C)CC(=O)NC[C@@H]1[C@@H](O)[C@@H](O)[C@H](n2cnc3c(N)ncnc23)O1
S(=O)(=O)(NC[C@@H]1[C@@H](O)[C@@H](O)[C@H](n2cnc3c(N)ncnc23)O1)C(C)C(=O)N1CCCCC1
S(=O)(=O)(N1CC(C(=O)NC[C@@H]2[C@@H](O)[C@@H](O)[C@H](n3cnc4c(N)ncnc34)O2)CCC1)C1CC1
S(=O)(=O)(CC)N1C(C(=O)NC[C@@H]2[C@@H](O)[C@@H](O)[C@H](n3cnc4c(N)ncnc34)O2)CCCC1
S(=O)(=O)(CCC)N1C(C(=O)NC[C@@H]2[C@@H](O)[C@@H](O)[C@H](n3cnc4c(N)ncnc34)O2)CCC1
O[C@H]1[C@@H](O)[C@H](n2cnc3c(N)ncnc23)O[C@@H]1CNC(=O)c1noc(CNC(=O)C)c1
O[C@H]1[C@@H](O)[C@H](n2cnc3c(N)ncnc23)O[C@@H]1CNC(=O)c1nc(CNC(=O)C)oc1
O[C@H]1[C@@H](O)[C@H](n2cnc3c(N)ncnc23)O[C@@H]1CNC(=O)c1c(CNC(=O)C)noc1
O[C@H]1[C@@H](O)[C@H](n2cnc3c(N)ncnc23)O[C@@H]1CNC(=O)c1c(CNC(=O)C)ocn1
O[C@H]1[C@@H](O)[C@H](n2cnc3c(N)ncnc23)O[C@@H]1CNC(=O)c1nc(CCn2ncnc2)ncc1
O[C@H]1[C@@H](O)[C@H](n2cnc3c(N)ncnc23)O[C@@H]1CNC(=O)c1ccc2NC(=O)C(=O)Nc2c1
O[C@H]1[C@@H](O)[C@H](n2cnc3c(N)ncnc23)O[C@@H]1CNC(=O)c1cccc2NC(=O)C(=O)Nc12
FC1CC2C(C(=O)NC[C@@H]3[C@@H](O)[C@@H](O)[C@H](n4cnc5c(N)ncnc45)O3)C1N(C(=O)C)C2
O[C@H]1[C@@H](O)[C@H](n2cnc3c(N)ncnc23)O[C@@H]1CNC(=O)C1Cc2nccnc2C1
O[C@H]1[C@@H](O)[C@H](n2cnc3c(N)ncnc23)O[C@@H]1CNC(=O)C(=O)C1OCCN(C(OC(C)(C)C)=O)C1
O[C@H]1[C@@H](O)[C@H](n2cnc3c(N)ncnc23)O[C@@H]1CNC(=O)C(=O)C1N(C(OC(C)(C)C)=O)CCOC1
S(=O)(=O)(CC)N1CCC(N(CC(=O)NC[C@@H]2[C@@H](O)[C@@H](O)[C@H](n3cnc4c(N)ncnc34)O2)C(=O)C(F)(F)F)CC1
Brc1cc(OCC(O)=O)cc(C(=O)NC[C@@H]2[C@@H](O)[C@@H](O)[C@H](n3cnc4c(N)ncnc34)O2)c1
Brc1cc(OCC(O)=O)c(C(=O)NC[C@@H]2[C@@H](O)[C@@H](O)[C@H](n3cnc4c(N)ncnc34)O2)cc1
Brc1c(OCC(O)=O)cc(C(=O)NC[C@@H]2[C@@H](O)[C@@H](O)[C@H](n3cnc4c(N)ncnc34)O2)cc1
Brc1cc(OCC(=O)NC[C@@H]2[C@@H](O)[C@@H](O)[C@H](n3cnc4c(N)ncnc34)O2)cc(C(O)=O)c1
Brc1cc(OCC(=O)NC[C@@H]2[C@@H](O)[C@@H](O)[C@H](n3cnc4c(N)ncnc34)O2)c(C(O)=O)cc1
Brc1c(OCC(=O)NC[C@@H]2[C@@H](O)[C@@H](O)[C@H](n3cnc4c(N)ncnc34)O2)cc(C(O)=O)cc1
S(=O)(=O)(NCC)c1c(C(=O)NC[C@@H]2[C@@H](O)[C@@H](O)[C@H](n3cnc4c(N)ncnc34)O2)cco1
O[C@H]1[C@@H](O)[C@H](n2cnc3c(N)ncnc23)O[C@@H]1CNC(=O)c1nc(CCc2c[nH]nc2)on1
O[C@H]1[C@@H](O)[C@H](n2cnc3c(N)ncnc23)O[C@@H]1CNC(=O)c1c(NC(=O)Cn2nnnc2)cccc1
S(=O)(=O)(NC[C@@H]1[C@@H](O)[C@@H](O)[C@H](n2cnc3c(N)ncnc23)O1)CC(=O)N1CCCCCC1
O[C@H]1[C@@H](O)[C@H](n2cnc3c(N)ncnc23)O[C@@H]1CNC(=O)C(OC)C(C)(C)C1(N)CCC1
S(=O)(=O)(CCCC(=O)NC[C@@H]1[C@@H](O)[C@@H](O)[C@H](n2cnc3c(N)ncnc23)O1)N1CCCC1
O[C@H]1[C@@H](O)[C@H](n2cnc3c(N)ncnc23)O[C@@H]1CNC(=O)CC(N)(C)CC(OC)(C)C
O[C@H]1[C@@H](O)[C@H](n2cnc3c(N)ncnc23)O[C@@H]1CNC(=O)C(OC)CC1CCC(N)CC1
O[C@H]1[C@@H](O)[C@H](n2cnc3c(N)ncnc23)O[C@@H]1CNC(=O)CN1C(=O)c2n(nc(-c3ccncc3)c2)C=N1
O[C@H]1[C@@H](O)[C@H](n2cnc3c(N)ncnc23)O[C@@H]1CNC(=O)CCC(=O)N1C(C2CC2)CS(=O)(=O)CCC1
O[C@H]1[C@@H](O)[C@H](n2cnc3c(N)ncnc23)O[C@@H]1CNC(=O)CN1C(=O)c2n(nc(-c3cnccc3)c2)C=N1
O[C@H]1[C@@H](O)[C@H](n2cnc3c(N)ncnc23)O[C@@H]1CNC(=O)CN1C(=O)c2n(nc(-c3ncccc3)c2)C=N1
O[C@H]1[C@@H](O)[C@H](n2cnc3c(N)ncnc23)O[C@@H]1CNC(=O)C(N)Cc1c[nH]c2cccc(C#N)c12
O[C@H]1[C@@H](O)[C@H](n2cnc3c(N)ncnc23)O[C@@H]1CNC(=O)COCc1nc[nH]c1
Fc1cc(F)cc(C2C(C(=O)NC[C@@H]3[C@@H](O)[C@@H](O)[C@H](n4cnc5c(N)ncnc45)O3)CN(C)C2)c1
FC(CC1CN(C(=O)C)C1)C(=O)NC[C@@H]1[C@@H](O)[C@@H](O)[C@H](n2cnc3c(N)ncnc23)O1
Fc1c(F)ccc(C2C(C(=O)NC[C@@H]3[C@@H](O)[C@@H](O)[C@H](n4cnc5c(N)ncnc45)O3)CN(C)C2)c1
Fc1c(C2C(C(=O)NC[C@@H]3[C@@H](O)[C@@H](O)[C@H](n4cnc5c(N)ncnc45)O3)CN(C)C2)ccc(F)c1
Fc1c(C2C(C(=O)NC[C@@H]3[C@@H](O)[C@@H](O)[C@H](n4cnc5c(N)ncnc45)O3)CN(C)C2)cc(F)cc1
FC(C(=O)NC[C@@H]1[C@@H](O)[C@@H](O)[C@H](n2cnc3c(N)ncnc23)O1)C1CN(C(=O)C)CC1
FC1C(C(=O)NC[C@@H]2[C@@H](O)[C@@H](O)[C@H](n3cnc4c(N)ncnc34)O2)CCN(C(=O)C)C1
FC1(C(=O)NC[C@@H]2[C@@H](O)[C@@H](O)[C@H](n3cnc4c(N)ncnc34)O2)C(C)CN(C(=O)C)C1
FCCN(C(C)C(=O)NC[C@@H]1[C@@H](O)[C@@H](O)[C@H](n2cnc3c(N)ncnc23)O1)C(=O)C
Fc1c(OC)ccc(C2C(C(=O)NC[C@@H]3[C@@H](O)[C@@H](O)[C@H](n4cnc5c(N)ncnc45)O3)CN(C(O)=O)C2)c1
O[C@H]1[C@@H](O)[C@H](n2cnc3c(N)ncnc23)O[C@@H]1CNC(=O)C(=O)Cc1cnccc1
O[C@H]1[C@@H](O)[C@H](n2cnc3c(N)ncnc23)O[C@@H]1CNC(=O)C(=O)Cc1ncccc1
O[C@H]1[C@@H](O)[C@H](n2cnc3c(N)ncnc23)O[C@@H]1CNC(=O)C1(C)C(N)CC2(C1)CCOCC2
O[C@H]1[C@@H](O)[C@H](n2cnc3c(N)ncnc23)O[C@@H]1CNC(=O)C1(OC)CCC(CCN)CC1
O[C@H]1[C@@H](O)[C@H](n2cnc3c(N)ncnc23)O[C@@H]1CNC(=O)C(N)C12CC(CCCOC)(C1)C2
O[C@H]1[C@@H](O)[C@H](n2cnc3c(N)ncnc23)O[C@@H]1CNC(=O)C(N)C12CC(CCOCC)(C1)C2
OC(=O)N1CCCn2c(C3CC3)nc(C(=O)NC[C@@H]3[C@@H](O)[C@@H](O)[C@H](n4cnc5c(N)ncnc45)O3)c12
S=C1NC(C2C(C(=O)NC[C@@H]3[C@@H](O)[C@@H](O)[C@H](n4cnc5c(N)ncnc45)O3)CCC2)=NN1
Clc1c(C(=O)NC[C@@H]2[C@@H](O)[C@@H](O)[C@H](n3cnc4c(N)ncnc34)O2)cc(S(=O)(=O)N)o1
Clc1c(S(=O)(=O)N)cc(C(=O)NC[C@@H]2[C@@H](O)[C@@H](O)[C@H](n3cnc4c(N)ncnc34)O2)o1
O[C@H]1[C@@H](O)[C@H](n2cnc3c(N)ncnc23)O[C@@H]1CNC(=O)c1[nH]c2CCN(C(=O)C)Cc2n1
O[C@H]1[C@@H](O)[C@H](n2cnc3c(N)ncnc23)O[C@@H]1CNC(=O)c1n[nH]c2CN(C(=O)C)CCc12
O[C@H]1[C@@H](O)[C@H](n2cnc3c(N)ncnc23)O[C@@H]1CNC(=O)c1n[nH]c2CCN(C(=O)C)Cc12
O[C@H]1[C@@H](O)[C@H](n2cnc3c(N)ncnc23)O[C@@H]1CNC(=O)c1nc(Cn2cncc2)on1
O[C@H]1[C@@H](O)[C@H](n2cnc3c(N)ncnc23)O[C@@H]1CNC(=O)c1nc(Cn2nccc2)on1
O[C@H]1[C@@H](O)[C@H](n2cnc3c(N)ncnc23)O[C@@H]1CNC(=O)C=1C(=O)N2C=CC=CC2=NC=1
O[C@H]1[C@@H](O)[C@H](n2cnc3c(N)ncnc23)O[C@@H]1CNC(=O)C=1N=C2N(C(=O)C=1)C=CC=C2
Fc1c(NC(O)=O)cc(C(=O)NC[C@@H]2[C@@H](O)[C@@H](O)[C@H](n3cnc4c(N)ncnc34)O2)cc1
Fc1c(C(=O)NC[C@@H]2[C@@H](O)[C@@H](O)[C@H](n3cnc4c(N)ncnc34)O2)ccc(NC(O)=O)c1
FCC1(C(=O)NC[C@@H]2[C@@H](O)[C@@H](O)[C@H](n3cnc4c(N)ncnc34)O2)CN(C(=O)C)CC1
O[C@H]1[C@@H](O)[C@H](n2cnc3c(N)ncnc23)O[C@@H]1CNC(=O)c1nnn(CC2(C)COC2)c1
O[C@H]1[C@@H](O)[C@H](n2cnc3c(N)ncnc23)O[C@@H]1CNC(=O)c1nnn(CC2COCC2)c1
O[C@H]1[C@@H](O)[C@H](n2cnc3c(N)ncnc23)O[C@@H]1CNC(=O)c1n(CCCOC)cnn1
O[C@H]1[C@@H](O)[C@H](n2cnc3c(N)ncnc23)O[C@@H]1CNC(=O)CN1C(=O)CCn2nc(C)cc12
O[C@H]1[C@@H](O)[C@H](n2cnc3c(N)ncnc23)O[C@@H]1CNC(=O)C(NC(=O)C)Cc1cc(N(C)C)ncc1
Brc1occ(CC(N)C(=O)NC[C@@H]2[C@@H](O)[C@@H](O)[C@H](n3cnc4c(N)ncnc34)O2)c1
OC(=O)N1CC(CC(=O)NC[C@@H]2[C@@H](O)[C@@H](O)[C@H](n3cnc4c(N)ncnc34)O2)c2cc(C#N)ccc12
OC(=O)N1CC(C(=O)NC[C@@H]2[C@@H](O)[C@@H](O)[C@H](n3cnc4c(N)ncnc34)O2)c2ccccc2C1
S(CC(=O)NC[C@@H]1[C@@H](O)[C@@H](O)[C@H](n2cnc3c(N)ncnc23)O1)c1n(C2CC2)nnn1
FC1=CN(CC(=O)NC[C@@H]2[C@@H](O)[C@@H](O)[C@H](n3cnc4c(N)ncnc34)O2)C(=O)C=C1
S(=O)(=O)(NC[C@@H]1[C@@H](O)[C@@H](O)[C@H](n2cnc3c(N)ncnc23)O1)c1c(C)nc(N)s1
O[C@H]1[C@@H](O)[C@H](n2cnc3c(N)ncnc23)O[C@@H]1CNC(=O)C1=CC=Cn2c(CN3CCCC3)cnc12
O[C@H]1[C@@H](O)[C@H](n2cnc3c(N)ncnc23)O[C@@H]1CNC(=O)CCCn1nc(C#N)nc1
O[C@H]1[C@@H](O)[C@H](n2cnc3c(N)ncnc23)O[C@@H]1CNC(=O)C(CC)n1nc(C#N)nc1
Clc1c(CC(N)C(=O)NC[C@@H]2[C@@H](O)[C@@H](O)[C@H](n3cnc4c(N)ncnc34)O2)ccc(C)n1
OC(=O)N1C(C(=O)NC[C@@H]2[C@@H](O)[C@@H](O)[C@H](n3cnc4c(N)ncnc34)O2)C(c2cc(OC)ccc2)CC1
S(=O)(=O)(N1CCCC1)c1ccc2N(CC(=O)NC[C@@H]3[C@@H](O)[C@@H](O)[C@H](n4cnc5c(N)ncnc45)O3)C(=O)COc2c1
S(=O)(=O)(N1CCCC1)c1ccc2OCC(=O)N(CC(=O)NC[C@@H]3[C@@H](O)[C@@H](O)[C@H](n4cnc5c(N)ncnc45)O3)c2c1
FC(F)(F)C(=O)NC(Cn1cncc1)C(=O)NC[C@@H]1[C@@H](O)[C@@H](O)[C@H](n2cnc3c(N)ncnc23)O1
FC(F)(F)C(=O)NC(Cn1nccc1)C(=O)NC[C@@H]1[C@@H](O)[C@@H](O)[C@H](n2cnc3c(N)ncnc23)O1
OC(=O)N1CCc2cc(CC(=O)NC[C@@H]3[C@@H](O)[C@@H](O)[C@H](n4cnc5c(N)ncnc45)O3)ccc2C1
OC(=O)N1CCc2ccc(CC(=O)NC[C@@H]3[C@@H](O)[C@@H](O)[C@H](n4cnc5c(N)ncnc45)O3)cc2C1
OC(=O)N1CCc2c(CC(=O)NC[C@@H]3[C@@H](O)[C@@H](O)[C@H](n4cnc5c(N)ncnc45)O3)cccc2C1
OC(=O)N1CCc2cccc(CC(=O)NC[C@@H]3[C@@H](O)[C@@H](O)[C@H](n4cnc5c(N)ncnc45)O3)c2C1
S(=O)(=O)([O-])c1oc(C=CC(=O)NC[C@@H]2[C@@H](O)[C@@H](O)[C@H](n3cnc4c(N)ncnc34)O2)cc1
FC(F)(CN1C(=O)CSCC1)C(=O)NC[C@@H]1[C@@H](O)[C@@H](O)[C@H](n2cnc3c(N)ncnc23)O1
Ic1cc(CC(=O)NC[C@@H]2[C@@H](O)[C@@H](O)[C@H](n3cnc4c(N)ncnc34)O2)cc(C(O)=O)c1
O[C@H]1[C@@H](O)[C@H](n2cnc3c(N)ncnc23)O[C@@H]1CNC(=O)C(NC(=O)c1ccccc1)CCCCN
O[C@H]1[C@@H](O)[C@H](n2cnc3c(N)ncnc23)O[C@@H]1CNC(=O)c1c(C2N(C(=O)C)CCC2)[nH]nn1
O[C@H]1[C@@H](O)[C@H](n2cnc3c(N)ncnc23)O[C@@H]1CNC(=O)CN1C(=O)c2cccnc2N=C1
S(=O)(=O)(NC[C@@H]1[C@@H](O)[C@@H](O)[C@H](n2cnc3c(N)ncnc23)O1)C1C(F)(F)C1
O[C@H]1[C@@H](O)[C@H](n2cnc3c(N)ncnc23)O[C@@H]1CNC(=O)C(=O)c1c[nH]cc1
FC(F)(F)C(=O)NC1(C(=O)NC[C@@H]2[C@@H](O)[C@@H](O)[C@H](n3cnc4c(N)ncnc34)O2)CC1
Fc1c(N2CCN(C(O)=O)CC2)cc2N(CC)C=C(C(=O)NC[C@@H]3[C@@H](O)[C@@H](O)[C@H](n4cnc5c(N)ncnc45)O3)C(=O)c2c1
FC(F)(F)C1(C(=O)NC[C@@H]2[C@@H](O)[C@@H](O)[C@H](n3cnc4c(N)ncnc34)O2)NC(=O)CC1
OC(=O)N1CC(c2sc(C(=O)NC[C@@H]3[C@@H](O)[C@@H](O)[C@H](n4cnc5c(N)ncnc45)O3)c(C)n2)CC1
OCC(=O)Oc1c(C(=O)NC[C@@H]2[C@@H](O)[C@@H](O)[C@H](n3cnc4c(N)ncnc34)O2)cccc1
O[C@H]1[C@@H](O)[C@H](n2cnc3c(N)ncnc23)O[C@@H]1CNC(=O)C1CN(C(=O)C)CCSC1
S(C)CCN(CC(=O)NC[C@@H]1[C@@H](O)[C@@H](O)[C@H](n2cnc3c(N)ncnc23)O1)C(=O)C
S(=O)(=O)(NC[C@@H]1[C@@H](O)[C@@H](O)[C@H](n2cnc3c(N)ncnc23)O1)C(C)C
FC=1C(=O)N(CC(=O)NC[C@@H]2[C@@H](O)[C@@H](O)[C@H](n3cnc4c(N)ncnc34)O2)C(=O)N(C2OCCC2)C=1
S(=O)(=O)(NC[C@@H]1[C@@H](O)[C@@H](O)[C@H](n2cnc3c(N)ncnc23)O1)C1C(C)C1
S(=O)(=O)(NC[C@@H]1[C@@H](O)[C@@H](O)[C@H](n2cnc3c(N)ncnc23)O1)C1C(C(OC)=O)CN(C(OC(C)(C)C)=O)C1
S(=O)(=O)(C(C)C)C(C)C(=O)NC[C@@H]1[C@@H](O)[C@@H](O)[C@H](n2cnc3c(N)ncnc23)O1
S(=O)(=O)(NC[C@@H]1[C@@H](O)[C@@H](O)[C@H](n2cnc3c(N)ncnc23)O1)CCC(C)CCO
S(=O)(=O)(NC[C@@H]1[C@@H](O)[C@@H](O)[C@H](n2cnc3c(N)ncnc23)O1)CC(CO)CCC
O[C@H]1[C@@H](O)[C@H](n2cnc3c(N)ncnc23)O[C@@H]1CNC(=O)c1oc(N(C(=O)C)C2CC2)nn1
S(=O)(=O)(NC)c1sc(CC(=O)NC[C@@H]2[C@@H](O)[C@@H](O)[C@H](n3cnc4c(N)ncnc34)O2)cc1
O[C@H]1[C@@H](O)[C@H](n2cnc3c(N)ncnc23)O[C@@H]1CNC(=O)C=1NC(C2C3(C2)CC3)=NC(=O)C=1
O[C@H]1[C@@H](O)[C@H](n2cnc3c(N)ncnc23)O[C@@H]1CNC(=O)C=1C(=O)N=C(C2C3(C2)CC3)NC=1
O[C@H]1[C@@H](O)[C@H](n2cnc3c(N)ncnc23)O[C@@H]1CNC(=O)C=1NC(CC2CC2)=NC(=O)C=1
O[C@H]1[C@@H](O)[C@H](n2cnc3c(N)ncnc23)O[C@@H]1CNC(=O)CC=1C(=O)N=C(C2CC2)NC=1
O[C@H]1[C@@H](O)[C@H](n2cnc3c(N)ncnc23)O[C@@H]1CNC(=O)C=1C(=O)N=C(CC2CC2)NC=1
O[C@H]1[C@@H](O)[C@H](n2cnc3c(N)ncnc23)O[C@@H]1CNC(=O)C=1NC(C2CCC2)=NC(=O)C=1
O[C@H]1[C@@H](O)[C@H](n2cnc3c(N)ncnc23)O[C@@H]1CNC(=O)C=1C(=O)N=C(C2CCC2)NC=1
O[C@H]1[C@@H](O)[C@H](n2cnc3c(N)ncnc23)O[C@@H]1CNC(=O)C1=C(C)NC(C2CC2)=NC1=O
O[C@H]1[C@@H](O)[C@H](n2cnc3c(N)ncnc23)O[C@@H]1CNC(=O)C=1NC(C2(C)CC2)=NC(=O)C=1
O[C@H]1[C@@H](O)[C@H](n2cnc3c(N)ncnc23)O[C@@H]1CNC(=O)C=1C(=O)N=C(C2(C)CC2)NC=1
O[C@H]1[C@@H](O)[C@H](n2cnc3c(N)ncnc23)O[C@@H]1CNC(=O)CCC=1C(=O)N=C(C)NC=1
O[C@H]1[C@@H](O)[C@H](n2cnc3c(N)ncnc23)O[C@@H]1CNC(=O)CCC1=C(C)NC=NC1=O
O[C@H]1[C@@H](O)[C@H](n2cnc3c(N)ncnc23)O[C@@H]1CNC(=O)C=1NC(CCC)=NC(=O)C=1
O[C@H]1[C@@H](O)[C@H](n2cnc3c(N)ncnc23)O[C@@H]1CNC(=O)C=1C(=O)N=C(CCC)NC=1
O[C@H]1[C@@H](O)[C@H](n2cnc3c(N)ncnc23)O[C@@H]1CNC(=O)CC1=C(C)NC(C)=NC1=O
OC(=O)C1CCn2c(C(C)C)nc(C(=O)NC[C@@H]3[C@@H](O)[C@@H](O)[C@H](n4cnc5c(N)ncnc45)O3)c2C1
OC(=O)C1Cn2c(C(C)C)nc(C(=O)NC[C@@H]3[C@@H](O)[C@@H](O)[C@H](n4cnc5c(N)ncnc45)O3)c2CC1
O[C@H]1[C@@H](O)[C@H](n2cnc3c(N)ncnc23)O[C@@H]1CNC(=O)c1sc2CN(C)CCc2c1
O[C@H]1[C@@H](O)[C@H](n2cnc3c(N)ncnc23)O[C@@H]1CNC(=O)CN1C(=O)C(C#N)=C(COC)C=C1C
O[C@H]1[C@@H](O)[C@H](n2cnc3c(N)ncnc23)O[C@@H]1CNC(=O)C1C(=O)C(C)(CC)C(=O)N=C1
O[C@H]1[C@@H](O)[C@H](n2cnc3c(N)ncnc23)O[C@@H]1CNC(=O)C=CC(N)C(C)(C)C
O[C@H]1[C@@H](O)[C@H](n2cnc3c(N)ncnc23)O[C@@H]1CNC(=O)C1(C(C)C)CC(N)C=C1
O[C@H]1[C@@H](O)[C@H](n2cnc3c(N)ncnc23)O[C@@H]1CNC(=O)C(=C)C(N)C(C)(C)C
O[C@H]1[C@@H](O)[C@H](n2cnc3c(N)ncnc23)O[C@@H]1CNC(=O)C(N)CC(C)(C)C=C
O[C@H]1[C@@H](O)[C@H](n2cnc3c(N)ncnc23)O[C@@H]1CNC(=O)C(N)(CC=C)C(C)C
O[C@H]1[C@@H](O)[C@H](n2cnc3c(N)ncnc23)O[C@@H]1CNC(=O)C(=O)Cc1c(C)nn(C)c1
O[C@H]1[C@@H](O)[C@H](n2cnc3c(N)ncnc23)O[C@@H]1CNC(=O)C(=O)Cc1nn(C)c(C)c1
O[C@H]1[C@@H](O)[C@H](n2cnc3c(N)ncnc23)O[C@@H]1CNC(=O)C(=O)Cc1c(C)cn(C)n1
O[C@H]1[C@@H](O)[C@H](n2cnc3c(N)ncnc23)O[C@@H]1CNC(=O)C(=O)Cc1n(C)nc(C)c1
O[C@H]1[C@@H](O)[C@H](n2cnc3c(N)ncnc23)O[C@@H]1CNC(=O)C(=O)Cc1c(C)n(C)nc1
O[C@H]1[C@@H](O)[C@H](n2cnc3c(N)ncnc23)O[C@@H]1CNC(=O)C(=O)Cc1n(C)ncc1C
Clc1ccc(C2=CN(CC(O)=O)C(=O)C(C(=O)NC[C@@H]3[C@@H](O)[C@@H](O)[C@H](n4cnc5c(N)ncnc45)O3)=C2)cc1
Clc1cc(C2=CN(CC(O)=O)C(=O)C(C(=O)NC[C@@H]3[C@@H](O)[C@@H](O)[C@H](n4cnc5c(N)ncnc45)O3)=C2)ccc1
Clc1c(C2=CN(CC(O)=O)C(=O)C(C(=O)NC[C@@H]3[C@@H](O)[C@@H](O)[C@H](n4cnc5c(N)ncnc45)O3)=C2)cccc1
O[C@H]1[C@@H](O)[C@H](n2cnc3c(N)ncnc23)O[C@@H]1CNC(=O)C1CN(c2sc(C)nn2)C(=O)C1
O[C@H]1[C@@H](O)[C@H](n2cnc3c(N)ncnc23)O[C@@H]1CNC(=O)Cn1nc(-c2occc2)nn1
S(=O)(=O)(NC[C@@H]1[C@@H](O)[C@@H](O)[C@H](n2cnc3c(N)ncnc23)O1)CC1CC1
S(=O)(=O)(NC[C@@H]1[C@@H](O)[C@@H](O)[C@H](n2cnc3c(N)ncnc23)O1)CCC
S(=O)(=O)(CC(=O)NC[C@@H]1[C@@H](O)[C@@H](O)[C@H](n2cnc3c(N)ncnc23)O1)C(C)(C)C
O[C@H]1[C@@H](O)[C@H](n2cnc3c(N)ncnc23)O[C@@H]1CNC(=O)C1C(C)(C)S(=O)(=O)CC1
S(=O)(=O)(C)C1(C(=O)NC[C@@H]2[C@@H](O)[C@@H](O)[C@H](n3cnc4c(N)ncnc34)O2)CC(C)C1
S(CC(=O)NC[C@@H]1[C@@H](O)[C@@H](O)[C@H](n2cnc3c(N)ncnc23)O1)C1=Nn2cnnc2C=C1
S(=O)(=O)(C)C1C(C(=O)NC[C@@H]2[C@@H](O)[C@@H](O)[C@H](n3cnc4c(N)ncnc34)O2)CCC1
O[C@H]1[C@@H](O)[C@H](n2cnc3c(N)ncnc23)O[C@@H]1CNC(=O)C1CC(C)S(=O)(=O)CC1
S(=O)(=O)(C)C1(C(=O)NC[C@@H]2[C@@H](O)[C@@H](O)[C@H](n3cnc4c(N)ncnc34)O2)C(C)CC1
S(=O)(=O)(C)C1(C(=O)NC[C@@H]2[C@@H](O)[C@@H](O)[C@H](n3cnc4c(N)ncnc34)O2)C(CC)C1
S(=O)(=O)(C)C(C)CCC(=O)NC[C@@H]1[C@@H](O)[C@@H](O)[C@H](n2cnc3c(N)ncnc23)O1
S(=O)(=O)(CCC)C(C)C(=O)NC[C@@H]1[C@@H](O)[C@@H](O)[C@H](n2cnc3c(N)ncnc23)O1
O[C@H]1[C@@H](O)[C@H](n2cnc3c(N)ncnc23)O[C@@H]1CNC(=O)C(NC(=O)c1ccncc1)C
O[C@H]1[C@@H](O)[C@H](n2cnc3c(N)ncnc23)O[C@@H]1CNC(=O)C(NC(=O)c1cnccc1)C
Brc1c(OCC(O)=O)c(OC)cc(C(=O)NC[C@@H]2[C@@H](O)[C@@H](O)[C@H](n3cnc4c(N)ncnc34)O2)c1
Brc1c(OCC(=O)NC[C@@H]2[C@@H](O)[C@@H](O)[C@H](n3cnc4c(N)ncnc34)O2)c(OC)cc(C(O)=O)c1
O[C@H]1[C@@H](O)[C@H](n2cnc3c(N)ncnc23)O[C@@H]1CNC(=O)c1[nH]nc(C(OCC)=O)c1
O[C@H]1[C@@H](O)[C@H](n2cnc3c(N)ncnc23)O[C@@H]1CNC(=O)c1nc(C(OCC)=O)[nH]c1
O[C@H]1[C@@H](O)[C@H](n2cnc3c(N)ncnc23)O[C@@H]1CNC(=O)c1[nH]cc(C(OCC)=O)n1
O[C@H]1[C@@H](O)[C@H](n2cnc3c(N)ncnc23)O[C@@H]1CNC(=O)c1c(C(OCC)=O)nc[nH]1
O[C@H]1[C@@H](O)[C@H](n2cnc3c(N)ncnc23)O[C@@H]1CNC(=O)c1nc(CN(C)C2CC2)sc1
O[C@H]1[C@@H](O)[C@H](n2cnc3c(N)ncnc23)O[C@@H]1CNC(=O)C12OCC(NC(OCC=C)=O)(C1)C2
O[C@H]1[C@@H](O)[C@H](n2cnc3c(N)ncnc23)O[C@@H]1CNC(=O)C(=O)c1ccc2OCC(=O)Nc2c1
O[C@H]1[C@@H](O)[C@H](n2cnc3c(N)ncnc23)O[C@@H]1CNC(=O)C1(c2ccc(C#N)cc2)CC(N)C1
O[C@H]1[C@@H](O)[C@H](n2cnc3c(N)ncnc23)O[C@@H]1CNC(=O)C(CC(C)C)CN1C(=O)NCC1=O
O[C@H]1[C@@H](O)[C@H](n2cnc3c(N)ncnc23)O[C@@H]1CNC(=O)C1OCC2C(C(OCC)=O)C2C1
S(=O)(=O)(NC[C@@H]1[C@@H](O)[C@@H](O)[C@H](n2cnc3c(N)ncnc23)O1)C1=Cn2nccc2N=C1
O[C@H]1[C@@H](O)[C@H](n2cnc3c(N)ncnc23)O[C@@H]1CNC(=O)c1nn(C)c(COC)n1
O[C@H]1[C@@H](O)[C@H](n2cnc3c(N)ncnc23)O[C@@H]1CNC(=O)c1n(C)nc(COC)n1
O[C@H]1[C@@H](O)[C@H](n2cnc3c(N)ncnc23)O[C@@H]1CNC(=O)c1c(COC)n(C)nn1
OC(=O)N1CCN(c2ccc3C(=O)C(C(=O)NC[C@@H]4[C@@H](O)[C@@H](O)[C@H](n5cnc6c(N)ncnc56)O4)=CN(C4CC4)c3c2)CC1
O[C@H]1[C@@H](O)[C@H](n2cnc3c(N)ncnc23)O[C@@H]1CNC(=O)c1ccc2NC([O-])=NS(=O)(=O)c2c1
O[C@H]1[C@@H](O)[C@H](n2cnc3c(N)ncnc23)O[C@@H]1CNC(=O)c1cccc2S(=O)(=O)N=C([O-])Nc12
FC(F)(F)C(=O)NC1(C#CC(=O)NC[C@@H]2[C@@H](O)[C@@H](O)[C@H](n3cnc4c(N)ncnc34)O2)CC1
Clc1cc(CC(NC(=O)C)C(=O)NC[C@@H]2[C@@H](O)[C@@H](O)[C@H](n3cnc4c(N)ncnc34)O2)ncc1
O[C@H]1[C@@H](O)[C@H](n2cnc3c(N)ncnc23)O[C@@H]1CNC(=O)C1C2(C1)CCS(=O)(=O)CC2
O[C@H]1[C@@H](O)[C@H](n2cnc3c(N)ncnc23)O[C@@H]1CNC(=O)CC1CCS(=O)(=O)CC1
O[C@H]1[C@@H](O)[C@H](n2cnc3c(N)ncnc23)O[C@@H]1CNC(=O)C1(C)CCS(=O)(=O)CC1
O[C@H]1[C@@H](O)[C@H](n2cnc3c(N)ncnc23)O[C@@H]1CNC(=O)C1(C2CS(=O)(=O)CC2)CC1
O[C@H]1[C@@H](O)[C@H](n2cnc3c(N)ncnc23)O[C@@H]1CNC(=O)C1C2(CS(=O)(=O)C1)CCC2
S(=O)(=O)(C)CC1(CC(=O)NC[C@@H]2[C@@H](O)[C@@H](O)[C@H](n3cnc4c(N)ncnc34)O2)CC1
S(=O)(=O)(C)CCC1(C(=O)NC[C@@H]2[C@@H](O)[C@@H](O)[C@H](n3cnc4c(N)ncnc34)O2)CC1
S(=O)(=O)(C)CC1(C(=O)NC[C@@H]2[C@@H](O)[C@@H](O)[C@H](n3cnc4c(N)ncnc34)O2)CCC1
O[C@H]1[C@@H](O)[C@H](n2cnc3c(N)ncnc23)O[C@@H]1CNC(=O)C12CS(=O)(=O)CC1CCC2
Clc1c(C(N)CC(=O)NC[C@@H]2[C@@H](O)[C@@H](O)[C@H](n3cnc4c(N)ncnc34)O2)n(C)nc1
Clc1n(C)ncc1C(N)CC(=O)NC[C@@H]1[C@@H](O)[C@@H](O)[C@H](n2cnc3c(N)ncnc23)O1
O[C@H]1[C@@H](O)[C@H](n2cnc3c(N)ncnc23)O[C@@H]1CNC(=O)CCC1CS(=O)(=O)CC1
O[C@H]1[C@@H](O)[C@H](n2cnc3c(N)ncnc23)O[C@@H]1CNC(=O)CC1CS(=O)(=O)CCC1
O[C@H]1[C@@H](O)[C@H](n2cnc3c(N)ncnc23)O[C@@H]1CNC(=O)C1(CC)CS(=O)(=O)CC1
S(=O)(=O)(CCCC)CC(=O)NC[C@@H]1[C@@H](O)[C@@H](O)[C@H](n2cnc3c(N)ncnc23)O1
O[C@H]1[C@@H](O)[C@H](n2cnc3c(N)ncnc23)O[C@@H]1CNC(=O)CCNC(=O)c1ccncc1
S(=O)(=O)(NC[C@@H]1[C@@H](O)[C@@H](O)[C@H](n2cnc3c(N)ncnc23)O1)Cc1nc(CC)on1
S(=O)(=O)(NC[C@@H]1[C@@H](O)[C@@H](O)[C@H](n2cnc3c(N)ncnc23)O1)Cc1onc(CC)n1
S(=O)(=O)(NC[C@@H]1[C@@H](O)[C@@H](O)[C@H](n2cnc3c(N)ncnc23)O1)Cc1oc(CC)nn1
S(=O)(=O)(C)c1ccc(CC(=O)C(=O)NC[C@@H]2[C@@H](O)[C@@H](O)[C@H](n3cnc4c(N)ncnc34)O2)cc1
S(=O)(=O)(C)c1cc(CC(=O)C(=O)NC[C@@H]2[C@@H](O)[C@@H](O)[C@H](n3cnc4c(N)ncnc34)O2)ccc1
S(=O)(=O)(C)c1c(CC(=O)C(=O)NC[C@@H]2[C@@H](O)[C@@H](O)[C@H](n3cnc4c(N)ncnc34)O2)cccc1
O[C@H]1[C@@H](O)[C@H](n2cnc3c(N)ncnc23)O[C@@H]1CNC(=O)c1nc(-c2nnsc2)on1
O[C@H]1[C@@H](O)[C@H](n2cnc3c(N)ncnc23)O[C@@H]1CNC(=O)c1nc(-c2snnc2)on1
OC(=O)CC(CC(=O)NC[C@@H]1[C@@H](O)[C@@H](O)[C@H](n2cnc3c(N)ncnc23)O1)c1oc(C)cc1
OC(=O)CC(CC(=O)NC[C@@H]1[C@@H](O)[C@@H](O)[C@H](n2cnc3c(N)ncnc23)O1)c1c(C)occ1
OC(=O)CC(CC(=O)NC[C@@H]1[C@@H](O)[C@@H](O)[C@H](n2cnc3c(N)ncnc23)O1)c1c(C)cco1
O[C@H]1[C@@H](O)[C@H](n2cnc3c(N)ncnc23)O[C@@H]1CNC(=O)C(=O)Cc1cc(OC)cnc1
O[C@H]1[C@@H](O)[C@H](n2cnc3c(N)ncnc23)O[C@@H]1CNC(=O)C(=O)Cc1cnc(OC)cc1
O[C@H]1[C@@H](O)[C@H](n2cnc3c(N)ncnc23)O[C@@H]1CNC(=O)C(=O)Cc1ncc(OC)cc1
O[C@H]1[C@@H](O)[C@H](n2cnc3c(N)ncnc23)O[C@@H]1CNC(=O)C(=O)Cc1cc(OC)ncc1
O[C@H]1[C@@H](O)[C@H](n2cnc3c(N)ncnc23)O[C@@H]1CNC(=O)C(=O)Cc1nccc(OC)c1
O[C@H]1[C@@H](O)[C@H](n2cnc3c(N)ncnc23)O[C@@H]1CNC(=O)C(=O)Cc1nc(OC)ccc1
O[C@H]1[C@@H](O)[C@H](n2cnc3c(N)ncnc23)O[C@@H]1CNC(=O)C(=O)Cc1c(OC)nccc1
O[C@H]1[C@@H](O)[C@H](n2cnc3c(N)ncnc23)O[C@@H]1CNC(=O)C(=O)Cc1c(OC)cccn1
O[C@H]1[C@@H](O)[C@H](n2cnc3c(N)ncnc23)O[C@@H]1CNC(=O)c1nc(CN2CCCC2)sc1
O[C@H]1[C@@H](O)[C@H](n2cnc3c(N)ncnc23)O[C@@H]1CNC(=O)c1sc(CN2CCCC2)nc1
FC(F)(F)C(=O)N1CC(C(=O)NC[C@@H]2[C@@H](O)[C@@H](O)[C@H](n3cnc4c(N)ncnc34)O2)C2(C1)CCS(=O)(=O)CC2
FC(F)(F)C(=O)N1CCC2(C(C(=O)NC[C@@H]3[C@@H](O)[C@@H](O)[C@H](n4cnc5c(N)ncnc45)O3)CS(=O)(=O)C2)CC1
O[C@H]1[C@@H](O)[C@H](n2cnc3c(N)ncnc23)O[C@@H]1CNC(=O)c1n[nH]c(-c2n(C)ccn2)c1
O[C@H]1[C@@H](O)[C@H](n2cnc3c(N)ncnc23)O[C@@H]1CNC(=O)c1c(-c2n(C)ccn2)n[nH]c1
S(=O)(=O)(NC[C@@H]1[C@@H](O)[C@@H](O)[C@H](n2cnc3c(N)ncnc23)O1)c1ncc(NC(=O)C)cc1
O[C@H]1[C@@H](O)[C@H](n2cnc3c(N)ncnc23)O[C@@H]1CNC(=O)CC(COC)CC(OC)=O
Fc1c(C=CC(O)=O)cc(C(=O)NC[C@@H]2[C@@H](O)[C@@H](O)[C@H](n3cnc4c(N)ncnc34)O2)cc1
Fc1c(C=CC(=O)NC[C@@H]2[C@@H](O)[C@@H](O)[C@H](n3cnc4c(N)ncnc34)O2)cc(C(O)=O)cc1
Fc1c(C=CC(=O)NC[C@@H]2[C@@H](O)[C@@H](O)[C@H](n3cnc4c(N)ncnc34)O2)ccc(C(O)=O)c1
O[C@H]1[C@@H](O)[C@H](n2cnc3c(N)ncnc23)O[C@@H]1CNC(=O)C12OC(C)(C)C(NC(=O)C)(C1)C2
Brc1ncc(C2C(C(=O)NC[C@@H]3[C@@H](O)[C@@H](O)[C@H](n4cnc5c(N)ncnc45)O3)CN(C(O)=O)C2)cc1
Brc1cnc(C2C(C(=O)NC[C@@H]3[C@@H](O)[C@@H](O)[C@H](n4cnc5c(N)ncnc45)O3)CN(C(O)=O)C2)cc1
Brc1cc(C2C(C(=O)NC[C@@H]3[C@@H](O)[C@@H](O)[C@H](n4cnc5c(N)ncnc45)O3)CN(C(O)=O)C2)cnc1
Brc1nc(C2C(C(=O)NC[C@@H]3[C@@H](O)[C@@H](O)[C@H](n4cnc5c(N)ncnc45)O3)CN(C(O)=O)C2)ccc1
S(=O)(=O)(C)c1cn(Cc2onc(C(=O)NC[C@@H]3[C@@H](O)[C@@H](O)[C@H](n4cnc5c(N)ncnc45)O3)c2)nc1
S(=O)(=O)(C)c1cn(Cc2c(C(=O)NC[C@@H]3[C@@H](O)[C@@H](O)[C@H](n4cnc5c(N)ncnc45)O3)cno2)nc1
S(=O)(=O)(NC[C@@H]1[C@@H](O)[C@@H](O)[C@H](n2cnc3c(N)ncnc23)O1)CC#CC1CC1
S(=O)(=O)(NC[C@@H]1[C@@H](O)[C@@H](O)[C@H](n2cnc3c(N)ncnc23)O1)CCCC#C
S(=O)(=O)(NC[C@@H]1[C@@H](O)[C@@H](O)[C@H](n2cnc3c(N)ncnc23)O1)CCC#CC
S(CNC(=O)C)CCC(=O)NC[C@@H]1[C@@H](O)[C@@H](O)[C@H](n2cnc3c(N)ncnc23)O1
O[C@H]1[C@@H](O)[C@H](n2cnc3c(N)ncnc23)O[C@@H]1CNC(=O)C1C(N(C)C(=O)CC1)c1n(C)ccn1
O[C@H]1[C@@H](O)[C@H](n2cnc3c(N)ncnc23)O[C@@H]1CNC(=O)C1C(N(CC)C(=O)C1)c1n(C)ccn1
FC(F)(F)COCC(CCN)CC(=O)NC[C@@H]1[C@@H](O)[C@@H](O)[C@H](n2cnc3c(N)ncnc23)O1
S(CC(O)=O)c1c(C(=O)NC[C@@H]2[C@@H](O)[C@@H](O)[C@H](n3cnc4c(N)ncnc34)O2)scc1
O[C@H]1[C@@H](O)[C@H](n2cnc3c(N)ncnc23)O[C@@H]1CNC(=O)CC1N2C(=O)C=CN=C2SC1
Clc1c(C(=O)NC[C@@H]2[C@@H](O)[C@@H](O)[C@H](n3cnc4c(N)ncnc34)O2)n2CCS(=O)(=O)c2n1
S(=O)(=O)(NC[C@@H]1[C@@H](O)[C@@H](O)[C@H](n2cnc3c(N)ncnc23)O1)c1ccc2OCC(=O)N(C)c2c1
S(=O)(=O)(C)Cc1nn(C)c(C(=O)NC[C@@H]2[C@@H](O)[C@@H](O)[C@H](n3cnc4c(N)ncnc34)O2)c1
S(=O)(=O)(C)Cc1n(C)ncc1C(=O)NC[C@@H]1[C@@H](O)[C@@H](O)[C@H](n2cnc3c(N)ncnc23)O1
OC(=O)N1CC(C(=O)NC[C@@H]2[C@@H](O)[C@@H](O)[C@H](n3cnc4c(N)ncnc34)O2)c2ccc(OC)cc2C1
OC(=O)N1CC(C(=O)NC[C@@H]2[C@@H](O)[C@@H](O)[C@H](n3cnc4c(N)ncnc34)O2)c2cc(OC)ccc2C1
S(=O)(=O)([O-])c1ccc(C(=O)NC[C@@H]2[C@@H](O)[C@@H](O)[C@H](n3cnc4c(N)ncnc34)O2)cc1
O[C@H]1[C@@H](O)[C@H](n2cnc3c(N)ncnc23)O[C@@H]1CNC(=O)C12OCC(NC(=O)C)(CC1)CC2
S(=O)(=O)([O-])c1cc(C(=O)NC[C@@H]2[C@@H](O)[C@@H](O)[C@H](n3cnc4c(N)ncnc34)O2)ccc1
S(=O)(=O)([O-])c1c(C(=O)NC[C@@H]2[C@@H](O)[C@@H](O)[C@H](n3cnc4c(N)ncnc34)O2)cccc1
O[C@H]1[C@@H](O)[C@H](n2cnc3c(N)ncnc23)O[C@@H]1CNC(=O)C1CCN(Cc2sccn2)CC1
OC(=O)C(OC(=O)c1ccc(OC)cc1)C(OC(=O)c1ccc(OC)cc1)C(=O)NC[C@@H]1[C@@H](O)[C@@H](O)[C@H](n2cnc3c(N)ncnc23)O1
O[C@H]1[C@@H](O)[C@H](n2cnc3c(N)ncnc23)O[C@@H]1CNC(=O)Cc1ccc(-n2nnnc2)cc1
O[C@H]1[C@@H](O)[C@H](n2cnc3c(N)ncnc23)O[C@@H]1CNC(=O)Cc1cnc(-n2ncnc2)cc1
OC(=O)C1CCC(N2C(=O)c3cc(C(=O)NC[C@@H]4[C@@H](O)[C@@H](O)[C@H](n5cnc6c(N)ncnc56)O4)ccc3C2=O)CC1
OC(=O)c1ccc2C(=O)N(C3CCC(C(=O)NC[C@@H]4[C@@H](O)[C@@H](O)[C@H](n5cnc6c(N)ncnc56)O4)CC3)C(=O)c2c1
O[C@H]1[C@@H](O)[C@H](n2cnc3c(N)ncnc23)O[C@@H]1CNC(=O)c1cnc2C(=O)NCc2c1
O[C@H]1[C@@H](O)[C@H](n2cnc3c(N)ncnc23)O[C@@H]1CNC(=O)c1nc2C(=O)NCc2cc1
O[C@H]1[C@@H](O)[C@H](n2cnc3c(N)ncnc23)O[C@@H]1CNC(=O)c1nccc2C(=O)NCc12
O[C@H]1[C@@H](O)[C@H](n2cnc3c(N)ncnc23)O[C@@H]1CNC(=O)C=CC(OCCOC(=O)C(C)=C)=O
O[C@H]1[C@@H](O)[C@H](n2cnc3c(N)ncnc23)O[C@@H]1CNC(=O)C1CC(=O)Nc2ncn(C)c12
S(CC(=O)NC[C@@H]1[C@@H](O)[C@@H](O)[C@H](n2cnc3c(N)ncnc23)O1)c1[nH]c(C)nn1
S(=O)(=O)(NC[C@@H]1[C@@H](O)[C@@H](O)[C@H](n2cnc3c(N)ncnc23)O1)CCC(CN)c1ccccc1
O[C@H]1[C@@H](O)[C@H](n2cnc3c(N)ncnc23)O[C@@H]1CNC(=O)CC=1C(=O)N=C2SCCN2C=1
O[C@H]1[C@@H](O)[C@H](n2cnc3c(N)ncnc23)O[C@@H]1CNC(=O)CCOCCOCCOCCOCCOCCOCCOCCOCCOCCOCCOCCOC
O[C@H]1[C@@H](O)[C@H](n2cnc3c(N)ncnc23)O[C@@H]1CNC(=O)C=CCOCCOC
O[C@H]1[C@@H](O)[C@H](n2cnc3c(N)ncnc23)O[C@@H]1CNC(=O)C1(c2nnn(C)c2)CC1
O[C@H]1[C@@H](O)[C@H](n2cnc3c(N)ncnc23)O[C@@H]1CNC(=O)C1(c2n(C)nnc2)CC1
OC(=O)N(C(C)C(=O)NC[C@@H]1[C@@H](O)[C@@H](O)[C@H](n2cnc3c(N)ncnc23)O1)c1cc(C#C)ccc1
O[C@H]1[C@@H](O)[C@H](n2cnc3c(N)ncnc23)O[C@@H]1CNC(=O)c1c(C)n(Cc2nc(C)on2)nn1
O[C@H]1[C@@H](O)[C@H](n2cnc3c(N)ncnc23)O[C@@H]1CNC(=O)c1c(C)n(Cc2oc(C)nn2)nn1
O[C@H]1[C@@H](O)[C@H](n2cnc3c(N)ncnc23)O[C@@H]1CNC(=O)Cc1nccc(N)c1
O[C@H]1[C@@H](O)[C@H](n2cnc3c(N)ncnc23)O[C@@H]1CNC(=O)Cc1cnc(N)cc1
O[C@H]1[C@@H](O)[C@H](n2cnc3c(N)ncnc23)O[C@@H]1CNC(=O)Cc1cc(N)cnc1
O[C@H]1[C@@H](O)[C@H](n2cnc3c(N)ncnc23)O[C@@H]1CNC(=O)Cc1ncc(N)cc1
O[C@H]1[C@@H](O)[C@H](n2cnc3c(N)ncnc23)O[C@@H]1CNC(=O)Cc1cc(N)ncc1
O[C@H]1[C@@H](O)[C@H](n2cnc3c(N)ncnc23)O[C@@H]1CNC(=O)Cc1nc(N)ccc1
O[C@H]1[C@@H](O)[C@H](n2cnc3c(N)ncnc23)O[C@@H]1CNC(=O)Cc1c(N)cncc1
O[C@H]1[C@@H](O)[C@H](n2cnc3c(N)ncnc23)O[C@@H]1CNC(=O)Cc1c(N)nccc1
O[C@H]1[C@@H](O)[C@H](n2cnc3c(N)ncnc23)O[C@@H]1CNC(=O)Cc1c(N)cccn1
O[C@H]1[C@@H](O)[C@H](n2cnc3c(N)ncnc23)O[C@@H]1CNC(=O)C=1n2ccnc2SC=1
O[C@H]1[C@@H](O)[C@H](n2cnc3c(N)ncnc23)O[C@@H]1CNC(=O)C=1Sc2n(ccn2)C=1
OC(=O)c1csc2cc(C(=O)NC[C@@H]3[C@@H](O)[C@@H](O)[C@H](n4cnc5c(N)ncnc45)O3)[nH]c12
OC(=O)c1sc2cc(C(=O)NC[C@@H]3[C@@H](O)[C@@H](O)[C@H](n4cnc5c(N)ncnc45)O3)[nH]c2c1
S(=O)(=O)(NC[C@@H]1[C@@H](O)[C@@H](O)[C@H](n2cnc3c(N)ncnc23)O1)c1ccc2CN(C(O)=O)CCCc2c1
S(=O)(=O)(NC[C@@H]1[C@@H](O)[C@@H](O)[C@H](n2cnc3c(N)ncnc23)O1)CC1(Cc2ccc(F)cc2)CN(C(O)=O)CC1
O[C@H]1[C@@H](O)[C@H](n2cnc3c(N)ncnc23)O[C@@H]1CNC(=O)c1c(C(=O)N)ncc(COC)c1
O[C@H]1[C@@H](O)[C@H](n2cnc3c(N)ncnc23)O[C@@H]1CNC(=O)C1N(C(C(=O)N)CC1)c1cn(C)cc1
O[C@H]1[C@@H](O)[C@H](n2cnc3c(N)ncnc23)O[C@@H]1CNC(=O)C1CCCCn2nnnc12
OC(=O)c1ccc(OC(C)(C)C(=O)NC[C@@H]2[C@@H](O)[C@@H](O)[C@H](n3cnc4c(N)ncnc34)O2)cc1
OC(=O)C(Oc1ccc(C(=O)NC[C@@H]2[C@@H](O)[C@@H](O)[C@H](n3cnc4c(N)ncnc34)O2)cc1)(C)C
OC(=O)C(Oc1ccc(C(=O)NC[C@@H]2[C@@H](O)[C@@H](O)[C@H](n3cnc4c(N)ncnc34)O2)cc1)CC
OC(=O)c1ccc(OC(CC)C(=O)NC[C@@H]2[C@@H](O)[C@@H](O)[C@H](n3cnc4c(N)ncnc34)O2)cc1
OC(=O)C(Oc1cc(C(=O)NC[C@@H]2[C@@H](O)[C@@H](O)[C@H](n3cnc4c(N)ncnc34)O2)ccc1)CC
OC(=O)c1cc(OC(CC)C(=O)NC[C@@H]2[C@@H](O)[C@@H](O)[C@H](n3cnc4c(N)ncnc34)O2)ccc1
O[C@H]1[C@@H](O)[C@H](n2cnc3c(N)ncnc23)O[C@@H]1CNC(=O)c1nn(CCNC(=O)C)c(C)c1
O[C@H]1[C@@H](O)[C@H](n2cnc3c(N)ncnc23)O[C@@H]1CNC(=O)C(=O)Cc1c(OC)n(C)nc1C
Clc1c(c(OC)ccc1)C1=CN(CC(O)=O)C(=O)C(C(=O)NC[C@@H]2[C@@H](O)[C@@H](O)[C@H](n3cnc4c(N)ncnc34)O2)=C1
FC(F)(C(=O)NC[C@@H]1[C@@H](O)[C@@H](O)[C@H](n2cnc3c(N)ncnc23)O1)c1nn[nH]c1
S(=O)(=O)(NC[C@@H]1[C@@H](O)[C@@H](O)[C@H](n2cnc3c(N)ncnc23)O1)c1c(NC(=O)C)n(C)nc1C
OC(=O)N1CCC(c2scc(CC(=O)NC[C@@H]3[C@@H](O)[C@@H](O)[C@H](n4cnc5c(N)ncnc45)O3)n2)CC1
S(=O)(=O)(NC)c1ccc(C(=O)NC[C@@H]2[C@@H](O)[C@@H](O)[C@H](n3cnc4c(N)ncnc34)O2)cc1
S(=O)(=O)(NC[C@@H]1[C@@H](O)[C@@H](O)[C@H](n2cnc3c(N)ncnc23)O1)c1ccc(C(=O)NC)cc1
S(=O)(=O)(NC)c1cc(C(=O)NC[C@@H]2[C@@H](O)[C@@H](O)[C@H](n3cnc4c(N)ncnc34)O2)ccc1
S(=O)(=O)(NC[C@@H]1[C@@H](O)[C@@H](O)[C@H](n2cnc3c(N)ncnc23)O1)c1cc(C(=O)NC)ccc1
S(=O)(=O)(NC)c1c(C(=O)NC[C@@H]2[C@@H](O)[C@@H](O)[C@H](n3cnc4c(N)ncnc34)O2)cccc1
Fc1cc(C)c2CC(C(=O)NC[C@@H]3[C@@H](O)[C@@H](O)[C@H](n4cnc5c(N)ncnc45)O3)N(C(O)=O)c2c1
Fc1cc(C)cc2N(C(O)=O)C(C(=O)NC[C@@H]3[C@@H](O)[C@@H](O)[C@H](n4cnc5c(N)ncnc45)O3)Cc12
Fc1c(C)ccc2N(C(O)=O)C(C(=O)NC[C@@H]3[C@@H](O)[C@@H](O)[C@H](n4cnc5c(N)ncnc45)O3)Cc12
Fc1ccc(C)c2N(C(O)=O)C(C(=O)NC[C@@H]3[C@@H](O)[C@@H](O)[C@H](n4cnc5c(N)ncnc45)O3)Cc12
Fc1ccc(C)c2CC(C(=O)NC[C@@H]3[C@@H](O)[C@@H](O)[C@H](n4cnc5c(N)ncnc45)O3)N(C(O)=O)c12
O[C@H]1[C@@H](O)[C@H](n2cnc3c(N)ncnc23)O[C@@H]1CNC(=O)CNC(=O)NCc1sccn1
OC(=O)N1C(C(=O)NC[C@@H]2[C@@H](O)[C@@H](O)[C@H](n3cnc4c(N)ncnc34)O2)CCC1C(C)(C)C
OC(=O)N(C(C)C)C(CCC)C(=O)NC[C@@H]1[C@@H](O)[C@@H](O)[C@H](n2cnc3c(N)ncnc23)O1
OC(=O)N(C(C)C(=O)NC[C@@H]1[C@@H](O)[C@@H](O)[C@H](n2cnc3c(N)ncnc23)O1)C(C)(C)CC
S(=O)(=O)(NCc1oc(C(=O)NC[C@@H]2[C@@H](O)[C@@H](O)[C@H](n3cnc4c(N)ncnc34)O2)cc1)C
O[C@H]1[C@@H](O)[C@H](n2cnc3c(N)ncnc23)O[C@@H]1CNC(=O)c1nc(-n2cccc2)[nH]n1
OC(=O)CCCOc1cc(C(=O)NC[C@@H]2[C@@H](O)[C@@H](O)[C@H](n3cnc4c(N)ncnc34)O2)ccc1
OC(=O)c1cc(OCCCC(=O)NC[C@@H]2[C@@H](O)[C@@H](O)[C@H](n3cnc4c(N)ncnc34)O2)ccc1
O[C@H]1[C@@H](O)[C@H](n2cnc3c(N)ncnc23)O[C@@H]1CNC(=O)Cc1n2C=C(N)C=Cc2cn1
O[C@H]1[C@@H](O)[C@H](n2cnc3c(N)ncnc23)O[C@@H]1CNC(=O)C(N)Cc1c(C)csc1
O[C@H]1[C@@H](O)[C@H](n2cnc3c(N)ncnc23)O[C@@H]1CNC(=O)C(N)Cc1cc(C)sc1
O[C@H]1[C@@H](O)[C@H](n2cnc3c(N)ncnc23)O[C@@H]1CNC(=O)C(N)Cc1c(C)ccs1
FC(F)(F)C1C(C(=O)NC[C@@H]2[C@@H](O)[C@@H](O)[C@H](n3cnc4c(N)ncnc34)O2)CS(=O)(=O)C1
FC1(F)C(C(=O)NC[C@@H]2[C@@H](O)[C@@H](O)[C@H](n3cnc4c(N)ncnc34)O2)(C2N(C(O)=O)CCCC2)C1
FC(F)(CC1N(C(O)=O)CCCC1)C(=O)NC[C@@H]1[C@@H](O)[C@@H](O)[C@H](n2cnc3c(N)ncnc23)O1
FC(F)(CC(=O)NC[C@@H]1[C@@H](O)[C@@H](O)[C@H](n2cnc3c(N)ncnc23)O1)C1N(C(O)=O)CCCC1
S(=O)(=O)(C)Cc1nc(C)c(C(=O)NC[C@@H]2[C@@H](O)[C@@H](O)[C@H](n3cnc4c(N)ncnc34)O2)cn1
S(=O)(=O)(C)Cc1nc(C(=O)NC[C@@H]2[C@@H](O)[C@@H](O)[C@H](n3cnc4c(N)ncnc34)O2)c(C)cn1
O[C@H]1[C@@H](O)[C@H](n2cnc3c(N)ncnc23)O[C@@H]1CNC(=O)c1oc(C)c(CN)c1
O[C@H]1[C@@H](O)[C@H](n2cnc3c(N)ncnc23)O[C@@H]1CNC(=O)c1c(C)oc(CN)c1
O[C@H]1[C@@H](O)[C@H](n2cnc3c(N)ncnc23)O[C@@H]1CNC(=O)c1c(C)cc(CN)o1
OC(=O)CC(=Cc1ccccc1)C(=O)NC[C@@H]1[C@@H](O)[C@@H](O)[C@H](n2cnc3c(N)ncnc23)O1
OC(=O)C(CC(=O)NC[C@@H]1[C@@H](O)[C@@H](O)[C@H](n2cnc3c(N)ncnc23)O1)=Cc1ccccc1
OC(=O)C(=C(C)C(=O)NC[C@@H]1[C@@H](O)[C@@H](O)[C@H](n2cnc3c(N)ncnc23)O1)c1ccccc1
OC(=O)C(C)=C(C(=O)NC[C@@H]1[C@@H](O)[C@@H](O)[C@H](n2cnc3c(N)ncnc23)O1)c1ccccc1
O[C@H]1[C@@H](O)[C@H](n2cnc3c(N)ncnc23)O[C@@H]1CNC(=O)C(=O)Cc1c(OC)cncc1OC
O[C@H]1[C@@H](O)[C@H](n2cnc3c(N)ncnc23)O[C@@H]1CNC(=O)C(=O)Cc1c(OC)cnc(OC)c1
O[C@H]1[C@@H](O)[C@H](n2cnc3c(N)ncnc23)O[C@@H]1CNC(=O)C(=O)Cc1c(OC)nccc1OC
OC(=O)N1CC2C(C3(C(=O)NC[C@@H]4[C@@H](O)[C@@H](O)[C@H](n5cnc6c(N)ncnc56)O4)CCCC3)C1C2
OC(=O)N1C(C(=O)NC[C@@H]2[C@@H](O)[C@@H](O)[C@H](n3cnc4c(N)ncnc34)O2)CC(C2CCCC2)C1
OC(=O)N(CC1(CC(=O)NC[C@@H]2[C@@H](O)[C@@H](O)[C@H](n3cnc4c(N)ncnc34)O2)CC1)C(C)C
OC(=O)N(CCC1(C(=O)NC[C@@H]2[C@@H](O)[C@@H](O)[C@H](n3cnc4c(N)ncnc34)O2)CC1)C(C)C
OC(=O)N(CC1(C(=O)NC[C@@H]2[C@@H](O)[C@@H](O)[C@H](n3cnc4c(N)ncnc34)O2)CCC1)C(C)C
OC(=O)N1C(C2(C(=O)NC[C@@H]3[C@@H](O)[C@@H](O)[C@H](n4cnc5c(N)ncnc45)O3)C(C)(C)C2)CCC1
OC(=O)N1C(CC(=O)NC[C@@H]2[C@@H](O)[C@@H](O)[C@H](n3cnc4c(N)ncnc34)O2)CC(C)(C)CC1
OC(=O)N1C(CC(=O)NC[C@@H]2[C@@H](O)[C@@H](O)[C@H](n3cnc4c(N)ncnc34)O2)CCC(C)(C)C1
OC(=O)N1C(C)(C)CC(CC(=O)NC[C@@H]2[C@@H](O)[C@@H](O)[C@H](n3cnc4c(N)ncnc34)O2)CC1
OC(=O)N1C(CC(C)(C)C(=O)NC[C@@H]2[C@@H](O)[C@@H](O)[C@H](n3cnc4c(N)ncnc34)O2)CCC1
OC(=O)N1C(CC(=O)NC[C@@H]2[C@@H](O)[C@@H](O)[C@H](n3cnc4c(N)ncnc34)O2)C(C)(C)CCC1
OC(=O)N1C(C(C)(C)CC(=O)NC[C@@H]2[C@@H](O)[C@@H](O)[C@H](n3cnc4c(N)ncnc34)O2)CCC1
OC(=O)N1C(C(C)(C)C(=O)NC[C@@H]2[C@@H](O)[C@@H](O)[C@H](n3cnc4c(N)ncnc34)O2)CCCC1
OC(=O)N1CC2C(C3(CC(=O)NC[C@@H]4[C@@H](O)[C@@H](O)[C@H](n5cnc6c(N)ncnc56)O4)CCC3)C1C2
OC(=O)N1C(C(=O)NC[C@@H]2[C@@H](O)[C@@H](O)[C@H](n3cnc4c(N)ncnc34)O2)CC(CC2CCC2)C1
OC(=O)N1C(C2CCC2)CCC(C(=O)NC[C@@H]2[C@@H](O)[C@@H](O)[C@H](n3cnc4c(N)ncnc34)O2)C1
OC(=O)N(CC)C1CCC(C(=O)NC[C@@H]2[C@@H](O)[C@@H](O)[C@H](n3cnc4c(N)ncnc34)O2)CC1
OC(=O)N(C)C(C)C1(C(=O)NC[C@@H]2[C@@H](O)[C@@H](O)[C@H](n3cnc4c(N)ncnc34)O2)CCCC1
OC(=O)N(C)C(C)C1(CC(=O)NC[C@@H]2[C@@H](O)[C@@H](O)[C@H](n3cnc4c(N)ncnc34)O2)CCC1
OC(=O)N(CC1CC1)C(C)(CC)C(=O)NC[C@@H]1[C@@H](O)[C@@H](O)[C@H](n2cnc3c(N)ncnc23)O1
OC(=O)N1CCCC2CC(C(=O)NC[C@@H]3[C@@H](O)[C@@H](O)[C@H](n4cnc5c(N)ncnc45)O3)CCC12
OC(=O)N1CCCC2CCC(C(=O)NC[C@@H]3[C@@H](O)[C@@H](O)[C@H](n4cnc5c(N)ncnc45)O3)CC12
OC(=O)N1C(CC2C(C(=O)NC[C@@H]3[C@@H](O)[C@@H](O)[C@H](n4cnc5c(N)ncnc45)O3)C2)CCCC1
OC(=O)N1CC(C(=O)NC[C@@H]2[C@@H](O)[C@@H](O)[C@H](n3cnc4c(N)ncnc34)O2)CC2CCCCC12
OC(=O)N1C(C(=O)NC[C@@H]2[C@@H](O)[C@@H](O)[C@H](n3cnc4c(N)ncnc34)O2)CC2CCCCC2C1
OC(=O)N1CC(CC(=O)NC[C@@H]2[C@@H](O)[C@@H](O)[C@H](n3cnc4c(N)ncnc34)O2)C2CCCCC12
OC(=O)N1CCC(C(=O)NC[C@@H]2[C@@H](O)[C@@H](O)[C@H](n3cnc4c(N)ncnc34)O2)C2CCCCC12
OC(=O)N1C(C(=O)NC[C@@H]2[C@@H](O)[C@@H](O)[C@H](n3cnc4c(N)ncnc34)O2)C2CCCCC2CC1
OC(=O)N1C(C)CCC(CCC(=O)NC[C@@H]2[C@@H](O)[C@@H](O)[C@H](n3cnc4c(N)ncnc34)O2)C1
OC(=O)N1C(CCC(C)C(=O)NC[C@@H]2[C@@H](O)[C@@H](O)[C@H](n3cnc4c(N)ncnc34)O2)CCC1
OC(=O)N1C(CC(C)C(=O)NC[C@@H]2[C@@H](O)[C@@H](O)[C@H](n3cnc4c(N)ncnc34)O2)CCCC1
OC(=O)N1C(C(C)CC(=O)NC[C@@H]2[C@@H](O)[C@@H](O)[C@H](n3cnc4c(N)ncnc34)O2)CCCC1
OC(=O)N1C(C(CC)C(=O)NC[C@@H]2[C@@H](O)[C@@H](O)[C@H](n3cnc4c(N)ncnc34)O2)CCCC1
O[C@H]1[C@@H](O)[C@H](n2cnc3c(N)ncnc23)O[C@@H]1CNC(=O)c1[nH]cc(N)c1
O[C@H]1[C@@H](O)[C@H](n2cnc3c(N)ncnc23)O[C@@H]1CNC(=O)c1[nH]c(N)cc1
O[C@H]1[C@@H](O)[C@H](n2cnc3c(N)ncnc23)O[C@@H]1CNC(=O)c1c(N)c[nH]c1
O[C@H]1[C@@H](O)[C@H](n2cnc3c(N)ncnc23)O[C@@H]1CNC(=O)c1c(N)[nH]cc1
O[C@H]1[C@@H](O)[C@H](n2cnc3c(N)ncnc23)O[C@@H]1CNC(=O)c1c(N)cc[nH]1
FC(F)CC(=O)C(=O)NC[C@@H]1[C@@H](O)[C@@H](O)[C@H](n2cnc3c(N)ncnc23)O1
FC(F)(C)C(=O)C(=O)NC[C@@H]1[C@@H](O)[C@@H](O)[C@H](n2cnc3c(N)ncnc23)O1
O[C@H]1[C@@H](O)[C@H](n2cnc3c(N)ncnc23)O[C@@H]1CNC(=O)CNC(=O)C=Cc1cnccc1
O[C@H]1[C@@H](O)[C@H](n2cnc3c(N)ncnc23)O[C@@H]1CNC(=O)c1ccc(CN(C)C)cc1
O[C@H]1[C@@H](O)[C@H](n2cnc3c(N)ncnc23)O[C@@H]1CNC(=O)c1cc(CN(C)C)ccc1
O[C@H]1[C@@H](O)[C@H](n2cnc3c(N)ncnc23)O[C@@H]1CNC(=O)c1c(CN(C)C)cccc1
O[C@H]1[C@@H](O)[C@H](n2cnc3c(N)ncnc23)O[C@@H]1CNC(=O)CC(CC(OC)=O)c1nnn(C)c1
O[C@H]1[C@@H](O)[C@H](n2cnc3c(N)ncnc23)O[C@@H]1CNC(=O)CC(CC(OC)=O)c1n(C)nnc1
S(=O)(=O)(NC[C@@H]1[C@@H](O)[C@@H](O)[C@H](n2cnc3c(N)ncnc23)O1)CCN1C(=O)OC(C(C)C)=N1
O[C@H]1[C@@H](O)[C@H](n2cnc3c(N)ncnc23)O[C@@H]1CNC(=O)c1nc(C2CC3N(C)C(C2)CC3)oc1
O[C@H]1[C@@H](O)[C@H](n2cnc3c(N)ncnc23)O[C@@H]1CNC(=O)C1(NC(=O)C)CC=CC1
O[C@H]1[C@@H](O)[C@H](n2cnc3c(N)ncnc23)O[C@@H]1CNC(=O)C1(NC(=O)C)CC(=C)C1
O[C@H]1[C@@H](O)[C@H](n2cnc3c(N)ncnc23)O[C@@H]1CNC(=O)C=1CC(NC(=O)C)CC=1
O[C@H]1[C@@H](O)[C@H](n2cnc3c(N)ncnc23)O[C@@H]1CNC(=O)C1(CC=C)NC(=O)CC1
O[C@H]1[C@@H](O)[C@H](n2cnc3c(N)ncnc23)O[C@@H]1CNC(=O)CN1C(=O)Cc2ccccc2C1=O
O[C@H]1[C@@H](O)[C@H](n2cnc3c(N)ncnc23)O[C@@H]1CNC(=O)C(=O)C(C)C
O[C@H]1[C@@H](O)[C@H](n2cnc3c(N)ncnc23)O[C@@H]1CNC(=O)C(=O)C1C(C)C1
O[C@H]1[C@@H](O)[C@H](n2cnc3c(N)ncnc23)O[C@@H]1CNC(=O)C=Cc1n(C)ccn1
S(=O)(=O)(NCC#C)c1ccc(C(=O)NC[C@@H]2[C@@H](O)[C@@H](O)[C@H](n3cnc4c(N)ncnc34)O2)cc1
S(=O)(=O)(NCC#C)c1cc(C(=O)NC[C@@H]2[C@@H](O)[C@@H](O)[C@H](n3cnc4c(N)ncnc34)O2)ccc1
OC(=O)c1oc(CC(C)(C)C(=O)NC[C@@H]2[C@@H](O)[C@@H](O)[C@H](n3cnc4c(N)ncnc34)O2)cc1
OC(=O)c1oc(CCC(C)C(=O)NC[C@@H]2[C@@H](O)[C@@H](O)[C@H](n3cnc4c(N)ncnc34)O2)cc1
O[C@H]1[C@@H](O)[C@H](n2cnc3c(N)ncnc23)O[C@@H]1CNC(=O)C=1NC(c2nc(C)sc2)=NC(=O)C=1
O[C@H]1[C@@H](O)[C@H](n2cnc3c(N)ncnc23)O[C@@H]1CNC(=O)C=1C(=O)N=C(c2nc(C)sc2)NC=1
OC(=O)c1ccc2nc(C(=O)NC[C@@H]3[C@@H](O)[C@@H](O)[C@H](n4cnc5c(N)ncnc45)O3)ccc2c1
OC(=O)c1cncc2cc(C(=O)NC[C@@H]3[C@@H](O)[C@@H](O)[C@H](n4cnc5c(N)ncnc45)O3)ccc12
OC(=O)c1cncc2ccc(C(=O)NC[C@@H]3[C@@H](O)[C@@H](O)[C@H](n4cnc5c(N)ncnc45)O3)cc12
OC(=O)c1ccc2cncc(C(=O)NC[C@@H]3[C@@H](O)[C@@H](O)[C@H](n4cnc5c(N)ncnc45)O3)c2c1
OC(=O)c1nc2ccccc2c(C(=O)NC[C@@H]2[C@@H](O)[C@@H](O)[C@H](n3cnc4c(N)ncnc34)O2)c1
OC(=O)c1cc(C(=O)NC[C@@H]2[C@@H](O)[C@@H](O)[C@H](n3cnc4c(N)ncnc34)O2)nc2ccccc12
OC(=O)c1nc(C(=O)NC[C@@H]2[C@@H](O)[C@@H](O)[C@H](n3cnc4c(N)ncnc34)O2)cc2ccccc12
OC(=O)c1nc(C(=O)NC[C@@H]2[C@@H](O)[C@@H](O)[C@H](n3cnc4c(N)ncnc34)O2)c2ccccc2c1
OC(=O)c1c(C(=O)NC[C@@H]2[C@@H](O)[C@@H](O)[C@H](n3cnc4c(N)ncnc34)O2)cc2ccccc2n1
OC(=O)c1c(C(=O)NC[C@@H]2[C@@H](O)[C@@H](O)[C@H](n3cnc4c(N)ncnc34)O2)nc2ccccc2c1
OC(=O)c1cccc2c(C(=O)NC[C@@H]3[C@@H](O)[C@@H](O)[C@H](n4cnc5c(N)ncnc45)O3)ccnc12
OC(=O)c1ccnc2c(C(=O)NC[C@@H]3[C@@H](O)[C@@H](O)[C@H](n4cnc5c(N)ncnc45)O3)cccc12
OC(=O)N1CCC(C2(CC(=O)NC[C@@H]3[C@@H](O)[C@@H](O)[C@H](n4cnc5c(N)ncnc45)O3)CC2)CC1
OC(=O)N1CCC(CC2(C(=O)NC[C@@H]3[C@@H](O)[C@@H](O)[C@H](n4cnc5c(N)ncnc45)O3)CC2)CC1
OC(=O)N1CCC(CC(=O)NC[C@@H]2[C@@H](O)[C@@H](O)[C@H](n3cnc4c(N)ncnc34)O2)(C2CC2)CC1
OC(=O)N1CCC(CC2CC2)(C(=O)NC[C@@H]2[C@@H](O)[C@@H](O)[C@H](n3cnc4c(N)ncnc34)O2)CC1
OC(=O)N1CCCC(CC(=O)NC[C@@H]2[C@@H](O)[C@@H](O)[C@H](n3cnc4c(N)ncnc34)O2)CCC1
OC(=O)N1CCC(C23CC(C(=O)NC[C@@H]4[C@@H](O)[C@@H](O)[C@H](n5cnc6c(N)ncnc56)O4)(C2)C3)CC1
OC(=O)N1CCC2(CC(CC(=O)NC[C@@H]3[C@@H](O)[C@@H](O)[C@H](n4cnc5c(N)ncnc45)O3)C2)CC1
OC(=O)N1CC2(C1)CCC(CC(=O)NC[C@@H]1[C@@H](O)[C@@H](O)[C@H](n3cnc4c(N)ncnc34)O1)CC2
OC(=O)N1CC2(CC1)CCC(C(=O)NC[C@@H]1[C@@H](O)[C@@H](O)[C@H](n3cnc4c(N)ncnc34)O1)CC2
OC(=O)N1CCC(C2(C(=O)NC[C@@H]3[C@@H](O)[C@@H](O)[C@H](n4cnc5c(N)ncnc45)O3)CCC2)CC1
OC(=O)N1CC(C2(C(=O)NC[C@@H]3[C@@H](O)[C@@H](O)[C@H](n4cnc5c(N)ncnc45)O3)CCCCC2)C1
OC(=O)N1CC(C(=O)NC[C@@H]2[C@@H](O)[C@@H](O)[C@H](n3cnc4c(N)ncnc34)O2)C2(C1)CCCCC2
OC(=O)N(CC(=O)NC[C@@H]1[C@@H](O)[C@@H](O)[C@H](n2cnc3c(N)ncnc23)O1)CC1CCCCC1
OC(=O)N1CC2(C(=O)NC[C@@H]3[C@@H](O)[C@@H](O)[C@H](n4cnc5c(N)ncnc45)O3)CC(C3CCC3)(C1)C2
OC(=O)N1CC(CC(=O)NC[C@@H]2[C@@H](O)[C@@H](O)[C@H](n3cnc4c(N)ncnc34)O2)(C2CC2)CCC1
OC(=O)N1CCC2(CC(C(=O)NC[C@@H]3[C@@H](O)[C@@H](O)[C@H](n4cnc5c(N)ncnc45)O3)CC2)CC1
OC(=O)N1CC(CC2(C(=O)NC[C@@H]3[C@@H](O)[C@@H](O)[C@H](n4cnc5c(N)ncnc45)O3)CC2)CCC1
OC(=O)N1CC(C2(CC(=O)NC[C@@H]3[C@@H](O)[C@@H](O)[C@H](n4cnc5c(N)ncnc45)O3)CC2)CCC1
OC(=O)N1CCC2(C(C(=O)NC[C@@H]3[C@@H](O)[C@@H](O)[C@H](n4cnc5c(N)ncnc45)O3)CCC2)CC1
OC(=O)N1CCC(CCCC(=O)NC[C@@H]2[C@@H](O)[C@@H](O)[C@H](n3cnc4c(N)ncnc34)O2)CC1
OC(=O)N1CCC(CCC)(C(=O)NC[C@@H]2[C@@H](O)[C@@H](O)[C@H](n3cnc4c(N)ncnc34)O2)CC1
OC(=O)N1CC(C2(C(=O)NC[C@@H]3[C@@H](O)[C@@H](O)[C@H](n4cnc5c(N)ncnc45)O3)CCC2)CCC1
OC(=O)N1CC2(CC(CC(=O)NC[C@@H]3[C@@H](O)[C@@H](O)[C@H](n4cnc5c(N)ncnc45)O3)C2)CCC1
OC(=O)N1CC2(CC(CC(=O)NC[C@@H]3[C@@H](O)[C@@H](O)[C@H](n4cnc5c(N)ncnc45)O3)CC2)CC1
OC(=O)N1CC2(CC(C(=O)NC[C@@H]3[C@@H](O)[C@@H](O)[C@H](n4cnc5c(N)ncnc45)O3)CCC2)CC1
OC(=O)N1CC2(C(CC(=O)NC[C@@H]3[C@@H](O)[C@@H](O)[C@H](n4cnc5c(N)ncnc45)O3)CCC2)CC1
OC(=O)N1CC2(C(=O)NC[C@@H]3[C@@H](O)[C@@H](O)[C@H](n4cnc5c(N)ncnc45)O3)CCCCCC2C1
OC(=O)N1CCC(CC(=O)NC[C@@H]2[C@@H](O)[C@@H](O)[C@H](n3cnc4c(N)ncnc34)O2)CCCC1
OC(=O)N1CC(CCCC(=O)NC[C@@H]2[C@@H](O)[C@@H](O)[C@H](n3cnc4c(N)ncnc34)O2)CCC1
OC(=O)N1CC(CCC(=O)NC[C@@H]2[C@@H](O)[C@@H](O)[C@H](n3cnc4c(N)ncnc34)O2)CCCC1
OC(=O)N1CC(CCCCC(=O)NC[C@@H]2[C@@H](O)[C@@H](O)[C@H](n3cnc4c(N)ncnc34)O2)CC1
OC(=O)N(CCCCC)CCC(=O)NC[C@@H]1[C@@H](O)[C@@H](O)[C@H](n2cnc3c(N)ncnc23)O1
O[C@H]1[C@@H](O)[C@H](n2cnc3c(N)ncnc23)O[C@@H]1CNC(=O)C1=C(NC(=O)C)n2nc(C)cc2N=C1
O[C@H]1[C@@H](O)[C@H](n2cnc3c(N)ncnc23)O[C@@H]1CNC(=O)c1n[nH]c(CCOC)c1
O[C@H]1[C@@H](O)[C@H](n2cnc3c(N)ncnc23)O[C@@H]1CNC(=O)c1c(CCOC)[nH]nc1
S(CC(=O)NC[C@@H]1[C@@H](O)[C@@H](O)[C@H](n2cnc3c(N)ncnc23)O1)c1sc(N)nn1
FC(F)(F)C(=O)NC1CC(OC)(C(=O)NC[C@@H]2[C@@H](O)[C@@H](O)[C@H](n3cnc4c(N)ncnc34)O2)C1
FC(F)(F)C(=O)NC1(C(=O)NC[C@@H]2[C@@H](O)[C@@H](O)[C@H](n3cnc4c(N)ncnc34)O2)CC(OC)C1
FC(F)(F)C(=O)NC1CC(C(=O)NC[C@@H]2[C@@H](O)[C@@H](O)[C@H](n3cnc4c(N)ncnc34)O2)OCC1
FC(F)(F)C(=O)NCC1OC(C(=O)NC[C@@H]2[C@@H](O)[C@@H](O)[C@H](n3cnc4c(N)ncnc34)O2)CC1
FC(F)(F)C(=O)NC(C(=O)NC[C@@H]1[C@@H](O)[C@@H](O)[C@H](n2cnc3c(N)ncnc23)O1)C1OCCC1
S(=O)(=O)([O-])c1cc(C(=O)NC[C@@H]2[C@@H](O)[C@@H](O)[C@H](n3cnc4c(N)ncnc34)O2)c(OC)cc1
O[C@H]1[C@@H](O)[C@H](n2cnc3c(N)ncnc23)O[C@@H]1CNC(=O)c1cnn2CCN(C)c12
OC(=O)N(Cc1nn(C)c(C(=O)NC[C@@H]2[C@@H](O)[C@@H](O)[C@H](n3cnc4c(N)ncnc34)O2)c1)C(C)C
OC(=O)N(Cc1n(C)ncc1C(=O)NC[C@@H]1[C@@H](O)[C@@H](O)[C@H](n2cnc3c(N)ncnc23)O1)C(C)C
S(=O)(=O)(NC[C@@H]1[C@@H](O)[C@@H](O)[C@H](n2cnc3c(N)ncnc23)O1)CC1CC2OC1C1CC21
S(=O)(=O)(NC[C@@H]1[C@@H](O)[C@@H](O)[C@H](n2cnc3c(N)ncnc23)O1)C1C(C)C2OCCC12
S(=O)(=O)(NC[C@@H]1[C@@H](O)[C@@H](O)[C@H](n2cnc3c(N)ncnc23)O1)C1C(C)C(C)OC1
S(=O)(=O)(NC[C@@H]1[C@@H](O)[C@@H](O)[C@H](n2cnc3c(N)ncnc23)O1)C(C)C(OC)C
FC1C(NC(OCC)=O)(C(=O)NC[C@@H]2[C@@H](O)[C@@H](O)[C@H](n3cnc4c(N)ncnc34)O2)C1
Brc1n(C(O)=O)nc(Br)c1C(=O)NC[C@@H]1[C@@H](O)[C@@H](O)[C@H](n2cnc3c(N)ncnc23)O1
O[C@H]1[C@@H](O)[C@H](n2cnc3c(N)ncnc23)O[C@@H]1CNC(=O)C1CCC(NC(=O)N)CC1
O[C@H]1[C@@H](O)[C@H](n2cnc3c(N)ncnc23)O[C@@H]1CNC(=O)C(NC(=O)N)CCCC
S(=O)(=O)(C)N1CC(C(=O)NC[C@@H]2[C@@H](O)[C@@H](O)[C@H](n3cnc4c(N)ncnc34)O2)Oc2ccccc12
O[C@H]1[C@@H](O)[C@H](n2cnc3c(N)ncnc23)O[C@@H]1CNC(=O)C=1NC(CCOC(C)C)=NC(=O)C=1
O[C@H]1[C@@H](O)[C@H](n2cnc3c(N)ncnc23)O[C@@H]1CNC(=O)C=1C(=O)N=C(CCOC(C)C)NC=1
O[C@H]1[C@@H](O)[C@H](n2cnc3c(N)ncnc23)O[C@@H]1CNC(=O)C1C2CN(Cc3ccccc3)CC12
O[C@H]1[C@@H](O)[C@H](n2cnc3c(N)ncnc23)O[C@@H]1CNC(=O)C=1NC(C(OCC)(C)C)=NC(=O)C=1
O[C@H]1[C@@H](O)[C@H](n2cnc3c(N)ncnc23)O[C@@H]1CNC(=O)C=1C(=O)N=C(C(OCC)(C)C)NC=1
O[C@H]1[C@@H](O)[C@H](n2cnc3c(N)ncnc23)O[C@@H]1CNC(=O)C=1NC(C(OC)CCC)=NC(=O)C=1
O[C@H]1[C@@H](O)[C@H](n2cnc3c(N)ncnc23)O[C@@H]1CNC(=O)C=1NC(C(OCC)CC)=NC(=O)C=1
O[C@H]1[C@@H](O)[C@H](n2cnc3c(N)ncnc23)O[C@@H]1CNC(=O)C=1C(=O)N=C(C(OC)CCC)NC=1
O[C@H]1[C@@H](O)[C@H](n2cnc3c(N)ncnc23)O[C@@H]1CNC(=O)C=1C(=O)N=C(C(OCC)CC)NC=1
O[C@H]1[C@@H](O)[C@H](n2cnc3c(N)ncnc23)O[C@@H]1CNC(=O)C=1NC(C(OC)(C)CC)=NC(=O)C=1
O[C@H]1[C@@H](O)[C@H](n2cnc3c(N)ncnc23)O[C@@H]1CNC(=O)C=1C(=O)N=C(C(OC)(C)CC)NC=1
S(=O)(=O)(NC[C@@H]1[C@@H](O)[C@@H](O)[C@H](n2cnc3c(N)ncnc23)O1)c1n(C)nnc1C1CC1
S(=O)(=O)(NC[C@@H]1[C@@H](O)[C@@H](O)[C@H](n2cnc3c(N)ncnc23)O1)CCOC1C(F)(F)C1
O[C@H]1[C@@H](O)[C@H](n2cnc3c(N)ncnc23)O[C@@H]1CNC(=O)c1nc2n(CC(NC(=O)C)CC2)c1
O[C@H]1[C@@H](O)[C@H](n2cnc3c(N)ncnc23)O[C@@H]1CNC(=O)c1cnn2CCC(NC(=O)C)Cc12
Clc1c([N+](=O)[O-])c(C(=O)NC[C@@H]2[C@@H](O)[C@@H](O)[C@H](n3cnc4c(N)ncnc34)O2)n[nH]1
FC(F)(F)C(=O)NC1(C(=O)NC[C@@H]2[C@@H](O)[C@@H](O)[C@H](n3cnc4c(N)ncnc34)O2)CCOCC1
FC(F)(F)C(=O)NC1(CC(=O)NC[C@@H]2[C@@H](O)[C@@H](O)[C@H](n3cnc4c(N)ncnc34)O2)COCC1
FC(F)(F)C(=O)NCC1(C(=O)NC[C@@H]2[C@@H](O)[C@@H](O)[C@H](n3cnc4c(N)ncnc34)O2)OCCC1
FC(F)(F)C(=O)NC1(C(=O)NC[C@@H]2[C@@H](O)[C@@H](O)[C@H](n3cnc4c(N)ncnc34)O2)COCCC1
OC(=O)Cc1c(C)nc2snc(C(=O)NC[C@@H]3[C@@H](O)[C@@H](O)[C@H](n4cnc5c(N)ncnc45)O3)c2c1C
OC(=O)c1nsc2nc(C)c(CC(=O)NC[C@@H]3[C@@H](O)[C@@H](O)[C@H](n4cnc5c(N)ncnc45)O3)c(C)c12
O[C@H]1[C@@H](O)[C@H](n2cnc3c(N)ncnc23)O[C@@H]1CNC(=O)CON1C(=O)c2ccccc2C1=O
O[C@H]1[C@@H](O)[C@H](n2cnc3c(N)ncnc23)O[C@@H]1CNC(=O)c1nc(N2CCC(N)CC2)c(C)cc1
S(=O)(=O)(NC[C@@H]1[C@@H](O)[C@@H](O)[C@H](n2cnc3c(N)ncnc23)O1)c1nc(C)n2C=CN=Cc12
S(=O)(=O)(N1CCN(C(=O)C)CC1)c1scc(C(=O)NC[C@@H]2[C@@H](O)[C@@H](O)[C@H](n3cnc4c(N)ncnc34)O2)c1
S(=O)(=O)(NC[C@@H]1[C@@H](O)[C@@H](O)[C@H](n2cnc3c(N)ncnc23)O1)C1C(C)(C)COC1
S(=O)(=O)(NC[C@@H]1[C@@H](O)[C@@H](O)[C@H](n2cnc3c(N)ncnc23)O1)CCOC(C)C
S(=O)(=O)(NC[C@@H]1[C@@H](O)[C@@H](O)[C@H](n2cnc3c(N)ncnc23)O1)CC(OC)(C)C
S(=O)(=O)(NC[C@@H]1[C@@H](O)[C@@H](O)[C@H](n2cnc3c(N)ncnc23)O1)CC1CC(OC)C1
S(=O)(=O)(NC[C@@H]1[C@@H](O)[C@@H](O)[C@H](n2cnc3c(N)ncnc23)O1)CC(OC)C1CC1
S(=O)(=O)(NC[C@@H]1[C@@H](O)[C@@H](O)[C@H](n2cnc3c(N)ncnc23)O1)C(COC)C1CC1
S(=O)(=O)(NC[C@@H]1[C@@H](O)[C@@H](O)[C@H](n2cnc3c(N)ncnc23)O1)CC1OCC(C)C1
S(=O)(=O)(NC[C@@H]1[C@@H](O)[C@@H](O)[C@H](n2cnc3c(N)ncnc23)O1)CC1C(C)OCC1
S(=O)(=O)(NC[C@@H]1[C@@H](O)[C@@H](O)[C@H](n2cnc3c(N)ncnc23)O1)CC1C(C)CCO1
S(=O)(=O)(NC[C@@H]1[C@@H](O)[C@@H](O)[C@H](n2cnc3c(N)ncnc23)O1)CC1C(OC)CC1
S(=O)(=O)(NC[C@@H]1[C@@H](O)[C@@H](O)[C@H](n2cnc3c(N)ncnc23)O1)C(C)C1COCC1
S(=O)(=O)(NC[C@@H]1[C@@H](O)[C@@H](O)[C@H](n2cnc3c(N)ncnc23)O1)C1C(C)COCC1
S(=O)(=O)(NC[C@@H]1[C@@H](O)[C@@H](O)[C@H](n2cnc3c(N)ncnc23)O1)C1C(CC)COC1
S(=O)(=O)(NC[C@@H]1[C@@H](O)[C@@H](O)[C@H](n2cnc3c(N)ncnc23)O1)C1C(C)(COC)C1
S(=O)(=O)(NC[C@@H]1[C@@H](O)[C@@H](O)[C@H](n2cnc3c(N)ncnc23)O1)C1(COC)C(C)C1
S(=O)(=O)(NC[C@@H]1[C@@H](O)[C@@H](O)[C@H](n2cnc3c(N)ncnc23)O1)CCC(OC)C
S(=O)(=O)(NC[C@@H]1[C@@H](O)[C@@H](O)[C@H](n2cnc3c(N)ncnc23)O1)CC(OCC)C
S(=O)(=O)(NC[C@@H]1[C@@H](O)[C@@H](O)[C@H](n2cnc3c(N)ncnc23)O1)CC(OC)CC
S(=O)(=O)(NC[C@@H]1[C@@H](O)[C@@H](O)[C@H](n2cnc3c(N)ncnc23)O1)C(C)CCOC
S(=O)(=O)(NC[C@@H]1[C@@H](O)[C@@H](O)[C@H](n2cnc3c(N)ncnc23)O1)C(C)COCC
S(=O)(=O)(NC[C@@H]1[C@@H](O)[C@@H](O)[C@H](n2cnc3c(N)ncnc23)O1)C(COC)CC
O[C@H]1[C@@H](O)[C@H](n2cnc3c(N)ncnc23)O[C@@H]1CNC(=O)c1ncn(C2=NC(C)=Cn3nncc23)c1
O[C@H]1[C@@H](O)[C@H](n2cnc3c(N)ncnc23)O[C@@H]1CNC(=O)c1nn(C2=NC(C)=Cn3nncc23)cc1
O[C@H]1[C@@H](O)[C@H](n2cnc3c(N)ncnc23)O[C@@H]1CNC(=O)c1ccc2N(C)C(=O)C(=O)Nc2c1
OC(=O)c1cc(C2C(C(=O)NC[C@@H]3[C@@H](O)[C@@H](O)[C@H](n4cnc5c(N)ncnc45)O3)C2)sc1
OC(=O)c1c(C2C(C(=O)NC[C@@H]3[C@@H](O)[C@@H](O)[C@H](n4cnc5c(N)ncnc45)O3)C2)ccs1
OC(=O)c1sc(C2C(C(=O)NC[C@@H]3[C@@H](O)[C@@H](O)[C@H](n4cnc5c(N)ncnc45)O3)C2)cc1
OC(=O)c1cc(C(C)C(=O)NC[C@@H]2[C@@H](O)[C@@H](O)[C@H](n3cnc4c(N)ncnc34)O2)sc1
OC(=O)c1c(C(C)C(=O)NC[C@@H]2[C@@H](O)[C@@H](O)[C@H](n3cnc4c(N)ncnc34)O2)ccs1
OC(=O)c1sc(C(C)C(=O)NC[C@@H]2[C@@H](O)[C@@H](O)[C@H](n3cnc4c(N)ncnc34)O2)cc1
O[C@H]1[C@@H](O)[C@H](n2cnc3c(N)ncnc23)O[C@@H]1CNC(=O)CCCCCNC(=O)N
O[C@H]1[C@@H](O)[C@H](n2cnc3c(N)ncnc23)O[C@@H]1CNC(=O)C=1N(CC)C(=O)N(C)C=1
O[C@H]1[C@@H](O)[C@H](n2cnc3c(N)ncnc23)O[C@@H]1CNC(=O)Cc1nc(N2C(=O)NCC2)sc1
O[C@H]1[C@@H](O)[C@H](n2cnc3c(N)ncnc23)O[C@@H]1CNC(=O)CCCC([O-])=N[S+]1(=O)CCOCC1
O[C@H]1[C@@H](O)[C@H](n2cnc3c(N)ncnc23)O[C@@H]1CNC(=O)C=1NC(CCCOCC)=NC(=O)C=1
O[C@H]1[C@@H](O)[C@H](n2cnc3c(N)ncnc23)O[C@@H]1CNC(=O)C=1C(=O)N=C(CCCOCC)NC=1
OC(=O)c1c(C(OCCOC(=O)C(C)=C)=O)cc(C(=O)NC[C@@H]2[C@@H](O)[C@@H](O)[C@H](n3cnc4c(N)ncnc34)O2)c(C(OCCOC(=O)C(C)=C)=O)c1
OC(=O)c1c(C(OCCOC(=O)C(C)=C)=O)cc(C(OCCOC(=O)C(C)=C)=O)c(C(=O)NC[C@@H]2[C@@H](O)[C@@H](O)[C@H](n3cnc4c(N)ncnc34)O2)c1
OC(=O)c1c(C(=O)NC[C@@H]2[C@@H](O)[C@@H](O)[C@H](n3cnc4c(N)ncnc34)O2)cc(C(OCCOC(=O)C(C)=C)=O)c(C(OCCOC(=O)C(C)=C)=O)c1
O[C@H]1[C@@H](O)[C@H](n2cnc3c(N)ncnc23)O[C@@H]1CNC(=O)CN1C(=O)C(=O)c2ccccc12
S(=O)(=O)(NC[C@@H]1[C@@H](O)[C@@H](O)[C@H](n2cnc3c(N)ncnc23)O1)CC1CCOCC1
S(=O)(=O)(NC[C@@H]1[C@@H](O)[C@@H](O)[C@H](n2cnc3c(N)ncnc23)O1)CCOCC1CC1
S(=O)(=O)(NC[C@@H]1[C@@H](O)[C@@H](O)[C@H](n2cnc3c(N)ncnc23)O1)CC1(CC)COC1
S(=O)(=O)(NC[C@@H]1[C@@H](O)[C@@H](O)[C@H](n2cnc3c(N)ncnc23)O1)CCC1(C)COC1
S(=O)(=O)(NC[C@@H]1[C@@H](O)[C@@H](O)[C@H](n2cnc3c(N)ncnc23)O1)CCC1COCC1
S(=O)(=O)(NC[C@@H]1[C@@H](O)[C@@H](O)[C@H](n2cnc3c(N)ncnc23)O1)CC1COCCC1
S(=O)(=O)(NC[C@@H]1[C@@H](O)[C@@H](O)[C@H](n2cnc3c(N)ncnc23)O1)CC1(C)COCC1
S(=O)(=O)(NC[C@@H]1[C@@H](O)[C@@H](O)[C@H](n2cnc3c(N)ncnc23)O1)CCCCOC
S(=O)(=O)(NC[C@@H]1[C@@H](O)[C@@H](O)[C@H](n2cnc3c(N)ncnc23)O1)CCCOCC
S(=O)(=O)(NC[C@@H]1[C@@H](O)[C@@H](O)[C@H](n2cnc3c(N)ncnc23)O1)CCOCCC
O[C@H]1[C@@H](O)[C@H](n2cnc3c(N)ncnc23)O[C@@H]1CNC(=O)C(OC)C1(C2CS(=O)(=O)CC2)CC1
S(C)CCC1N(C(O)=O)C(CC(=O)NC[C@@H]2[C@@H](O)[C@@H](O)[C@H](n3cnc4c(N)ncnc34)O2)CS1
O[C@H]1[C@@H](O)[C@H](n2cnc3c(N)ncnc23)O[C@@H]1CNC(=O)C(=O)c1c(C)nc(N)s1
O[C@H]1[C@@H](O)[C@H](n2cnc3c(N)ncnc23)O[C@@H]1CNC(=O)C(NC(=O)C)CCc1cn(C)nc1
O[C@H]1[C@@H](O)[C@H](n2cnc3c(N)ncnc23)O[C@@H]1CNC(=O)C1C(c2[nH]c(C)nn2)C1
S(=O)(=O)(NC)c1cc(OC)c(C(=O)NC[C@@H]2[C@@H](O)[C@@H](O)[C@H](n3cnc4c(N)ncnc34)O2)cc1
S(=O)(=O)(NC)c1cc(C(=O)NC[C@@H]2[C@@H](O)[C@@H](O)[C@H](n3cnc4c(N)ncnc34)O2)c(OC)cc1
S(=O)(=O)(NC)c1c(OC)cc(C(=O)NC[C@@H]2[C@@H](O)[C@@H](O)[C@H](n3cnc4c(N)ncnc34)O2)cc1
S(=O)(=O)(NC)c1c(OC)ccc(C(=O)NC[C@@H]2[C@@H](O)[C@@H](O)[C@H](n3cnc4c(N)ncnc34)O2)c1
S(=O)(=O)(NC[C@@H]1[C@@H](O)[C@@H](O)[C@H](n2cnc3c(N)ncnc23)O1)c1cc(C(=O)NC)c(OC)cc1
S(=O)(=O)(NC)c1c(C(=O)NC[C@@H]2[C@@H](O)[C@@H](O)[C@H](n3cnc4c(N)ncnc34)O2)ccc(OC)c1
S(=O)(=O)(NC[C@@H]1[C@@H](O)[C@@H](O)[C@H](n2cnc3c(N)ncnc23)O1)c1c(OC)ccc(C(=O)NC)c1
S(=O)(=O)(NC)c1c(C(=O)NC[C@@H]2[C@@H](O)[C@@H](O)[C@H](n3cnc4c(N)ncnc34)O2)c(OC)ccc1
O[C@H]1[C@@H](O)[C@H](n2cnc3c(N)ncnc23)O[C@@H]1CNC(=O)Cc1conc1
O[C@H]1[C@@H](O)[C@H](n2cnc3c(N)ncnc23)O[C@@H]1CNC(=O)Cc1nocc1
O[C@H]1[C@@H](O)[C@H](n2cnc3c(N)ncnc23)O[C@@H]1CNC(=O)Cc1ncoc1
O[C@H]1[C@@H](O)[C@H](n2cnc3c(N)ncnc23)O[C@@H]1CNC(=O)Cc1ocnc1
O[C@H]1[C@@H](O)[C@H](n2cnc3c(N)ncnc23)O[C@@H]1CNC(=O)Cc1oncc1
O[C@H]1[C@@H](O)[C@H](n2cnc3c(N)ncnc23)O[C@@H]1CNC(=O)Cc1occn1
O[C@H]1[C@@H](O)[C@H](n2cnc3c(N)ncnc23)O[C@@H]1CNC(=O)C(C)(C)N1C(=O)OCC1
O[C@H]1[C@@H](O)[C@H](n2cnc3c(N)ncnc23)O[C@@H]1CNC(=O)C1N(C(OC)=O)CCC1
O[C@H]1[C@@H](O)[C@H](n2cnc3c(N)ncnc23)O[C@@H]1CNC(=O)C1N(CCC)C(=O)OC1
O[C@H]1[C@@H](O)[C@H](n2cnc3c(N)ncnc23)O[C@@H]1CNC(=O)c1c(COC)n(CCOC)nn1
FC(F)(F)C(F)(F)C1C(C(=O)NC[C@@H]2[C@@H](O)[C@@H](O)[C@H](n3cnc4c(N)ncnc34)O2)N(C(O)=O)CC1
O[C@H]1[C@@H](O)[C@H](n2cnc3c(N)ncnc23)O[C@@H]1CNC(=O)C1(C2CS(=O)(=O)CC2)CCOCC1
OC(=O)N1CCC(c2cc(C(=O)NC[C@@H]3[C@@H](O)[C@@H](O)[C@H](n4cnc5c(N)ncnc45)O3)ncc2)CC1
S(=O)(=O)(C)CCC1(C(=O)NC[C@@H]2[C@@H](O)[C@@H](O)[C@H](n3cnc4c(N)ncnc34)O2)CCOCC1
OC(=O)N1CCC(c2c(C(=O)NC[C@@H]3[C@@H](O)[C@@H](O)[C@H](n4cnc5c(N)ncnc45)O3)cccn2)CC1
O[C@H]1[C@@H](O)[C@H](n2cnc3c(N)ncnc23)O[C@@H]1CNC(=O)C1(CCOC)CCS(=O)(=O)CC1
O[C@H]1[C@@H](O)[C@H](n2cnc3c(N)ncnc23)O[C@@H]1CNC(=O)Cc1c(C)nc(N)nc1C
O[C@H]1[C@@H](O)[C@H](n2cnc3c(N)ncnc23)O[C@@H]1CNC(=O)C(NC(=O)C)n1cccc1
FC(F)(F)CN(C(C(C)C)C(=O)NC[C@@H]1[C@@H](O)[C@@H](O)[C@H](n2cnc3c(N)ncnc23)O1)C(O)=O
OC(=O)CC(=Cc1ccc(OC)cc1)C(=O)NC[C@@H]1[C@@H](O)[C@@H](O)[C@H](n2cnc3c(N)ncnc23)O1
OC(=O)C(CC(=O)NC[C@@H]1[C@@H](O)[C@@H](O)[C@H](n2cnc3c(N)ncnc23)O1)=Cc1ccc(OC)cc1
OC(=O)C(CC(=O)NC[C@@H]1[C@@H](O)[C@@H](O)[C@H](n2cnc3c(N)ncnc23)O1)=Cc1cc(OC)ccc1
FC(F)(F)C(CC(=O)NC[C@@H]1[C@@H](O)[C@@H](O)[C@H](n2cnc3c(N)ncnc23)O1)C1C2N(C(O)=O)CC1C2
FC(F)(F)C(CC(=O)NC[C@@H]1[C@@H](O)[C@@H](O)[C@H](n2cnc3c(N)ncnc23)O1)C(N(C)C(O)=O)C
OC(=O)CC(C(=O)NC[C@@H]1[C@@H](O)[C@@H](O)[C@H](n2cnc3c(N)ncnc23)O1)c1ccc(C)cc1
OC(=O)C(CC(=O)NC[C@@H]1[C@@H](O)[C@@H](O)[C@H](n2cnc3c(N)ncnc23)O1)c1ccc(C)cc1
OC(=O)CC(C(=O)NC[C@@H]1[C@@H](O)[C@@H](O)[C@H](n2cnc3c(N)ncnc23)O1)c1cc(C)ccc1
OC(=O)CC(C(=O)NC[C@@H]1[C@@H](O)[C@@H](O)[C@H](n2cnc3c(N)ncnc23)O1)c1c(C)cccc1
OC(=O)C(CC(=O)NC[C@@H]1[C@@H](O)[C@@H](O)[C@H](n2cnc3c(N)ncnc23)O1)c1cc(C)ccc1
OC(=O)C(CC(=O)NC[C@@H]1[C@@H](O)[C@@H](O)[C@H](n2cnc3c(N)ncnc23)O1)c1c(C)cccc1
Fc1c(N(C)C(O)=O)ccc(C(=O)NC[C@@H]2[C@@H](O)[C@@H](O)[C@H](n3cnc4c(N)ncnc34)O2)c1
Fc1cc(C(=O)NC[C@@H]2[C@@H](O)[C@@H](O)[C@H](n3cnc4c(N)ncnc34)O2)c(N(C)C(O)=O)cc1
Fc1c(N(C)C(O)=O)c(C(=O)NC[C@@H]2[C@@H](O)[C@@H](O)[C@H](n3cnc4c(N)ncnc34)O2)ccc1
O[C@H]1[C@@H](O)[C@H](n2cnc3c(N)ncnc23)O[C@@H]1CNC(=O)CCCN1C(=O)OCC1
S=C1NC(C)=C(C(=O)NC[C@@H]2[C@@H](O)[C@@H](O)[C@H](n3cnc4c(N)ncnc34)O2)C=N1
S=C1C(C(=O)NC[C@@H]2[C@@H](O)[C@@H](O)[C@H](n3cnc4c(N)ncnc34)O2)=CNC(C)=N1
FC(F)(F)C(=O)NC(C=C)C(=O)NC[C@@H]1[C@@H](O)[C@@H](O)[C@H](n2cnc3c(N)ncnc23)O1
S(=O)(=O)(NC[C@@H]1[C@@H](O)[C@@H](O)[C@H](n2cnc3c(N)ncnc23)O1)CCNC(=O)c1ccccc1
O[C@H]1[C@@H](O)[C@H](n2cnc3c(N)ncnc23)O[C@@H]1CNC(=O)CCN(C(=O)C)c1cncnc1
O[C@H]1[C@@H](O)[C@H](n2cnc3c(N)ncnc23)O[C@@H]1CNC(=O)C(C)N1S(=O)(=O)c2ccccc2C1=O
O[C@H]1[C@@H](O)[C@H](n2cnc3c(N)ncnc23)O[C@@H]1CNC(=O)C1N=CCC1
O[C@H]1[C@@H](O)[C@H](n2cnc3c(N)ncnc23)O[C@@H]1CNC(=O)c1cc(CN(C)C)c(OC)cc1
O[C@H]1[C@@H](O)[C@H](n2cnc3c(N)ncnc23)O[C@@H]1CNC(=O)c1nnc(NC(OCC=C)=O)nc1
Fc1c(F)c(C(=O)NC[C@@H]2[C@@H](O)[C@@H](O)[C@H](n3cnc4c(N)ncnc34)O2)c(F)c(F)c1C(O)=O
Fc1c(F)c(F)c(C(=O)NC[C@@H]2[C@@H](O)[C@@H](O)[C@H](n3cnc4c(N)ncnc34)O2)c(C(O)=O)c1F
Fc1c(F)c(C(O)=O)c(F)c(C(=O)NC[C@@H]2[C@@H](O)[C@@H](O)[C@H](n3cnc4c(N)ncnc34)O2)c1F
O[C@H]1[C@@H](O)[C@H](n2cnc3c(N)ncnc23)O[C@@H]1CNC(=O)CC(N)c1nc(C)sc1
O[C@H]1[C@@H](O)[C@H](n2cnc3c(N)ncnc23)O[C@@H]1CNC(=O)CC(N)c1c(C)ncs1
O[C@H]1[C@@H](O)[C@H](n2cnc3c(N)ncnc23)O[C@@H]1CNC(=O)CC(N)c1sc(C)nc1
O[C@H]1[C@@H](O)[C@H](n2cnc3c(N)ncnc23)O[C@@H]1CNC(=O)C(NC(OCC=C)=O)CCOC(=O)C
OC(=O)c1c(C(=O)NC[C@@H]2[C@@H](O)[C@@H](O)[C@H](n3cnc4c(N)ncnc34)O2)cc2cc(OC)ccc2n1
OC(=O)c1c(C(=O)NC[C@@H]2[C@@H](O)[C@@H](O)[C@H](n3cnc4c(N)ncnc34)O2)cc2ccc(OC)cc2n1
OC(=O)c1c(C(=O)NC[C@@H]2[C@@H](O)[C@@H](O)[C@H](n3cnc4c(N)ncnc34)O2)nc2ccc(OC)cc2c1
OC(=O)c1c(C(=O)NC[C@@H]2[C@@H](O)[C@@H](O)[C@H](n3cnc4c(N)ncnc34)O2)nc2cc(OC)ccc2c1
O[C@H]1[C@@H](O)[C@H](n2cnc3c(N)ncnc23)O[C@@H]1CNC(=O)C1CC2N(C(C)C)C(C1)CC2
O[C@H]1[C@@H](O)[C@H](n2cnc3c(N)ncnc23)O[C@@H]1CNC(=O)CC1=NNC(=O)C2C1C=CC=C2
O[C@H]1[C@@H](O)[C@H](n2cnc3c(N)ncnc23)O[C@@H]1CNC(=O)c1onc(C2(N)CCC2)c1
O[C@H]1[C@@H](O)[C@H](n2cnc3c(N)ncnc23)O[C@@H]1CNC(=O)c1noc(C2(N)CCC2)c1
S(=O)(=O)(N1C(C(=O)NC[C@@H]2[C@@H](O)[C@@H](O)[C@H](n3cnc4c(N)ncnc34)O2)CC1)c1ccc2OCCOc2c1
O[C@H]1[C@@H](O)[C@H](n2cnc3c(N)ncnc23)O[C@@H]1CNC(=O)C(OC)C1(c2nnn(C)c2)CC1
O[C@H]1[C@@H](O)[C@H](n2cnc3c(N)ncnc23)O[C@@H]1CNC(=O)C(OC)C1(c2n(C)nnc2)CC1
FC(F)(F)C(=O)NCC=CC(=O)NC[C@@H]1[C@@H](O)[C@@H](O)[C@H](n2cnc3c(N)ncnc23)O1
O[C@H]1[C@@H](O)[C@H](n2cnc3c(N)ncnc23)O[C@@H]1CNC(=O)CCN1S(=O)(=O)c2ccccc2C1=O
O[C@H]1[C@@H](O)[C@H](n2cnc3c(N)ncnc23)O[C@@H]1CNC(=O)C1=NCCC1
O[C@H]1[C@@H](O)[C@H](n2cnc3c(N)ncnc23)O[C@@H]1CNC(=O)CN(C)c1nnc(C)cc1
O[C@H]1[C@@H](O)[C@H](n2cnc3c(N)ncnc23)O[C@@H]1CNC(=O)C1Oc2ccccc2S(=O)(=O)C1
O[C@H]1[C@@H](O)[C@H](n2cnc3c(N)ncnc23)O[C@@H]1CNC(=O)CN1C(=O)N2CCCCC2=N1
FC(F)c1c(C(=O)NC[C@@H]2[C@@H](O)[C@@H](O)[C@H](n3cnc4c(N)ncnc34)O2)n2CCN(C(O)=O)Cc2n1
S(=O)(=O)([O-])c1cc(OC)c(OC)c(C(=O)NC[C@@H]2[C@@H](O)[C@@H](O)[C@H](n3cnc4c(N)ncnc34)O2)c1
O[C@H]1[C@@H](O)[C@H](n2cnc3c(N)ncnc23)O[C@@H]1CNC(=O)C(N)Cc1ccc2N(CC)CCc2c1
O[C@H]1[C@@H](O)[C@H](n2cnc3c(N)ncnc23)O[C@@H]1CNC(=O)CCOCCOCCOCCOCCOCCOCCOCCOCCOCCOCCOCCOCCOC
O[C@H]1[C@@H](O)[C@H](n2cnc3c(N)ncnc23)O[C@@H]1CNC(=O)c1nc(N(C)C)nc(N(C)C)c1
O[C@H]1[C@@H](O)[C@H](n2cnc3c(N)ncnc23)O[C@@H]1CNC(=O)C=1C(=O)NC(=O)N(CCCC)C=1
O[C@H]1[C@@H](O)[C@H](n2cnc3c(N)ncnc23)O[C@@H]1CNC(=O)C=1N(CCCC)C(=O)NC(=O)C=1
O[C@H]1[C@@H](O)[C@H](n2cnc3c(N)ncnc23)O[C@@H]1CNC(=O)CC1N(C(C)(C)C)CCC1
O[C@H]1[C@@H](O)[C@H](n2cnc3c(N)ncnc23)O[C@@H]1CNC(=O)C1CC2N(CC3CC3)C(C1)CC2
O[C@H]1[C@@H](O)[C@H](n2cnc3c(N)ncnc23)O[C@@H]1CNC(=O)C(N(C)C1CCCC1)(C)C
O[C@H]1[C@@H](O)[C@H](n2cnc3c(N)ncnc23)O[C@@H]1CNC(=O)CCN1C(C)CCCC1C
O[C@H]1[C@@H](O)[C@H](n2cnc3c(N)ncnc23)O[C@@H]1CNC(=O)C1CC2N(CCC)C(C1)CC2
O[C@H]1[C@@H](O)[C@H](n2cnc3c(N)ncnc23)O[C@@H]1CNC(=O)C(N(C)C1CCCCC1)C
O[C@H]1[C@@H](O)[C@H](n2cnc3c(N)ncnc23)O[C@@H]1CNC(=O)C1CC(N2C(C)CCCC2)C1
O[C@H]1[C@@H](O)[C@H](n2cnc3c(N)ncnc23)O[C@@H]1CNC(=O)CC(C)N1C(C)CCCC1
O[C@H]1[C@@H](O)[C@H](n2cnc3c(N)ncnc23)O[C@@H]1CNC(=O)C(NC(=O)C)CC=C=C
Clc1c(S(=O)(=O)NC[C@@H]2[C@@H](O)[C@@H](O)[C@H](n3cnc4c(N)ncnc34)O2)n2CC=[S+]c2n1
O[C@H]1[C@@H](O)[C@H](n2cnc3c(N)ncnc23)O[C@@H]1CNC(=O)C1(c2nnn(C)c2)CCOCC1
O[C@H]1[C@@H](O)[C@H](n2cnc3c(N)ncnc23)O[C@@H]1CNC(=O)C1(c2n(C)nnc2)CCOCC1
S(=O)(=O)(N1CCOCC1)c1oc(C)c(C(=O)NC[C@@H]2[C@@H](O)[C@@H](O)[C@H](n3cnc4c(N)ncnc34)O2)c1
O[C@H]1[C@@H](O)[C@H](n2cnc3c(N)ncnc23)O[C@@H]1CNC(=O)C(OC(=O)C1NC(=O)CC1)CC(C)C
O[C@H]1[C@@H](O)[C@H](n2cnc3c(N)ncnc23)O[C@@H]1CNC(=O)C(NC(=O)C)CC(OC(C)(C)C)=O
O[C@H]1[C@@H](O)[C@H](n2cnc3c(N)ncnc23)O[C@@H]1CNC(=O)C=Cc1ccc(OCCN(C)C)cc1
O[C@H]1[C@@H](O)[C@H](n2cnc3c(N)ncnc23)O[C@@H]1CNC(=O)C=Cc1c(OCCN(C)C)cccc1
O[C@H]1[C@@H](O)[C@H](n2cnc3c(N)ncnc23)O[C@@H]1CNC(=O)Cn1nnc(CNC(OCC=C)=O)c1
O[C@H]1[C@@H](O)[C@H](n2cnc3c(N)ncnc23)O[C@@H]1CNC(=O)Cn1nc(CNC(OCC=C)=O)nc1
O[C@H]1[C@@H](O)[C@H](n2cnc3c(N)ncnc23)O[C@@H]1CNC(=O)C(NC(OCC=C)=O)c1nnn(C)c1
O[C@H]1[C@@H](O)[C@H](n2cnc3c(N)ncnc23)O[C@@H]1CNC(=O)C1C(c2ccc(C)cc2)CN(C)C1
O[C@H]1[C@@H](O)[C@H](n2cnc3c(N)ncnc23)O[C@@H]1CNC(=O)C1C(c2cc(C)ccc2)CN(C)C1
O[C@H]1[C@@H](O)[C@H](n2cnc3c(N)ncnc23)O[C@@H]1CNC(=O)C1C(c2c(C)cccc2)CN(C)C1
Clc1cc(Cn2c(C(O)=O)c(C(=O)NC[C@@H]3[C@@H](O)[C@@H](O)[C@H](n4cnc5c(N)ncnc45)O3)nn2)ccc1
Clc1cc(Cn2c(C(=O)NC[C@@H]3[C@@H](O)[C@@H](O)[C@H](n4cnc5c(N)ncnc45)O3)c(C(O)=O)nn2)ccc1
Clc1c(Cn2c(C(O)=O)c(C(=O)NC[C@@H]3[C@@H](O)[C@@H](O)[C@H](n4cnc5c(N)ncnc45)O3)nn2)cccc1
Clc1c(Cn2c(C(=O)NC[C@@H]3[C@@H](O)[C@@H](O)[C@H](n4cnc5c(N)ncnc45)O3)c(C(O)=O)nn2)cccc1
Fc1cc(C(CC)(C(O)=O)C(=O)NC[C@@H]2[C@@H](O)[C@@H](O)[C@H](n3cnc4c(N)ncnc34)O2)ccc1
O[C@H]1[C@@H](O)[C@H](n2cnc3c(N)ncnc23)O[C@@H]1CNC(=O)C12CC1Cc1cn[nH]c21
O[C@H]1[C@@H](O)[C@H](n2cnc3c(N)ncnc23)O[C@@H]1CNC(=O)CCC(OCCC#N)=O
O[C@H]1[C@@H](O)[C@H](n2cnc3c(N)ncnc23)O[C@@H]1CNC(=O)CN1C=NS(=O)(=O)c2ccccc12
S(=O)(=O)(NC[C@@H]1[C@@H](O)[C@@H](O)[C@H](n2cnc3c(N)ncnc23)O1)c1c(C)cc(N2S(=O)(=O)CCC2=O)cc1
S(=O)(=O)(NC[C@@H]1[C@@H](O)[C@@H](O)[C@H](n2cnc3c(N)ncnc23)O1)c1c(C)ccc(N2S(=O)(=O)CCC2=O)c1
S(=O)(=O)(N(CC(=O)NC[C@@H]1[C@@H](O)[C@@H](O)[C@H](n2cnc3c(N)ncnc23)O1)c1ccc2OCCOc2c1)C
O[C@H]1[C@@H](O)[C@H](n2cnc3c(N)ncnc23)O[C@@H]1CNC(=O)c1nc(CCN(CC)CC)sc1
O[C@H]1[C@@H](O)[C@H](n2cnc3c(N)ncnc23)O[C@@H]1CNC(=O)C12CCC(N(C)C)(CC1)CC2
O[C@H]1[C@@H](O)[C@H](n2cnc3c(N)ncnc23)O[C@@H]1CNC(=O)C1CCC(N2CCCC2)CC1
O[C@H]1[C@@H](O)[C@H](n2cnc3c(N)ncnc23)O[C@@H]1CNC(=O)C1CCN(C2CCCC2)CC1
O[C@H]1[C@@H](O)[C@H](n2cnc3c(N)ncnc23)O[C@@H]1CNC(=O)C1CC(N2CCCCCC2)C1
O[C@H]1[C@@H](O)[C@H](n2cnc3c(N)ncnc23)O[C@@H]1CNC(=O)C1CN(C2CCCC2)CCC1
O[C@H]1[C@@H](O)[C@H](n2cnc3c(N)ncnc23)O[C@@H]1CNC(=O)CC(C)N1CCCCCC1
O[C@H]1[C@@H](O)[C@H](n2cnc3c(N)ncnc23)O[C@@H]1CNC(=O)C1CN(C2CCCCC2)CC1
O[C@H]1[C@@H](O)[C@H](n2cnc3c(N)ncnc23)O[C@@H]1CNC(=O)C1(CCN(C)C2CC2)CCC1
O[C@H]1[C@@H](O)[C@H](n2cnc3c(N)ncnc23)O[C@@H]1CNC(=O)CCN(C)C1CCCCC1
O[C@H]1[C@@H](O)[C@H](n2cnc3c(N)ncnc23)O[C@@H]1CNC(=O)CCC(C)N1CCCCC1
O[C@H]1[C@@H](O)[C@H](n2cnc3c(N)ncnc23)O[C@@H]1CNC(=O)CC1(CC2N(C)CCC2)CC1
O[C@H]1[C@@H](O)[C@H](n2cnc3c(N)ncnc23)O[C@@H]1CNC(=O)C1(CC2N(C)CCC2)CCC1
O[C@H]1[C@@H](O)[C@H](n2cnc3c(N)ncnc23)O[C@@H]1CNC(=O)C1(CC2N(C)CCCC2)CC1
O[C@H]1[C@@H](O)[C@H](n2cnc3c(N)ncnc23)O[C@@H]1CNC(=O)CC1(C2N(C)CCCC2)CC1
O[C@H]1[C@@H](O)[C@H](n2cnc3c(N)ncnc23)O[C@@H]1CNC(=O)C1N(CCCC)CC21CCC2
O[C@H]1[C@@H](O)[C@H](n2cnc3c(N)ncnc23)O[C@@H]1CNC(=O)C1(CCC2N(C)CCC2)CC1
O[C@H]1[C@@H](O)[C@H](n2cnc3c(N)ncnc23)O[C@@H]1CNC(=O)C1(C2N(C)CCCC2)CCC1
O[C@H]1[C@@H](O)[C@H](n2cnc3c(N)ncnc23)O[C@@H]1CNC(=O)CCCC1N(C)CCCC1
O[C@H]1[C@@H](O)[C@H](n2cnc3c(N)ncnc23)O[C@@H]1CNC(=O)CCCCC1N(C)CCC1
O[C@H]1[C@@H](O)[C@H](n2cnc3c(N)ncnc23)O[C@@H]1CNC(=O)CCN1C(CC)CCCC1
O[C@H]1[C@@H](O)[C@H](n2cnc3c(N)ncnc23)O[C@@H]1CNC(=O)C1N(CCCC)CCCC1
O[C@H]1[C@@H](O)[C@H](n2cnc3c(N)ncnc23)O[C@@H]1CNC(=O)CCC(=O)NC1=[N+](c2ccc3OCOc3c2)C2CS(=O)(=O)CC2S1
Ic1cc(CS(=O)(=O)NC[C@@H]2[C@@H](O)[C@@H](O)[C@H](n3cnc4c(N)ncnc34)O2)cc(C(O)=O)c1
O[C@H]1[C@@H](O)[C@H](n2cnc3c(N)ncnc23)O[C@@H]1CNC(=O)C(NC(=O)CC(OCC)=O)CCC
O[C@H]1[C@@H](O)[C@H](n2cnc3c(N)ncnc23)O[C@@H]1CNC(=O)Cc1[nH]c(C2CC2)nn1
O[C@H]1[C@@H](O)[C@H](n2cnc3c(N)ncnc23)O[C@@H]1CNC(=O)C1CCCc2[nH]nnc12
OC(=O)N(C(C)C(=O)NC[C@@H]1[C@@H](O)[C@@H](O)[C@H](n2cnc3c(N)ncnc23)O1)c1ccccc1
O[C@H]1[C@@H](O)[C@H](n2cnc3c(N)ncnc23)O[C@@H]1CNC(=O)CC1=Cn2ncnc2N=C1
O[C@H]1[C@@H](O)[C@H](n2cnc3c(N)ncnc23)O[C@@H]1CNC(=O)C=1C(C)=Nc2n(ncn2)C=1
O[C@H]1[C@@H](O)[C@H](n2cnc3c(N)ncnc23)O[C@@H]1CNC(=O)C=1n2ncnc2N=C(C)C=1
O[C@H]1[C@@H](O)[C@H](n2cnc3c(N)ncnc23)O[C@@H]1CNC(=O)C1=C(C)n2cnnc2N=C1
O[C@H]1[C@@H](O)[C@H](n2cnc3c(N)ncnc23)O[C@@H]1CNC(=O)C1=C(C)n2ncnc2N=C1
O[C@H]1[C@@H](O)[C@H](n2cnc3c(N)ncnc23)O[C@@H]1CNC(=O)C1[N+](C)(C)CCC1
Clc1c(S(=O)(=O)NC[C@@H]2[C@@H](O)[C@@H](O)[C@H](n3cnc4c(N)ncnc34)O2)c[nH]n1
Clc1c(C(=O)[O-])cc(C(=O)NC[C@@H]2[C@@H](O)[C@@H](O)[C@H](n3cnc4c(N)ncnc34)O2)c([N+](=O)[O-])c1
O[C@H]1[C@@H](O)[C@H](n2cnc3c(N)ncnc23)O[C@@H]1CNC(=O)COc1snc(C)n1
O[C@H]1[C@@H](O)[C@H](n2cnc3c(N)ncnc23)O[C@@H]1CNC(=O)COc1sc(C)nn1
OC(=O)N1CC(C(=O)NC[C@@H]2[C@@H](O)[C@@H](O)[C@H](n3cnc4c(N)ncnc34)O2)C2(C(C)(C)OC(C)(C)C2)C1
OC(=O)N1C(CC(OC)C(=O)NC[C@@H]2[C@@H](O)[C@@H](O)[C@H](n3cnc4c(N)ncnc34)O2)CCC(C)(C)C1
OC(=O)N1C(C(C)(C)C(OC)C(=O)NC[C@@H]2[C@@H](O)[C@@H](O)[C@H](n3cnc4c(N)ncnc34)O2)CCCC1
S(=O)(=O)(N)CCCCCCC(=O)NC[C@@H]1[C@@H](O)[C@@H](O)[C@H](n2cnc3c(N)ncnc23)O1
O[C@H]1[C@@H](O)[C@H](n2cnc3c(N)ncnc23)O[C@@H]1CNC(=O)C1(CN2CCCC2)CCCC1
O[C@H]1[C@@H](O)[C@H](n2cnc3c(N)ncnc23)O[C@@H]1CNC(=O)CC1(CCN2CCCC2)CC1
O[C@H]1[C@@H](O)[C@H](n2cnc3c(N)ncnc23)O[C@@H]1CNC(=O)CCCN1CCCCCC1
O[C@H]1[C@@H](O)[C@H](n2cnc3c(N)ncnc23)O[C@@H]1CNC(=O)C1(CCN2CCCC2)CCC1
O[C@H]1[C@@H](O)[C@H](n2cnc3c(N)ncnc23)O[C@@H]1CNC(=O)C1(CCCN2CCCC2)CC1
O[C@H]1[C@@H](O)[C@H](n2cnc3c(N)ncnc23)O[C@@H]1CNC(=O)C1(CCN2CCCCC2)CC1
O[C@H]1[C@@H](O)[C@H](n2cnc3c(N)ncnc23)O[C@@H]1CNC(=O)CCN1CCCCCCC1
O[C@H]1[C@@H](O)[C@H](n2cnc3c(N)ncnc23)O[C@@H]1CNC(=O)CCCCN1CCCCC1
O[C@H]1[C@@H](O)[C@H](n2cnc3c(N)ncnc23)O[C@@H]1CNC(=O)CCCCCN1CCCC1
O[C@H]1[C@@H](O)[C@H](n2cnc3c(N)ncnc23)O[C@@H]1CNC(=O)CCOCCOCCOCCOCCOCCOCCOCCOCCOCCOCCOCCOCCOCC#C
O[C@H]1[C@@H](O)[C@H](n2cnc3c(N)ncnc23)O[C@@H]1CNC(=O)Cc1onc(OC)c1
O[C@H]1[C@@H](O)[C@H](n2cnc3c(N)ncnc23)O[C@@H]1CNC(=O)C#CC1CC(N2C(C)CCCC2)C1
S(=O)(=O)(N)c1cc(F)c(C(=O)NC[C@@H]2[C@@H](O)[C@@H](O)[C@H](n3cnc4c(N)ncnc34)O2)c(F)c1
S(=O)(=O)(N)c1cc(F)c(F)c(C(=O)NC[C@@H]2[C@@H](O)[C@@H](O)[C@H](n3cnc4c(N)ncnc34)O2)c1
S(=O)(=O)(N)c1c(F)cc(F)c(C(=O)NC[C@@H]2[C@@H](O)[C@@H](O)[C@H](n3cnc4c(N)ncnc34)O2)c1
S(=O)(=O)(N)c1c(F)c(F)cc(C(=O)NC[C@@H]2[C@@H](O)[C@@H](O)[C@H](n3cnc4c(N)ncnc34)O2)c1
S(=O)(=O)(N)c1c(F)c(C(=O)NC[C@@H]2[C@@H](O)[C@@H](O)[C@H](n3cnc4c(N)ncnc34)O2)c(F)cc1
OC(=O)c1cc(CC)cc(C(=O)NC[C@@H]2[C@@H](O)[C@@H](O)[C@H](n3cnc4c(N)ncnc34)O2)c1
OC(=O)c1c(CC)cc(C(=O)NC[C@@H]2[C@@H](O)[C@@H](O)[C@H](n3cnc4c(N)ncnc34)O2)cc1
OC(=O)c1c(CC)ccc(C(=O)NC[C@@H]2[C@@H](O)[C@@H](O)[C@H](n3cnc4c(N)ncnc34)O2)c1
OC(=O)c1cc(C(=O)NC[C@@H]2[C@@H](O)[C@@H](O)[C@H](n3cnc4c(N)ncnc34)O2)c(CC)cc1
S(=O)(=O)(NC[C@@H]1[C@@H](O)[C@@H](O)[C@H](n2cnc3c(N)ncnc23)O1)c1sc(C(O)=O)c(CCC)c1
FC1(F)CCC(C(=O)NC[C@@H]2[C@@H](O)[C@@H](O)[C@H](n3cnc4c(N)ncnc34)O2)(C2OCCN(C(O)=O)C2)CC1
FC1(F)CCC(C(=O)NC[C@@H]2[C@@H](O)[C@@H](O)[C@H](n3cnc4c(N)ncnc34)O2)(C2N(C(O)=O)CCOC2)CC1
Fc1ccc(CC(CN)C(=O)NC[C@@H]2[C@@H](O)[C@@H](O)[C@H](n3cnc4c(N)ncnc34)O2)cc1
Fc1cc(CC(CN)C(=O)NC[C@@H]2[C@@H](O)[C@@H](O)[C@H](n3cnc4c(N)ncnc34)O2)ccc1
Fc1c(CC(CN)C(=O)NC[C@@H]2[C@@H](O)[C@@H](O)[C@H](n3cnc4c(N)ncnc34)O2)cccc1
S(=O)(=O)(NC[C@@H]1[C@@H](O)[C@@H](O)[C@H](n2cnc3c(N)ncnc23)O1)CC1(C(N)C(C)C)CCC1
O[C@H]1[C@@H](O)[C@H](n2cnc3c(N)ncnc23)O[C@@H]1CNC(=O)CC1(c2[nH]nnc2)CC1
O[C@H]1[C@@H](O)[C@H](n2cnc3c(N)ncnc23)O[C@@H]1CNC(=O)CC1(c2[nH]cnn2)CC1
OC(=O)N(CCC(=O)NC[C@@H]1[C@@H](O)[C@@H](O)[C@H](n2cnc3c(N)ncnc23)O1)c1ccccc1
O[C@H]1[C@@H](O)[C@H](n2cnc3c(N)ncnc23)O[C@@H]1CNC(=O)C1(c2[nH]cnn2)CCC1
O[C@H]1[C@@H](O)[C@H](n2cnc3c(N)ncnc23)O[C@@H]1CNC(=O)CC(N)c1ccc2OCCOc2c1
ONC(=O)c1c(C(=O)NC[C@@H]2[C@@H](O)[C@@H](O)[C@H](n3cnc4c(N)ncnc34)O2)cc(COC)cn1
O[C@H]1[C@@H](O)[C@H](n2cnc3c(N)ncnc23)O[C@@H]1CNC(=O)C1CC(n2nnc(CNC(=O)C)c2)C1
O[C@H]1[C@@H](O)[C@H](n2cnc3c(N)ncnc23)O[C@@H]1CNC(=O)C(C)(C)n1nnc(CNC(=O)C)c1
OC(=O)COc1c(OCC)cc(C=CC(=O)NC[C@@H]2[C@@H](O)[C@@H](O)[C@H](n3cnc4c(N)ncnc34)O2)cc1
OC(=O)C=Cc1cc(OCC)c(OCC(=O)NC[C@@H]2[C@@H](O)[C@@H](O)[C@H](n3cnc4c(N)ncnc34)O2)cc1
OC(=O)C(CC(=O)NC[C@@H]1[C@@H](O)[C@@H](O)[C@H](n2cnc3c(N)ncnc23)O1)=Cc1cc(OC)c(OC)cc1
OC(=O)CC(C(=O)NC[C@@H]1[C@@H](O)[C@@H](O)[C@H](n2cnc3c(N)ncnc23)O1)c1cc(C)c(OC)cc1
OC(=O)CC(C(=O)NC[C@@H]1[C@@H](O)[C@@H](O)[C@H](n2cnc3c(N)ncnc23)O1)c1cc(OC)c(C)cc1
OC(=O)CC(C(=O)NC[C@@H]1[C@@H](O)[C@@H](O)[C@H](n2cnc3c(N)ncnc23)O1)c1c(C)cc(OC)cc1
OC(=O)CC(C(=O)NC[C@@H]1[C@@H](O)[C@@H](O)[C@H](n2cnc3c(N)ncnc23)O1)c1c(OC)cc(C)cc1
OC(=O)CC(C(=O)NC[C@@H]1[C@@H](O)[C@@H](O)[C@H](n2cnc3c(N)ncnc23)O1)c1c(OC)ccc(C)c1
OC(=O)CC(C(=O)NC[C@@H]1[C@@H](O)[C@@H](O)[C@H](n2cnc3c(N)ncnc23)O1)c1c(C)c(OC)ccc1
OC(=O)CC(C(=O)NC[C@@H]1[C@@H](O)[C@@H](O)[C@H](n2cnc3c(N)ncnc23)O1)c1c(OC)c(C)ccc1
OC(=O)CC(C(=O)NC[C@@H]1[C@@H](O)[C@@H](O)[C@H](n2cnc3c(N)ncnc23)O1)c1c(OC)cccc1C
OC(=O)C(CC(=O)NC[C@@H]1[C@@H](O)[C@@H](O)[C@H](n2cnc3c(N)ncnc23)O1)c1cc(C)c(OC)cc1
OC(=O)C(CC(=O)NC[C@@H]1[C@@H](O)[C@@H](O)[C@H](n2cnc3c(N)ncnc23)O1)c1cc(OC)c(C)cc1
OC(=O)C(CC(=O)NC[C@@H]1[C@@H](O)[C@@H](O)[C@H](n2cnc3c(N)ncnc23)O1)c1c(C)cc(OC)cc1
OC(=O)C(CC(=O)NC[C@@H]1[C@@H](O)[C@@H](O)[C@H](n2cnc3c(N)ncnc23)O1)c1c(OC)cc(C)cc1
OC(=O)C(CC(=O)NC[C@@H]1[C@@H](O)[C@@H](O)[C@H](n2cnc3c(N)ncnc23)O1)c1c(OC)ccc(C)c1
OC(=O)C(CC(=O)NC[C@@H]1[C@@H](O)[C@@H](O)[C@H](n2cnc3c(N)ncnc23)O1)c1c(C)c(OC)ccc1
OC(=O)C(CC(=O)NC[C@@H]1[C@@H](O)[C@@H](O)[C@H](n2cnc3c(N)ncnc23)O1)c1c(OC)c(C)ccc1
OC(=O)C(CC(=O)NC[C@@H]1[C@@H](O)[C@@H](O)[C@H](n2cnc3c(N)ncnc23)O1)c1c(OC)cccc1C
O[C@H]1[C@@H](O)[C@H](n2cnc3c(N)ncnc23)O[C@@H]1CNC(=O)CN1C(=O)c2ccccc2-n2nncc12
S(=O)(=O)(NC[C@@H]1[C@@H](O)[C@@H](O)[C@H](n2cnc3c(N)ncnc23)O1)C1(Cc2n(C(C)C)nnn2)CC1
S(=O)(=O)(NC[C@@H]1[C@@H](O)[C@@H](O)[C@H](n2cnc3c(N)ncnc23)O1)C1(Cc2n(CCC)nnn2)CC1
O[C@H]1[C@@H](O)[C@H](n2cnc3c(N)ncnc23)O[C@@H]1CNC(=O)c1[nH]cc2C(=O)N(CC(OC)=O)C=Cc12
O[C@H]1[C@@H](O)[C@H](n2cnc3c(N)ncnc23)O[C@@H]1CNC(=O)c1cnc2NC(C)=NS(=O)(=O)c2c1
S(=O)(=O)(NC[C@@H]1[C@@H](O)[C@@H](O)[C@H](n2cnc3c(N)ncnc23)O1)CCC(CN)(CC)CC
S(=O)(=O)(NC[C@@H]1[C@@H](O)[C@@H](O)[C@H](n2cnc3c(N)ncnc23)O1)CC(CN)C1CCCCC1
S(=O)(=O)(NC[C@@H]1[C@@H](O)[C@@H](O)[C@H](n2cnc3c(N)ncnc23)O1)CCC(C)C1(CN)CCC1
O[C@H]1[C@@H](O)[C@H](n2cnc3c(N)ncnc23)O[C@@H]1CNC(=O)c1cc(CCN2C(=O)COCC2=O)ccc1
O[C@H]1[C@@H](O)[C@H](n2cnc3c(N)ncnc23)O[C@@H]1CNC(=O)c1nn2CCCCC(N(C)C)c2c1
O[C@H]1[C@@H](O)[C@H](n2cnc3c(N)ncnc23)O[C@@H]1CNC(=O)c1n(C)nc(C2N(C)CCCC2)c1
O[C@H]1[C@@H](O)[C@H](n2cnc3c(N)ncnc23)O[C@@H]1CNC(=O)c1c(n(C)nc1)C1N(C)CCCC1
O[C@H]1[C@@H](O)[C@H](n2cnc3c(N)ncnc23)O[C@@H]1CNC(=O)C1(C2CCCC2)NC(=O)NC1
O[C@H]1[C@@H](O)[C@H](n2cnc3c(N)ncnc23)O[C@@H]1CNC(=O)C1(NC(=O)NC)CCCC1
O[C@H]1[C@@H](O)[C@H](n2cnc3c(N)ncnc23)O[C@@H]1CNC(=O)COC1(c2nocc2)COC1
S(=O)(=O)(NC[C@@H]1[C@@H](O)[C@@H](O)[C@H](n2cnc3c(N)ncnc23)O1)c1occ(C(OC)=O)c1
S(=O)(=O)(NC[C@@H]1[C@@H](O)[C@@H](O)[C@H](n2cnc3c(N)ncnc23)O1)c1oc(C(OC)=O)cc1
S(=O)(=O)(NC[C@@H]1[C@@H](O)[C@@H](O)[C@H](n2cnc3c(N)ncnc23)O1)c1c(C(OC)=O)occ1
S(=O)(=O)(NC[C@@H]1[C@@H](O)[C@@H](O)[C@H](n2cnc3c(N)ncnc23)O1)c1c(C(OC)=O)cco1
FC1(F)C(C(=O)NC[C@@H]2[C@@H](O)[C@@H](O)[C@H](n3cnc4c(N)ncnc34)O2)(c2oc(C)c(C(O)=O)c2)C1
[S+](C)(C)COCCC(=O)NC[C@@H]1[C@@H](O)[C@@H](O)[C@H](n2cnc3c(N)ncnc23)O1
OC(=O)c1cc(OCC=C)cc(C(=O)NC[C@@H]2[C@@H](O)[C@@H](O)[C@H](n3cnc4c(N)ncnc34)O2)c1
OC(=O)c1ccc(CC(C)C(=O)NC[C@@H]2[C@@H](O)[C@@H](O)[C@H](n3cnc4c(N)ncnc34)O2)cc1
OC(=O)c1cc(CC(C)C(=O)NC[C@@H]2[C@@H](O)[C@@H](O)[C@H](n3cnc4c(N)ncnc34)O2)ccc1
OC(=O)c1c(CC(C)C(=O)NC[C@@H]2[C@@H](O)[C@@H](O)[C@H](n3cnc4c(N)ncnc34)O2)cccc1
O[C@H]1[C@@H](O)[C@H](n2cnc3c(N)ncnc23)O[C@@H]1CNC(=O)c1nc(CCOCCOC)[nH]c1
S(=O)(=O)(NC[C@@H]1[C@@H](O)[C@@H](O)[C@H](n2cnc3c(N)ncnc23)O1)c1n(C)c(C2CC(OC)C2)nn1
S(=O)(=O)(NC[C@@H]1[C@@H](O)[C@@H](O)[C@H](n2cnc3c(N)ncnc23)O1)CC1OC(C)(C(F)F)COC1
OC(=O)c1c(C)oc(C(C)(C)C(=O)NC[C@@H]2[C@@H](O)[C@@H](O)[C@H](n3cnc4c(N)ncnc34)O2)c1
Fc1cnc(C(=O)NC[C@@H]2[C@@H](O)[C@@H](O)[C@H](n3cnc4c(N)ncnc34)O2)nc1
Fc1ncc(C(=O)NC[C@@H]2[C@@H](O)[C@@H](O)[C@H](n3cnc4c(N)ncnc34)O2)nc1
Fc1nc(C(=O)NC[C@@H]2[C@@H](O)[C@@H](O)[C@H](n3cnc4c(N)ncnc34)O2)cnc1
Fc1c(C(=O)NC[C@@H]2[C@@H](O)[C@@H](O)[C@H](n3cnc4c(N)ncnc34)O2)ncnc1
Fc1c(C(=O)NC[C@@H]2[C@@H](O)[C@@H](O)[C@H](n3cnc4c(N)ncnc34)O2)nccn1
O[C@H]1[C@@H](O)[C@H](n2cnc3c(N)ncnc23)O[C@@H]1CNC(=O)c1cc(OCCN)c(C)cc1
O[C@H]1[C@@H](O)[C@H](n2cnc3c(N)ncnc23)O[C@@H]1CNC(=O)c1c(C)ccc(OCCN)c1
O[C@H]1[C@@H](O)[C@H](n2cnc3c(N)ncnc23)O[C@@H]1CNC(=O)c1c(C)c(OCCN)ccc1
OC(=O)N(C(C)C(=O)NC[C@@H]1[C@@H](O)[C@@H](O)[C@H](n2cnc3c(N)ncnc23)O1)c1ncnc2sccc12
O[C@H]1[C@@H](O)[C@H](n2cnc3c(N)ncnc23)O[C@@H]1CNC(=O)CC(N)Cc1ccccc1
O[C@H]1[C@@H](O)[C@H](n2cnc3c(N)ncnc23)O[C@@H]1CNC(=O)C(N)CCc1ccccc1
O[C@H]1[C@@H](O)[C@H](n2cnc3c(N)ncnc23)O[C@@H]1CNC(=O)C(N)(C)Cc1ccccc1
OC(=O)N1CCC(c2c(C(=O)NC[C@@H]3[C@@H](O)[C@@H](O)[C@H](n4cnc5c(N)ncnc45)O3)c(C)nc(C)n2)CC1
O[C@H]1[C@@H](O)[C@H](n2cnc3c(N)ncnc23)O[C@@H]1CNC(=O)C1(c2n(C)ccn2)CC1
S(CCC(=O)N)CC(F)(F)C(=O)NC[C@@H]1[C@@H](O)[C@@H](O)[C@H](n2cnc3c(N)ncnc23)O1
S(=O)(=O)(NC[C@@H]1[C@@H](O)[C@@H](O)[C@H](n2cnc3c(N)ncnc23)O1)c1n(C(C)C)c(C2COC2)nn1
S(=O)(=O)(NC[C@@H]1[C@@H](O)[C@@H](O)[C@H](n2cnc3c(N)ncnc23)O1)c1n(CCC)c(C2COC2)nn1
O[C@H]1[C@@H](O)[C@H](n2cnc3c(N)ncnc23)O[C@@H]1CNC(=O)C1CCN(Cc2cn(CC)nc2)CC1
O[C@H]1[C@@H](O)[C@H](n2cnc3c(N)ncnc23)O[C@@H]1CNC(=O)CC1CCN(Cc2n(C)ncc2)CC1
O[C@H]1[C@@H](O)[C@H](n2cnc3c(N)ncnc23)O[C@@H]1CNC(=O)C1CN(Cc2cn(CC)nc2)CCC1
O[C@H]1[C@@H](O)[C@H](n2cnc3c(N)ncnc23)O[C@@H]1CNC(=O)CCC1C(=O)N(C)N=C1C
OC(=O)N1CC(C)Oc2cc(C(=O)NC[C@@H]3[C@@H](O)[C@@H](O)[C@H](n4cnc5c(N)ncnc45)O3)ccc12
OC(=O)N1C(C)COc2cc(C(=O)NC[C@@H]3[C@@H](O)[C@@H](O)[C@H](n4cnc5c(N)ncnc45)O3)ccc12
S(=O)(=O)(NC[C@@H]1[C@@H](O)[C@@H](O)[C@H](n2cnc3c(N)ncnc23)O1)C1(C(COC)COC)CC1
S(=O)(=O)(NC[C@@H]1[C@@H](O)[C@@H](O)[C@H](n2cnc3c(N)ncnc23)O1)CC(C)(C)COC1COC1
S(=O)(=O)(NC[C@@H]1[C@@H](O)[C@@H](O)[C@H](n2cnc3c(N)ncnc23)O1)CC(COC1COC1)C1CC1
S(=O)(=O)(NC[C@@H]1[C@@H](O)[C@@H](O)[C@H](n2cnc3c(N)ncnc23)O1)CCOCCOC(C)C
S(=O)(=O)(NC[C@@H]1[C@@H](O)[C@@H](O)[C@H](n2cnc3c(N)ncnc23)O1)CCOCC(OC)(C)C
S(=O)(=O)(NC[C@@H]1[C@@H](O)[C@@H](O)[C@H](n2cnc3c(N)ncnc23)O1)CC(OC)C1CCOCC1
S(=O)(=O)(NC[C@@H]1[C@@H](O)[C@@H](O)[C@H](n2cnc3c(N)ncnc23)O1)CC(COC1COC1)CC
S(=O)(=O)(NC[C@@H]1[C@@H](O)[C@@H](O)[C@H](n2cnc3c(N)ncnc23)O1)CC(C)COC1COCC1
S(=O)(=O)(NC[C@@H]1[C@@H](O)[C@@H](O)[C@H](n2cnc3c(N)ncnc23)O1)CCCOC1C(C)COC1
S(=O)(=O)(NC[C@@H]1[C@@H](O)[C@@H](O)[C@H](n2cnc3c(N)ncnc23)O1)CC(OC)C1COCCC1
S(=O)(=O)(NC[C@@H]1[C@@H](O)[C@@H](O)[C@H](n2cnc3c(N)ncnc23)O1)CCCOC(C)COC
S(=O)(=O)(NC[C@@H]1[C@@H](O)[C@@H](O)[C@H](n2cnc3c(N)ncnc23)O1)CCOC(C)COCC
O[C@H]1[C@@H](O)[C@H](n2cnc3c(N)ncnc23)O[C@@H]1CNC(=O)C1=Nn2cc(C)nc2C(C)=C1
O[C@H]1[C@@H](O)[C@H](n2cnc3c(N)ncnc23)O[C@@H]1CNC(=O)C1C(c2c(OC)cc(C)cc2)CN(C)C1
O[C@H]1[C@@H](O)[C@H](n2cnc3c(N)ncnc23)O[C@@H]1CNC(=O)C1C(c2c(OC)ccc(C)c2)CN(C)C1
O[C@H]1[C@@H](O)[C@H](n2cnc3c(N)ncnc23)O[C@@H]1CNC(=O)C1CN(C2CN(C(OCC=C)=O)CC2)C(=O)C1
O[C@H]1[C@@H](O)[C@H](n2cnc3c(N)ncnc23)O[C@@H]1CNC(=O)CN(C(OCC=C)=O)C1CN(C(=O)C)CC1
S(=O)(=O)(NC[C@@H]1[C@@H](O)[C@@H](O)[C@H](n2cnc3c(N)ncnc23)O1)c1nn2C=CC=Nc2c1
S(=O)(=O)(NC[C@@H]1[C@@H](O)[C@@H](O)[C@H](n2cnc3c(N)ncnc23)O1)c1cnn2C=CC=Nc12
S(=O)(=O)(NC[C@@H]1[C@@H](O)[C@@H](O)[C@H](n2cnc3c(N)ncnc23)O1)c1n2C=CC=Nc2nc1
Clc1ccc(OC(CN(C)C)C(=O)NC[C@@H]2[C@@H](O)[C@@H](O)[C@H](n3cnc4c(N)ncnc34)O2)cc1
S(=O)(=O)(NC[C@@H]1[C@@H](O)[C@@H](O)[C@H](n2cnc3c(N)ncnc23)O1)Cc1cnc(-n2ncnc2)cc1
O[C@H]1[C@@H](O)[C@H](n2cnc3c(N)ncnc23)O[C@@H]1CNC(=O)CC=1C(=O)N=C(c2cnccc2)NC=1
O[C@H]1[C@@H](O)[C@H](n2cnc3c(N)ncnc23)O[C@@H]1CNC(=O)C(OC)Cc1nocc1
O[C@H]1[C@@H](O)[C@H](n2cnc3c(N)ncnc23)O[C@@H]1CNC(=O)C(OC)Cc1ocnc1
O[C@H]1[C@@H](O)[C@H](n2cnc3c(N)ncnc23)O[C@@H]1CNC(=O)CC1=C(C)NC(N2CCCC2)=NC1=O
O[C@H]1[C@@H](O)[C@H](n2cnc3c(N)ncnc23)O[C@@H]1CNC(=O)C1C(c2cnccc2)CN(C2CCC2)C1
O[C@H]1[C@@H](O)[C@H](n2cnc3c(N)ncnc23)O[C@@H]1CNC(=O)C(C)Cc1sc(CN(C)C)cn1
S(=O)(=O)(NC[C@@H]1[C@@H](O)[C@@H](O)[C@H](n2cnc3c(N)ncnc23)O1)CCOCC1CCOCC1
S(=O)(=O)(NC[C@@H]1[C@@H](O)[C@@H](O)[C@H](n2cnc3c(N)ncnc23)O1)CCOCCOCC1CC1
S(=O)(=O)(NC[C@@H]1[C@@H](O)[C@@H](O)[C@H](n2cnc3c(N)ncnc23)O1)CC1(COC)CCOCC1
S(=O)(=O)(NC[C@@H]1[C@@H](O)[C@@H](O)[C@H](n2cnc3c(N)ncnc23)O1)CCCOCC1COCC1
S(=O)(=O)(NC[C@@H]1[C@@H](O)[C@@H](O)[C@H](n2cnc3c(N)ncnc23)O1)CC1(CCOC)COCC1
S(=O)(=O)(NC[C@@H]1[C@@H](O)[C@@H](O)[C@H](n2cnc3c(N)ncnc23)O1)CC1(COC)COCCC1
S(=O)(=O)(NC[C@@H]1[C@@H](O)[C@@H](O)[C@H](n2cnc3c(N)ncnc23)O1)CCCCOCCOC
S(=O)(=O)(NC[C@@H]1[C@@H](O)[C@@H](O)[C@H](n2cnc3c(N)ncnc23)O1)CCCOCCCOC
S(=O)(=O)(NC[C@@H]1[C@@H](O)[C@@H](O)[C@H](n2cnc3c(N)ncnc23)O1)CCCOCCOCC
S(=O)(=O)(NC[C@@H]1[C@@H](O)[C@@H](O)[C@H](n2cnc3c(N)ncnc23)O1)CCOCCOCCC
P(=O)(c1ccc(C(O)=O)cc1)(c1ccc(C(=O)NC[C@@H]2[C@@H](O)[C@@H](O)[C@H](n3cnc4c(N)ncnc34)O2)cc1)c1ccccc1
O[C@H]1[C@@H](O)[C@H](n2cnc3c(N)ncnc23)O[C@@H]1CNC(=O)c1snc(CN2CCC(C)CC2)n1
O[C@H]1[C@@H](O)[C@H](n2cnc3c(N)ncnc23)O[C@@H]1CNC(=O)c1snc(CN2CC(C)CCC2)n1
O[C@H]1[C@@H](O)[C@H](n2cnc3c(N)ncnc23)O[C@@H]1CNC(=O)c1snc(CN(CC)CCC)n1
O[C@H]1[C@@H](O)[C@H](n2cnc3c(N)ncnc23)O[C@@H]1CNC(=O)C(NC(OCC=C)=O)Cc1c[nH]nc1
O[C@H]1[C@@H](O)[C@H](n2cnc3c(N)ncnc23)O[C@@H]1CNC(=O)C(NC(OCC=C)=O)Cc1[nH]cnc1
O[C@H]1[C@@H](O)[C@H](n2cnc3c(N)ncnc23)O[C@@H]1CNC(=O)C(NC(OCC=C)=O)Cc1[nH]ncc1
OC(=O)CC(CC(=O)NC[C@@H]1[C@@H](O)[C@@H](O)[C@H](n2cnc3c(N)ncnc23)O1)c1scc(C#N)c1
OC(=O)CC(CC(=O)NC[C@@H]1[C@@H](O)[C@@H](O)[C@H](n2cnc3c(N)ncnc23)O1)c1sc(C#N)cc1
O[C@H]1[C@@H](O)[C@H](n2cnc3c(N)ncnc23)O[C@@H]1CNC(=O)c1nc(C2CN(C(=O)C)C2)oc1
O[C@H]1[C@@H](O)[C@H](n2cnc3c(N)ncnc23)O[C@@H]1CNC(=O)c1c(C2CN(C(=O)C)C2)noc1
O[C@H]1[C@@H](O)[C@H](n2cnc3c(N)ncnc23)O[C@@H]1CNC(=O)c1c(C2CN(C(=O)C)C2)ocn1
O[C@H]1[C@@H](O)[C@H](n2cnc3c(N)ncnc23)O[C@@H]1CNC(=O)c1onc(C2CN(C(=O)C)C2)c1
O[C@H]1[C@@H](O)[C@H](n2cnc3c(N)ncnc23)O[C@@H]1CNC(=O)c1oc(C2CN(C(=O)C)C2)nc1
OC(=O)N1CCC2(CC1)C1C(C(=O)NC[C@@H]3[C@@H](O)[C@@H](O)[C@H](n4cnc5c(N)ncnc45)O3)CC2C=C1
O[C@H]1[C@@H](O)[C@H](n2cnc3c(N)ncnc23)O[C@@H]1CNC(=O)c1c(NC(=O)C)n(-c2ncccn2)nc1
O[C@H]1[C@@H](O)[C@H](n2cnc3c(N)ncnc23)O[C@@H]1CNC(=O)c1c(-n2nnnc2)ccc(NC(=O)C)c1
O[C@H]1[C@@H](O)[C@H](n2cnc3c(N)ncnc23)O[C@@H]1CNC(=O)c1cc(-n2c(NC(=O)C)nnn2)ccc1
O[C@H]1[C@@H](O)[C@H](n2cnc3c(N)ncnc23)O[C@@H]1CNC(=O)c1c(NC(=O)C)n(-c2ncncc2)nc1
O[C@H]1[C@@H](O)[C@H](n2cnc3c(N)ncnc23)O[C@@H]1CNC(=O)c1c(NC(=O)C)n(-c2nnccc2)nc1
BrC1=[S+]C(C(=O)NC[C@@H]2[C@@H](O)[C@@H](O)[C@H](n3cnc4c(N)ncnc34)O2)=C2OCCOC12
S(=O)(=O)([O-])C1(C(=O)NC[C@@H]2[C@@H](O)[C@@H](O)[C@H](n3cnc4c(N)ncnc34)O2)CCCCC1
OC(=O)N(CC)c1sc(C(=O)NC[C@@H]2[C@@H](O)[C@@H](O)[C@H](n3cnc4c(N)ncnc34)O2)c(C)n1
O[C@H]1[C@@H](O)[C@H](n2cnc3c(N)ncnc23)O[C@@H]1CNC(=O)c1c(CC)nc(N)nc1
FC(F)C1C(C(O)=O)Cc2cc(C(=O)NC[C@@H]3[C@@H](O)[C@@H](O)[C@H](n4cnc5c(N)ncnc45)O3)ccc2O1
FC(F)C1C(C(=O)NC[C@@H]2[C@@H](O)[C@@H](O)[C@H](n3cnc4c(N)ncnc34)O2)Cc2cc(C(O)=O)ccc2O1
Fc1c(OC)ccc(CC(CN)C(=O)NC[C@@H]2[C@@H](O)[C@@H](O)[C@H](n3cnc4c(N)ncnc34)O2)c1
O[C@H]1[C@@H](O)[C@H](n2cnc3c(N)ncnc23)O[C@@H]1CNC(=O)C=CC=CCNC(=O)C
S(=O)(=O)(NC[C@@H]1[C@@H](O)[C@@H](O)[C@H](n2cnc3c(N)ncnc23)O1)c1nn2C=C(F)C=Cc2n1
OC(=O)N(CCC(=O)NC[C@@H]1[C@@H](O)[C@@H](O)[C@H](n2cnc3c(N)ncnc23)O1)c1ccc(OC)cc1
OC(=O)N(CCC(=O)NC[C@@H]1[C@@H](O)[C@@H](O)[C@H](n2cnc3c(N)ncnc23)O1)c1cc(OC)ccc1
OC(=O)N(CCC(=O)NC[C@@H]1[C@@H](O)[C@@H](O)[C@H](n2cnc3c(N)ncnc23)O1)c1c(OC)cccc1
O[C@H]1[C@@H](O)[C@H](n2cnc3c(N)ncnc23)O[C@@H]1CNC(=O)c1cnc(N2S(=O)(=O)CCC2)cc1
O[C@H]1[C@@H](O)[C@H](n2cnc3c(N)ncnc23)O[C@@H]1CNC(=O)c1nccc(N2S(=O)(=O)CCC2)c1
O[C@H]1[C@@H](O)[C@H](n2cnc3c(N)ncnc23)O[C@@H]1CNC(=O)c1cc(N2S(=O)(=O)CCC2)ncc1
O[C@H]1[C@@H](O)[C@H](n2cnc3c(N)ncnc23)O[C@@H]1CNC(=O)c1nc(N2S(=O)(=O)CCC2)ccc1
O[C@H]1[C@@H](O)[C@H](n2cnc3c(N)ncnc23)O[C@@H]1CNC(=O)CC(CC(OC)=O)c1ncn(C)c1
O[C@H]1[C@@H](O)[C@H](n2cnc3c(N)ncnc23)O[C@@H]1CNC(=O)CC(CC(OC)=O)c1n(C)ccn1
O[C@H]1[C@@H](O)[C@H](n2cnc3c(N)ncnc23)O[C@@H]1CNC(=O)c1nc(C)cc(N2CCOCC2)n1
O[C@H]1[C@@H](O)[C@H](n2cnc3c(N)ncnc23)O[C@@H]1CNC(=O)c1nc(N2CCOCC2)nc(C)c1
O[C@H]1[C@@H](O)[C@H](n2cnc3c(N)ncnc23)O[C@@H]1CNC(=O)c1c(C)nc(N2CCOCC2)nc1
O[C@H]1[C@@H](O)[C@H](n2cnc3c(N)ncnc23)O[C@@H]1CNC(=O)c1c(C)cnc(N2CCOCC2)n1
Clc1c(C)c(S(=O)(=O)NC[C@@H]2[C@@H](O)[C@@H](O)[C@H](n3cnc4c(N)ncnc34)O2)sc1C(O)=O
O[C@H]1[C@@H](O)[C@H](n2cnc3c(N)ncnc23)O[C@@H]1CNC(=O)C1OC(CN(C(C)C)C(C)C)CC1
S(=O)(=O)(NC[C@@H]1[C@@H](O)[C@@H](O)[C@H](n2cnc3c(N)ncnc23)O1)C1(CC#N)CC1
S(=O)(=O)(NC[C@@H]1[C@@H](O)[C@@H](O)[C@H](n2cnc3c(N)ncnc23)O1)C1(C#N)CCC1
O[C@H]1[C@@H](O)[C@H](n2cnc3c(N)ncnc23)O[C@@H]1CNC(=O)C1CCN(C(=O)C2N(C(=O)C)CCC2)CC1
O[C@H]1[C@@H](O)[C@H](n2cnc3c(N)ncnc23)O[C@@H]1CNC(=O)CN(C(=O)C)C1CCN(C(=O)C)CCC1
S(=O)([O-])c1cn(C)c(C(=O)NC[C@@H]2[C@@H](O)[C@@H](O)[C@H](n3cnc4c(N)ncnc34)O2)c1
FC(F)(F)C(=O)NC(COCC=C)C(=O)NC[C@@H]1[C@@H](O)[C@@H](O)[C@H](n2cnc3c(N)ncnc23)O1
FC(F)(Cc1cnc(N)nc1)C(=O)NC[C@@H]1[C@@H](O)[C@@H](O)[C@H](n2cnc3c(N)ncnc23)O1
FC(C(=O)NC[C@@H]1[C@@H](O)[C@@H](O)[C@H](n2cnc3c(N)ncnc23)O1)C1=CC(=O)N(C)C=C1
FC(CNC(OCC=C)=O)C(=O)NC[C@@H]1[C@@H](O)[C@@H](O)[C@H](n2cnc3c(N)ncnc23)O1
FCC(NC(OCC=C)=O)C(=O)NC[C@@H]1[C@@H](O)[C@@H](O)[C@H](n2cnc3c(N)ncnc23)O1
S(=O)(=O)(NC(C)(C)C)C1(C(=O)NC[C@@H]2[C@@H](O)[C@@H](O)[C@H](n3cnc4c(N)ncnc34)O2)CC1
O[C@H]1[C@@H](O)[C@H](n2cnc3c(N)ncnc23)O[C@@H]1CNC(=O)Cn1nc(C(C)(C)C)nn1
Brc1ncc(N(C)C(O)=O)c(C(=O)NC[C@@H]2[C@@H](O)[C@@H](O)[C@H](n3cnc4c(N)ncnc34)O2)c1
Brc1c(C(=O)NC[C@@H]2[C@@H](O)[C@@H](O)[C@H](n3cnc4c(N)ncnc34)O2)cc(N(C)C(O)=O)nc1
Brc1c(C(=O)NC[C@@H]2[C@@H](O)[C@@H](O)[C@H](n3cnc4c(N)ncnc34)O2)nc(N(C)C(O)=O)cc1
O[C@H]1[C@@H](O)[C@H](n2cnc3c(N)ncnc23)O[C@@H]1CNC(=O)C1CC(N2CC(C)(C)OC(C)(C)C2)C1
O[C@H]1[C@@H](O)[C@H](n2cnc3c(N)ncnc23)O[C@@H]1CNC(=O)C1CC(N2CC(CC)OC(CC)C2)C1
O[C@H]1[C@@H](O)[C@H](n2cnc3c(N)ncnc23)O[C@@H]1CNC(=O)C1OC(CN2C(C)C(C)CCC2)CC1
O[C@H]1[C@@H](O)[C@H](n2cnc3c(N)ncnc23)O[C@@H]1CNC(=O)Cc1ccc(CN)cc1
O[C@H]1[C@@H](O)[C@H](n2cnc3c(N)ncnc23)O[C@@H]1CNC(=O)C(C)Cc1cnc(N)nc1
O[C@H]1[C@@H](O)[C@H](n2cnc3c(N)ncnc23)O[C@@H]1CNC(=O)C1C(N)c2ccccc2C1
O[C@H]1[C@@H](O)[C@H](n2cnc3c(N)ncnc23)O[C@@H]1CNC(=O)Cc1cc(CN)ccc1
O[C@H]1[C@@H](O)[C@H](n2cnc3c(N)ncnc23)O[C@@H]1CNC(=O)Cc1c(CN)cccc1
Fc1ccc(CN(CC(=O)NC[C@@H]2[C@@H](O)[C@@H](O)[C@H](n3cnc4c(N)ncnc34)O2)C(O)=O)cc1
Fc1ccc(C(N(C)C(O)=O)C(=O)NC[C@@H]2[C@@H](O)[C@@H](O)[C@H](n3cnc4c(N)ncnc34)O2)cc1
Fc1cc(CN(CC(=O)NC[C@@H]2[C@@H](O)[C@@H](O)[C@H](n3cnc4c(N)ncnc34)O2)C(O)=O)ccc1
Fc1cc(C(N(C)C(O)=O)C(=O)NC[C@@H]2[C@@H](O)[C@@H](O)[C@H](n3cnc4c(N)ncnc34)O2)ccc1
Fc1c(OC)nc(C(=O)NC[C@@H]2[C@@H](O)[C@@H](O)[C@H](n3cnc4c(N)ncnc34)O2)nc1
Fc1c(OC)ncnc1C(=O)NC[C@@H]1[C@@H](O)[C@@H](O)[C@H](n2cnc3c(N)ncnc23)O1
FC1(C(=O)NC[C@@H]2[C@@H](O)[C@@H](O)[C@H](n3cnc4c(N)ncnc34)O2)C(C#N)C1
O[C@H]1[C@@H](O)[C@H](n2cnc3c(N)ncnc23)O[C@@H]1CNC(=O)COc1ccc(CC(N)C)cc1
O[C@H]1[C@@H](O)[C@H](n2cnc3c(N)ncnc23)O[C@@H]1CNC(=O)CC(N)Cc1ccc(OC)cc1
O[C@H]1[C@@H](O)[C@H](n2cnc3c(N)ncnc23)O[C@@H]1CNC(=O)C(N)CCc1ccc(OC)cc1
O[C@H]1[C@@H](O)[C@H](n2cnc3c(N)ncnc23)O[C@@H]1CNC(=O)C(N)Cc1ccc(OCC)cc1
O[C@H]1[C@@H](O)[C@H](n2cnc3c(N)ncnc23)O[C@@H]1CNC(=O)C(N)(C)Cc1ccc(OC)cc1
O[C@H]1[C@@H](O)[C@H](n2cnc3c(N)ncnc23)O[C@@H]1CNC(=O)C(N)Cc1cc(OCC)ccc1
O[C@H]1[C@@H](O)[C@H](n2cnc3c(N)ncnc23)O[C@@H]1CNC(=O)C(N)CCc1c(OC)cccc1
O[C@H]1[C@@H](O)[C@H](n2cnc3c(N)ncnc23)O[C@@H]1CNC(=O)COC(=O)c1cnccc1
O[C@H]1[C@@H](O)[C@H](n2cnc3c(N)ncnc23)O[C@@H]1CNC(=O)C(N)(Cn1c(CC)[nH+]cc1)C1CC1
O[C@H]1[C@@H](O)[C@H](n2cnc3c(N)ncnc23)O[C@@H]1CNC(=O)C(N)C(C)n1c(CCC)ncc1
O[C@H]1[C@@H](O)[C@H](n2cnc3c(N)ncnc23)O[C@@H]1CNC(=O)C(N)(C)Cn1c(CCC)ncc1
S(=O)(=O)(NC1(C(=O)NC[C@@H]2[C@@H](O)[C@@H](O)[C@H](n3cnc4c(N)ncnc34)O2)CCCCC1)C
S(=O)(=O)(NC[C@@H]1[C@@H](O)[C@@H](O)[C@H](n2cnc3c(N)ncnc23)O1)CC1C(c2ccccc2)CCN(C(O)=O)C1
S(=O)(=O)(NC[C@@H]1[C@@H](O)[C@@H](O)[C@H](n2cnc3c(N)ncnc23)O1)CC1C(c2ccccc2)CN(C(O)=O)CC1
O[C@H]1[C@@H](O)[C@H](n2cnc3c(N)ncnc23)O[C@@H]1CNC(=O)CCCC(=O)NCCc1[nH]cnc1
O[C@H]1[C@@H](O)[C@H](n2cnc3c(N)ncnc23)O[C@@H]1CNC(=O)C1OC(CN(CCC)CCC)CC1
O[C@H]1[C@@H](O)[C@H](n2cnc3c(N)ncnc23)O[C@@H]1CNC(=O)C1OC(CN2CCC(C)(C)CC2)CC1
FC(C)(C)CC(NC=O)C(=O)NC[C@@H]1[C@@H](O)[C@@H](O)[C@H](n2cnc3c(N)ncnc23)O1
FC(C(=O)NC[C@@H]1[C@@H](O)[C@@H](O)[C@H](n2cnc3c(N)ncnc23)O1)C1CC(NC(=O)C)C1
FC(C)(C)C(NC(=O)C)C(=O)NC[C@@H]1[C@@H](O)[C@@H](O)[C@H](n2cnc3c(N)ncnc23)O1
O[C@H]1[C@@H](O)[C@H](n2cnc3c(N)ncnc23)O[C@@H]1CNC(=O)C1C2N(C(OCC=C)=O)CC12
O[C@H]1[C@@H](O)[C@H](n2cnc3c(N)ncnc23)O[C@@H]1CNC(=O)C(C)N1C(=O)C2(NC1=O)CCCC2
O[C@H]1[C@@H](O)[C@H](n2cnc3c(N)ncnc23)O[C@@H]1CNC(=O)c1c(C)nc(CCCN)s1
S(=O)(=O)(NC[C@@H]1[C@@H](O)[C@@H](O)[C@H](n2cnc3c(N)ncnc23)O1)c1c([N+](=O)[O-])nn(CC)c1
Clc1c(C(=O)NC[C@@H]2[C@@H](O)[C@@H](O)[C@H](n3cnc4c(N)ncnc34)O2)cc2nnn(CC3CN(C(O)=O)C3)c2c1
O[C@H]1[C@@H](O)[C@H](n2cnc3c(N)ncnc23)O[C@@H]1CNC(=O)COc1ccc(CCCN)cc1
O[C@H]1[C@@H](O)[C@H](n2cnc3c(N)ncnc23)O[C@@H]1CNC(=O)c1c([N+](=O)[O-])c(C)[nH]n1
O[C@H]1[C@@H](O)[C@H](n2cnc3c(N)ncnc23)O[C@@H]1CNC(=O)C1CC(N)(c2ccncc2)C1
O[C@H]1[C@@H](O)[C@H](n2cnc3c(N)ncnc23)O[C@@H]1CNC(=O)CC(N)(C)c1ccncc1
O[C@H]1[C@@H](O)[C@H](n2cnc3c(N)ncnc23)O[C@@H]1CNC(=O)C1CC(N)(c2cnccc2)C1
O[C@H]1[C@@H](O)[C@H](n2cnc3c(N)ncnc23)O[C@@H]1CNC(=O)C1CC(N)(c2ncccc2)C1
O[C@H]1[C@@H](O)[C@H](n2cnc3c(N)ncnc23)O[C@@H]1CNC(=O)CC(N)(C)c1cnccc1
O[C@H]1[C@@H](O)[C@H](n2cnc3c(N)ncnc23)O[C@@H]1CNC(=O)CC(N)(C)c1ncccc1
O[C@H]1[C@@H](O)[C@H](n2cnc3c(N)ncnc23)O[C@@H]1CNC(=O)C[n+]1ccccc1
O[C@H]1[C@@H](O)[C@H](n2cnc3c(N)ncnc23)O[C@@H]1CNC(=O)C1(OCCC)CCN(CCC)CC1
O[C@H]1[C@@H](O)[C@H](n2cnc3c(N)ncnc23)O[C@@H]1CNC(=O)C(OC)Cc1onc(OC)c1
O[C@H]1[C@@H](O)[C@H](n2cnc3c(N)ncnc23)O[C@@H]1CNC(=O)C1C(c2c(C)nc[nH]2)C1
FC1(CNC(=O)C)CC(C(=O)NC[C@@H]2[C@@H](O)[C@@H](O)[C@H](n3cnc4c(N)ncnc34)O2)C1
O[C@H]1[C@@H](O)[C@H](n2cnc3c(N)ncnc23)O[C@@H]1CNC(=O)C1CN(C(OCC=C)=O)C1
O[C@H]1[C@@H](O)[C@H](n2cnc3c(N)ncnc23)O[C@@H]1CNC(=O)CN(C)C(OCC=C)=O
FCCCCC(NC=O)C(=O)NC[C@@H]1[C@@H](O)[C@@H](O)[C@H](n2cnc3c(N)ncnc23)O1
FCC(NC(=O)C)CCC(=O)NC[C@@H]1[C@@H](O)[C@@H](O)[C@H](n2cnc3c(N)ncnc23)O1
FCCCC(NC(=O)C)C(=O)NC[C@@H]1[C@@H](O)[C@@H](O)[C@H](n2cnc3c(N)ncnc23)O1
FCCC(NC(=O)C)(C)C(=O)NC[C@@H]1[C@@H](O)[C@@H](O)[C@H](n2cnc3c(N)ncnc23)O1
FC1(F)C2N(C(=O)C)C(C(=O)NC[C@@H]3[C@@H](O)[C@@H](O)[C@H](n4cnc5c(N)ncnc45)O3)CC12
O[C@H]1[C@@H](O)[C@H](n2cnc3c(N)ncnc23)O[C@@H]1CNC(=O)CCN1C(=O)C2(NC1=O)CCCC2
O[C@H]1[C@@H](O)[C@H](n2cnc3c(N)ncnc23)O[C@@H]1CNC(=O)CN1C(=O)C2(NC1=O)CCCCC2
O[C@H]1[C@@H](O)[C@H](n2cnc3c(N)ncnc23)O[C@@H]1CNC(=O)c1sc2C([O-])=NS(=O)(=O)c2c1
O[C@H]1[C@@H](O)[C@H](n2cnc3c(N)ncnc23)O[C@@H]1CNC(=O)c1sc2S(=O)(=O)N=C([O-])c2c1
O[C@H]1[C@@H](O)[C@H](n2cnc3c(N)ncnc23)O[C@@H]1CNC(=O)Cc1[nH]c(C2CCOCC2)nn1
O[C@H]1[C@@H](O)[C@H](n2cnc3c(N)ncnc23)O[C@@H]1CNC(=O)c1c(C(C)C)nc(CC(=O)N)nc1
OC(=O)c1n(C)cc(C(C)CC(=O)NC[C@@H]2[C@@H](O)[C@@H](O)[C@H](n3cnc4c(N)ncnc34)O2)c1
OC(=O)c1n(C)c(C(C)CC(=O)NC[C@@H]2[C@@H](O)[C@@H](O)[C@H](n3cnc4c(N)ncnc34)O2)cc1
OC(=O)c1n(C)cc(C(CC)C(=O)NC[C@@H]2[C@@H](O)[C@@H](O)[C@H](n3cnc4c(N)ncnc34)O2)c1
OC(=O)c1n(C)c(C(CC)C(=O)NC[C@@H]2[C@@H](O)[C@@H](O)[C@H](n3cnc4c(N)ncnc34)O2)cc1
O[C@H]1[C@@H](O)[C@H](n2cnc3c(N)ncnc23)O[C@@H]1CNC(=O)c1n(CCN(C)C(=O)C)cnc1
O[C@H]1[C@@H](O)[C@H](n2cnc3c(N)ncnc23)O[C@@H]1CNC(=O)C1OC(CNC(=O)NC(C)C)CC1
O[C@H]1[C@@H](O)[C@H](n2cnc3c(N)ncnc23)O[C@@H]1CNC(=O)C1N(C(=O)C)Cc2ncncc12
O[C@H]1[C@@H](O)[C@H](n2cnc3c(N)ncnc23)O[C@@H]1CNC(=O)C1C2N(C(=O)C)C(C)C1C2
FC(F)(F)C(=O)N(C)c1n(C)c(CC(=O)NC[C@@H]2[C@@H](O)[C@@H](O)[C@H](n3cnc4c(N)ncnc34)O2)nn1
OC(=O)N1CC(C(=O)NC[C@@H]2[C@@H](O)[C@@H](O)[C@H](n3cnc4c(N)ncnc34)O2)c2ccc(C)cc12
O[C@H]1[C@@H](O)[C@H](n2cnc3c(N)ncnc23)O[C@@H]1CNC(=O)c1c[n+]([O-])c(C)cc1
O[C@H]1[C@@H](O)[C@H](n2cnc3c(N)ncnc23)O[C@@H]1CNC(=O)c1c(C)c[n+]([O-])cc1
O[C@H]1[C@@H](O)[C@H](n2cnc3c(N)ncnc23)O[C@@H]1CNC(=O)c1c(C)cc[n+]([O-])c1
O[C@H]1[C@@H](O)[C@H](n2cnc3c(N)ncnc23)O[C@@H]1CNC(=O)c1[n+]([O-])cc(C)cc1
O[C@H]1[C@@H](O)[C@H](n2cnc3c(N)ncnc23)O[C@@H]1CNC(=O)c1c(C)[n+]([O-])ccc1
O[C@H]1[C@@H](O)[C@H](n2cnc3c(N)ncnc23)O[C@@H]1CNC(=O)C1CCc2[nH]c(C)nc2C1
O[C@H]1[C@@H](O)[C@H](n2cnc3c(N)ncnc23)O[C@@H]1CNC(=O)C1(CCN2CCOCC2)CCCCC1
O[C@H]1[C@@H](O)[C@H](n2cnc3c(N)ncnc23)O[C@@H]1CNC(=O)CCOCCOCCOCCOCCOCCOCCOCCOCCOCCOCCOCCOCCOCCOCC#C
FC1(F)C2(C(C(=O)NC[C@@H]3[C@@H](O)[C@@H](O)[C@H](n4cnc5c(N)ncnc45)O3)N(C(=O)C)C2)C1
FC1(F)CN(C(=O)C)C(C(=O)NC[C@@H]2[C@@H](O)[C@@H](O)[C@H](n3cnc4c(N)ncnc34)O2)C1
FC1(F)C(C(=O)NC[C@@H]2[C@@H](O)[C@@H](O)[C@H](n3cnc4c(N)ncnc34)O2)N(C(=O)C)CC1
O[C@H]1[C@@H](O)[C@H](n2cnc3c(N)ncnc23)O[C@@H]1CNC(=O)C1=C(NC(=O)C)n2ccnc2N=N1
S(C)C(C)C(NC(=O)C)C(=O)NC[C@@H]1[C@@H](O)[C@@H](O)[C@H](n2cnc3c(N)ncnc23)O1
OC(=O)N1CCCCc2nc(C(=O)NC[C@@H]3[C@@H](O)[C@@H](O)[C@H](n4cnc5c(N)ncnc45)O3)sc12
O[C@H]1[C@@H](O)[C@H](n2cnc3c(N)ncnc23)O[C@@H]1CNC(=O)c1cnn2C(=O)CC=Nc12
OC(=O)CCCCCC=CC(=O)NC[C@@H]1[C@@H](O)[C@@H](O)[C@H](n2cnc3c(N)ncnc23)O1
S(=O)(=O)(NCC(=O)NC[C@@H]1[C@@H](O)[C@@H](O)[C@H](n2cnc3c(N)ncnc23)O1)c1c(F)cccc1F
S(=O)(=O)(NC[C@@H]1[C@@H](O)[C@@H](O)[C@H](n2cnc3c(N)ncnc23)O1)CC1=Cn2nccc2N=C1
OC(=O)N(C)Cc1oc(C)c(C(=O)NC[C@@H]2[C@@H](O)[C@@H](O)[C@H](n3cnc4c(N)ncnc34)O2)c1
OC(=O)c1c(C)c(C#C)c(C(=O)NC[C@@H]2[C@@H](O)[C@@H](O)[C@H](n3cnc4c(N)ncnc34)O2)c(C)c1C#C
S(CC(=O)NC[C@@H]1[C@@H](O)[C@@H](O)[C@H](n2cnc3c(N)ncnc23)O1)CC#N
O[C@H]1[C@@H](O)[C@H](n2cnc3c(N)ncnc23)O[C@@H]1CNC(=O)C1OC(CNC(=O)NCCC)CC1
O[C@H]1[C@@H](O)[C@H](n2cnc3c(N)ncnc23)O[C@@H]1CNC(=O)C1CN(C(C)C)C(=O)C1
O[C@H]1[C@@H](O)[C@H](n2cnc3c(N)ncnc23)O[C@@H]1CNC(=O)C1C(C)(C)N(C)C(=O)C1
O[C@H]1[C@@H](O)[C@H](n2cnc3c(N)ncnc23)O[C@@H]1CNC(=O)CN(C(C)C)C(=O)C
OC(=O)N1CCC(Oc2ccccc2)(C(=O)NC[C@@H]2[C@@H](O)[C@@H](O)[C@H](n3cnc4c(N)ncnc34)O2)CC1
O[C@H]1[C@@H](O)[C@H](n2cnc3c(N)ncnc23)O[C@@H]1CNC(=O)C1N(C(=O)C)CC1(C)C
O[C@H]1[C@@H](O)[C@H](n2cnc3c(N)ncnc23)O[C@@H]1CNC(=O)C1C(C)(C)N(C(=O)C)C1
O[C@H]1[C@@H](O)[C@H](n2cnc3c(N)ncnc23)O[C@@H]1CNC(=O)C(N(C)C(=O)C)(C)C
O[C@H]1[C@@H](O)[C@H](n2cnc3c(N)ncnc23)O[C@@H]1CNC(=O)C1CC(N(C)C(=O)C)C1
O[C@H]1[C@@H](O)[C@H](n2cnc3c(N)ncnc23)O[C@@H]1CNC(=O)C1CC2N(C(=O)C)CC1C2
O[C@H]1[C@@H](O)[C@H](n2cnc3c(N)ncnc23)O[C@@H]1CNC(=O)C1CCN(C(=O)C)C2CC12
O[C@H]1[C@@H](O)[C@H](n2cnc3c(N)ncnc23)O[C@@H]1CNC(=O)C1CC2N(C(=O)C)CCC12
O[C@H]1[C@@H](O)[C@H](n2cnc3c(N)ncnc23)O[C@@H]1CNC(=O)C1N(C(=O)C)CCC2CC12
O[C@H]1[C@@H](O)[C@H](n2cnc3c(N)ncnc23)O[C@@H]1CNC(=O)C1C2N(C(=O)C)CC1CC2
O[C@H]1[C@@H](O)[C@H](n2cnc3c(N)ncnc23)O[C@@H]1CNC(=O)C1N(C(=O)C)CC2CCC12
O[C@H]1[C@@H](O)[C@H](n2cnc3c(N)ncnc23)O[C@@H]1CNC(=O)C1C2N(C(=O)C)CCCC12
O[C@H]1[C@@H](O)[C@H](n2cnc3c(N)ncnc23)O[C@@H]1CNC(=O)C12N(C(=O)C)CC(C1C)C2
O[C@H]1[C@@H](O)[C@H](n2cnc3c(N)ncnc23)O[C@@H]1CNC(=O)C1CN(C(=O)C)C(C)C1
O[C@H]1[C@@H](O)[C@H](n2cnc3c(N)ncnc23)O[C@@H]1CNC(=O)C1N(C(=O)C)CC(C)C1
O[C@H]1[C@@H](O)[C@H](n2cnc3c(N)ncnc23)O[C@@H]1CNC(=O)C(C)C1N(C)C(=O)CC1
O[C@H]1[C@@H](O)[C@H](n2cnc3c(N)ncnc23)O[C@@H]1CNC(=O)C1C(C)N(C(=O)C)CC1
O[C@H]1[C@@H](O)[C@H](n2cnc3c(N)ncnc23)O[C@@H]1CNC(=O)C1N(C(=O)C)CCC1C
O[C@H]1[C@@H](O)[C@H](n2cnc3c(N)ncnc23)O[C@@H]1CNC(=O)CC(N(C)C(=O)C)C
O[C@H]1[C@@H](O)[C@H](n2cnc3c(N)ncnc23)O[C@@H]1CNC(=O)C(N(C)C(=O)C)CC
O[C@H]1[C@@H](O)[C@H](n2cnc3c(N)ncnc23)O[C@@H]1CNC(=O)C(N(CC)C(=O)C)C
Fc1cc(C(=O)NC[C@@H]2[C@@H](O)[C@@H](O)[C@H](n3cnc4c(N)ncnc34)O2)cc2CN(C(O)=O)CCOc12
OC(=O)c1sc(C(C)C)c(C(=O)NC[C@@H]2[C@@H](O)[C@@H](O)[C@H](n3cnc4c(N)ncnc34)O2)n1
ClC=CCC(NC=O)C(=O)NC[C@@H]1[C@@H](O)[C@@H](O)[C@H](n2cnc3c(N)ncnc23)O1
ClC(CC(NC=O)C(=O)NC[C@@H]1[C@@H](O)[C@@H](O)[C@H](n2cnc3c(N)ncnc23)O1)=C
S(=O)(=O)(NC[C@@H]1[C@@H](O)[C@@H](O)[C@H](n2cnc3c(N)ncnc23)O1)c1ccncc1
OC(=O)c1sc(c(C(=O)NC[C@@H]2[C@@H](O)[C@@H](O)[C@H](n3cnc4c(N)ncnc34)O2)n1)-c1csnc1
OC(=O)c1sc(c(C(=O)NC[C@@H]2[C@@H](O)[C@@H](O)[C@H](n3cnc4c(N)ncnc34)O2)n1)-c1ncsc1
OC(=O)c1sc(-c2sc(C(=O)NC[C@@H]3[C@@H](O)[C@@H](O)[C@H](n4cnc5c(N)ncnc45)O3)cn2)nc1
S(=O)(=O)(NC[C@@H]1[C@@H](O)[C@@H](O)[C@H](n2cnc3c(N)ncnc23)O1)c1cnccc1
S(=O)(=O)(NC[C@@H]1[C@@H](O)[C@@H](O)[C@H](n2cnc3c(N)ncnc23)O1)c1ncccc1
O[C@H]1[C@@H](O)[C@H](n2cnc3c(N)ncnc23)O[C@@H]1CNC(=O)CN1C(=O)N(Cc2ccccc2)C(=O)C1=O
S(=O)(=O)(NC[C@@H]1[C@@H](O)[C@@H](O)[C@H](n2cnc3c(N)ncnc23)O1)CCc1n[nH]c2CCCc12
FC(F)(F)C(=O)N1C(C(=O)NC[C@@H]2[C@@H](O)[C@@H](O)[C@H](n3cnc4c(N)ncnc34)O2)CCC(C(=O)N(C)C)C1
OC(=O)CC(C(=O)NC[C@@H]1[C@@H](O)[C@@H](O)[C@H](n2cnc3c(N)ncnc23)O1)c1nc(C2CC2)sc1
OC(=O)CC(C(=O)NC[C@@H]1[C@@H](O)[C@@H](O)[C@H](n2cnc3c(N)ncnc23)O1)c1c(C2CC2)ncs1
OC(=O)C(CC(=O)NC[C@@H]1[C@@H](O)[C@@H](O)[C@H](n2cnc3c(N)ncnc23)O1)c1nc(C2CC2)sc1
OC(=O)C(CC(=O)NC[C@@H]1[C@@H](O)[C@@H](O)[C@H](n2cnc3c(N)ncnc23)O1)c1c(C2CC2)ncs1
FC(F)(CN1C(=O)CCC1)C(=O)NC[C@@H]1[C@@H](O)[C@@H](O)[C@H](n2cnc3c(N)ncnc23)O1
O[C@H]1[C@@H](O)[C@H](n2cnc3c(N)ncnc23)O[C@@H]1CNC(=O)CC(NC=O)(C)C1CSC1
O[C@H]1[C@@H](O)[C@H](n2cnc3c(N)ncnc23)O[C@@H]1CNC(=O)COCc1c(C(OC)=O)nco1
O[C@H]1[C@@H](O)[C@H](n2cnc3c(N)ncnc23)O[C@@H]1CNC(=O)CC(NC=O)C1CSCC1
O[C@H]1[C@@H](O)[C@H](n2cnc3c(N)ncnc23)O[C@@H]1CNC(=O)C(NC(=O)C)C1CSCC1
O[C@H]1[C@@H](O)[C@H](n2cnc3c(N)ncnc23)O[C@@H]1CNC(=O)CC1(NC=O)C(C)CSC1
S(C)CCC(NC=O)CC(=O)NC[C@@H]1[C@@H](O)[C@@H](O)[C@H](n2cnc3c(N)ncnc23)O1
S(C)CCCC(NC=O)C(=O)NC[C@@H]1[C@@H](O)[C@@H](O)[C@H](n2cnc3c(N)ncnc23)O1
S(CC)CCC(NC=O)C(=O)NC[C@@H]1[C@@H](O)[C@@H](O)[C@H](n2cnc3c(N)ncnc23)O1
S(C)CCC(NC(=O)C)C(=O)NC[C@@H]1[C@@H](O)[C@@H](O)[C@H](n2cnc3c(N)ncnc23)O1
S(CC)CC(NC(=O)C)C(=O)NC[C@@H]1[C@@H](O)[C@@H](O)[C@H](n2cnc3c(N)ncnc23)O1
S(C)CC(NC=O)(C)CC(=O)NC[C@@H]1[C@@H](O)[C@@H](O)[C@H](n2cnc3c(N)ncnc23)O1
S(=O)(=O)(NC[C@@H]1[C@@H](O)[C@@H](O)[C@H](n2cnc3c(N)ncnc23)O1)Cc1nocc1
S(=O)(=O)(NC[C@@H]1[C@@H](O)[C@@H](O)[C@H](n2cnc3c(N)ncnc23)O1)Cc1oncc1
S(=O)(=O)(NC[C@@H]1[C@@H](O)[C@@H](O)[C@H](n2cnc3c(N)ncnc23)O1)Cc1ocnc1
O[C@H]1[C@@H](O)[C@H](n2cnc3c(N)ncnc23)O[C@@H]1CNC(=O)C#CC1CN(C(OCC=C)=O)C1
O[C@H]1[C@@H](O)[C@H](n2cnc3c(N)ncnc23)O[C@@H]1CNC(=O)CN(CC#C)C(OCC=C)=O
FC(F)(F)C(=O)NCCc1[nH]nc(C(=O)NC[C@@H]2[C@@H](O)[C@@H](O)[C@H](n3cnc4c(N)ncnc34)O2)c1
FC(F)(F)C(=O)NCCc1c(C(=O)NC[C@@H]2[C@@H](O)[C@@H](O)[C@H](n3cnc4c(N)ncnc34)O2)cn[nH]1
O[C@H]1[C@@H](O)[C@H](n2cnc3c(N)ncnc23)O[C@@H]1CNC(=O)Cn1c(C)cc(C(OC)=O)n1
O[C@H]1[C@@H](O)[C@H](n2cnc3c(N)ncnc23)O[C@@H]1CNC(=O)Cn1c(C(OC)=O)cc(C)n1
O[C@H]1[C@@H](O)[C@H](n2cnc3c(N)ncnc23)O[C@@H]1CNC(=O)c1n(CC(OC)=O)cnc1C
O[C@H]1[C@@H](O)[C@H](n2cnc3c(N)ncnc23)O[C@@H]1CNC(=O)C=1NCC(=O)N(c2ccc(C)cc2)N=1
O[C@H]1[C@@H](O)[C@H](n2cnc3c(N)ncnc23)O[C@@H]1CNC(=O)C1CN(CC2CC2)C(=O)C1
O[C@H]1[C@@H](O)[C@H](n2cnc3c(N)ncnc23)O[C@@H]1CNC(=O)CCCC(=O)N(C)C
O[C@H]1[C@@H](O)[C@H](n2cnc3c(N)ncnc23)O[C@@H]1CNC(=O)C1CCN(C(=O)C)CC1
O[C@H]1[C@@H](O)[C@H](n2cnc3c(N)ncnc23)O[C@@H]1CNC(=O)C(=O)N1CCC(C)CC1
O[C@H]1[C@@H](O)[C@H](n2cnc3c(N)ncnc23)O[C@@H]1CNC(=O)C1CC2(CN(C(=O)C)C2)C1
O[C@H]1[C@@H](O)[C@H](n2cnc3c(N)ncnc23)O[C@@H]1CNC(=O)C12CN(C(=O)C)CC(C1)C2
O[C@H]1[C@@H](O)[C@H](n2cnc3c(N)ncnc23)O[C@@H]1CNC(=O)C1C2(CN(C(=O)C)C1)CC2
O[C@H]1[C@@H](O)[C@H](n2cnc3c(N)ncnc23)O[C@@H]1CNC(=O)CN(CC1CC1)C(=O)C
O[C@H]1[C@@H](O)[C@H](n2cnc3c(N)ncnc23)O[C@@H]1CNC(=O)CN(C)C(=O)C1CCC1
O[C@H]1[C@@H](O)[C@H](n2cnc3c(N)ncnc23)O[C@@H]1CNC(=O)C1C2(CN(C(=O)C)C2)CC1
O[C@H]1[C@@H](O)[C@H](n2cnc3c(N)ncnc23)O[C@@H]1CNC(=O)CCC1CN(C(=O)C)C1
O[C@H]1[C@@H](O)[C@H](n2cnc3c(N)ncnc23)O[C@@H]1CNC(=O)CC1(C)CN(C(=O)C)C1
O[C@H]1[C@@H](O)[C@H](n2cnc3c(N)ncnc23)O[C@@H]1CNC(=O)C1(CC)CN(C(=O)C)C1
O[C@H]1[C@@H](O)[C@H](n2cnc3c(N)ncnc23)O[C@@H]1CNC(=O)C1C2(CN(C(=O)C)CC2)C1
O[C@H]1[C@@H](O)[C@H](n2cnc3c(N)ncnc23)O[C@@H]1CNC(=O)C12CN(C(=O)C)CC1CC2
O[C@H]1[C@@H](O)[C@H](n2cnc3c(N)ncnc23)O[C@@H]1CNC(=O)C12C(C)(CN(C(=O)C)C1)C2
O[C@H]1[C@@H](O)[C@H](n2cnc3c(N)ncnc23)O[C@@H]1CNC(=O)c1nnc(-c2n(C)nnc2)cc1
O[C@H]1[C@@H](O)[C@H](n2cnc3c(N)ncnc23)O[C@@H]1CNC(=O)CC1CN(C(=O)C)CC1
O[C@H]1[C@@H](O)[C@H](n2cnc3c(N)ncnc23)O[C@@H]1CNC(=O)C1CN(C(=O)C)CCC1
O[C@H]1[C@@H](O)[C@H](n2cnc3c(N)ncnc23)O[C@@H]1CNC(=O)C(=O)N1CC(C)CCC1
O[C@H]1[C@@H](O)[C@H](n2cnc3c(N)ncnc23)O[C@@H]1CNC(=O)C1C(=O)N(C)CCCC1
O[C@H]1[C@@H](O)[C@H](n2cnc3c(N)ncnc23)O[C@@H]1CNC(=O)C1CN(CC)C(=O)CC1
O[C@H]1[C@@H](O)[C@H](n2cnc3c(N)ncnc23)O[C@@H]1CNC(=O)C1CN(C(=O)CC)CC1
O[C@H]1[C@@H](O)[C@H](n2cnc3c(N)ncnc23)O[C@@H]1CNC(=O)CN1C(=O)C(CC)CC1
O[C@H]1[C@@H](O)[C@H](n2cnc3c(N)ncnc23)O[C@@H]1CNC(=O)C1CN(CCC)C(=O)C1
O[C@H]1[C@@H](O)[C@H](n2cnc3c(N)ncnc23)O[C@@H]1CNC(=O)C1C(=O)N(CC)CCC1
O[C@H]1[C@@H](O)[C@H](n2cnc3c(N)ncnc23)O[C@@H]1CNC(=O)C1(C)CN(C)C(=O)CC1
O[C@H]1[C@@H](O)[C@H](n2cnc3c(N)ncnc23)O[C@@H]1CNC(=O)C1(C)CN(C(=O)C)CC1
O[C@H]1[C@@H](O)[C@H](n2cnc3c(N)ncnc23)O[C@@H]1CNC(=O)CCCN(C)C(=O)C
O[C@H]1[C@@H](O)[C@H](n2cnc3c(N)ncnc23)O[C@@H]1CNC(=O)CCN(CC)C(=O)C
O[C@H]1[C@@H](O)[C@H](n2cnc3c(N)ncnc23)O[C@@H]1CNC(=O)CN(CCC)C(=O)C
O[C@H]1[C@@H](O)[C@H](n2cnc3c(N)ncnc23)O[C@@H]1CNC(=O)C(OC)C1(c2ncn(C)c2)CC1
O[C@H]1[C@@H](O)[C@H](n2cnc3c(N)ncnc23)O[C@@H]1CNC(=O)C(OC)C1(c2n(C)ccn2)CC1
ClC=CC(=O)NCCC(=O)NC[C@@H]1[C@@H](O)[C@@H](O)[C@H](n2cnc3c(N)ncnc23)O1
ClC(=CCNC(=O)C)C(=O)NC[C@@H]1[C@@H](O)[C@@H](O)[C@H](n2cnc3c(N)ncnc23)O1
OC(=O)CC(CC(=O)NC[C@@H]1[C@@H](O)[C@@H](O)[C@H](n2cnc3c(N)ncnc23)O1)c1c(C)[nH]c(C)c1
OC(=O)CC(CC(=O)NC[C@@H]1[C@@H](O)[C@@H](O)[C@H](n2cnc3c(N)ncnc23)O1)c1c(C)[nH]cc1C
O[C@H]1[C@@H](O)[C@H](n2cnc3c(N)ncnc23)O[C@@H]1CNC(=O)COc1[nH]c(-c2ccncc2)nn1
O[C@H]1[C@@H](O)[C@H](n2cnc3c(N)ncnc23)O[C@@H]1CNC(=O)c1nc(CC)on1
O[C@H]1[C@@H](O)[C@H](n2cnc3c(N)ncnc23)O[C@@H]1CNC(=O)c1onc(CC)n1
O[C@H]1[C@@H](O)[C@H](n2cnc3c(N)ncnc23)O[C@@H]1CNC(=O)c1oc(CC)nn1
O[C@H]1[C@@H](O)[C@H](n2cnc3c(N)ncnc23)O[C@@H]1CNC(=O)c1c(CC)non1
Fc1ccc(N2C(C(=O)N)CC(C(=O)NC[C@@H]3[C@@H](O)[C@@H](O)[C@H](n4cnc5c(N)ncnc45)O3)=N2)cc1
FC(F)(F)C(=O)N(C)CC(=O)N1CCC(C(=O)NC[C@@H]2[C@@H](O)[C@@H](O)[C@H](n3cnc4c(N)ncnc34)O2)CC1
FC(F)(F)C(=O)N1CC(C(=O)N2CC(C(=O)NC[C@@H]3[C@@H](O)[C@@H](O)[C@H](n4cnc5c(N)ncnc45)O3)CC2)CC1
FC(F)(F)C(=O)N(C)CC(=O)N1CC(C(=O)NC[C@@H]2[C@@H](O)[C@@H](O)[C@H](n3cnc4c(N)ncnc34)O2)CCC1
FC(F)(F)C(=O)N(C)CCC(=O)N(C)CCC(=O)NC[C@@H]1[C@@H](O)[C@@H](O)[C@H](n2cnc3c(N)ncnc23)O1
FC(F)(F)C(=O)N(C)CCCC(=O)N(C)CC(=O)NC[C@@H]1[C@@H](O)[C@@H](O)[C@H](n2cnc3c(N)ncnc23)O1
S(CCNC(=O)C)CCC(=O)NC[C@@H]1[C@@H](O)[C@@H](O)[C@H](n2cnc3c(N)ncnc23)O1
S(CCCNC(=O)C)CC(=O)NC[C@@H]1[C@@H](O)[C@@H](O)[C@H](n2cnc3c(N)ncnc23)O1
S(=O)(=O)(NC[C@@H]1[C@@H](O)[C@@H](O)[C@H](n2cnc3c(N)ncnc23)O1)CCONC(=O)OC(C)(C)C
Clc1cc(CC(O)=O)c(C(=O)NC[C@@H]2[C@@H](O)[C@@H](O)[C@H](n3cnc4c(N)ncnc34)O2)cc1
Clc1c(CC(O)=O)c(C(=O)NC[C@@H]2[C@@H](O)[C@@H](O)[C@H](n3cnc4c(N)ncnc34)O2)ccc1
Clc1cc(CC(=O)NC[C@@H]2[C@@H](O)[C@@H](O)[C@H](n3cnc4c(N)ncnc34)O2)c(C(O)=O)cc1
Clc1c(CC(=O)NC[C@@H]2[C@@H](O)[C@@H](O)[C@H](n3cnc4c(N)ncnc34)O2)ccc(C(O)=O)c1
Clc1c(C(O)=O)ccc(CC(=O)NC[C@@H]2[C@@H](O)[C@@H](O)[C@H](n3cnc4c(N)ncnc34)O2)c1
Clc1c(CC(=O)NC[C@@H]2[C@@H](O)[C@@H](O)[C@H](n3cnc4c(N)ncnc34)O2)c(C(O)=O)ccc1
S(=O)(=O)(N)c1c(CC(=O)NC[C@@H]2[C@@H](O)[C@@H](O)[C@H](n3cnc4c(N)ncnc34)O2)sc(C)c1
OC(=O)N1CCOCc2cc(C(=O)NC[C@@H]3[C@@H](O)[C@@H](O)[C@H](n4cnc5c(N)ncnc45)O3)ccc12
OC(=O)N1CCOCc2ccc(C(=O)NC[C@@H]3[C@@H](O)[C@@H](O)[C@H](n4cnc5c(N)ncnc45)O3)cc12
OC(=O)N1CCOCc2c(C(=O)NC[C@@H]3[C@@H](O)[C@@H](O)[C@H](n4cnc5c(N)ncnc45)O3)cccc12
O[C@H]1[C@@H](O)[C@H](n2cnc3c(N)ncnc23)O[C@@H]1CNC(=O)C1(c2n(C)ccn2)CCOCC1
O[C@H]1[C@@H](O)[C@H](n2cnc3c(N)ncnc23)O[C@@H]1CNC(=O)c1noc(NC(=O)C)c1
O[C@H]1[C@@H](O)[C@H](n2cnc3c(N)ncnc23)O[C@@H]1CNC(=O)c1onc(NC(=O)C)c1
O[C@H]1[C@@H](O)[C@H](n2cnc3c(N)ncnc23)O[C@@H]1CNC(=O)c1nc(NC(=O)C)oc1
O[C@H]1[C@@H](O)[C@H](n2cnc3c(N)ncnc23)O[C@@H]1CNC(=O)c1oc(NC(=O)C)nc1
O[C@H]1[C@@H](O)[C@H](n2cnc3c(N)ncnc23)O[C@@H]1CNC(=O)c1c(NC(=O)C)noc1
O[C@H]1[C@@H](O)[C@H](n2cnc3c(N)ncnc23)O[C@@H]1CNC(=O)c1c(NC(=O)C)onc1
O[C@H]1[C@@H](O)[C@H](n2cnc3c(N)ncnc23)O[C@@H]1CNC(=O)c1c(NC(=O)C)ocn1
O[C@H]1[C@@H](O)[C@H](n2cnc3c(N)ncnc23)O[C@@H]1CNC(=O)C(N)(C)Cc1cc(OC)c(OC)cc1
Brc1nc(C2(OCC(=O)NC[C@@H]3[C@@H](O)[C@@H](O)[C@H](n4cnc5c(N)ncnc45)O3)CC3(OC2)CN(C(O)=O)C3)sc1
O[C@H]1[C@@H](O)[C@H](n2cnc3c(N)ncnc23)O[C@@H]1CNC(=O)COc1ncc(C(OC)=O)cc1
OC(=O)c1cc(C2CC2)nc2n(CC(=O)NC[C@@H]3[C@@H](O)[C@@H](O)[C@H](n4cnc5c(N)ncnc45)O3)nc(C)c12
OC(=O)c1cc(C)nc2n(CC(=O)NC[C@@H]3[C@@H](O)[C@@H](O)[C@H](n4cnc5c(N)ncnc45)O3)nc(C3CC3)c12
S(=O)(=O)(NC[C@@H]1[C@@H](O)[C@@H](O)[C@H](n2cnc3c(N)ncnc23)O1)c1ccc(C(N)C)cc1
FC(F)(F)C1N(C(O)=O)c2c(C(=O)NC[C@@H]3[C@@H](O)[C@@H](O)[C@H](n4cnc5c(N)ncnc45)O3)ncn2CC1
O[C@H]1[C@@H](O)[C@H](n2cnc3c(N)ncnc23)O[C@@H]1CNC(=O)C=C1CCN(CC(C)C)CC1
O[C@H]1[C@@H](O)[C@H](n2cnc3c(N)ncnc23)O[C@@H]1CNC(=O)C1(CC(C)=C)CCN(C)CC1
OC(=O)C1CCC(n2c(C(=O)C(=O)NC[C@@H]3[C@@H](O)[C@@H](O)[C@H](n4cnc5c(N)ncnc45)O3)ccc2)CC1
O[C@H]1[C@@H](O)[C@H](n2cnc3c(N)ncnc23)O[C@@H]1CNC(=O)CC1(C=C)CCN(CC)CC1
O[C@H]1[C@@H](O)[C@H](n2cnc3c(N)ncnc23)O[C@@H]1CNC(=O)C1(CC=C)CCN(CC)CC1
O[C@H]1[C@@H](O)[C@H](n2cnc3c(N)ncnc23)O[C@@H]1CNC(=O)C(CC)=C1C(C)CN(C)CC1
OC(=O)Cc1ccc(-c2onc(C(=O)NC[C@@H]3[C@@H](O)[C@@H](O)[C@H](n4cnc5c(N)ncnc45)O3)c2)cc1
OC(=O)c1noc(-c2ccc(CC(=O)NC[C@@H]3[C@@H](O)[C@@H](O)[C@H](n4cnc5c(N)ncnc45)O3)cc2)c1
S(=O)(=O)(NC[C@@H]1[C@@H](O)[C@@H](O)[C@H](n2cnc3c(N)ncnc23)O1)CCCCOC(COC)COC
S(=O)(=O)(NC[C@@H]1[C@@H](O)[C@@H](O)[C@H](n2cnc3c(N)ncnc23)O1)CCOCCOCCOC(C)C
S(=O)(=O)(NC[C@@H]1[C@@H](O)[C@@H](O)[C@H](n2cnc3c(N)ncnc23)O1)CCOCCOCC(OC)(C)C
S(=O)(=O)(NC[C@@H]1[C@@H](O)[C@@H](O)[C@H](n2cnc3c(N)ncnc23)O1)CCOCCOC(C)COCC
S(=O)(=O)(NC[C@@H]1[C@@H](O)[C@@H](O)[C@H](n2cnc3c(N)ncnc23)O1)CCCCOCC(OC)COC
O[C@H]1[C@@H](O)[C@H](n2cnc3c(N)ncnc23)O[C@@H]1CNC(=O)CN1C(=O)C=C2CSCCC2=N1
O[C@H]1[C@@H](O)[C@H](n2cnc3c(N)ncnc23)O[C@@H]1CNC(=O)C12C3C4C5(C#N)C3C1C5C24
OC(=O)CN(C(=O)OC(C)(C)C)c1scc(C(=O)NC[C@@H]2[C@@H](O)[C@@H](O)[C@H](n3cnc4c(N)ncnc34)O2)n1
OC(=O)c1nc(N(CC(=O)NC[C@@H]2[C@@H](O)[C@@H](O)[C@H](n3cnc4c(N)ncnc34)O2)C(=O)OC(C)(C)C)sc1
S(=O)(=O)(NC[C@@H]1[C@@H](O)[C@@H](O)[C@H](n2cnc3c(N)ncnc23)O1)c1cn(C)c(C(=O)N(C)C)c1
S(=O)(=O)(N(C)C)c1cn(C)c(C(=O)NC[C@@H]2[C@@H](O)[C@@H](O)[C@H](n3cnc4c(N)ncnc34)O2)c1
O[C@H]1[C@@H](O)[C@H](n2cnc3c(N)ncnc23)O[C@@H]1CNC(=O)C=1OC(C)(C)C(=O)C=1
O[C@H]1[C@@H](O)[C@H](n2cnc3c(N)ncnc23)O[C@@H]1CNC(=O)C#CC1CCN(C(=O)C)CC1
O[C@H]1[C@@H](O)[C@H](n2cnc3c(N)ncnc23)O[C@@H]1CNC(=O)C1(C)CCN(C(=O)C#C)CC1
O[C@H]1[C@@H](O)[C@H](n2cnc3c(N)ncnc23)O[C@@H]1CNC(=O)C#CC1CN(C(=O)C)CCC1
O[C@H]1[C@@H](O)[C@H](n2cnc3c(N)ncnc23)O[C@@H]1CNC(=O)C1(CC#C)CN(C(=O)C)CC1
OC(=O)N1C(C(=O)NC[C@@H]2[C@@H](O)[C@@H](O)[C@H](n3cnc4c(N)ncnc34)O2)c2ccccc2C1
Fc1c(C(=O)NC[C@@H]2[C@@H](O)[C@@H](O)[C@H](n3cnc4c(N)ncnc34)O2)ccc(-c2[nH]nnn2)c1
Fc1cnc(-c2c(C(=O)NC[C@@H]3[C@@H](O)[C@@H](O)[C@H](n4cnc5c(N)ncnc45)O3)nn[nH]2)cc1
Clc1c(CC(C(O)=O)C(=O)NC[C@@H]2[C@@H](O)[C@@H](O)[C@H](n3cnc4c(N)ncnc34)O2)cccc1
O[C@H]1[C@@H](O)[C@H](n2cnc3c(N)ncnc23)O[C@@H]1CNC(=O)Cc1nc(C2CC2)[nH]c1
O[C@H]1[C@@H](O)[C@H](n2cnc3c(N)ncnc23)O[C@@H]1CNC(=O)C=CC[N+](C)(C)C
O[C@H]1[C@@H](O)[C@H](n2cnc3c(N)ncnc23)O[C@@H]1CNC(=O)CCC(=O)N(C)C1CS(=O)(=N)CC1
O[C@H]1[C@@H](O)[C@H](n2cnc3c(N)ncnc23)O[C@@H]1CNC(=O)C(=O)c1oc(C(OC)=O)cc1
Fc1c(C(=O)NC[C@@H]2[C@@H](O)[C@@H](O)[C@H](n3cnc4c(N)ncnc34)O2)cc2n(C3CS(=O)(=O)C3)nnc2c1
Fc1c(C(=O)NC[C@@H]2[C@@H](O)[C@@H](O)[C@H](n3cnc4c(N)ncnc34)O2)cc2nnn(C3CS(=O)(=O)C3)c2c1
Fc1c(C(=O)NC[C@@H]2[C@@H](O)[C@@H](O)[C@H](n3cnc4c(N)ncnc34)O2)c2n(C3CS(=O)(=O)C3)nnc2cc1
FC(F)(F)C1n2nc(C(=O)NC[C@@H]3[C@@H](O)[C@@H](O)[C@H](n4cnc5c(N)ncnc45)O3)cc2N(C(O)=O)CC1
FC(F)(F)C1n2ncc(C(=O)NC[C@@H]3[C@@H](O)[C@@H](O)[C@H](n4cnc5c(N)ncnc45)O3)c2N(C(O)=O)CC1
S(=O)(=O)(NC[C@@H]1[C@@H](O)[C@@H](O)[C@H](n2cnc3c(N)ncnc23)O1)C1(F)CC1
S(=O)(=O)(NC[C@@H]1[C@@H](O)[C@@H](O)[C@H](n2cnc3c(N)ncnc23)O1)CCN(S(=O)(=O)c1ccc(F)cc1)C
S(=O)(=O)(NC[C@@H]1[C@@H](O)[C@@H](O)[C@H](n2cnc3c(N)ncnc23)O1)CCCCOCCOCCOC
S(=O)(=O)(NC[C@@H]1[C@@H](O)[C@@H](O)[C@H](n2cnc3c(N)ncnc23)O1)CCCOCCCOCCOC
S(=O)(=O)(NC[C@@H]1[C@@H](O)[C@@H](O)[C@H](n2cnc3c(N)ncnc23)O1)CCCOCCOCCCOC
S(=O)(=O)(NC[C@@H]1[C@@H](O)[C@@H](O)[C@H](n2cnc3c(N)ncnc23)O1)CCOCCOCCOCCC
S(=O)(=O)(NC[C@@H]1[C@@H](O)[C@@H](O)[C@H](n2cnc3c(N)ncnc23)O1)c1nc(C)n(C)c1
S(=O)(=O)(NC[C@@H]1[C@@H](O)[C@@H](O)[C@H](n2cnc3c(N)ncnc23)O1)c1nn(C)c(C)c1
S(=O)(=O)(NC[C@@H]1[C@@H](O)[C@@H](O)[C@H](n2cnc3c(N)ncnc23)O1)c1c(C)nn(C)c1
S(=O)(=O)(NC[C@@H]1[C@@H](O)[C@@H](O)[C@H](n2cnc3c(N)ncnc23)O1)c1c(C)cn(C)n1
S(=O)(=O)(NC[C@@H]1[C@@H](O)[C@@H](O)[C@H](n2cnc3c(N)ncnc23)O1)c1n(C)nc(C)c1
S(=O)(=O)(NC[C@@H]1[C@@H](O)[C@@H](O)[C@H](n2cnc3c(N)ncnc23)O1)c1c(C)n(C)nc1
S(=O)(=O)(NC[C@@H]1[C@@H](O)[C@@H](O)[C@H](n2cnc3c(N)ncnc23)O1)c1n(C)c(C)nc1
S(=O)(=O)(NC[C@@H]1[C@@H](O)[C@@H](O)[C@H](n2cnc3c(N)ncnc23)O1)c1n(C)ncc1C
O[C@H]1[C@@H](O)[C@H](n2cnc3c(N)ncnc23)O[C@@H]1CNC(=O)C1CCN(C(=O)C)c2n[nH]cc12
S(=O)(=O)(N1CCOCC1)c1ccc(CC(=O)NC[C@@H]2[C@@H](O)[C@@H](O)[C@H](n3cnc4c(N)ncnc34)O2)cc1
O[C@H]1[C@@H](O)[C@H](n2cnc3c(N)ncnc23)O[C@@H]1CNC(=O)c1oc(NC(=O)CC#C)nc1
O[C@H]1[C@@H](O)[C@H](n2cnc3c(N)ncnc23)O[C@@H]1CNC(=O)Cc1[nH]c2CCCCc2n1
O[C@H]1[C@@H](O)[C@H](n2cnc3c(N)ncnc23)O[C@@H]1CNC(=O)C(NC(=O)NCC=C)(C)C
OC(=O)N1C(C(=O)NC[C@@H]2[C@@H](O)[C@@H](O)[C@H](n3cnc4c(N)ncnc34)O2)CC(Oc2ccc(OCC)cc2)C1
OC(=O)N1C(C(=O)NC[C@@H]2[C@@H](O)[C@@H](O)[C@H](n3cnc4c(N)ncnc34)O2)CC(Oc2cc(OCC)ccc2)C1
OC(=O)N1C(C(=O)NC[C@@H]2[C@@H](O)[C@@H](O)[C@H](n3cnc4c(N)ncnc34)O2)CC(Oc2c(OCC)cccc2)C1
O[C@H]1[C@@H](O)[C@H](n2cnc3c(N)ncnc23)O[C@@H]1CNC(=O)CC1(c2[nH]ccn2)CC1
S(=O)(=O)(NC[C@@H]1[C@@H](O)[C@@H](O)[C@H](n2cnc3c(N)ncnc23)O1)CCc1nc2n(CCCC2)c1
O[C@H]1[C@@H](O)[C@H](n2cnc3c(N)ncnc23)O[C@@H]1CNC(=O)c1noc(-c2c[nH]c-3nnnc-3c2)c1
O[C@H]1[C@@H](O)[C@H](n2cnc3c(N)ncnc23)O[C@@H]1CNC(=O)c1c(-c2c[nH]c-3nnnc-3c2)onc1
S(=O)(=O)(C(F)F)N1CCC(C(=O)NC[C@@H]2[C@@H](O)[C@@H](O)[C@H](n3cnc4c(N)ncnc34)O2)CC1
S(=O)(=O)(C(F)F)N1CC(C(=O)NC[C@@H]2[C@@H](O)[C@@H](O)[C@H](n3cnc4c(N)ncnc34)O2)CCC1
OCC1C(C(=O)NC[C@@H]2[C@@H](O)[C@@H](O)[C@H](n3cnc4c(N)ncnc34)O2)C1(C)C
OCC(C(C)C)C(=O)NC[C@@H]1[C@@H](O)[C@@H](O)[C@H](n2cnc3c(N)ncnc23)O1
O[C@H]1[C@@H](O)[C@H](n2cnc3c(N)ncnc23)O[C@@H]1CNC(=O)C1n2cnnc2CCC1
O[C@H]1[C@@H](O)[C@H](n2cnc3c(N)ncnc23)O[C@@H]1CNC(=O)C1n2nncc2CCC1
O[C@H]1[C@@H](O)[C@H](n2cnc3c(N)ncnc23)O[C@@H]1CNC(=O)C1n2ncnc2CCC1
OC(=O)N1CCCc2oc(C(=O)NC[C@@H]3[C@@H](O)[C@@H](O)[C@H](n4cnc5c(N)ncnc45)O3)cc2C1
OC(=O)N1CCCc2occ(C(=O)NC[C@@H]3[C@@H](O)[C@@H](O)[C@H](n4cnc5c(N)ncnc45)O3)c2C1
FC(F)C(=O)NC[C@@H]1[C@@H](O)[C@@H](O)[C@H](n2cnc3c(N)ncnc23)O1
OC(=O)N(Cc1nc(C)sc1)C(C)C(=O)NC[C@@H]1[C@@H](O)[C@@H](O)[C@H](n2cnc3c(N)ncnc23)O1
S(=O)(=O)(NC[C@@H]1[C@@H](O)[C@@H](O)[C@H](n2cnc3c(N)ncnc23)O1)c1ccc(S(=O)(=O)C)cc1
S(=O)(=O)(NC[C@@H]1[C@@H](O)[C@@H](O)[C@H](n2cnc3c(N)ncnc23)O1)c1cc(S(=O)(=O)C)ccc1
S(=O)(=O)(NC[C@@H]1[C@@H](O)[C@@H](O)[C@H](n2cnc3c(N)ncnc23)O1)c1c(S(=O)(=O)C)cccc1
S(=O)(=O)(NC[C@@H]1[C@@H](O)[C@@H](O)[C@H](n2cnc3c(N)ncnc23)O1)c1cnc(OC)cc1
S(=O)(=O)(NC[C@@H]1[C@@H](O)[C@@H](O)[C@H](n2cnc3c(N)ncnc23)O1)c1ncc(OC)cc1
S(=O)(=O)(NC[C@@H]1[C@@H](O)[C@@H](O)[C@H](n2cnc3c(N)ncnc23)O1)c1cc(OC)cnc1
S(=O)(=O)(NC[C@@H]1[C@@H](O)[C@@H](O)[C@H](n2cnc3c(N)ncnc23)O1)c1cc(OC)ncc1
S(=O)(=O)(NC[C@@H]1[C@@H](O)[C@@H](O)[C@H](n2cnc3c(N)ncnc23)O1)c1nccc(OC)c1
S(=O)(=O)(NC[C@@H]1[C@@H](O)[C@@H](O)[C@H](n2cnc3c(N)ncnc23)O1)c1nc(OC)ccc1
S(=O)(=O)(NC[C@@H]1[C@@H](O)[C@@H](O)[C@H](n2cnc3c(N)ncnc23)O1)c1c(OC)cncc1
S(=O)(=O)(NC[C@@H]1[C@@H](O)[C@@H](O)[C@H](n2cnc3c(N)ncnc23)O1)c1c(OC)ccnc1
S(=O)(=O)(NC[C@@H]1[C@@H](O)[C@@H](O)[C@H](n2cnc3c(N)ncnc23)O1)c1c(OC)nccc1
S(=O)(=O)(NC[C@@H]1[C@@H](O)[C@@H](O)[C@H](n2cnc3c(N)ncnc23)O1)c1c(OC)cccn1
O[C@H]1[C@@H](O)[C@H](n2cnc3c(N)ncnc23)O[C@@H]1CNC(=O)C(=O)c1nn2C=CC=Nc2c1
S(=O)(=O)(NC[C@@H]1[C@@H](O)[C@@H](O)[C@H](n2cnc3c(N)ncnc23)O1)CCOC1(C#N)CCC1
OC(=O)c1n(CC(=O)NC[C@@H]2[C@@H](O)[C@@H](O)[C@H](n3cnc4c(N)ncnc34)O2)c2ccc(C#C)cc2c1
OC(=O)c1c(CCC)c(C(=O)NC[C@@H]2[C@@H](O)[C@@H](O)[C@H](n3cnc4c(N)ncnc34)O2)[nH]c1C
S(=O)(=O)(NC[C@@H]1[C@@H](O)[C@@H](O)[C@H](n2cnc3c(N)ncnc23)O1)Cc1onc(OC)c1
O[C@H]1[C@@H](O)[C@H](n2cnc3c(N)ncnc23)O[C@@H]1CNC(=O)C(N)CCC(=O)OC1CCCCC1
FC(F)(F)C(=O)N1CC2C(C(=O)NC[C@@H]3[C@@H](O)[C@@H](O)[C@H](n4cnc5c(N)ncnc45)O3)C2C1
O[C@H]1[C@@H](O)[C@H](n2cnc3c(N)ncnc23)O[C@@H]1CNC(=O)C12NC(=O)c3ccccc3N1C(=O)CC2
FC(F)(F)C(CN(C)C=O)C(=O)NC[C@@H]1[C@@H](O)[C@@H](O)[C@H](n2cnc3c(N)ncnc23)O1
OC(=O)N(C(C)C)c1ncc(C(=O)NC[C@@H]2[C@@H](O)[C@@H](O)[C@H](n3cnc4c(N)ncnc34)O2)cc1
OC(=O)N(C(C)C)c1c(C(=O)NC[C@@H]2[C@@H](O)[C@@H](O)[C@H](n3cnc4c(N)ncnc34)O2)cccn1
OC(=O)C1C(C(=O)NC[C@@H]2[C@@H](O)[C@@H](O)[C@H](n3cnc4c(N)ncnc34)O2)C2CC1c1ccccc21
O[C@H]1[C@@H](O)[C@H](n2cnc3c(N)ncnc23)O[C@@H]1CNC(=O)Cc1nc(NC=O)sc1
OC(=O)N1C(c2noc(C(=O)NC[C@@H]3[C@@H](O)[C@@H](O)[C@H](n4cnc5c(N)ncnc45)O3)c2)CCCC1
OC(=O)N1C(c2onc(C(=O)NC[C@@H]3[C@@H](O)[C@@H](O)[C@H](n4cnc5c(N)ncnc45)O3)c2)CCCC1
OC(=O)N1C(c2oc(C(=O)NC[C@@H]3[C@@H](O)[C@@H](O)[C@H](n4cnc5c(N)ncnc45)O3)cn2)CCCC1
OC(=O)N1C(c2c(C(=O)NC[C@@H]3[C@@H](O)[C@@H](O)[C@H](n4cnc5c(N)ncnc45)O3)con2)CCCC1
OC(=O)N1C(c2c(C(=O)NC[C@@H]3[C@@H](O)[C@@H](O)[C@H](n4cnc5c(N)ncnc45)O3)cno2)CCCC1
OC(=O)N1C(c2c(C(=O)NC[C@@H]3[C@@H](O)[C@@H](O)[C@H](n4cnc5c(N)ncnc45)O3)nco2)CCCC1
[S+](C)(C)CCC(=O)NC[C@@H]1[C@@H](O)[C@@H](O)[C@H](n2cnc3c(N)ncnc23)O1
OC(=O)N1CCC(c2oc(CC(=O)NC[C@@H]3[C@@H](O)[C@@H](O)[C@H](n4cnc5c(N)ncnc45)O3)cc2)=CC1
Clc1c(CC(=O)NC[C@@H]2[C@@H](O)[C@@H](O)[C@H](n3cnc4c(N)ncnc34)O2)c(N)ncn1
O[C@H]1[C@@H](O)[C@H](n2cnc3c(N)ncnc23)O[C@@H]1CNC(=O)C(=O)Cc1ncsc1
O[C@H]1[C@@H](O)[C@H](n2cnc3c(N)ncnc23)O[C@@H]1CNC(=O)C(=O)Cc1scnc1
O[C@H]1[C@@H](O)[C@H](n2cnc3c(N)ncnc23)O[C@@H]1CNC(=O)C(=O)Cc1sccn1
OC(=O)N(CC1CC1)c1ncc(C(=O)NC[C@@H]2[C@@H](O)[C@@H](O)[C@H](n3cnc4c(N)ncnc34)O2)cc1
S(=O)(CC(=O)NC[C@@H]1[C@@H](O)[C@@H](O)[C@H](n2cnc3c(N)ncnc23)O1)C(F)(F)F
FC(F)C#CC(=O)NC[C@@H]1[C@@H](O)[C@@H](O)[C@H](n2cnc3c(N)ncnc23)O1
O[C@H]1[C@@H](O)[C@H](n2cnc3c(N)ncnc23)O[C@@H]1CNC(=O)c1nc(C2C(C)OCCO2)on1
S=C1N(C)C(NC(=O)C)=C(C(=O)NC[C@@H]2[C@@H](O)[C@@H](O)[C@H](n3cnc4c(N)ncnc34)O2)S1
O[C@H]1[C@@H](O)[C@H](n2cnc3c(N)ncnc23)O[C@@H]1CNC(=O)C(C(=O)N)c1ccccc1
S(=O)(=O)(NC[C@@H]1[C@@H](O)[C@@H](O)[C@H](n2cnc3c(N)ncnc23)O1)c1nc(C)cc(C)n1
Clc1nc(C2CS(=O)(=O)C2)nc(C(=O)NC[C@@H]2[C@@H](O)[C@@H](O)[C@H](n3cnc4c(N)ncnc34)O2)c1
O[C@H]1[C@@H](O)[C@H](n2cnc3c(N)ncnc23)O[C@@H]1CNC(=O)C1C(C#C)C1
O[C@H]1[C@@H](O)[C@H](n2cnc3c(N)ncnc23)O[C@@H]1CNC(=O)C(OC)C1CN(C(OCC=C)=O)C1
O[C@H]1[C@@H](O)[C@H](n2cnc3c(N)ncnc23)O[C@@H]1CNC(=O)C(N(C)C(OCC=C)=O)C1COC1
O[C@H]1[C@@H](O)[C@H](n2cnc3c(N)ncnc23)O[C@@H]1CNC(=O)C1COC2CN(C(OCC=C)=O)CC12
O[C@H]1[C@@H](O)[C@H](n2cnc3c(N)ncnc23)O[C@@H]1CNC(=O)C(N(C)C(OCC=C)=O)COC
O[C@H]1[C@@H](O)[C@H](n2cnc3c(N)ncnc23)O[C@@H]1CNC(=O)C=1C(c2ccccc2)C(=O)NN=1
S(=O)(=O)(N)c1cc(C)cc(C(=O)NC[C@@H]2[C@@H](O)[C@@H](O)[C@H](n3cnc4c(N)ncnc34)O2)c1
S(=O)(=O)(N)c1cc(C)c(C(=O)NC[C@@H]2[C@@H](O)[C@@H](O)[C@H](n3cnc4c(N)ncnc34)O2)cc1
S(=O)(=O)(N)c1cc(C(=O)NC[C@@H]2[C@@H](O)[C@@H](O)[C@H](n3cnc4c(N)ncnc34)O2)c(C)cc1
S(=O)(=O)(N)c1c(C)cc(C(=O)NC[C@@H]2[C@@H](O)[C@@H](O)[C@H](n3cnc4c(N)ncnc34)O2)cc1
S(=O)(=O)(N)c1c(C)ccc(C(=O)NC[C@@H]2[C@@H](O)[C@@H](O)[C@H](n3cnc4c(N)ncnc34)O2)c1
S(=O)(=O)(N)c1c(C(=O)NC[C@@H]2[C@@H](O)[C@@H](O)[C@H](n3cnc4c(N)ncnc34)O2)cc(C)cc1
S(=O)(=O)(N)c1c(C(=O)NC[C@@H]2[C@@H](O)[C@@H](O)[C@H](n3cnc4c(N)ncnc34)O2)ccc(C)c1
S(=O)(=O)(N)c1c(C)c(C(=O)NC[C@@H]2[C@@H](O)[C@@H](O)[C@H](n3cnc4c(N)ncnc34)O2)ccc1
S(=O)(=O)(N)c1c(C)cccc1C(=O)NC[C@@H]1[C@@H](O)[C@@H](O)[C@H](n2cnc3c(N)ncnc23)O1
S(=O)(=O)(NC[C@@H]1[C@@H](O)[C@@H](O)[C@H](n2cnc3c(N)ncnc23)O1)c1cc(C)cc(C(=O)N)c1
S(=O)(=O)(NC[C@@H]1[C@@H](O)[C@@H](O)[C@H](n2cnc3c(N)ncnc23)O1)c1cc(C(=O)N)c(C)cc1
O[C@H]1[C@@H](O)[C@H](n2cnc3c(N)ncnc23)O[C@@H]1CNC(=O)C(=O)Cc1c(C)nc2SC=Cn12
Brc1c(C(=O)NC[C@@H]2[C@@H](O)[C@@H](O)[C@H](n3cnc4c(N)ncnc34)O2)nc(S(=O)(=O)C)nc1
FC(F)(F)C(=O)N1CC2C(C#CC(=O)NC[C@@H]3[C@@H](O)[C@@H](O)[C@H](n4cnc5c(N)ncnc45)O3)C2C1
O[C@H]1[C@@H](O)[C@H](n2cnc3c(N)ncnc23)O[C@@H]1CNC(=O)c1nc(C2(OC)COCC2)on1
O[C@H]1[C@@H](O)[C@H](n2cnc3c(N)ncnc23)O[C@@H]1CNC(=O)CCC(=O)Nc1scnn1
O[C@H]1[C@@H](O)[C@H](n2cnc3c(N)ncnc23)O[C@@H]1CNC(=O)Cc1c(CC(=O)N)cccc1
Fc1c(F)cc(CC(N)C(=O)NC[C@@H]2[C@@H](O)[C@@H](O)[C@H](n3cnc4c(N)ncnc34)O2)cc1F
O[C@H]1[C@@H](O)[C@H](n2cnc3c(N)ncnc23)O[C@@H]1CNC(=O)c1c(C)n(C2COCC2)nn1
O[C@H]1[C@@H](O)[C@H](n2cnc3c(N)ncnc23)O[C@@H]1CNC(=O)CCc1n2C=CN(C3CC3)C(=O)c2nn1
Clc1c(NC(O)=O)ccc(S(=O)(=O)NC[C@@H]2[C@@H](O)[C@@H](O)[C@H](n3cnc4c(N)ncnc34)O2)c1
OC(=O)C(Cc1ccccc1)N1C(=O)c2cc(C(=O)NC[C@@H]3[C@@H](O)[C@@H](O)[C@H](n4cnc5c(N)ncnc45)O3)ccc2C1=O
OC(=O)c1ccc2C(=O)N(C(Cc3ccccc3)C(=O)NC[C@@H]3[C@@H](O)[C@@H](O)[C@H](n4cnc5c(N)ncnc45)O3)C(=O)c2c1
S(=O)(=O)(N1CCC(C(=O)NC[C@@H]2[C@@H](O)[C@@H](O)[C@H](n3cnc4c(N)ncnc34)O2)CC1)c1cn(C)c(C(=O)N2CCOCC2)c1
OC(=O)N(Cc1ccccc1)C1(C(=O)NC[C@@H]2[C@@H](O)[C@@H](O)[C@H](n3cnc4c(N)ncnc34)O2)COCC1
O[C@H]1[C@@H](O)[C@H](n2cnc3c(N)ncnc23)O[C@@H]1CNC(=O)C1(COC)CN(C(OCC=C)=O)C1
O[C@H]1[C@@H](O)[C@H](n2cnc3c(N)ncnc23)O[C@@H]1CNC(=O)C12CN(C(OCC=C)=O)CC1COC2
O[C@H]1[C@@H](O)[C@H](n2cnc3c(N)ncnc23)O[C@@H]1CNC(=O)C1CN(C(OCC=C)=O)CCOC1
O[C@H]1[C@@H](O)[C@H](n2cnc3c(N)ncnc23)O[C@@H]1CNC(=O)CN(CCOC)C(OCC=C)=O
FC12CC(C(=O)NC[C@@H]3[C@@H](O)[C@@H](O)[C@H](n4cnc5c(N)ncnc45)O3)(OC1)C2
S(C(CC)C(=O)NC[C@@H]1[C@@H](O)[C@@H](O)[C@H](n2cnc3c(N)ncnc23)O1)c1[nH]c(N)nn1
S(=O)(=O)(NC[C@@H]1[C@@H](O)[C@@H](O)[C@H](n2cnc3c(N)ncnc23)O1)c1nc2n(CCC2)c1
S(=O)(=O)(NC[C@@H]1[C@@H](O)[C@@H](O)[C@H](n2cnc3c(N)ncnc23)O1)c1n2CCCc2nc1
O[C@H]1[C@@H](O)[C@H](n2cnc3c(N)ncnc23)O[C@@H]1CNC(=O)C1C(CN)C1c1ccccc1
Fc1c(C(=O)NC[C@@H]2[C@@H](O)[C@@H](O)[C@H](n3cnc4c(N)ncnc34)O2)cc2n(CC3N(C(O)=O)CCC3)nnc2c1
Fc1c(C(=O)NC[C@@H]2[C@@H](O)[C@@H](O)[C@H](n3cnc4c(N)ncnc34)O2)cc2nnn(CC3N(C(O)=O)CCC3)c2c1
Fc1c(C(=O)NC[C@@H]2[C@@H](O)[C@@H](O)[C@H](n3cnc4c(N)ncnc34)O2)c2n(CC3N(C(O)=O)CCC3)nnc2cc1
O[C@H]1[C@@H](O)[C@H](n2cnc3c(N)ncnc23)O[C@@H]1CNC(=O)c1c(O)cncc1
S(=O)(C)CC(NC(=O)OC(C)(C)C)C(=O)NC[C@@H]1[C@@H](O)[C@@H](O)[C@H](n2cnc3c(N)ncnc23)O1
O[C@H]1[C@@H](O)[C@H](n2cnc3c(N)ncnc23)O[C@@H]1CNC(=O)C(N(C)C(=O)C)COC(C)C
O[C@H]1[C@@H](O)[C@H](n2cnc3c(N)ncnc23)O[C@@H]1CNC(=O)c1sc(NC(=O)CC(OC)=O)nc1
O[C@H]1[C@@H](O)[C@H](n2cnc3c(N)ncnc23)O[C@@H]1CNC(=O)c1sc(NC(=O)C(OCC)=O)nc1
S(=O)(=O)(NC[C@@H]1[C@@H](O)[C@@H](O)[C@H](n2cnc3c(N)ncnc23)O1)CCC(N)c1ccccc1
S(=O)(=O)(N1CCOCC1)c1c(OC)ccc(CC(=O)NC[C@@H]2[C@@H](O)[C@@H](O)[C@H](n3cnc4c(N)ncnc34)O2)c1
Clc1c(C(=O)NC[C@@H]2[C@@H](O)[C@@H](O)[C@H](n3cnc4c(N)ncnc34)O2)[nH]c(N)n1
Clc1c(N)[nH]nc1C(=O)NC[C@@H]1[C@@H](O)[C@@H](O)[C@H](n2cnc3c(N)ncnc23)O1
O[C@H]1[C@@H](O)[C@H](n2cnc3c(N)ncnc23)O[C@@H]1CNC(=O)c1c(C(=O)N)c(NC(=O)C)oc1C
O[C@H]1[C@@H](O)[C@H](n2cnc3c(N)ncnc23)O[C@@H]1CNC(=O)c1c(N)n(CCC#N)nc1
FC(F)(C(=O)NC[C@@H]1[C@@H](O)[C@@H](O)[C@H](n2cnc3c(N)ncnc23)O1)C1(OC)CN(C(=O)C)CC1
O[C@H]1[C@@H](O)[C@H](n2cnc3c(N)ncnc23)O[C@@H]1CNC(=O)C(=O)Cc1cnc(N(C)C)cc1
O[C@H]1[C@@H](O)[C@H](n2cnc3c(N)ncnc23)O[C@@H]1CNC(=O)C(=O)Cc1c(N(C)C)nccc1
O[C@H]1[C@@H](O)[C@H](n2cnc3c(N)ncnc23)O[C@@H]1CNC(=O)C(NC(=O)C)Cn1cccc1
O[C@H]1[C@@H](O)[C@H](n2cnc3c(N)ncnc23)O[C@@H]1CNC(=O)c1cnn2C(=O)CC(COC)=Nc12
O[C@H]1[C@@H](O)[C@H](n2cnc3c(N)ncnc23)O[C@@H]1CNC(=O)C1(Oc2ncc(C#N)nc2)CC1
Fc1c(C(=O)NC[C@@H]2[C@@H](O)[C@@H](O)[C@H](n3cnc4c(N)ncnc34)O2)cc2n(C3CCN(C(O)=O)CC3)nnc2c1
Fc1c(C(=O)NC[C@@H]2[C@@H](O)[C@@H](O)[C@H](n3cnc4c(N)ncnc34)O2)cc2nnn(C3CCN(C(O)=O)CC3)c2c1
Fc1c(C(=O)NC[C@@H]2[C@@H](O)[C@@H](O)[C@H](n3cnc4c(N)ncnc34)O2)c2n(C3CCN(C(O)=O)CC3)nnc2cc1
Fc1c(C(=O)NC[C@@H]2[C@@H](O)[C@@H](O)[C@H](n3cnc4c(N)ncnc34)O2)cc2n(C3CN(C(O)=O)CCC3)nnc2c1
Fc1c(C(=O)NC[C@@H]2[C@@H](O)[C@@H](O)[C@H](n3cnc4c(N)ncnc34)O2)cc2nnn(C3CN(C(O)=O)CCC3)c2c1
Fc1c(C(=O)NC[C@@H]2[C@@H](O)[C@@H](O)[C@H](n3cnc4c(N)ncnc34)O2)c2n(C3CN(C(O)=O)CCC3)nnc2cc1
O[C@H]1[C@@H](O)[C@H](n2cnc3c(N)ncnc23)O[C@@H]1CNC(=O)C1OCCN(C(=O)C(C)(C)C)C1
O[C@H]1[C@@H](O)[C@H](n2cnc3c(N)ncnc23)O[C@@H]1CNC(=O)C12C(C)(C)OCC1CN(C(=O)C)C2
O[C@H]1[C@@H](O)[C@H](n2cnc3c(N)ncnc23)O[C@@H]1CNC(=O)COC1C(C)(C)CN(C(=O)C)C1
O[C@H]1[C@@H](O)[C@H](n2cnc3c(N)ncnc23)O[C@@H]1CNC(=O)C1N(C(=O)C)CC(C)(C)COC1
O[C@H]1[C@@H](O)[C@H](n2cnc3c(N)ncnc23)O[C@@H]1CNC(=O)C(N(CCOC)C(=O)C)(C)C
O[C@H]1[C@@H](O)[C@H](n2cnc3c(N)ncnc23)O[C@@H]1CNC(=O)C(OC)C1CCN(C(=O)C)CC1
O[C@H]1[C@@H](O)[C@H](n2cnc3c(N)ncnc23)O[C@@H]1CNC(=O)C(N(C)C(=O)C)C1CCOCC1
O[C@H]1[C@@H](O)[C@H](n2cnc3c(N)ncnc23)O[C@@H]1CNC(=O)C1CN(C(=O)C)C2CCOCC2C1
O[C@H]1[C@@H](O)[C@H](n2cnc3c(N)ncnc23)O[C@@H]1CNC(=O)C1C(C2CN(C(=O)C)CC2)OCC1
O[C@H]1[C@@H](O)[C@H](n2cnc3c(N)ncnc23)O[C@@H]1CNC(=O)C(N(C)C(=O)C)C1COCCC1
O[C@H]1[C@@H](O)[C@H](n2cnc3c(N)ncnc23)O[C@@H]1CNC(=O)C1CN(C(=O)C)C(C)(COC)C1
O[C@H]1[C@@H](O)[C@H](n2cnc3c(N)ncnc23)O[C@@H]1CNC(=O)C(N(CCC)C(=O)C)COC
S(=O)(=O)(NC[C@@H]1[C@@H](O)[C@@H](O)[C@H](n2cnc3c(N)ncnc23)O1)c1c(O)cc(O)cc1
O[C@H]1[C@@H](O)[C@H](n2cnc3c(N)ncnc23)O[C@@H]1CNC(=O)c1c(C)n(C2CS(=O)(=O)CC2)nc1
O[C@H]1[C@@H](O)[C@H](n2cnc3c(N)ncnc23)O[C@@H]1CNC(=O)Cc1nc(C)[nH]c1
O[C@H]1[C@@H](O)[C@H](n2cnc3c(N)ncnc23)O[C@@H]1CNC(=O)Cc1[nH]cc(C)n1
O[C@H]1[C@@H](O)[C@H](n2cnc3c(N)ncnc23)O[C@@H]1CNC(=O)Cc1n[nH]c(C)c1
O[C@H]1[C@@H](O)[C@H](n2cnc3c(N)ncnc23)O[C@@H]1CNC(=O)Cc1c(C)[nH]nc1
O[C@H]1[C@@H](O)[C@H](n2cnc3c(N)ncnc23)O[C@@H]1CNC(=O)Cc1c(C)[nH]cn1
S(=O)(=O)(NC[C@@H]1[C@@H](O)[C@@H](O)[C@H](n2cnc3c(N)ncnc23)O1)c1c(OC)ccc(S(=O)(=O)C)c1
S(=O)(=O)(NC[C@@H]1[C@@H](O)[C@@H](O)[C@H](n2cnc3c(N)ncnc23)O1)c1c(OC)cncc1OC
Clc1sc(C2=CN(CC(O)=O)C(=O)C(C(=O)NC[C@@H]3[C@@H](O)[C@@H](O)[C@H](n4cnc5c(N)ncnc45)O3)=C2)cc1
S(=O)(=O)(NC[C@@H]1[C@@H](O)[C@@H](O)[C@H](n2cnc3c(N)ncnc23)O1)c1cc(OC)c(OC)nc1
S(=O)(=O)(NC[C@@H]1[C@@H](O)[C@@H](O)[C@H](n2cnc3c(N)ncnc23)O1)c1c(OC)cnc(OC)c1
S(=O)(=O)(NC[C@@H]1[C@@H](O)[C@@H](O)[C@H](n2cnc3c(N)ncnc23)O1)c1c(OC)nc(OC)cc1
S(=O)(=O)(NC[C@@H]1[C@@H](O)[C@@H](O)[C@H](n2cnc3c(N)ncnc23)O1)c1c(OC)nccc1OC
S(=O)(=O)(C1CS(=O)(=O)CC1)c1ccc(C(=O)NC[C@@H]2[C@@H](O)[C@@H](O)[C@H](n3cnc4c(N)ncnc34)O2)cc1
S(=O)(=O)(C1CS(=O)(=O)CC1)c1cc(C(=O)NC[C@@H]2[C@@H](O)[C@@H](O)[C@H](n3cnc4c(N)ncnc34)O2)ccc1
S(=O)(=O)(NC[C@@H]1[C@@H](O)[C@@H](O)[C@H](n2cnc3c(N)ncnc23)O1)CCn1c(C)ncc1
O[C@H]1[C@@H](O)[C@H](n2cnc3c(N)ncnc23)O[C@@H]1CNC(=O)c1nnc2CCN(C(=O)C)Cc2c1
O[C@H]1[C@@H](O)[C@H](n2cnc3c(N)ncnc23)O[C@@H]1CNC(=O)c1ncc2CN(C(=O)C)CCc2n1
O[C@H]1[C@@H](O)[C@H](n2cnc3c(N)ncnc23)O[C@@H]1CNC(=O)C=1NC(=O)N(C(C)C)C=1
O[C@H]1[C@@H](O)[C@H](n2cnc3c(N)ncnc23)O[C@@H]1CNC(=O)CC(OC(=O)C)CC(OCC)=O
O[C@H]1[C@@H](O)[C@H](n2cnc3c(N)ncnc23)O[C@@H]1CNC(=O)C1(C2CCOCC2)CN(C(=O)C)C1
O[C@H]1[C@@H](O)[C@H](n2cnc3c(N)ncnc23)O[C@@H]1CNC(=O)C1C2(CN(C(=O)C)C1)CCOCC2
O[C@H]1[C@@H](O)[C@H](n2cnc3c(N)ncnc23)O[C@@H]1CNC(=O)COCC1CCN(C(=O)C)CC1
O[C@H]1[C@@H](O)[C@H](n2cnc3c(N)ncnc23)O[C@@H]1CNC(=O)C1CC(C(=O)N2CCOCC2)CC1
O[C@H]1[C@@H](O)[C@H](n2cnc3c(N)ncnc23)O[C@@H]1CNC(=O)C1CCN(C(=O)COCC)CC1
O[C@H]1[C@@H](O)[C@H](n2cnc3c(N)ncnc23)O[C@@H]1CNC(=O)C1(COC)CCN(C(=O)C)CC1
O[C@H]1[C@@H](O)[C@H](n2cnc3c(N)ncnc23)O[C@@H]1CNC(=O)C1C2(COCC2)CCN(C(=O)C)C1
O[C@H]1[C@@H](O)[C@H](n2cnc3c(N)ncnc23)O[C@@H]1CNC(=O)COCC1CN(C(=O)C)CCC1
O[C@H]1[C@@H](O)[C@H](n2cnc3c(N)ncnc23)O[C@@H]1CNC(=O)C1CN(CCCOCC)C(=O)C1
O[C@H]1[C@@H](O)[C@H](n2cnc3c(N)ncnc23)O[C@@H]1CNC(=O)C1(CCOC)CN(C(=O)C)CC1
O[C@H]1[C@@H](O)[C@H](n2cnc3c(N)ncnc23)O[C@@H]1CNC(=O)C1(COC)CN(C(=O)C)CCC1
OC(=O)N1C(C(=O)N2CCC(C(=O)NC[C@@H]3[C@@H](O)[C@@H](O)[C@H](n4cnc5c(N)ncnc45)O3)CC2)Cc2ccccc2C1
OC(=O)N1C(C(=O)NC[C@@H]2[C@@H](O)[C@@H](O)[C@H](n3cnc4c(N)ncnc34)O2)C(C)(C)SC1(C)C
OC(=O)c1c(C(=O)N2CCN(C(=O)c3c(C(=O)NC[C@@H]4[C@@H](O)[C@@H](O)[C@H](n5cnc6c(N)ncnc56)O4)cccc3)CC2)cccc1
S(=O)(=O)(N)c1c(C)n(C)c(C(=O)NC[C@@H]2[C@@H](O)[C@@H](O)[C@H](n3cnc4c(N)ncnc34)O2)c1C
O[C@H]1[C@@H](O)[C@H](n2cnc3c(N)ncnc23)O[C@@H]1CNC(=O)c1nc(CC2COCC2)on1
O[C@H]1[C@@H](O)[C@H](n2cnc3c(N)ncnc23)O[C@@H]1CNC(=O)c1nc(CCCOC)on1
O[C@H]1[C@@H](O)[C@H](n2cnc3c(N)ncnc23)O[C@@H]1CNC(=O)c1nc(CCOCC)on1
O[C@H]1[C@@H](O)[C@H](n2cnc3c(N)ncnc23)O[C@@H]1CNC(=O)COC=1C(=O)C=C(C)N(C)C=1
O[C@H]1[C@@H](O)[C@H](n2cnc3c(N)ncnc23)O[C@@H]1CNC(=O)CN1C(C)=CC(=O)C(OC)=C1
O[C@H]1[C@@H](O)[C@H](n2cnc3c(N)ncnc23)O[C@@H]1CNC(=O)C=1C(OCC)=CC(=O)N(C)C=1
S(=O)(=O)(CC(=O)NC[C@@H]1[C@@H](O)[C@@H](O)[C@H](n2cnc3c(N)ncnc23)O1)Cc1ccncc1
S(=O)(=O)(CC(=O)NC[C@@H]1[C@@H](O)[C@@H](O)[C@H](n2cnc3c(N)ncnc23)O1)Cc1cnccc1
S(=O)(=O)(CC(=O)NC[C@@H]1[C@@H](O)[C@@H](O)[C@H](n2cnc3c(N)ncnc23)O1)Cc1ncccc1
OC(=O)N1C(C(=O)NC[C@@H]2[C@@H](O)[C@@H](O)[C@H](n3cnc4c(N)ncnc34)O2)CC(Cc2ccccc2)C1
OC(=O)N(C)C(CC(=O)NC[C@@H]1[C@@H](O)[C@@H](O)[C@H](n2cnc3c(N)ncnc23)O1)Cc1ccccc1
OC(=O)N(CC(=O)NC[C@@H]1[C@@H](O)[C@@H](O)[C@H](n2cnc3c(N)ncnc23)O1)C(C)Cc1ccccc1
OC(=O)N(CC)C(Cc1ccccc1)C(=O)NC[C@@H]1[C@@H](O)[C@@H](O)[C@H](n2cnc3c(N)ncnc23)O1
Fc1ccc(CN2C(=O)C(=O)N(CC(=O)NC[C@@H]3[C@@H](O)[C@@H](O)[C@H](n4cnc5c(N)ncnc45)O3)CC2)cc1
S(=O)(=O)(NC[C@@H]1[C@@H](O)[C@@H](O)[C@H](n2cnc3c(N)ncnc23)O1)c1nc(-c2ccccc2)[nH]n1
O[C@H]1[C@@H](O)[C@H](n2cnc3c(N)ncnc23)O[C@@H]1CNC(=O)CN1C(=O)c2cc(C(OC)=O)ccc2C=N1
O[C@H]1[C@@H](O)[C@H](n2cnc3c(N)ncnc23)O[C@@H]1CNC(=O)CC=1NN(CC(C)C)C(=O)C=1
O[C@H]1[C@@H](O)[C@H](n2cnc3c(N)ncnc23)O[C@@H]1CNC(=O)c1oc(NC(=O)C2COCC2)nc1
O[C@H]1[C@@H](O)[C@H](n2cnc3c(N)ncnc23)O[C@@H]1CNC(=O)c1oc(NC(=O)CCOC)nc1
O[C@H]1[C@@H](O)[C@H](n2cnc3c(N)ncnc23)O[C@@H]1CNC(=O)C(=O)Cc1sc(OC)nc1
OC(=O)N1C(C(=O)NC[C@@H]2[C@@H](O)[C@@H](O)[C@H](n3cnc4c(N)ncnc34)O2)CSC1(CC)CC
S(=O)(=O)(NC[C@@H]1[C@@H](O)[C@@H](O)[C@H](n2cnc3c(N)ncnc23)O1)CCS(=O)(=O)c1ccccc1
O[C@H]1[C@@H](O)[C@H](n2cnc3c(N)ncnc23)O[C@@H]1CNC(=O)C1C(C)CCC2C(=O)N(C)C(=O)C12
S(=O)(=O)(NC[C@@H]1[C@@H](O)[C@@H](O)[C@H](n2cnc3c(N)ncnc23)O1)CCOc1cnccc1
S(=O)(=O)(NC[C@@H]1[C@@H](O)[C@@H](O)[C@H](n2cnc3c(N)ncnc23)O1)c1sc(NC(=O)C)nc1
S(=O)(=O)(NC[C@@H]1[C@@H](O)[C@@H](O)[C@H](n2cnc3c(N)ncnc23)O1)c1nc(C(C)(C)C)[nH]n1
O[C@H]1[C@@H](O)[C@H](n2cnc3c(N)ncnc23)O[C@@H]1CNC(=O)C(=O)c1ccncc1
O[C@H]1[C@@H](O)[C@H](n2cnc3c(N)ncnc23)O[C@@H]1CNC(=O)C(=O)c1cnccc1
O[C@H]1[C@@H](O)[C@H](n2cnc3c(N)ncnc23)O[C@@H]1CNC(=O)C(=O)c1ncccc1
OC(=O)N1CC(Cc2ccccc2)(C(=O)NC[C@@H]2[C@@H](O)[C@@H](O)[C@H](n3cnc4c(N)ncnc34)O2)CC1
OC(=O)N(CCC(=O)NC[C@@H]1[C@@H](O)[C@@H](O)[C@H](n2cnc3c(N)ncnc23)O1)CCc1ccccc1
S(=O)(=O)(NC[C@@H]1[C@@H](O)[C@@H](O)[C@H](n2cnc3c(N)ncnc23)O1)Cc1ccc(CN)cc1
S(=O)(=O)(NC[C@@H]1[C@@H](O)[C@@H](O)[C@H](n2cnc3c(N)ncnc23)O1)Cc1cc(CN)ccc1
S(=O)(=O)(NC[C@@H]1[C@@H](O)[C@@H](O)[C@H](n2cnc3c(N)ncnc23)O1)Cc1c(CN)cccc1
O[C@H]1[C@@H](O)[C@H](n2cnc3c(N)ncnc23)O[C@@H]1CNC(=O)c1nn(C)c(C#N)c1
O[C@H]1[C@@H](O)[C@H](n2cnc3c(N)ncnc23)O[C@@H]1CNC(=O)c1c(C#N)n(C)nc1
O[C@H]1[C@@H](O)[C@H](n2cnc3c(N)ncnc23)O[C@@H]1CNC(=O)c1n(C)ncc1C#N
S(=O)(=O)(N)c1c(OC)cc(C)c(C(=O)NC[C@@H]2[C@@H](O)[C@@H](O)[C@H](n3cnc4c(N)ncnc34)O2)c1
O[C@H]1[C@@H](O)[C@H](n2cnc3c(N)ncnc23)O[C@@H]1CNC(=O)C1=C(C)OCCO1
O[C@H]1[C@@H](O)[C@H](n2cnc3c(N)ncnc23)O[C@@H]1CNC(=O)c1c(-c2noc(CC)c2)[nH]nn1
OC(=O)N1CCC(n2c(C(C)(C)C)c(C(=O)NC[C@@H]3[C@@H](O)[C@@H](O)[C@H](n4cnc5c(N)ncnc45)O3)nn2)CC1
OC(=O)N1CC(n2c(C(C)(C)C)c(C(=O)NC[C@@H]3[C@@H](O)[C@@H](O)[C@H](n4cnc5c(N)ncnc45)O3)nn2)CCC1
O[C@H]1[C@@H](O)[C@H](n2cnc3c(N)ncnc23)O[C@@H]1CNC(=O)c1nc(NOCC#C)oc1
O[C@H]1[C@@H](O)[C@H](n2cnc3c(N)ncnc23)O[C@@H]1CNC(=O)C1(C2CCC2)OC(=O)NC1
O[C@H]1[C@@H](O)[C@H](n2cnc3c(N)ncnc23)O[C@@H]1CNC(=O)C1(CCC)OC(=O)NC1
O[C@H]1[C@@H](O)[C@H](n2cnc3c(N)ncnc23)O[C@@H]1CNC(=O)c1c(N)nn2C=CC=Nc12
Brc1cc(C(CC(O)=O)C(=O)NC[C@@H]2[C@@H](O)[C@@H](O)[C@H](n3cnc4c(N)ncnc34)O2)oc1
Brc1oc(C(CC(O)=O)C(=O)NC[C@@H]2[C@@H](O)[C@@H](O)[C@H](n3cnc4c(N)ncnc34)O2)cc1
Brc1cc(C(CC(=O)NC[C@@H]2[C@@H](O)[C@@H](O)[C@H](n3cnc4c(N)ncnc34)O2)C(O)=O)oc1
Brc1oc(C(CC(=O)NC[C@@H]2[C@@H](O)[C@@H](O)[C@H](n3cnc4c(N)ncnc34)O2)C(O)=O)cc1
O[C@H]1[C@@H](O)[C@H](n2cnc3c(N)ncnc23)O[C@@H]1CNC(=O)c1c(CC)nc(CN)cc1
O[C@H]1[C@@H](O)[C@H](n2cnc3c(N)ncnc23)O[C@@H]1CNC(=O)c1ccc(C[n+]2ccc(C(=O)[O-])cc2)cc1
O[C@H]1[C@@H](O)[C@H](n2cnc3c(N)ncnc23)O[C@@H]1CNC(=O)c1cc[n+](Cc2ccc(C(=O)[O-])cc2)cc1
O[C@H]1[C@@H](O)[C@H](n2cnc3c(N)ncnc23)O[C@@H]1CNC(=O)C(NC(=O)N)Cc1ccccc1
S(CC(=O)NC[C@@H]1[C@@H](O)[C@@H](O)[C@H](n2cnc3c(N)ncnc23)O1)C(=O)C
S(CCC(O)=O)C(SC(C)C(=O)NC[C@@H]1[C@@H](O)[C@@H](O)[C@H](n2cnc3c(N)ncnc23)O1)=S
S(CCC(=O)NC[C@@H]1[C@@H](O)[C@@H](O)[C@H](n2cnc3c(N)ncnc23)O1)C(SC(C)C(O)=O)=S
O[C@H]1[C@@H](O)[C@H](n2cnc3c(N)ncnc23)O[C@@H]1CNC(=O)C1CSc2n(nnc2)C1
S(CC(=O)NC[C@@H]1[C@@H](O)[C@@H](O)[C@H](n2cnc3c(N)ncnc23)O1)c1n(C)cnn1
O[C@H]1[C@@H](O)[C@H](n2cnc3c(N)ncnc23)O[C@@H]1CNC(=O)C1S(=O)(=O)CC2CN(C(OC(C)(C)C)=O)CC12
S(=O)(=O)(C)C1C(C(=O)NC[C@@H]2[C@@H](O)[C@@H](O)[C@H](n3cnc4c(N)ncnc34)O2)CN(C(OC(C)(C)C)=O)C1
S(=O)(=O)(N)c1ccc(CCC(=O)NC[C@@H]2[C@@H](O)[C@@H](O)[C@H](n3cnc4c(N)ncnc34)O2)cc1
S(=O)(=O)(N)c1cc(CCC(=O)NC[C@@H]2[C@@H](O)[C@@H](O)[C@H](n3cnc4c(N)ncnc34)O2)ccc1
O[C@H]1[C@@H](O)[C@H](n2cnc3c(N)ncnc23)O[C@@H]1CNC(=O)c1ncc(C(OCC)=O)nc1
O[C@H]1[C@@H](O)[C@H](n2cnc3c(N)ncnc23)O[C@@H]1CNC(=O)c1nnc(C(OCC)=O)cc1
Clc1nc(C)cc(C(CC(O)=O)C(=O)NC[C@@H]2[C@@H](O)[C@@H](O)[C@H](n3cnc4c(N)ncnc34)O2)c1
Clc1c(C)cc(C(CC(O)=O)C(=O)NC[C@@H]2[C@@H](O)[C@@H](O)[C@H](n3cnc4c(N)ncnc34)O2)cn1
Clc1c(C(CC(O)=O)C(=O)NC[C@@H]2[C@@H](O)[C@@H](O)[C@H](n3cnc4c(N)ncnc34)O2)ccc(C)n1
Clc1nc(C)cc(C(CC(=O)NC[C@@H]2[C@@H](O)[C@@H](O)[C@H](n3cnc4c(N)ncnc34)O2)C(O)=O)c1
Clc1c(C)cc(C(CC(=O)NC[C@@H]2[C@@H](O)[C@@H](O)[C@H](n3cnc4c(N)ncnc34)O2)C(O)=O)cn1
Clc1c(C(CC(=O)NC[C@@H]2[C@@H](O)[C@@H](O)[C@H](n3cnc4c(N)ncnc34)O2)C(O)=O)ccc(C)n1
O[C@H]1[C@@H](O)[C@H](n2cnc3c(N)ncnc23)O[C@@H]1CNC(=O)CCn1c(C)ncc1
O[C@H]1[C@@H](O)[C@H](n2cnc3c(N)ncnc23)O[C@@H]1CNC(=O)C(C)n1c(C)ncc1
O[C@H]1[C@@H](O)[C@H](n2cnc3c(N)ncnc23)O[C@@H]1CNC(=O)CN1C(=O)N(C)c2nc3SCCn3c2C1=O
O[C@H]1[C@@H](O)[C@H](n2cnc3c(N)ncnc23)O[C@@H]1CNC(=O)C1(N)CCN(c2ccccc2)CC1
O[C@H]1[C@@H](O)[C@H](n2cnc3c(N)ncnc23)O[C@@H]1CNC(=O)C1(N)CN(c2ccccc2)CCC1
O[C@H]1[C@@H](O)[C@H](n2cnc3c(N)ncnc23)O[C@@H]1CNC(=O)Cc1nc(N)sc1
O[C@H]1[C@@H](O)[C@H](n2cnc3c(N)ncnc23)O[C@@H]1CNC(=O)Cc1sc(N)nc1
Fc1cc(CC(NC(=O)C)C(=O)NC[C@@H]2[C@@H](O)[C@@H](O)[C@H](n3cnc4c(N)ncnc34)O2)cnc1
Fc1nccc(CC(NC(=O)C)C(=O)NC[C@@H]2[C@@H](O)[C@@H](O)[C@H](n3cnc4c(N)ncnc34)O2)c1
Fc1c(CC(NC(=O)C)C(=O)NC[C@@H]2[C@@H](O)[C@@H](O)[C@H](n3cnc4c(N)ncnc34)O2)cccn1
S(C)c1cc(C2=CN(CC(O)=O)C(=O)C(C(=O)NC[C@@H]3[C@@H](O)[C@@H](O)[C@H](n4cnc5c(N)ncnc45)O3)=C2)ccc1
S(C)c1c(C2=CN(CC(O)=O)C(=O)C(C(=O)NC[C@@H]3[C@@H](O)[C@@H](O)[C@H](n4cnc5c(N)ncnc45)O3)=C2)cccc1
OC(=O)N1CCc2cc(C(=O)NC[C@@H]3[C@@H](O)[C@@H](O)[C@H](n4cnc5c(N)ncnc45)O3)ccc2C1
OC(=O)N1CCc2ccc(C(=O)NC[C@@H]3[C@@H](O)[C@@H](O)[C@H](n4cnc5c(N)ncnc45)O3)cc2C1
OC(=O)N1CCc2c(C(=O)NC[C@@H]3[C@@H](O)[C@@H](O)[C@H](n4cnc5c(N)ncnc45)O3)cccc2C1
OC(=O)N1CCc2cccc(C(=O)NC[C@@H]3[C@@H](O)[C@@H](O)[C@H](n4cnc5c(N)ncnc45)O3)c2C1
O[C@H]1[C@@H](O)[C@H](n2cnc3c(N)ncnc23)O[C@@H]1CNC(=O)c1n[nH]c(CN(C)C(=O)C)c1
O[C@H]1[C@@H](O)[C@H](n2cnc3c(N)ncnc23)O[C@@H]1CNC(=O)C1C2(CS(=O)(=O)C1)CN(C(OC(C)(C)C)=O)C2
O[C@H]1[C@@H](O)[C@H](n2cnc3c(N)ncnc23)O[C@@H]1CNC(=O)C1C2(CS(=O)(=O)C2)CN(C(OC(C)(C)C)=O)C1
O[C@H]1[C@@H](O)[C@H](n2cnc3c(N)ncnc23)O[C@@H]1CNC(=O)C12CS(=O)(=O)CC1CN(C(OC(C)(C)C)=O)C2
O[C@H]1[C@@H](O)[C@H](n2cnc3c(N)ncnc23)O[C@@H]1CNC(=O)C1CS(=O)(=O)CCN(C(OC(C)(C)C)=O)C1
FC(F)C1(C(=O)NC[C@@H]2[C@@H](O)[C@@H](O)[C@H](n3cnc4c(N)ncnc34)O2)COC1
FC1(F)C2(C(=O)NC[C@@H]3[C@@H](O)[C@@H](O)[C@H](n4cnc5c(N)ncnc45)O3)COCC12
FC(F)COCC(=O)NC[C@@H]1[C@@H](O)[C@@H](O)[C@H](n2cnc3c(N)ncnc23)O1
FC(F)(COC)C(=O)NC[C@@H]1[C@@H](O)[C@@H](O)[C@H](n2cnc3c(N)ncnc23)O1
O[C@H]1[C@@H](O)[C@H](n2cnc3c(N)ncnc23)O[C@@H]1CNC(=O)C1=C(C)N(C)c2n(ncn2)C1
Ic1cc(C(O)=O)cc(C(=O)NC[C@@H]2[C@@H](O)[C@@H](O)[C@H](n3cnc4c(N)ncnc34)O2)c1
Ic1cc(C(O)=O)c(C(=O)NC[C@@H]2[C@@H](O)[C@@H](O)[C@H](n3cnc4c(N)ncnc34)O2)cc1
Ic1cc(C(=O)NC[C@@H]2[C@@H](O)[C@@H](O)[C@H](n3cnc4c(N)ncnc34)O2)c(C(O)=O)cc1
Ic1c(C(=O)NC[C@@H]2[C@@H](O)[C@@H](O)[C@H](n3cnc4c(N)ncnc34)O2)cc(C(O)=O)cc1
Ic1c(C(O)=O)ccc(C(=O)NC[C@@H]2[C@@H](O)[C@@H](O)[C@H](n3cnc4c(N)ncnc34)O2)c1
Ic1c(C(=O)NC[C@@H]2[C@@H](O)[C@@H](O)[C@H](n3cnc4c(N)ncnc34)O2)ccc(C(O)=O)c1
Ic1c(C(O)=O)c(C(=O)NC[C@@H]2[C@@H](O)[C@@H](O)[C@H](n3cnc4c(N)ncnc34)O2)ccc1
Ic1c(C(=O)NC[C@@H]2[C@@H](O)[C@@H](O)[C@H](n3cnc4c(N)ncnc34)O2)c(C(O)=O)ccc1
Ic1c(C(O)=O)cccc1C(=O)NC[C@@H]1[C@@H](O)[C@@H](O)[C@H](n2cnc3c(N)ncnc23)O1
Fc1c(F)cc(OC2CN(C(O)=O)C(C(=O)NC[C@@H]3[C@@H](O)[C@@H](O)[C@H](n4cnc5c(N)ncnc45)O3)C2)cc1F
Fc1c(OC2CN(C(O)=O)C(C(=O)NC[C@@H]3[C@@H](O)[C@@H](O)[C@H](n4cnc5c(N)ncnc45)O3)C2)c(F)cc(F)c1
O[C@H]1[C@@H](O)[C@H](n2cnc3c(N)ncnc23)O[C@@H]1CNC(=O)CC1C2COCC12
O[C@H]1[C@@H](O)[C@H](n2cnc3c(N)ncnc23)O[C@@H]1CNC(=O)C(C)C1COC1
Fc1c(F)c(OC2CN(C(O)=O)C(C(=O)NC[C@@H]3[C@@H](O)[C@@H](O)[C@H](n4cnc5c(N)ncnc45)O3)C2)ccc1F
O[C@H]1[C@@H](O)[C@H](n2cnc3c(N)ncnc23)O[C@@H]1CNC(=O)C1C2COCCC12
O[C@H]1[C@@H](O)[C@H](n2cnc3c(N)ncnc23)O[C@@H]1CNC(=O)C1C(COC)C1
O[C@H]1[C@@H](O)[C@H](n2cnc3c(N)ncnc23)O[C@@H]1CNC(=O)C(C)COC
S(=O)(=O)(NC[C@@H]1[C@@H](O)[C@@H](O)[C@H](n2cnc3c(N)ncnc23)O1)c1nn(CC(F)(F)F)nc1
S(=O)(=O)(CC(=O)NC[C@@H]1[C@@H](O)[C@@H](O)[C@H](n2cnc3c(N)ncnc23)O1)Cc1n(C)nc(C)c1
S(=O)(=O)(NC[C@@H]1[C@@H](O)[C@@H](O)[C@H](n2cnc3c(N)ncnc23)O1)CCN1C(=O)N(C(C)C)C(C)=N1
OC(=O)N(c1c(C(=O)NC[C@@H]2[C@@H](O)[C@@H](O)[C@H](n3cnc4c(N)ncnc34)O2)cncc1)c1cn(C)nc1
O[C@H]1[C@@H](O)[C@H](n2cnc3c(N)ncnc23)O[C@@H]1CNC(=O)C1C2OC3(CN(c4noc(C)c4)C(=O)C13)C=C2
FC(F)(F)C(=O)N1CC2C(C(=O)NC[C@@H]3[C@@H](O)[C@@H](O)[C@H](n4cnc5c(N)ncnc45)O3)C(C1)COC2
S(=O)(=O)(NC)c1cc(C(=O)NC[C@@H]2[C@@H](O)[C@@H](O)[C@H](n3cnc4c(N)ncnc34)O2)sc1
S(=O)(=O)(NC[C@@H]1[C@@H](O)[C@@H](O)[C@H](n2cnc3c(N)ncnc23)O1)c1cc(C(=O)NC)sc1
S(=O)(=O)(NC)c1c(C(=O)NC[C@@H]2[C@@H](O)[C@@H](O)[C@H](n3cnc4c(N)ncnc34)O2)scc1
OC(=O)N1C(c2ccc3OCOc3c2)SCC1C(=O)NC[C@@H]1[C@@H](O)[C@@H](O)[C@H](n2cnc3c(N)ncnc23)O1
O[C@H]1[C@@H](O)[C@H](n2cnc3c(N)ncnc23)O[C@@H]1CNC(=O)c1[nH]c2N(C)C(=O)N(C)C(=O)c2c1
S(=O)(=O)(NC[C@@H]1[C@@H](O)[C@@H](O)[C@H](n2cnc3c(N)ncnc23)O1)c1c(C)nc2n1C=CC=C2
O[C@H]1[C@@H](O)[C@H](n2cnc3c(N)ncnc23)O[C@@H]1CNC(=O)C(=O)c1nn(C)c(C)c1
O[C@H]1[C@@H](O)[C@H](n2cnc3c(N)ncnc23)O[C@@H]1CNC(=O)C(=O)c1c(C)cn(C)n1
O[C@H]1[C@@H](O)[C@H](n2cnc3c(N)ncnc23)O[C@@H]1CNC(=O)C(=O)c1n(C)ncc1C
O[C@H]1[C@@H](O)[C@H](n2cnc3c(N)ncnc23)O[C@@H]1CNC(=O)Cc1nc(NC(=O)COC)sc1
OC(=O)N1C(c2cc(C(=O)NC[C@@H]3[C@@H](O)[C@@H](O)[C@H](n4cnc5c(N)ncnc45)O3)cnc2)CCC1
O[C@H]1[C@@H](O)[C@H](n2cnc3c(N)ncnc23)O[C@@H]1CNC(=O)c1nc(N(C)C(=O)C)oc1
O[C@H]1[C@@H](O)[C@H](n2cnc3c(N)ncnc23)O[C@@H]1CNC(=O)c1oc(N(C)C(=O)C)nc1
S(CC(=O)NC[C@@H]1[C@@H](O)[C@@H](O)[C@H](n2cnc3c(N)ncnc23)O1)Cc1nc(C(=O)N(C)C)on1
O[C@H]1[C@@H](O)[C@H](n2cnc3c(N)ncnc23)O[C@@H]1CNC(=O)C(NC(=O)C)Cn1c(C)cc(C)n1
O[C@H]1[C@@H](O)[C@H](n2cnc3c(N)ncnc23)O[C@@H]1CNC(=O)C1(c2c(C)ncs2)NC(=O)NC1
OC(=O)Cn1ccc2cc(C(=O)NC[C@@H]3[C@@H](O)[C@@H](O)[C@H](n4cnc5c(N)ncnc45)O3)ccc12
OC(=O)Cn1cc(C(=O)NC[C@@H]2[C@@H](O)[C@@H](O)[C@H](n3cnc4c(N)ncnc34)O2)c2ccccc12
OC(=O)Cn1c(C(=O)NC[C@@H]2[C@@H](O)[C@@H](O)[C@H](n3cnc4c(N)ncnc34)O2)cc2ccccc12
OC(=O)c1cn(CC(=O)NC[C@@H]2[C@@H](O)[C@@H](O)[C@H](n3cnc4c(N)ncnc34)O2)c2ccccc12
OC(=O)c1n(CC(=O)NC[C@@H]2[C@@H](O)[C@@H](O)[C@H](n3cnc4c(N)ncnc34)O2)c2ccccc2c1
FC(F)(COCC#C)C(=O)NC[C@@H]1[C@@H](O)[C@@H](O)[C@H](n2cnc3c(N)ncnc23)O1
O[C@H]1[C@@H](O)[C@H](n2cnc3c(N)ncnc23)O[C@@H]1CNC(=O)C=CC(OCC=C)=O
S(=O)(=O)(NC[C@@H]1[C@@H](O)[C@@H](O)[C@H](n2cnc3c(N)ncnc23)O1)c1c(C)[nH]c(C(OC)=O)c1
S(=O)(=O)(NC[C@@H]1[C@@H](O)[C@@H](O)[C@H](n2cnc3c(N)ncnc23)O1)c1c(C)c(C(OC)=O)c[nH]1
O[C@H]1[C@@H](O)[C@H](n2cnc3c(N)ncnc23)O[C@@H]1CNC(=O)c1noc2N=CN(CC(=O)N(CC)CC)C(=O)c12
O[C@H]1[C@@H](O)[C@H](n2cnc3c(N)ncnc23)O[C@@H]1CNC(=O)C1ON=C(c2cn(C)nc2)C1
O[C@H]1[C@@H](O)[C@H](n2cnc3c(N)ncnc23)O[C@@H]1CNC(=O)C#CC(C)COC
FCCCCCC(C)(C(O)=O)C(=O)NC[C@@H]1[C@@H](O)[C@@H](O)[C@H](n2cnc3c(N)ncnc23)O1
O[C@H]1[C@@H](O)[C@H](n2cnc3c(N)ncnc23)O[C@@H]1CNC(=O)c1c(CN(C)C)ccs1
S(CC(=O)N)c1c(C(=O)NC[C@@H]2[C@@H](O)[C@@H](O)[C@H](n3cnc4c(N)ncnc34)O2)cccn1
S(=O)(=O)(NC[C@@H]1[C@@H](O)[C@@H](O)[C@H](n2cnc3c(N)ncnc23)O1)C1CCN(c2ccncc2)CC1
O[C@H]1[C@@H](O)[C@H](n2cnc3c(N)ncnc23)O[C@@H]1CNC(=O)C1CC2(SCCC(N)C2)C1
S(C)C1(C(N)CC(=O)NC[C@@H]2[C@@H](O)[C@@H](O)[C@H](n3cnc4c(N)ncnc34)O2)CCC1
S(CCC(=O)NC[C@@H]1[C@@H](O)[C@@H](O)[C@H](n2cnc3c(N)ncnc23)O1)C1C(N)CCC1
O[C@H]1[C@@H](O)[C@H](n2cnc3c(N)ncnc23)O[C@@H]1CNC(=O)CC1(N)CSC(C)CC1
O[C@H]1[C@@H](O)[C@H](n2cnc3c(N)ncnc23)O[C@@H]1CNC(=O)CC1(N)C(C)SCCC1
O[C@H]1[C@@H](O)[C@H](n2cnc3c(N)ncnc23)O[C@@H]1CNC(=O)CC(N)C1(C)SCCC1
FC(F)(F)CCOn1c(C(=O)NC[C@@H]2[C@@H](O)[C@@H](O)[C@H](n3cnc4c(N)ncnc34)O2)cnn1
OC(=O)N1CC(Cc2sc(C(=O)NC[C@@H]3[C@@H](O)[C@@H](O)[C@H](n4cnc5c(N)ncnc45)O3)c(C)n2)CC1
S(=O)(=O)(C)c1ccc(C(=O)C(=O)NC[C@@H]2[C@@H](O)[C@@H](O)[C@H](n3cnc4c(N)ncnc34)O2)cc1
S(=O)(=O)(C)c1cc(C(=O)C(=O)NC[C@@H]2[C@@H](O)[C@@H](O)[C@H](n3cnc4c(N)ncnc34)O2)ccc1
S(=O)(=O)(C)c1c(C(=O)C(=O)NC[C@@H]2[C@@H](O)[C@@H](O)[C@H](n3cnc4c(N)ncnc34)O2)cccc1
S(=O)(=O)(NC[C@@H]1[C@@H](O)[C@@H](O)[C@H](n2cnc3c(N)ncnc23)O1)CC(F)=C
O[C@H]1[C@@H](O)[C@H](n2cnc3c(N)ncnc23)O[C@@H]1CNC(=O)C(=O)c1cnc(OC)cc1
O[C@H]1[C@@H](O)[C@H](n2cnc3c(N)ncnc23)O[C@@H]1CNC(=O)C(=O)c1cc(OC)cnc1
O[C@H]1[C@@H](O)[C@H](n2cnc3c(N)ncnc23)O[C@@H]1CNC(=O)C(=O)c1ncc(OC)cc1
O[C@H]1[C@@H](O)[C@H](n2cnc3c(N)ncnc23)O[C@@H]1CNC(=O)C(=O)c1cc(OC)ncc1
O[C@H]1[C@@H](O)[C@H](n2cnc3c(N)ncnc23)O[C@@H]1CNC(=O)C(=O)c1nccc(OC)c1
O[C@H]1[C@@H](O)[C@H](n2cnc3c(N)ncnc23)O[C@@H]1CNC(=O)C(=O)c1nc(OC)ccc1
O[C@H]1[C@@H](O)[C@H](n2cnc3c(N)ncnc23)O[C@@H]1CNC(=O)C(=O)c1c(OC)nccc1
O[C@H]1[C@@H](O)[C@H](n2cnc3c(N)ncnc23)O[C@@H]1CNC(=O)C(=O)c1c(OC)cccn1
Clc1c(C(O)=O)ccc(CS(=O)(=O)NC[C@@H]2[C@@H](O)[C@@H](O)[C@H](n3cnc4c(N)ncnc34)O2)c1
O[C@H]1[C@@H](O)[C@H](n2cnc3c(N)ncnc23)O[C@@H]1CNC(=O)c1cn2C=CNC(=O)c2c1
S(=O)(=O)(NCC(=O)NC[C@@H]1[C@@H](O)[C@@H](O)[C@H](n2cnc3c(N)ncnc23)O1)c1ccc(C)cc1
OC(=O)c1sc(C(=O)NC[C@@H]2[C@@H](O)[C@@H](O)[C@H](n3cnc4c(N)ncnc34)O2)c2ccncc12
OC(=O)c1sc(C(=O)NC[C@@H]2[C@@H](O)[C@@H](O)[C@H](n3cnc4c(N)ncnc34)O2)c2cnccc12
OC(=O)N(CCCC(=O)NC[C@@H]1[C@@H](O)[C@@H](O)[C@H](n2cnc3c(N)ncnc23)O1)Cc1ncccc1
O[C@H]1[C@@H](O)[C@H](n2cnc3c(N)ncnc23)O[C@@H]1CNC(=O)CCc1n2CCOCc2nn1
FC(F)(F)Cn1nc2CN(C(O)=O)C(C(=O)NC[C@@H]3[C@@H](O)[C@@H](O)[C@H](n4cnc5c(N)ncnc45)O3)c2c1
OC(=O)c1c(C)oc(CC2(C(=O)NC[C@@H]3[C@@H](O)[C@@H](O)[C@H](n4cnc5c(N)ncnc45)O3)CC2)c1
OC(=O)c1c(C)oc(CCCC(=O)NC[C@@H]2[C@@H](O)[C@@H](O)[C@H](n3cnc4c(N)ncnc34)O2)c1
OC(=O)CC(C(=O)NC[C@@H]1[C@@H](O)[C@@H](O)[C@H](n2cnc3c(N)ncnc23)O1)C1C(C)(C)SCC1
OC(=O)C(CC(=O)NC[C@@H]1[C@@H](O)[C@@H](O)[C@H](n2cnc3c(N)ncnc23)O1)C1C(C)(C)SCC1
O[C@H]1[C@@H](O)[C@H](n2cnc3c(N)ncnc23)O[C@@H]1CNC(=O)CC1(N)CCSCCC1
S(=O)(=O)(C)C(C)(C)c1onc(C(=O)NC[C@@H]2[C@@H](O)[C@@H](O)[C@H](n3cnc4c(N)ncnc34)O2)n1
S(=O)(=O)(C)C(C)(C)c1oc(C(=O)NC[C@@H]2[C@@H](O)[C@@H](O)[C@H](n3cnc4c(N)ncnc34)O2)nn1
O[C@H]1[C@@H](O)[C@H](n2cnc3c(N)ncnc23)O[C@@H]1CNC(=O)C1CN(NC(=O)OC(C)(C)C)C(=O)C1
O[C@H]1[C@@H](O)[C@H](n2cnc3c(N)ncnc23)O[C@@H]1CNC(=O)c1ccc(C=2NC(=O)NN=2)cc1
O[C@H]1[C@@H](O)[C@H](n2cnc3c(N)ncnc23)O[C@@H]1CNC(=O)c1cc(C=2NC(=O)NN=2)ccc1
O[C@H]1[C@@H](O)[C@H](n2cnc3c(N)ncnc23)O[C@@H]1CNC(=O)c1c(C=2NC(=O)NN=2)cccc1
FC(F)(F)COC(=O)NCC(=O)NC[C@@H]1[C@@H](O)[C@@H](O)[C@H](n2cnc3c(N)ncnc23)O1
O[C@H]1[C@@H](O)[C@H](n2cnc3c(N)ncnc23)O[C@@H]1CNC(=O)C1n2ccnc2CCC1
O[C@H]1[C@@H](O)[C@H](n2cnc3c(N)ncnc23)O[C@@H]1CNC(=O)c1c(C)oc(CCNC(=O)C)n1
O[C@H]1[C@@H](O)[C@H](n2cnc3c(N)ncnc23)O[C@@H]1CNC(=O)C1(N)CCN(C)c2ccccc12
O[C@H]1[C@@H](O)[C@H](n2cnc3c(N)ncnc23)O[C@@H]1CNC(=O)c1n2CC3CC3c2nn1
S(=O)(=O)(NC[C@@H]1[C@@H](O)[C@@H](O)[C@H](n2cnc3c(N)ncnc23)O1)C1(C(OC)=O)CCCC1
S(=O)(=O)(NC[C@@H]1[C@@H](O)[C@@H](O)[C@H](n2cnc3c(N)ncnc23)O1)C1(CC(OCC)=O)CC1
S(=O)(=O)(NC[C@@H]1[C@@H](O)[C@@H](O)[C@H](n2cnc3c(N)ncnc23)O1)C1(C(OCC)=O)CCC1
O[C@H]1[C@@H](O)[C@H](n2cnc3c(N)ncnc23)O[C@@H]1CNC(=O)C1C(c2ccc(N)cc2)CN(C(C)C)C1
O[C@H]1[C@@H](O)[C@H](n2cnc3c(N)ncnc23)O[C@@H]1CNC(=O)C1=CN(C2CN(C(OCC=C)=O)C2)C(=O)C=C1
O[C@H]1[C@@H](O)[C@H](n2cnc3c(N)ncnc23)O[C@@H]1CNC(=O)C(OC)Cc1n[nH]c(C)c1
O[C@H]1[C@@H](O)[C@H](n2cnc3c(N)ncnc23)O[C@@H]1CNC(=O)C(OC)Cc1c(C)[nH]cn1
FC1(F)CCC(C(=O)NC[C@@H]2[C@@H](O)[C@@H](O)[C@H](n3cnc4c(N)ncnc34)O2)(c2[nH]nnn2)CC1
O[C@H]1[C@@H](O)[C@H](n2cnc3c(N)ncnc23)O[C@@H]1CNC(=O)c1ccc(-n2nnnc2)cc1
O[C@H]1[C@@H](O)[C@H](n2cnc3c(N)ncnc23)O[C@@H]1CNC(=O)c1nnn(-c2ccncc2)c1
O[C@H]1[C@@H](O)[C@H](n2cnc3c(N)ncnc23)O[C@@H]1CNC(=O)c1nn(-c2ccccc2)nn1
O[C@H]1[C@@H](O)[C@H](n2cnc3c(N)ncnc23)O[C@@H]1CNC(=O)c1ncn(-c2ncccn2)c1
O[C@H]1[C@@H](O)[C@H](n2cnc3c(N)ncnc23)O[C@@H]1CNC(=O)c1cn(-c2ncccn2)nc1
O[C@H]1[C@@H](O)[C@H](n2cnc3c(N)ncnc23)O[C@@H]1CNC(=O)c1nn(-c2cncnc2)cc1
O[C@H]1[C@@H](O)[C@H](n2cnc3c(N)ncnc23)O[C@@H]1CNC(=O)c1nn(-c2ncccn2)cc1
O[C@H]1[C@@H](O)[C@H](n2cnc3c(N)ncnc23)O[C@@H]1CNC(=O)c1cnc(-n2cncc2)nc1
O[C@H]1[C@@H](O)[C@H](n2cnc3c(N)ncnc23)O[C@@H]1CNC(=O)c1cnc(-n2nccc2)nc1
O[C@H]1[C@@H](O)[C@H](n2cnc3c(N)ncnc23)O[C@@H]1CNC(=O)c1c(-n2nccn2)nccc1
O[C@H]1[C@@H](O)[C@H](n2cnc3c(N)ncnc23)O[C@@H]1CNC(=O)c1nc(-n2cnnc2)ccc1
O[C@H]1[C@@H](O)[C@H](n2cnc3c(N)ncnc23)O[C@@H]1CNC(=O)c1cnc(-n2cnnc2)cc1
O[C@H]1[C@@H](O)[C@H](n2cnc3c(N)ncnc23)O[C@@H]1CNC(=O)c1nccc(-n2cnnc2)c1
O[C@H]1[C@@H](O)[C@H](n2cnc3c(N)ncnc23)O[C@@H]1CNC(=O)c1cc(-n2cnnc2)ncc1
OC(=O)CC(CC(=O)NC[C@@H]1[C@@H](O)[C@@H](O)[C@H](n2cnc3c(N)ncnc23)O1)C1CSCCC1
O[C@H]1[C@@H](O)[C@H](n2cnc3c(N)ncnc23)O[C@@H]1CNC(=O)c1cc(-n2nnnc2)ccc1
O[C@H]1[C@@H](O)[C@H](n2cnc3c(N)ncnc23)O[C@@H]1CNC(=O)c1cc(-n2nncc2)cnc1
O[C@H]1[C@@H](O)[C@H](n2cnc3c(N)ncnc23)O[C@@H]1CNC(=O)c1ncc(-n2ncnc2)cc1
O[C@H]1[C@@H](O)[C@H](n2cnc3c(N)ncnc23)O[C@@H]1CNC(=O)c1cnc(-n2ncnc2)cc1
O[C@H]1[C@@H](O)[C@H](n2cnc3c(N)ncnc23)O[C@@H]1CNC(=O)c1nnc(-n2cncc2)cc1
O[C@H]1[C@@H](O)[C@H](n2cnc3c(N)ncnc23)O[C@@H]1CNC(=O)c1cc(-n2ncnc2)ncc1
O[C@H]1[C@@H](O)[C@H](n2cnc3c(N)ncnc23)O[C@@H]1CNC(=O)c1nc(-n2cncc2)cnc1
O[C@H]1[C@@H](O)[C@H](n2cnc3c(N)ncnc23)O[C@@H]1CNC(=O)c1ncn(-c2nccnc2)c1
O[C@H]1[C@@H](O)[C@H](n2cnc3c(N)ncnc23)O[C@@H]1CNC(=O)c1cn(-c2nccnc2)nc1
O[C@H]1[C@@H](O)[C@H](n2cnc3c(N)ncnc23)O[C@@H]1CNC(=O)c1ncc(-n2nccc2)nc1
O[C@H]1[C@@H](O)[C@H](n2cnc3c(N)ncnc23)O[C@@H]1CNC(=O)c1nnc(-n2nccc2)cc1
O[C@H]1[C@@H](O)[C@H](n2cnc3c(N)ncnc23)O[C@@H]1CNC(=O)c1nnn(-c2cnccc2)c1
O[C@H]1[C@@H](O)[C@H](n2cnc3c(N)ncnc23)O[C@@H]1CNC(=O)c1nc(-n2ncnc2)ccc1
O[C@H]1[C@@H](O)[C@H](n2cnc3c(N)ncnc23)O[C@@H]1CNC(=O)c1nc(-n2nccc2)cnc1
O[C@H]1[C@@H](O)[C@H](n2cnc3c(N)ncnc23)O[C@@H]1CNC(=O)c1nn(-c2nccnc2)cc1
O[C@H]1[C@@H](O)[C@H](n2cnc3c(N)ncnc23)O[C@@H]1CNC(=O)c1nn(-c2nnccc2)cc1
O[C@H]1[C@@H](O)[C@H](n2cnc3c(N)ncnc23)O[C@@H]1CNC(=O)c1nn(-c2ncccc2)cn1
O[C@H]1[C@@H](O)[C@H](n2cnc3c(N)ncnc23)O[C@@H]1CNC(=O)c1c(-n2nnnc2)cccc1
O[C@H]1[C@@H](O)[C@H](n2cnc3c(N)ncnc23)O[C@@H]1CNC(=O)c1c(-n2ncnc2)ccnc1
O[C@H]1[C@@H](O)[C@H](n2cnc3c(N)ncnc23)O[C@@H]1CNC(=O)c1c(-n2nncn2)cccc1
O[C@H]1[C@@H](O)[C@H](n2cnc3c(N)ncnc23)O[C@@H]1CNC(=O)c1c(-n2ncnc2)nccc1
O[C@H]1[C@@H](O)[C@H](n2cnc3c(N)ncnc23)O[C@@H]1CNC(=O)c1c(-n2nncc2)nccc1
O[C@H]1[C@@H](O)[C@H](n2cnc3c(N)ncnc23)O[C@@H]1CNC(=O)c1c(-n2cncc2)nccn1
O[C@H]1[C@@H](O)[C@H](n2cnc3c(N)ncnc23)O[C@@H]1CNC(=O)c1n(-c2cnccc2)cnn1
OC(=O)N1CC(CCc2onc(C(=O)NC[C@@H]3[C@@H](O)[C@@H](O)[C@H](n4cnc5c(N)ncnc45)O3)c2)CCC1
OC(=O)N1CC(CCc2noc(C(=O)NC[C@@H]3[C@@H](O)[C@@H](O)[C@H](n4cnc5c(N)ncnc45)O3)c2)CCC1
OC(=O)N1CC(CCc2c(C(=O)NC[C@@H]3[C@@H](O)[C@@H](O)[C@H](n4cnc5c(N)ncnc45)O3)cno2)CCC1
O[C@H]1[C@@H](O)[C@H](n2cnc3c(N)ncnc23)O[C@@H]1CNC(=O)C(N(C)C)c1ccc(C)cc1
O[C@H]1[C@@H](O)[C@H](n2cnc3c(N)ncnc23)O[C@@H]1CNC(=O)C(N(C)C)c1cc(C)ccc1
O[C@H]1[C@@H](O)[C@H](n2cnc3c(N)ncnc23)O[C@@H]1CNC(=O)C(N(C)C)c1c(C)cccc1
O[C@H]1[C@@H](O)[C@H](n2cnc3c(N)ncnc23)O[C@@H]1CNC(=O)CN(C)Cc1ccc(C)cc1
O[C@H]1[C@@H](O)[C@H](n2cnc3c(N)ncnc23)O[C@@H]1CNC(=O)C(Cc1ccccc1)N1CCCC1
O[C@H]1[C@@H](O)[C@H](n2cnc3c(N)ncnc23)O[C@@H]1CNC(=O)C1N(CCc2ccccc2)CCC1
OC(=O)n1cc(C2(C(=O)NC[C@@H]3[C@@H](O)[C@@H](O)[C@H](n4cnc5c(N)ncnc45)O3)CCCCC2)nc1
OC(=O)N1CCc2cc(OC)cc(C(=O)NC[C@@H]3[C@@H](O)[C@@H](O)[C@H](n4cnc5c(N)ncnc45)O3)c2C1
OC(=O)N1CCc2c(OC)ccc(C(=O)NC[C@@H]3[C@@H](O)[C@@H](O)[C@H](n4cnc5c(N)ncnc45)O3)c2C1
OC(=O)N1CCc2c(C(=O)NC[C@@H]3[C@@H](O)[C@@H](O)[C@H](n4cnc5c(N)ncnc45)O3)ccc(OC)c2C1
O[C@H]1[C@@H](O)[C@H](n2cnc3c(N)ncnc23)O[C@@H]1CNC(=O)CONC(=O)Cc1ccccc1
O[C@H]1[C@@H](O)[C@H](n2cnc3c(N)ncnc23)O[C@@H]1CNC(=O)COc1n[nH]c2CCCc12
O[C@H]1[C@@H](O)[C@H](n2cnc3c(N)ncnc23)O[C@@H]1CNC(=O)c1cnc(N)cc1
O[C@H]1[C@@H](O)[C@H](n2cnc3c(N)ncnc23)O[C@@H]1CNC(=O)c1cc(N)cnc1
O[C@H]1[C@@H](O)[C@H](n2cnc3c(N)ncnc23)O[C@@H]1CNC(=O)c1ncc(N)cc1
O[C@H]1[C@@H](O)[C@H](n2cnc3c(N)ncnc23)O[C@@H]1CNC(=O)c1cc(N)ncc1
O[C@H]1[C@@H](O)[C@H](n2cnc3c(N)ncnc23)O[C@@H]1CNC(=O)c1nccc(N)c1
O[C@H]1[C@@H](O)[C@H](n2cnc3c(N)ncnc23)O[C@@H]1CNC(=O)c1nc(N)ccc1
O[C@H]1[C@@H](O)[C@H](n2cnc3c(N)ncnc23)O[C@@H]1CNC(=O)c1c(N)cncc1
O[C@H]1[C@@H](O)[C@H](n2cnc3c(N)ncnc23)O[C@@H]1CNC(=O)c1c(N)ccnc1
O[C@H]1[C@@H](O)[C@H](n2cnc3c(N)ncnc23)O[C@@H]1CNC(=O)c1c(N)nccc1
O[C@H]1[C@@H](O)[C@H](n2cnc3c(N)ncnc23)O[C@@H]1CNC(=O)c1c(N)cccn1
O[C@H]1[C@@H](O)[C@H](n2cnc3c(N)ncnc23)O[C@@H]1CNC(=O)c1c(C)[nH]c(C2CN(C(=O)C)C2)n1
FC(F)(C(O)=O)C(F)(F)C(F)(F)C(F)(F)C(=O)NC[C@@H]1[C@@H](O)[C@@H](O)[C@H](n2cnc3c(N)ncnc23)O1
OC(=O)C1C(C(=O)NC[C@@H]2[C@@H](O)[C@@H](O)[C@H](n3cnc4c(N)ncnc34)O2)CCN(C(OCc2ccccc2)=O)C1
OC(=O)C1C(C(=O)NC[C@@H]2[C@@H](O)[C@@H](O)[C@H](n3cnc4c(N)ncnc34)O2)CN(C(OCc2ccccc2)=O)CC1
FC1(C(OCC)=O)C(C(=O)NC[C@@H]2[C@@H](O)[C@@H](O)[C@H](n3cnc4c(N)ncnc34)O2)C1
FC(C)(C(OCC)=O)C(=O)NC[C@@H]1[C@@H](O)[C@@H](O)[C@H](n2cnc3c(N)ncnc23)O1
FC(CC)(C(OC)=O)C(=O)NC[C@@H]1[C@@H](O)[C@@H](O)[C@H](n2cnc3c(N)ncnc23)O1
O[C@H]1[C@@H](O)[C@H](n2cnc3c(N)ncnc23)O[C@@H]1CNC(=O)C1C(c2nnn(C)c2)C1
O[C@H]1[C@@H](O)[C@H](n2cnc3c(N)ncnc23)O[C@@H]1CNC(=O)C1C(c2n(C)nnc2)C1
O[C@H]1[C@@H](O)[C@H](n2cnc3c(N)ncnc23)O[C@@H]1CNC(=O)C(C)c1nnn(C)c1
O[C@H]1[C@@H](O)[C@H](n2cnc3c(N)ncnc23)O[C@@H]1CNC(=O)C(C)c1nn(C)nc1
O[C@H]1[C@@H](O)[C@H](n2cnc3c(N)ncnc23)O[C@@H]1CNC(=O)C(C)c1nn(C)cn1
O[C@H]1[C@@H](O)[C@H](n2cnc3c(N)ncnc23)O[C@@H]1CNC(=O)C(C)c1n(C)nnc1
O[C@H]1[C@@H](O)[C@H](n2cnc3c(N)ncnc23)O[C@@H]1CNC(=O)C(C)c1n(C)cnn1
O[C@H]1[C@@H](O)[C@H](n2cnc3c(N)ncnc23)O[C@@H]1CNC(=O)C(C)c1n(C)ncn1
S(=O)(=O)([O-])c1c(OCC(=O)NC[C@@H]2[C@@H](O)[C@@H](O)[C@H](n3cnc4c(N)ncnc34)O2)ccc(C)c1
O[C@H]1[C@@H](O)[C@H](n2cnc3c(N)ncnc23)O[C@@H]1CNC(=O)CN1C(=O)C2(OC1=O)CCCC2
Clc1c(CCC(N)C(=O)NC[C@@H]2[C@@H](O)[C@@H](O)[C@H](n3cnc4c(N)ncnc34)O2)nccc1
O[C@H]1[C@@H](O)[C@H](n2cnc3c(N)ncnc23)O[C@@H]1CNC(=O)C12C3(C(=O)N)CC(C1)C(C3)C2
O[C@H]1[C@@H](O)[C@H](n2cnc3c(N)ncnc23)O[C@@H]1CNC(=O)C1CCC(C(=O)N)CC1
O[C@H]1[C@@H](O)[C@H](n2cnc3c(N)ncnc23)O[C@@H]1CNC(=O)C(CC)(CC)C(=O)N
O[C@H]1[C@@H](O)[C@H](n2cnc3c(N)ncnc23)O[C@@H]1CNC(=O)CCCC(=O)N(CCOC)CCOC
O[C@H]1[C@@H](O)[C@H](n2cnc3c(N)ncnc23)O[C@@H]1CNC(=O)C1CC(C(=O)N)CCC1
O[C@H]1[C@@H](O)[C@H](n2cnc3c(N)ncnc23)O[C@@H]1CNC(=O)C1C(C(=O)N)CCCC1
FC1(F)C(C(N)C(C)C)(C(=O)NC[C@@H]2[C@@H](O)[C@@H](O)[C@H](n3cnc4c(N)ncnc34)O2)C1
FC(F)C(C)(C)CC(N)C(=O)NC[C@@H]1[C@@H](O)[C@@H](O)[C@H](n2cnc3c(N)ncnc23)O1
FC(F)(CC(N)C(C)C)C(=O)NC[C@@H]1[C@@H](O)[C@@H](O)[C@H](n2cnc3c(N)ncnc23)O1
S(=O)(=O)(NC[C@@H]1[C@@H](O)[C@@H](O)[C@H](n2cnc3c(N)ncnc23)O1)c1oc(N2CCOCC2)cc1
FC(F)CC(C)CC(N)C(=O)NC[C@@H]1[C@@H](O)[C@@H](O)[C@H](n2cnc3c(N)ncnc23)O1
Clc1nc(CCO)nc(C(=O)NC[C@@H]2[C@@H](O)[C@@H](O)[C@H](n3cnc4c(N)ncnc34)O2)c1
OC(=O)N1C(Cc2ccc(C#N)cc2)(C(=O)NC[C@@H]2[C@@H](O)[C@@H](O)[C@H](n3cnc4c(N)ncnc34)O2)CCC1
OC(=O)N1C(Cc2cc(C#N)ccc2)(C(=O)NC[C@@H]2[C@@H](O)[C@@H](O)[C@H](n3cnc4c(N)ncnc34)O2)CCC1
BrC=1C=C(C(=O)NC[C@@H]2[C@@H](O)[C@@H](O)[C@H](n3cnc4c(N)ncnc34)O2)C(=O)NC=1
BrC=1C(=O)NC=C(C(=O)NC[C@@H]2[C@@H](O)[C@@H](O)[C@H](n3cnc4c(N)ncnc34)O2)C=1
BrC=1C(C(=O)NC[C@@H]2[C@@H](O)[C@@H](O)[C@H](n3cnc4c(N)ncnc34)O2)=CC(=O)NC=1
BrC=1C(=O)C(C(=O)NC[C@@H]2[C@@H](O)[C@@H](O)[C@H](n3cnc4c(N)ncnc34)O2)=CNC=1
O[C@H]1[C@@H](O)[C@H](n2cnc3c(N)ncnc23)O[C@@H]1CNC(=O)c1nc2NC(=O)NC(=O)c2c(C)c1
O[C@H]1[C@@H](O)[C@H](n2cnc3c(N)ncnc23)O[C@@H]1CNC(=O)c1cc(C)nc2NC(=O)NC(=O)c12
O[C@H]1[C@@H](O)[C@H](n2cnc3c(N)ncnc23)O[C@@H]1CNC(=O)Cn1nc(NC(OCC=C)=O)nc1
O[C@H]1[C@@H](O)[C@H](n2cnc3c(N)ncnc23)O[C@@H]1CNC(=O)Cn1c(NC(OCC=C)=O)nnc1
O[C@H]1[C@@H](O)[C@H](n2cnc3c(N)ncnc23)O[C@@H]1CNC(=O)Cn1c(NC(OCC=C)=O)ncn1
O[C@H]1[C@@H](O)[C@H](n2cnc3c(N)ncnc23)O[C@@H]1CNC(=O)C(=O)c1c(OC)n(C)nc1C
O[C@H]1[C@@H](O)[C@H](n2cnc3c(N)ncnc23)O[C@@H]1CNC(=O)c1cnc(CCOC)nc1
O[C@H]1[C@@H](O)[C@H](n2cnc3c(N)ncnc23)O[C@@H]1CNC(=O)c1nc(CCOC)ncc1
O[C@H]1[C@@H](O)[C@H](n2cnc3c(N)ncnc23)O[C@@H]1CNC(=O)C(N)(C(C)C)C(C)C
O[C@H]1[C@@H](O)[C@H](n2cnc3c(N)ncnc23)O[C@@H]1CNC(=O)C1C(C(N)C(C)(C)C)C1
O[C@H]1[C@@H](O)[C@H](n2cnc3c(N)ncnc23)O[C@@H]1CNC(=O)C(C)(C)C(N)C(C)C
O[C@H]1[C@@H](O)[C@H](n2cnc3c(N)ncnc23)O[C@@H]1CNC(=O)C1C(N)C2C(C)(C)C(C1)C2
O[C@H]1[C@@H](O)[C@H](n2cnc3c(N)ncnc23)O[C@@H]1CNC(=O)C(C)CC(N)C(C)C
O[C@H]1[C@@H](O)[C@H](n2cnc3c(N)ncnc23)O[C@@H]1CNC(=O)CC(N)C(C)C(C)C
O[C@H]1[C@@H](O)[C@H](n2cnc3c(N)ncnc23)O[C@@H]1CNC(=O)CC(C)C(N)C(C)C
O[C@H]1[C@@H](O)[C@H](n2cnc3c(N)ncnc23)O[C@@H]1CNC(=O)C(N)C(C)CC(C)C
O[C@H]1[C@@H](O)[C@H](n2cnc3c(N)ncnc23)O[C@@H]1CNC(=O)C(C)C(N)C(C)(C)C
O[C@H]1[C@@H](O)[C@H](n2cnc3c(N)ncnc23)O[C@@H]1CNC(=O)C1C(C)(C)C(C(N)C)C1
O[C@H]1[C@@H](O)[C@H](n2cnc3c(N)ncnc23)O[C@@H]1CNC(=O)C(CC)C(N)C(C)C
O[C@H]1[C@@H](O)[C@H](n2cnc3c(N)ncnc23)O[C@@H]1CNC(=O)C(N)C(C)C(C)CC
O[C@H]1[C@@H](O)[C@H](n2cnc3c(N)ncnc23)O[C@@H]1CNC(=O)C1CCc2n(C)nnc2C1
O[C@H]1[C@@H](O)[C@H](n2cnc3c(N)ncnc23)O[C@@H]1CNC(=O)C1CCc2nnn(C)c2C1
O[C@H]1[C@@H](O)[C@H](n2cnc3c(N)ncnc23)O[C@@H]1CNC(=O)Cc1c(CC)n(C)nn1
OC(=O)N1CCC(c2scc(C(=O)NC[C@@H]3[C@@H](O)[C@@H](O)[C@H](n4cnc5c(N)ncnc45)O3)n2)CC1
OC(=O)N1CCC(c2sc(C(=O)NC[C@@H]3[C@@H](O)[C@@H](O)[C@H](n4cnc5c(N)ncnc45)O3)cn2)CC1
OC(=O)N1CC(c2scc(C(=O)NC[C@@H]3[C@@H](O)[C@@H](O)[C@H](n4cnc5c(N)ncnc45)O3)n2)CCC1
OC(=O)N1CC(c2sc(C(=O)NC[C@@H]3[C@@H](O)[C@@H](O)[C@H](n4cnc5c(N)ncnc45)O3)cn2)CCC1
O[C@H]1[C@@H](O)[C@H](n2cnc3c(N)ncnc23)O[C@@H]1CNC(=O)C(=O)Nc1sc(COCC)nn1
O[C@H]1[C@@H](O)[C@H](n2cnc3c(N)ncnc23)O[C@@H]1CNC(=O)C1N(C(=O)C2=CC(=O)N(C)C=C2)CCCC1
O[C@H]1[C@@H](O)[C@H](n2cnc3c(N)ncnc23)O[C@@H]1CNC(=O)Cn1nnc2cc(N)ccc12
OC(=O)CC(CC(=O)NC[C@@H]1[C@@H](O)[C@@H](O)[C@H](n2cnc3c(N)ncnc23)O1)c1ncn(C(OC(C)(C)C)=O)c1
O[C@H]1[C@@H](O)[C@H](n2cnc3c(N)ncnc23)O[C@@H]1CNC(=O)C1(NC(=O)OC(C)(C)C)COC1
OC(=O)CC(C(=O)NC[C@@H]1[C@@H](O)[C@@H](O)[C@H](n2cnc3c(N)ncnc23)O1)c1c(C)csc1
OC(=O)CC(C(=O)NC[C@@H]1[C@@H](O)[C@@H](O)[C@H](n2cnc3c(N)ncnc23)O1)c1scc(C)c1
OC(=O)CC(C(=O)NC[C@@H]1[C@@H](O)[C@@H](O)[C@H](n2cnc3c(N)ncnc23)O1)c1c(C)ccs1
OC(=O)CC(C(=O)NC[C@@H]1[C@@H](O)[C@@H](O)[C@H](n2cnc3c(N)ncnc23)O1)c1sc(C)cc1
OC(=O)C(CC(=O)NC[C@@H]1[C@@H](O)[C@@H](O)[C@H](n2cnc3c(N)ncnc23)O1)c1c(C)csc1
OC(=O)C(CC(=O)NC[C@@H]1[C@@H](O)[C@@H](O)[C@H](n2cnc3c(N)ncnc23)O1)c1scc(C)c1
OC(=O)C(CC(=O)NC[C@@H]1[C@@H](O)[C@@H](O)[C@H](n2cnc3c(N)ncnc23)O1)c1c(C)ccs1
OC(=O)C(CC(=O)NC[C@@H]1[C@@H](O)[C@@H](O)[C@H](n2cnc3c(N)ncnc23)O1)c1sc(C)cc1
S(=O)(=O)(NC[C@@H]1[C@@H](O)[C@@H](O)[C@H](n2cnc3c(N)ncnc23)O1)c1n(CC(F)F)c(C)nn1
S(=O)(=O)(NC[C@@H]1[C@@H](O)[C@@H](O)[C@H](n2cnc3c(N)ncnc23)O1)CCOCCOc1cnccc1
FC(C(=O)NC[C@@H]1[C@@H](O)[C@@H](O)[C@H](n2cnc3c(N)ncnc23)O1)c1nnn(C)c1
FC(C(=O)NC[C@@H]1[C@@H](O)[C@@H](O)[C@H](n2cnc3c(N)ncnc23)O1)c1nn(C)nc1
FC(C(=O)NC[C@@H]1[C@@H](O)[C@@H](O)[C@H](n2cnc3c(N)ncnc23)O1)c1nn(C)cn1
FC(C(=O)NC[C@@H]1[C@@H](O)[C@@H](O)[C@H](n2cnc3c(N)ncnc23)O1)c1n(C)nnc1
FC(C(=O)NC[C@@H]1[C@@H](O)[C@@H](O)[C@H](n2cnc3c(N)ncnc23)O1)c1n(C)cnn1
FC(C(=O)NC[C@@H]1[C@@H](O)[C@@H](O)[C@H](n2cnc3c(N)ncnc23)O1)c1n(C)ncn1
S(=O)(=O)(NC[C@@H]1[C@@H](O)[C@@H](O)[C@H](n2cnc3c(N)ncnc23)O1)c1n(C)nc2CCOCc12
OC(=O)c1c(C)cc(C(=O)NC[C@@H]2[C@@H](O)[C@@H](O)[C@H](n3cnc4c(N)ncnc34)O2)cc1C
OC(=O)c1cc(C)c(C(=O)NC[C@@H]2[C@@H](O)[C@@H](O)[C@H](n3cnc4c(N)ncnc34)O2)c(C)c1
OC(=O)c1c(C)c(C)cc(C(=O)NC[C@@H]2[C@@H](O)[C@@H](O)[C@H](n3cnc4c(N)ncnc34)O2)c1
OC(=O)c1cc(C)c(C)c(C(=O)NC[C@@H]2[C@@H](O)[C@@H](O)[C@H](n3cnc4c(N)ncnc34)O2)c1
OC(=O)c1c(C)cc(C(=O)NC[C@@H]2[C@@H](O)[C@@H](O)[C@H](n3cnc4c(N)ncnc34)O2)c(C)c1
OC(=O)c1c(C)cc(C)c(C(=O)NC[C@@H]2[C@@H](O)[C@@H](O)[C@H](n3cnc4c(N)ncnc34)O2)c1
OC(=O)c1c(C(=O)NC[C@@H]2[C@@H](O)[C@@H](O)[C@H](n3cnc4c(N)ncnc34)O2)cc(C)c(C)c1
OC(=O)c1c(C)cc(C)cc1C(=O)NC[C@@H]1[C@@H](O)[C@@H](O)[C@H](n2cnc3c(N)ncnc23)O1
OC(=O)c1c(C)c(C(=O)NC[C@@H]2[C@@H](O)[C@@H](O)[C@H](n3cnc4c(N)ncnc34)O2)c(C)cc1
OC(=O)c1c(C(=O)NC[C@@H]2[C@@H](O)[C@@H](O)[C@H](n3cnc4c(N)ncnc34)O2)c(C)ccc1C
O[C@H]1[C@@H](O)[C@H](n2cnc3c(N)ncnc23)O[C@@H]1CNC(=O)c1nn2C=CC(N)=Cc2c1
O[C@H]1[C@@H](O)[C@H](n2cnc3c(N)ncnc23)O[C@@H]1CNC(=O)c1nc2n(c1)C=CC(N)=C2
O[C@H]1[C@@H](O)[C@H](n2cnc3c(N)ncnc23)O[C@@H]1CNC(=O)c1cnn2C=CC(N)=Cc12
O[C@H]1[C@@H](O)[C@H](n2cnc3c(N)ncnc23)O[C@@H]1CNC(=O)c1ncn2C=C(N)C=Cc12
O[C@H]1[C@@H](O)[C@H](n2cnc3c(N)ncnc23)O[C@@H]1CNC(=O)c1cnn2C=CC=C(N)c12
O[C@H]1[C@@H](O)[C@H](n2cnc3c(N)ncnc23)O[C@@H]1CNC(=O)C1(Cc2ccccc2)NC(=O)NC1
O[C@H]1[C@@H](O)[C@H](n2cnc3c(N)ncnc23)O[C@@H]1CNC(=O)C(CN)CC(C)(C)C
O[C@H]1[C@@H](O)[C@H](n2cnc3c(N)ncnc23)O[C@@H]1CNC(=O)CC(CN)C(C)(C)C
O[C@H]1[C@@H](O)[C@H](n2cnc3c(N)ncnc23)O[C@@H]1CNC(=O)C1(CN)CC(C(C)C)C1
O[C@H]1[C@@H](O)[C@H](n2cnc3c(N)ncnc23)O[C@@H]1CNC(=O)C(CN)C(CC)CC
O[C@H]1[C@@H](O)[C@H](n2cnc3c(N)ncnc23)O[C@@H]1CNC(=O)CC(CN)CC(C)C
O[C@H]1[C@@H](O)[C@H](n2cnc3c(N)ncnc23)O[C@@H]1CNC(=O)C(C)(CN)CC(C)C
O[C@H]1[C@@H](O)[C@H](n2cnc3c(N)ncnc23)O[C@@H]1CNC(=O)C1C2C(C)(CN)CCCC12
O[C@H]1[C@@H](O)[C@H](n2cnc3c(N)ncnc23)O[C@@H]1CNC(=O)C(=O)Cc1n(CC)ccn1
O[C@H]1[C@@H](O)[C@H](n2cnc3c(N)ncnc23)O[C@@H]1CNC(=O)C(=O)Cc1cn(CC)nc1
O[C@H]1[C@@H](O)[C@H](n2cnc3c(N)ncnc23)O[C@@H]1CNC(=O)C(=O)Cc1nn(CC)cc1
O[C@H]1[C@@H](O)[C@H](n2cnc3c(N)ncnc23)O[C@@H]1CNC(=O)C(=O)Cc1n(CC)cnc1
O[C@H]1[C@@H](O)[C@H](n2cnc3c(N)ncnc23)O[C@@H]1CNC(=O)C(=O)Cc1n(CC)ncc1
S(=O)(=O)(NC[C@@H]1[C@@H](O)[C@@H](O)[C@H](n2cnc3c(N)ncnc23)O1)c1cn(CCF)nc1
O[C@H]1[C@@H](O)[C@H](n2cnc3c(N)ncnc23)O[C@@H]1CNC(=O)C1=CN(CC(=O)N2CCCCC2)C(=O)C=C1
O[C@H]1[C@@H](O)[C@H](n2cnc3c(N)ncnc23)O[C@@H]1CNC(=O)Cn1nnc(C2C(OC)CN(C(OCC=C)=O)C2)c1
O[C@H]1[C@@H](O)[C@H](n2cnc3c(N)ncnc23)O[C@@H]1CNC(=O)C(=O)c1c(OC)cncc1OC
O[C@H]1[C@@H](O)[C@H](n2cnc3c(N)ncnc23)O[C@@H]1CNC(=O)C(=O)c1c(OC)cnc(OC)c1
O[C@H]1[C@@H](O)[C@H](n2cnc3c(N)ncnc23)O[C@@H]1CNC(=O)C(=O)c1c(OC)nccc1OC
OC(=O)CC(CC(=O)NC[C@@H]1[C@@H](O)[C@@H](O)[C@H](n2cnc3c(N)ncnc23)O1)c1ccc(C#C)cc1
OC(=O)CC(CC(=O)NC[C@@H]1[C@@H](O)[C@@H](O)[C@H](n2cnc3c(N)ncnc23)O1)c1cc(C#C)ccc1
OC(=O)CC(CC(=O)NC[C@@H]1[C@@H](O)[C@@H](O)[C@H](n2cnc3c(N)ncnc23)O1)c1c(C#C)cccc1
Fc1nccc(CN2CCC(C(=O)NC[C@@H]3[C@@H](O)[C@@H](O)[C@H](n4cnc5c(N)ncnc45)O3)CC2)c1
Fc1nccc(CN2CC(C(=O)NC[C@@H]3[C@@H](O)[C@@H](O)[C@H](n4cnc5c(N)ncnc45)O3)CCC2)c1
O[C@H]1[C@@H](O)[C@H](n2cnc3c(N)ncnc23)O[C@@H]1CNC(=O)c1cc(C)c(N2CCN(C=O)CC2)nc1
O[C@H]1[C@@H](O)[C@H](n2cnc3c(N)ncnc23)O[C@@H]1CNC(=O)c1c(C)cn(-c2nnn(C)c2)n1
O[C@H]1[C@@H](O)[C@H](n2cnc3c(N)ncnc23)O[C@@H]1CNC(=O)c1nn(c(C)c1)-c1nnn(C)c1
O[C@H]1[C@@H](O)[C@H](n2cnc3c(N)ncnc23)O[C@@H]1CNC(=O)c1c(C)nn(-c2cn(C)nc2)n1
O[C@H]1[C@@H](O)[C@H](n2cnc3c(N)ncnc23)O[C@@H]1CNC(=O)c1nn(-c2c(C)n(C)nn2)cc1
O[C@H]1[C@@H](O)[C@H](n2cnc3c(N)ncnc23)O[C@@H]1CNC(=O)c1c(C)n(-c2cn(C)nc2)nn1
O[C@H]1[C@@H](O)[C@H](n2cnc3c(N)ncnc23)O[C@@H]1CNC(=O)c1c(C)n(-c2nn(C)cc2)nn1
O[C@H]1[C@@H](O)[C@H](n2cnc3c(N)ncnc23)O[C@@H]1CNC(=O)c1c(n(C)nc1C)-n1ncnc1
O[C@H]1[C@@H](O)[C@H](n2cnc3c(N)ncnc23)O[C@@H]1CNC(=O)Cc1nn(C(C)(C)C)nn1
ClC(COC(=O)C(=O)NC[C@@H]1[C@@H](O)[C@@H](O)[C@H](n2cnc3c(N)ncnc23)O1)=C
O[C@H]1[C@@H](O)[C@H](n2cnc3c(N)ncnc23)O[C@@H]1CNC(=O)C1C(Cn2c(C)ncc2)CCO1
O[C@H]1[C@@H](O)[C@H](n2cnc3c(N)ncnc23)O[C@@H]1CNC(=O)C(=O)Cc1cn(C)c(C(OC)=O)c1
O[C@H]1[C@@H](O)[C@H](n2cnc3c(N)ncnc23)O[C@@H]1CNC(=O)C(=O)Cc1n(C)c(C(OC)=O)cc1
S(=O)(=O)(NC[C@@H]1[C@@H](O)[C@@H](O)[C@H](n2cnc3c(N)ncnc23)O1)CCc1ccc(S(=O)(=O)N(C)C)cc1
O[C@H]1[C@@H](O)[C@H](n2cnc3c(N)ncnc23)O[C@@H]1CNC(=O)CN1C(=O)c2ccccc2C1=O
O[C@H]1[C@@H](O)[C@H](n2cnc3c(N)ncnc23)O[C@@H]1CNC(=O)C1(C(OC)=O)CSCC1
S(CCC(=O)NC[C@@H]1[C@@H](O)[C@@H](O)[C@H](n2cnc3c(N)ncnc23)O1)CC(OC)=O
S(=O)(=O)(NC[C@@H]1[C@@H](O)[C@@H](O)[C@H](n2cnc3c(N)ncnc23)O1)c1c(O)cc2OCOc2c1
FC(F)(F)c1c(CCC(N)C(=O)NC[C@@H]2[C@@H](O)[C@@H](O)[C@H](n3cnc4c(N)ncnc34)O2)c[nH]n1
Brc1cc(S(=O)(=O)NC[C@@H]2[C@@H](O)[C@@H](O)[C@H](n3cnc4c(N)ncnc34)O2)c(C)c(C(O)=O)c1
Brc1c(C)c(C(O)=O)cc(S(=O)(=O)NC[C@@H]2[C@@H](O)[C@@H](O)[C@H](n3cnc4c(N)ncnc34)O2)c1
Brc1c(C)c(S(=O)(=O)NC[C@@H]2[C@@H](O)[C@@H](O)[C@H](n3cnc4c(N)ncnc34)O2)cc(C(O)=O)c1
Brc1c(S(=O)(=O)NC[C@@H]2[C@@H](O)[C@@H](O)[C@H](n3cnc4c(N)ncnc34)O2)cc(C(O)=O)c(C)c1
Brc1c(S(=O)(=O)NC[C@@H]2[C@@H](O)[C@@H](O)[C@H](n3cnc4c(N)ncnc34)O2)cc(C(O)=O)cc1C
S(=O)(=O)(N(C)C(C)C)N1CCC(C(=O)NC[C@@H]2[C@@H](O)[C@@H](O)[C@H](n3cnc4c(N)ncnc34)O2)CC1
S(=O)(=O)(N(C)C(C)C)N1CC(C(=O)NC[C@@H]2[C@@H](O)[C@@H](O)[C@H](n3cnc4c(N)ncnc34)O2)CCC1
S(=O)(=O)(NC[C@@H]1[C@@H](O)[C@@H](O)[C@H](n2cnc3c(N)ncnc23)O1)c1n(C2CC2)c(COC)nn1
O[C@H]1[C@@H](O)[C@H](n2cnc3c(N)ncnc23)O[C@@H]1CNC(=O)C1C(C(=O)N2CCOCC2)C2CC1C=C2
O[C@H]1[C@@H](O)[C@H](n2cnc3c(N)ncnc23)O[C@@H]1CNC(=O)CN1C(=O)c2n(C=N1)c1ccccc1n2
O[C@H]1[C@@H](O)[C@H](n2cnc3c(N)ncnc23)O[C@@H]1CNC(=O)c1c(C)c(N)n(C)n1
O[C@H]1[C@@H](O)[C@H](n2cnc3c(N)ncnc23)O[C@@H]1CNC(=O)c1c(N)c(C)n(C)n1
O[C@H]1[C@@H](O)[C@H](n2cnc3c(N)ncnc23)O[C@@H]1CNC(=O)c1c(C)n(C)c(N)n1
O[C@H]1[C@@H](O)[C@H](n2cnc3c(N)ncnc23)O[C@@H]1CNC(=O)c1c(N)n(C)c(C)n1
O[C@H]1[C@@H](O)[C@H](n2cnc3c(N)ncnc23)O[C@@H]1CNC(=O)c1c(C)n(C)nc1N
O[C@H]1[C@@H](O)[C@H](n2cnc3c(N)ncnc23)O[C@@H]1CNC(=O)c1c(N)n(C)nc1C
O[C@H]1[C@@H](O)[C@H](n2cnc3c(N)ncnc23)O[C@@H]1CNC(=O)c1n(C)nc(C)c1N
O[C@H]1[C@@H](O)[C@H](n2cnc3c(N)ncnc23)O[C@@H]1CNC(=O)c1n(C)c(C)nc1N
O[C@H]1[C@@H](O)[C@H](n2cnc3c(N)ncnc23)O[C@@H]1CNC(=O)c1n2CCC(C(OC)=O)CCc2nn1
Brc1c(CC(=O)C(=O)NC[C@@H]2[C@@H](O)[C@@H](O)[C@H](n3cnc4c(N)ncnc34)O2)[nH]nc1
Brc1ccc2CC(C(O)=O)(C(=O)NC[C@@H]3[C@@H](O)[C@@H](O)[C@H](n4cnc5c(N)ncnc45)O3)Cc2c1
S(=O)(=O)(N)Cc1c(CC(=O)NC[C@@H]2[C@@H](O)[C@@H](O)[C@H](n3cnc4c(N)ncnc34)O2)cccc1
O[C@H]1[C@@H](O)[C@H](n2cnc3c(N)ncnc23)O[C@@H]1CNC(=O)C1(N(C)C)CCc2ccccc12
O[C@H]1[C@@H](O)[C@H](n2cnc3c(N)ncnc23)O[C@@H]1CNC(=O)CCN1CCc2ccccc2C1
O[C@H]1[C@@H](O)[C@H](n2cnc3c(N)ncnc23)O[C@@H]1CNC(=O)C(=O)c1nc(NC(=O)C)sc1
O[C@H]1[C@@H](O)[C@H](n2cnc3c(N)ncnc23)O[C@@H]1CNC(=O)C=1NC(=O)SC=1
O[C@H]1[C@@H](O)[C@H](n2cnc3c(N)ncnc23)O[C@@H]1CNC(=O)C=1SC(=O)NC=1
S(=O)(=O)(C)c1cn(-c2cc(C(=O)NC[C@@H]3[C@@H](O)[C@@H](O)[C@H](n4cnc5c(N)ncnc45)O3)cnc2)nc1
S(=O)(=O)(C)c1cn(-c2cnc(C(=O)NC[C@@H]3[C@@H](O)[C@@H](O)[C@H](n4cnc5c(N)ncnc45)O3)cc2)nc1
S(=O)(=O)(C)c1cn(-c2ncc(C(=O)NC[C@@H]3[C@@H](O)[C@@H](O)[C@H](n4cnc5c(N)ncnc45)O3)cc2)nc1
S(=O)(=O)(C)c1cn(-c2cc(C(=O)NC[C@@H]3[C@@H](O)[C@@H](O)[C@H](n4cnc5c(N)ncnc45)O3)ncc2)nc1
S(=O)(=O)(C)c1cn(-c2nccc(C(=O)NC[C@@H]3[C@@H](O)[C@@H](O)[C@H](n4cnc5c(N)ncnc45)O3)c2)nc1
S(=O)(=O)(C)c1cn(-c2nc(C(=O)NC[C@@H]3[C@@H](O)[C@@H](O)[C@H](n4cnc5c(N)ncnc45)O3)ccc2)nc1
S(=O)(=O)(C)c1cn(-c2c(C(=O)NC[C@@H]3[C@@H](O)[C@@H](O)[C@H](n4cnc5c(N)ncnc45)O3)cncc2)nc1
S(=O)(=O)(C)c1cn(-c2c(C(=O)NC[C@@H]3[C@@H](O)[C@@H](O)[C@H](n4cnc5c(N)ncnc45)O3)ccnc2)nc1
S(=O)(=O)(C)c1cn(-c2c(C(=O)NC[C@@H]3[C@@H](O)[C@@H](O)[C@H](n4cnc5c(N)ncnc45)O3)nccc2)nc1
S(=O)(=O)(C)c1cn(-c2c(C(=O)NC[C@@H]3[C@@H](O)[C@@H](O)[C@H](n4cnc5c(N)ncnc45)O3)cccn2)nc1
O[C@H]1[C@@H](O)[C@H](n2cnc3c(N)ncnc23)O[C@@H]1CNC(=O)c1nn(-c2cnc(OC)nc2)cc1
O[C@H]1[C@@H](O)[C@H](n2cnc3c(N)ncnc23)O[C@@H]1CNC(=O)c1cc(-n2nnnc2)c(OC)cc1
OC(=O)CC1N(C(OC(C)(C)C)=O)C(C(=O)NC[C@@H]2[C@@H](O)[C@@H](O)[C@H](n3cnc4c(N)ncnc34)O2)CCC1
OC(=O)C1N(C(OC(C)(C)C)=O)C(CC(=O)NC[C@@H]2[C@@H](O)[C@@H](O)[C@H](n3cnc4c(N)ncnc34)O2)CCC1
FC(F)(COCCOC)C(=O)NC[C@@H]1[C@@H](O)[C@@H](O)[C@H](n2cnc3c(N)ncnc23)O1
S(=O)(=O)(C)CCn1nnc2cccc(CC(=O)NC[C@@H]3[C@@H](O)[C@@H](O)[C@H](n4cnc5c(N)ncnc45)O3)c12
S(=O)(=O)(N(CC)CC)N1CCC(C(=O)NC[C@@H]2[C@@H](O)[C@@H](O)[C@H](n3cnc4c(N)ncnc34)O2)CC1
S(=O)(=O)(N(CC)CC)N1CC(C(=O)NC[C@@H]2[C@@H](O)[C@@H](O)[C@H](n3cnc4c(N)ncnc34)O2)CCC1
S(=O)(=O)(N1CC(C(=O)NC[C@@H]2[C@@H](O)[C@@H](O)[C@H](n3cnc4c(N)ncnc34)O2)CC1)N1CCC(C)CC1
S(=O)(=O)(N(CC)CC1CC1)N1CC(C(=O)NC[C@@H]2[C@@H](O)[C@@H](O)[C@H](n3cnc4c(N)ncnc34)O2)CC1
S(=O)(=O)(N1CC(C(=O)NC[C@@H]2[C@@H](O)[C@@H](O)[C@H](n3cnc4c(N)ncnc34)O2)CC1)N1CC(C)CCC1
S(=O)(=O)(N(C)CCCC)N1CC(C(=O)NC[C@@H]2[C@@H](O)[C@@H](O)[C@H](n3cnc4c(N)ncnc34)O2)CC1
O[C@H]1[C@@H](O)[C@H](n2cnc3c(N)ncnc23)O[C@@H]1CNC(=O)CCN1C(=O)c2cnn(C)c2N=C1
O[C@H]1[C@@H](O)[C@H](n2cnc3c(N)ncnc23)O[C@@H]1CNC(=O)c1c(C(=O)NC2CC2)nn(C)c1
O[C@H]1[C@@H](O)[C@H](n2cnc3c(N)ncnc23)O[C@@H]1CNC(=O)c1c(C(=O)NC2CC2)n(C)nc1
O[C@H]1[C@@H](O)[C@H](n2cnc3c(N)ncnc23)O[C@@H]1CNC(=O)CC(N)c1n2C=CC=Cc2[nH+]c1
FC(=C)C1(CC(=O)NC[C@@H]2[C@@H](O)[C@@H](O)[C@H](n3cnc4c(N)ncnc34)O2)CCN(C(O)=O)CC1
FC(=C)C1(CC(=O)NC[C@@H]2[C@@H](O)[C@@H](O)[C@H](n3cnc4c(N)ncnc34)O2)CN(C(O)=O)CCC1
OC(=O)c1c(C)nc2snc(C(=O)NC[C@@H]3[C@@H](O)[C@@H](O)[C@H](n4cnc5c(N)ncnc45)O3)c2c1C
S(C(C)C(=O)NC[C@@H]1[C@@H](O)[C@@H](O)[C@H](n2cnc3c(N)ncnc23)O1)c1[nH]cnn1
O[C@H]1[C@@H](O)[C@H](n2cnc3c(N)ncnc23)O[C@@H]1CNC(=O)CCc1cnc2nn[nH]c2c1
O[C@H]1[C@@H](O)[C@H](n2cnc3c(N)ncnc23)O[C@@H]1CNC(=O)C1C(COC)(COC)C1
O[C@H]1[C@@H](O)[C@H](n2cnc3c(N)ncnc23)O[C@@H]1CNC(=O)CC(COC)COC
O[C@H]1[C@@H](O)[C@H](n2cnc3c(N)ncnc23)O[C@@H]1CNC(=O)C(C)(COC)COC
O[C@H]1[C@@H](O)[C@H](n2cnc3c(N)ncnc23)O[C@@H]1CNC(=O)c1ccc(NC=2SCCC[NH+]=2)cc1
S(=O)(=O)(C)c1cc(N)cc(C(=O)NC[C@@H]2[C@@H](O)[C@@H](O)[C@H](n3cnc4c(N)ncnc34)O2)c1
S(=O)(=O)(C)c1cc(N)c(C(=O)NC[C@@H]2[C@@H](O)[C@@H](O)[C@H](n3cnc4c(N)ncnc34)O2)cc1
S(=O)(=O)(C)c1cc(C(=O)NC[C@@H]2[C@@H](O)[C@@H](O)[C@H](n3cnc4c(N)ncnc34)O2)c(N)cc1
S(=O)(=O)(C)c1c(N)ccc(C(=O)NC[C@@H]2[C@@H](O)[C@@H](O)[C@H](n3cnc4c(N)ncnc34)O2)c1
O[C@H]1[C@@H](O)[C@H](n2cnc3c(N)ncnc23)O[C@@H]1CNC(=O)c1nc(N)cc(OC)c1
O[C@H]1[C@@H](O)[C@H](n2cnc3c(N)ncnc23)O[C@@H]1CNC(=O)c1cc(N)c(OC)nc1
O[C@H]1[C@@H](O)[C@H](n2cnc3c(N)ncnc23)O[C@@H]1CNC(=O)c1c(N)cnc(OC)c1
O[C@H]1[C@@H](O)[C@H](n2cnc3c(N)ncnc23)O[C@@H]1CNC(=O)c1c(N)ncc(OC)c1
O[C@H]1[C@@H](O)[C@H](n2cnc3c(N)ncnc23)O[C@@H]1CNC(=O)c1nc(N)c(OC)cc1
O[C@H]1[C@@H](O)[C@H](n2cnc3c(N)ncnc23)O[C@@H]1CNC(=O)c1c(N)nc(OC)cc1
O[C@H]1[C@@H](O)[C@H](n2cnc3c(N)ncnc23)O[C@@H]1CNC(=O)c1nc(OC)c(N)cc1
O[C@H]1[C@@H](O)[C@H](n2cnc3c(N)ncnc23)O[C@@H]1CNC(=O)c1c(OC)cc(N)nc1
O[C@H]1[C@@H](O)[C@H](n2cnc3c(N)ncnc23)O[C@@H]1CNC(=O)c1c(OC)ncc(N)c1
O[C@H]1[C@@H](O)[C@H](n2cnc3c(N)ncnc23)O[C@@H]1CNC(=O)c1c(N)c(OC)ncc1
O[C@H]1[C@@H](O)[C@H](n2cnc3c(N)ncnc23)O[C@@H]1CNC(=O)c1c(N)c(OC)ccn1
O[C@H]1[C@@H](O)[C@H](n2cnc3c(N)ncnc23)O[C@@H]1CNC(=O)c1c(OC)cncc1N
O[C@H]1[C@@H](O)[C@H](n2cnc3c(N)ncnc23)O[C@@H]1CNC(=O)c1c(N)nccc1OC
O[C@H]1[C@@H](O)[C@H](n2cnc3c(N)ncnc23)O[C@@H]1CNC(=O)Cc1n2C=CN=Cc2nc1
O[C@H]1[C@@H](O)[C@H](n2cnc3c(N)ncnc23)O[C@@H]1CNC(=O)Cc1n2N=CC=Cc2nc1
OC(=O)N(C(C)C(=O)NC[C@@H]1[C@@H](O)[C@@H](O)[C@H](n2cnc3c(N)ncnc23)O1)c1sccc1
O[C@H]1[C@@H](O)[C@H](n2cnc3c(N)ncnc23)O[C@@H]1CNC(=O)CC1=Nn2c(C)nnc2SC1
O[C@H]1[C@@H](O)[C@H](n2cnc3c(N)ncnc23)O[C@@H]1CNC(=O)Cn1nc(NC(=O)OC(C)(C)C)nn1
O[C@H]1[C@@H](O)[C@H](n2cnc3c(N)ncnc23)O[C@@H]1CNC(=O)C=1N=C2SC=CN2C(=O)C=1
O[C@H]1[C@@H](O)[C@H](n2cnc3c(N)ncnc23)O[C@@H]1CNC(=O)C=1N2C=CSC2=NC(=O)C=1
O[C@H]1[C@@H](O)[C@H](n2cnc3c(N)ncnc23)O[C@@H]1CNC(=O)C=1C(=O)N2C=CSC2=NC=1
O[C@H]1[C@@H](O)[C@H](n2cnc3c(N)ncnc23)O[C@@H]1CNC(=O)Cc1ccc(OCCN2CCCC2)cc1
O[C@H]1[C@@H](O)[C@H](n2cnc3c(N)ncnc23)O[C@@H]1CNC(=O)C=1C=C(NC(=O)C)C(=O)N2CCCCC=12
O[C@H]1[C@@H](O)[C@H](n2cnc3c(N)ncnc23)O[C@@H]1CNC(=O)c1ncn(CC#N)c1
O[C@H]1[C@@H](O)[C@H](n2cnc3c(N)ncnc23)O[C@@H]1CNC(=O)c1nn(CC#N)cc1
O[C@H]1[C@@H](O)[C@H](n2cnc3c(N)ncnc23)O[C@@H]1CNC(=O)c1n(CC#N)ncc1
O[C@H]1[C@@H](O)[C@H](n2cnc3c(N)ncnc23)O[C@@H]1CNC(=O)c1nn2CCCCNC(=O)c2c1
O[C@H]1[C@@H](O)[C@H](n2cnc3c(N)ncnc23)O[C@@H]1CNC(=O)CC(N1CCCC1)c1cnccc1
O[C@H]1[C@@H](O)[C@H](n2cnc3c(N)ncnc23)O[C@@H]1CNC(=O)C(C)N1C(=O)C=CC=C1
Fc1cc(C)c(CC(N)C(=O)NC[C@@H]2[C@@H](O)[C@@H](O)[C@H](n3cnc4c(N)ncnc34)O2)cc1
O[C@H]1[C@@H](O)[C@H](n2cnc3c(N)ncnc23)O[C@@H]1CNC(=O)C1C(NC(OCC=C)=O)C1
O[C@H]1[C@@H](O)[C@H](n2cnc3c(N)ncnc23)O[C@@H]1CNC(=O)C(NC(OCC=C)=O)C
O[C@H]1[C@@H](O)[C@H](n2cnc3c(N)ncnc23)O[C@@H]1CNC(=O)C(NC(OC)=O)CC=C
OC(=O)c1c(CC)cc(C(=O)NC[C@@H]2[C@@H](O)[C@@H](O)[C@H](n3cnc4c(N)ncnc34)O2)s1
OC(=O)c1sc(C(=O)NC[C@@H]2[C@@H](O)[C@@H](O)[C@H](n3cnc4c(N)ncnc34)O2)c(CC)c1
O[C@H]1[C@@H](O)[C@H](n2cnc3c(N)ncnc23)O[C@@H]1CNC(=O)c1cn(CC(NC(=O)C)C)nc1
O[C@H]1[C@@H](O)[C@H](n2cnc3c(N)ncnc23)O[C@@H]1CNC(=O)c1c(CN(CC)CC)c(C)on1
S(=O)(=O)(NC[C@@H]1[C@@H](O)[C@@H](O)[C@H](n2cnc3c(N)ncnc23)O1)Cc1n[nH]c(C)c1
S(=O)(=O)(NC[C@@H]1[C@@H](O)[C@@H](O)[C@H](n2cnc3c(N)ncnc23)O1)Cc1c(C)cn[nH]1
S(=O)(=O)(NC[C@@H]1[C@@H](O)[C@@H](O)[C@H](n2cnc3c(N)ncnc23)O1)Cc1c(C)[nH]cn1
O[C@H]1[C@@H](O)[C@H](n2cnc3c(N)ncnc23)O[C@@H]1CNC(=O)c1ccc(OCc2[nH]nnn2)cc1
O[C@H]1[C@@H](O)[C@H](n2cnc3c(N)ncnc23)O[C@@H]1CNC(=O)c1c(OCc2[nH]nnn2)cccc1
O[C@H]1[C@@H](O)[C@H](n2cnc3c(N)ncnc23)O[C@@H]1CNC(=O)CNC(=O)c1ccc(C#N)cc1
O[C@H]1[C@@H](O)[C@H](n2cnc3c(N)ncnc23)O[C@@H]1CNC(=O)c1conc1
O[C@H]1[C@@H](O)[C@H](n2cnc3c(N)ncnc23)O[C@@H]1CNC(=O)c1nocc1
O[C@H]1[C@@H](O)[C@H](n2cnc3c(N)ncnc23)O[C@@H]1CNC(=O)c1ncoc1
O[C@H]1[C@@H](O)[C@H](n2cnc3c(N)ncnc23)O[C@@H]1CNC(=O)c1ocnc1
O[C@H]1[C@@H](O)[C@H](n2cnc3c(N)ncnc23)O[C@@H]1CNC(=O)c1oncc1
O[C@H]1[C@@H](O)[C@H](n2cnc3c(N)ncnc23)O[C@@H]1CNC(=O)c1occn1
S(=O)(C)C1(C(=O)NC[C@@H]2[C@@H](O)[C@@H](O)[C@H](n3cnc4c(N)ncnc34)O2)CCN(C(=O)C(F)(F)F)CC1
S(=O)(=O)(N1CCN(C(=O)C(F)(F)F)CC1)c1oc(C(=O)NC[C@@H]2[C@@H](O)[C@@H](O)[C@H](n3cnc4c(N)ncnc34)O2)cc1
O[C@H]1[C@@H](O)[C@H](n2cnc3c(N)ncnc23)O[C@@H]1CNC(=O)CCOCCOCCOCCOCCOCCOCCOCCOCCOCCOCCOCCOCCOCCOCCOCCOCCOC
O[C@H]1[C@@H](O)[C@H](n2cnc3c(N)ncnc23)O[C@@H]1CNC(=O)CCN1C(=O)C=CC=C1
O[C@H]1[C@@H](O)[C@H](n2cnc3c(N)ncnc23)O[C@@H]1CNC(=O)CC1=CC(=O)N(C)C=C1
O[C@H]1[C@@H](O)[C@H](n2cnc3c(N)ncnc23)O[C@@H]1CNC(=O)CN1C(C)=CC(=O)C=C1
O[C@H]1[C@@H](O)[C@H](n2cnc3c(N)ncnc23)O[C@@H]1CNC(=O)CN1C(=O)C=C(C)C=C1
O[C@H]1[C@@H](O)[C@H](n2cnc3c(N)ncnc23)O[C@@H]1CNC(=O)CN1C(=O)C=CC(C)=C1
O[C@H]1[C@@H](O)[C@H](n2cnc3c(N)ncnc23)O[C@@H]1CNC(=O)CN1C(=O)C(C)=CC=C1
O[C@H]1[C@@H](O)[C@H](n2cnc3c(N)ncnc23)O[C@@H]1CNC(=O)CN1C(=O)C=CC=C1C
O[C@H]1[C@@H](O)[C@H](n2cnc3c(N)ncnc23)O[C@@H]1CNC(=O)C1=CC(=O)N(CC)C=C1
O[C@H]1[C@@H](O)[C@H](n2cnc3c(N)ncnc23)O[C@@H]1CNC(=O)C1=CN(CC)C(=O)C=C1
O[C@H]1[C@@H](O)[C@H](n2cnc3c(N)ncnc23)O[C@@H]1CNC(=O)C=1C(=O)N(CC)C=CC=1
O[C@H]1[C@@H](O)[C@H](n2cnc3c(N)ncnc23)O[C@@H]1CNC(=O)C=1N(CC)C(=O)C=CC=1
O[C@H]1[C@@H](O)[C@H](n2cnc3c(N)ncnc23)O[C@@H]1CNC(=O)C1=CN(C)C(=O)C(C)=C1
O[C@H]1[C@@H](O)[C@H](n2cnc3c(N)ncnc23)O[C@@H]1CNC(=O)C=1C=C(C)N(C)C(=O)C=1
O[C@H]1[C@@H](O)[C@H](n2cnc3c(N)ncnc23)O[C@@H]1CNC(=O)C=1C(C)=CC(=O)N(C)C=1
O[C@H]1[C@@H](O)[C@H](n2cnc3c(N)ncnc23)O[C@@H]1CNC(=O)C=1C(=O)C=C(C)N(C)C=1
O[C@H]1[C@@H](O)[C@H](n2cnc3c(N)ncnc23)O[C@@H]1CNC(=O)C=1N(C)C(C)=CC(=O)C=1
O[C@H]1[C@@H](O)[C@H](n2cnc3c(N)ncnc23)O[C@@H]1CNC(=O)C=1C(=O)N(C)C(C)=CC=1
O[C@H]1[C@@H](O)[C@H](n2cnc3c(N)ncnc23)O[C@@H]1CNC(=O)C1=C(C)N(C)C=CC1=O
Fc1cn(CC(=O)NC[C@@H]2[C@@H](O)[C@@H](O)[C@H](n3cnc4c(N)ncnc34)O2)nc1
O[C@H]1[C@@H](O)[C@H](n2cnc3c(N)ncnc23)O[C@@H]1CNC(=O)CCNC(OCC=C)=O
FC(F)(F)C(=O)Nc1n(C)nnc1C(=O)NC[C@@H]1[C@@H](O)[C@@H](O)[C@H](n2cnc3c(N)ncnc23)O1
S(=O)(=O)(NC[C@@H]1[C@@H](O)[C@@H](O)[C@H](n2cnc3c(N)ncnc23)O1)c1n(C)c(CCC)nn1
S(=O)(=O)(NC[C@@H]1[C@@H](O)[C@@H](O)[C@H](n2cnc3c(N)ncnc23)O1)c1n(CC)c(CC)nn1
O[C@H]1[C@@H](O)[C@H](n2cnc3c(N)ncnc23)O[C@@H]1CNC(=O)CN1C(=O)c2sccc2-n2nncc12
O[C@H]1[C@@H](O)[C@H](n2cnc3c(N)ncnc23)O[C@@H]1CNC(=O)CCC=1N=Cc2n(cnn2)C=1
O[C@H]1[C@@H](O)[C@H](n2cnc3c(N)ncnc23)O[C@@H]1CNC(=O)CCC=1n2ncnc2C=NC=1
O[C@H]1[C@@H](O)[C@H](n2cnc3c(N)ncnc23)O[C@@H]1CNC(=O)c1ncc2NC=NC(=O)c2c1
O[C@H]1[C@@H](O)[C@H](n2cnc3c(N)ncnc23)O[C@@H]1CNC(=O)c1cnc2NC=NC(=O)c2c1
O[C@H]1[C@@H](O)[C@H](n2cnc3c(N)ncnc23)O[C@@H]1CNC(=O)C=1SC2COCCC2N=1
O[C@H]1[C@@H](O)[C@H](n2cnc3c(N)ncnc23)O[C@@H]1CNC(=O)c1c(C)nc(N)nc1C
O[C@H]1[C@@H](O)[C@H](n2cnc3c(N)ncnc23)O[C@@H]1CNC(=O)c1c(N)nc(C)c(C)n1
O[C@H]1[C@@H](O)[C@H](n2cnc3c(N)ncnc23)O[C@@H]1CNC(=O)c1nn(CCCNC(=O)C)cc1
O[C@H]1[C@@H](O)[C@H](n2cnc3c(N)ncnc23)O[C@@H]1CNC(=O)CCC(=O)NNC(=O)c1sccc1
S(=O)(=O)(NC[C@@H]1[C@@H](O)[C@@H](O)[C@H](n2cnc3c(N)ncnc23)O1)C1(CC2S(=O)(=O)CCC2)CC1
S(=O)(=O)(NC[C@@H]1[C@@H](O)[C@@H](O)[C@H](n2cnc3c(N)ncnc23)O1)c1ccc2N(C(=O)N)CCc2c1
S(=O)(=O)(NC[C@@H]1[C@@H](O)[C@@H](O)[C@H](n2cnc3c(N)ncnc23)O1)C1CC(F)C1
S=C1N(CC(=O)NC[C@@H]2[C@@H](O)[C@@H](O)[C@H](n3cnc4c(N)ncnc34)O2)C(CCC)=NN1
S(=O)(=O)(NC[C@@H]1[C@@H](O)[C@@H](O)[C@H](n2cnc3c(N)ncnc23)O1)C1C(F)CC1
O[C@H]1[C@@H](O)[C@H](n2cnc3c(N)ncnc23)O[C@@H]1CNC(=O)c1c(NC(=O)C)[nH]c(C)n1
O[C@H]1[C@@H](O)[C@H](n2cnc3c(N)ncnc23)O[C@@H]1CNC(=O)c1c(C)c(NC(=O)C)[nH]n1
O[C@H]1[C@@H](O)[C@H](n2cnc3c(N)ncnc23)O[C@@H]1CNC(=O)c1c(NC(=O)C)c(C)[nH]n1
O[C@H]1[C@@H](O)[C@H](n2cnc3c(N)ncnc23)O[C@@H]1CNC(=O)c1c(C)[nH]nc1NC(=O)C
OC(=O)c1cc(CC(C)C(=O)NC[C@@H]2[C@@H](O)[C@@H](O)[C@H](n3cnc4c(N)ncnc34)O2)sc1
OC(=O)c1c(CC(C)C(=O)NC[C@@H]2[C@@H](O)[C@@H](O)[C@H](n3cnc4c(N)ncnc34)O2)ccs1
OC(=O)c1sc(CC(C)C(=O)NC[C@@H]2[C@@H](O)[C@@H](O)[C@H](n3cnc4c(N)ncnc34)O2)cc1
O[C@H]1[C@@H](O)[C@H](n2cnc3c(N)ncnc23)O[C@@H]1CNC(=O)C1(C#N)CC1
O[C@H]1[C@@H](O)[C@H](n2cnc3c(N)ncnc23)O[C@@H]1CNC(=O)CCC#N
FC=1C(=NOCC#C)NC=CC=1C(=O)NC[C@@H]1[C@@H](O)[C@@H](O)[C@H](n2cnc3c(N)ncnc23)O1
O[C@H]1[C@@H](O)[C@H](n2cnc3c(N)ncnc23)O[C@@H]1CNC(=O)C(NC(=O)C(C)C)Cn1nccc1
Fc1c(C(CN)C(=O)NC[C@@H]2[C@@H](O)[C@@H](O)[C@H](n3cnc4c(N)ncnc34)O2)cc(F)cc1
FC1(F)C2(NC(=O)C)CC1(C(=O)NC[C@@H]1[C@@H](O)[C@@H](O)[C@H](n3cnc4c(N)ncnc34)O1)C2
FC1(F)CC(NC(=O)C)(C(=O)NC[C@@H]2[C@@H](O)[C@@H](O)[C@H](n3cnc4c(N)ncnc34)O2)C1
S(=O)(=O)(NC[C@@H]1[C@@H](O)[C@@H](O)[C@H](n2cnc3c(N)ncnc23)O1)CC1OC(C(OCC)=O)CCC1
S(CC(=O)NC[C@@H]1[C@@H](O)[C@@H](O)[C@H](n2cnc3c(N)ncnc23)O1)c1n(C)ccn1
O[C@H]1[C@@H](O)[C@H](n2cnc3c(N)ncnc23)O[C@@H]1CNC(=O)C#CC(NC(OCC=C)=O)C
O[C@H]1[C@@H](O)[C@H](n2cnc3c(N)ncnc23)O[C@@H]1CNC(=O)C(NC(OCC=C)=O)CC#C
O[C@H]1[C@@H](O)[C@H](n2cnc3c(N)ncnc23)O[C@@H]1CNC(=O)C=1CCOC=1
O[C@H]1[C@@H](O)[C@H](n2cnc3c(N)ncnc23)O[C@@H]1CNC(=O)C=1OCCC=1
S=C(NCC(=O)NC[C@@H]1[C@@H](O)[C@@H](O)[C@H](n2cnc3c(N)ncnc23)O1)NC(=O)c1ccccc1
FC(F)(F)C(=O)N1CC(CC(=O)NC[C@@H]2[C@@H](O)[C@@H](O)[C@H](n3cnc4c(N)ncnc34)O2)(C#N)C1
FC(F)(F)C(=O)N1CC(C(=O)NC[C@@H]2[C@@H](O)[C@@H](O)[C@H](n3cnc4c(N)ncnc34)O2)(C#N)CC1
FC(F)(F)C(=O)N(CCC(=O)NC[C@@H]1[C@@H](O)[C@@H](O)[C@H](n2cnc3c(N)ncnc23)O1)CC#N
FC(F)(F)C(=O)N(CCC#N)CC(=O)NC[C@@H]1[C@@H](O)[C@@H](O)[C@H](n2cnc3c(N)ncnc23)O1
OC(=O)c1c(C)cc(CCC(=O)NC[C@@H]2[C@@H](O)[C@@H](O)[C@H](n3cnc4c(N)ncnc34)O2)cc1
O[C@H]1[C@@H](O)[C@H](n2cnc3c(N)ncnc23)O[C@@H]1CNC(=O)CC(N)Cc1cscc1
O[C@H]1[C@@H](O)[C@H](n2cnc3c(N)ncnc23)O[C@@H]1CNC(=O)C(N)CCc1cscc1
O[C@H]1[C@@H](O)[C@H](n2cnc3c(N)ncnc23)O[C@@H]1CNC(=O)CC(N)Cc1sccc1
O[C@H]1[C@@H](O)[C@H](n2cnc3c(N)ncnc23)O[C@@H]1CNC(=O)C(N)CCc1sccc1
O[C@H]1[C@@H](O)[C@H](n2cnc3c(N)ncnc23)O[C@@H]1CNC(=O)C(NC=O)C1CCCC1
O[C@H]1[C@@H](O)[C@H](n2cnc3c(N)ncnc23)O[C@@H]1CNC(=O)C(NC(=O)C1CC1)(C)C
O[C@H]1[C@@H](O)[C@H](n2cnc3c(N)ncnc23)O[C@@H]1CNC(=O)C(=O)NC(CC)CC
O[C@H]1[C@@H](O)[C@H](n2cnc3c(N)ncnc23)O[C@@H]1CNC(=O)C(NC=O)CC1C2(C1)CC2
O[C@H]1[C@@H](O)[C@H](n2cnc3c(N)ncnc23)O[C@@H]1CNC(=O)CC(NC=O)C1C2(C1)CC2
O[C@H]1[C@@H](O)[C@H](n2cnc3c(N)ncnc23)O[C@@H]1CNC(=O)CC(NC=O)CC1CC1
O[C@H]1[C@@H](O)[C@H](n2cnc3c(N)ncnc23)O[C@@H]1CNC(=O)C(NC=O)CCC1CC1
O[C@H]1[C@@H](O)[C@H](n2cnc3c(N)ncnc23)O[C@@H]1CNC(=O)CCC(=O)NC(C)C
O[C@H]1[C@@H](O)[C@H](n2cnc3c(N)ncnc23)O[C@@H]1CNC(=O)C1C2(C1)CC(NC(=O)C)C2
O[C@H]1[C@@H](O)[C@H](n2cnc3c(N)ncnc23)O[C@@H]1CNC(=O)C1(NC(=O)C)CC2CC1C2
O[C@H]1[C@@H](O)[C@H](n2cnc3c(N)ncnc23)O[C@@H]1CNC(=O)C(NC=O)CC1CCC1
O[C@H]1[C@@H](O)[C@H](n2cnc3c(N)ncnc23)O[C@@H]1CNC(=O)CC(NC=O)C1CCC1
O[C@H]1[C@@H](O)[C@H](n2cnc3c(N)ncnc23)O[C@@H]1CNC(=O)CC1CC(NC(=O)C)C1
O[C@H]1[C@@H](O)[C@H](n2cnc3c(N)ncnc23)O[C@@H]1CNC(=O)C(NC(=O)C)CC1CC1
O[C@H]1[C@@H](O)[C@H](n2cnc3c(N)ncnc23)O[C@@H]1CNC(=O)CC(NC(=O)C)C1CC1
O[C@H]1[C@@H](O)[C@H](n2cnc3c(N)ncnc23)O[C@@H]1CNC(=O)CC1(NC=O)CC(C)C1
O[C@H]1[C@@H](O)[C@H](n2cnc3c(N)ncnc23)O[C@@H]1CNC(=O)CC(NC=O)C1(C)CC1
O[C@H]1[C@@H](O)[C@H](n2cnc3c(N)ncnc23)O[C@@H]1CNC(=O)CC(NC=O)(C)C1CC1
O[C@H]1[C@@H](O)[C@H](n2cnc3c(N)ncnc23)O[C@@H]1CNC(=O)C1(NC(=O)C)C(C)(C)C1
O[C@H]1[C@@H](O)[C@H](n2cnc3c(N)ncnc23)O[C@@H]1CNC(=O)CC(NC(=O)C)(C)C
O[C@H]1[C@@H](O)[C@H](n2cnc3c(N)ncnc23)O[C@@H]1CNC(=O)C(=O)NC(C)(C)CC
O[C@H]1[C@@H](O)[C@H](n2cnc3c(N)ncnc23)O[C@@H]1CNC(=O)C(NC(=O)CC)(C)C
O[C@H]1[C@@H](O)[C@H](n2cnc3c(N)ncnc23)O[C@@H]1CNC(=O)C(NC(=O)C1CCC1)C
O[C@H]1[C@@H](O)[C@H](n2cnc3c(N)ncnc23)O[C@@H]1CNC(=O)C(NC(=O)C)C1CCC1
O[C@H]1[C@@H](O)[C@H](n2cnc3c(N)ncnc23)O[C@@H]1CNC(=O)C1(C)CC(NC(=O)C)C1
O[C@H]1[C@@H](O)[C@H](n2cnc3c(N)ncnc23)O[C@@H]1CNC(=O)C(NC(=O)C)C1(C)CC1
O[C@H]1[C@@H](O)[C@H](n2cnc3c(N)ncnc23)O[C@@H]1CNC(=O)C1(NC(=O)C)CC(C)C1
O[C@H]1[C@@H](O)[C@H](n2cnc3c(N)ncnc23)O[C@@H]1CNC(=O)C(NC(=O)C)(C)C1CC1
O[C@H]1[C@@H](O)[C@H](n2cnc3c(N)ncnc23)O[C@@H]1CNC(=O)C(C)C1(NC(=O)C)CC1
O[C@H]1[C@@H](O)[C@H](n2cnc3c(N)ncnc23)O[C@@H]1CNC(=O)C1CCC2CC(=O)NC2C1
O[C@H]1[C@@H](O)[C@H](n2cnc3c(N)ncnc23)O[C@@H]1CNC(=O)CC1(NC=O)CCC2CC12
O[C@H]1[C@@H](O)[C@H](n2cnc3c(N)ncnc23)O[C@@H]1CNC(=O)C12CC(NC(=O)C)CC1C2
O[C@H]1[C@@H](O)[C@H](n2cnc3c(N)ncnc23)O[C@@H]1CNC(=O)C12CCC(NC(=O)C)C1C2
O[C@H]1[C@@H](O)[C@H](n2cnc3c(N)ncnc23)O[C@@H]1CNC(=O)C1C2(C(NC(=O)C)CC2)C1
O[C@H]1[C@@H](O)[C@H](n2cnc3c(N)ncnc23)O[C@@H]1CNC(=O)C1(NC(=O)C)CCC2CC12
O[C@H]1[C@@H](O)[C@H](n2cnc3c(N)ncnc23)O[C@@H]1CNC(=O)C12C(NC(=O)C)CCC1C2
O[C@H]1[C@@H](O)[C@H](n2cnc3c(N)ncnc23)O[C@@H]1CNC(=O)C1CC(NC(=O)C)CC1
O[C@H]1[C@@H](O)[C@H](n2cnc3c(N)ncnc23)O[C@@H]1CNC(=O)CC1C(NC(=O)C)CC1
O[C@H]1[C@@H](O)[C@H](n2cnc3c(N)ncnc23)O[C@@H]1CNC(=O)C1CC(CC)NC(=O)C1
O[C@H]1[C@@H](O)[C@H](n2cnc3c(N)ncnc23)O[C@@H]1CNC(=O)C1C(NC(=O)C)CCC1
O[C@H]1[C@@H](O)[C@H](n2cnc3c(N)ncnc23)O[C@@H]1CNC(=O)CC1(NC=O)C(C)CC1
O[C@H]1[C@@H](O)[C@H](n2cnc3c(N)ncnc23)O[C@@H]1CNC(=O)CC(NC=O)CCC
O[C@H]1[C@@H](O)[C@H](n2cnc3c(N)ncnc23)O[C@@H]1CNC(=O)C(NC=O)CCCC
O[C@H]1[C@@H](O)[C@H](n2cnc3c(N)ncnc23)O[C@@H]1CNC(=O)CCC(NC(=O)C)C
O[C@H]1[C@@H](O)[C@H](n2cnc3c(N)ncnc23)O[C@@H]1CNC(=O)CC(NC(=O)C)CC
O[C@H]1[C@@H](O)[C@H](n2cnc3c(N)ncnc23)O[C@@H]1CNC(=O)C(NC(=O)CCC)C
O[C@H]1[C@@H](O)[C@H](n2cnc3c(N)ncnc23)O[C@@H]1CNC(=O)C(NC(=O)C)CCC
O[C@H]1[C@@H](O)[C@H](n2cnc3c(N)ncnc23)O[C@@H]1CNC(=O)CC(NC=O)(C)CC
O[C@H]1[C@@H](O)[C@H](n2cnc3c(N)ncnc23)O[C@@H]1CNC(=O)C(NC(=O)C)(C)CC
O[C@H]1[C@@H](O)[C@H](n2cnc3c(N)ncnc23)O[C@@H]1CNC(=O)Cc1n[nH]c2CCOCc12
S(=O)(=O)(C)C(C)c1nc(C(=O)NC[C@@H]2[C@@H](O)[C@@H](O)[C@H](n3cnc4c(N)ncnc34)O2)ccn1
O[C@H]1[C@@H](O)[C@H](n2cnc3c(N)ncnc23)O[C@@H]1CNC(=O)c1n[nH]c(C2CCC(N)CC2)c1
O[C@H]1[C@@H](O)[C@H](n2cnc3c(N)ncnc23)O[C@@H]1CNC(=O)c1c(C2CCC(N)CC2)[nH]nc1
O[C@H]1[C@@H](O)[C@H](n2cnc3c(N)ncnc23)O[C@@H]1CNC(=O)C1(C)C(=O)Nc2cnccc12
O[C@H]1[C@@H](O)[C@H](n2cnc3c(N)ncnc23)O[C@@H]1CNC(=O)c1c(N)nc2n1CCC2
S(=O)(=O)(NC[C@@H]1[C@@H](O)[C@@H](O)[C@H](n2cnc3c(N)ncnc23)O1)CC1(F)CC1
Clc1oc(C2C(C(=O)NC[C@@H]3[C@@H](O)[C@@H](O)[C@H](n4cnc5c(N)ncnc45)O3)CN(C(O)=O)C2)cc1
S(=O)(=O)(NC[C@@H]1[C@@H](O)[C@@H](O)[C@H](n2cnc3c(N)ncnc23)O1)CCN1C(=O)SC(C)=N1
S(=O)(=O)(NC[C@@H]1[C@@H](O)[C@@H](O)[C@H](n2cnc3c(N)ncnc23)O1)c1c(C)c2NC(=O)C(=O)c2cc1
S(=O)(=O)(NC[C@@H]1[C@@H](O)[C@@H](O)[C@H](n2cnc3c(N)ncnc23)O1)c1c(C)ccc2NC(=O)C(=O)c12
S(=O)(=O)(NC[C@@H]1[C@@H](O)[C@@H](O)[C@H](n2cnc3c(N)ncnc23)O1)CC12OCC(C(OC)=O)(CC1)CC2
S(=O)(=O)(N1CCN(C(=O)C)CC1)c1c(F)ccc(C(=O)NC[C@@H]2[C@@H](O)[C@@H](O)[C@H](n3cnc4c(N)ncnc34)O2)c1
Clc1nnc(S(=O)(=O)NC[C@@H]2[C@@H](O)[C@@H](O)[C@H](n3cnc4c(N)ncnc34)O2)cc1
Clc1ncc(S(=O)(=O)NC[C@@H]2[C@@H](O)[C@@H](O)[C@H](n3cnc4c(N)ncnc34)O2)nc1
Clc1nc(S(=O)(=O)NC[C@@H]2[C@@H](O)[C@@H](O)[C@H](n3cnc4c(N)ncnc34)O2)cnc1
Clc1c(S(=O)(=O)NC[C@@H]2[C@@H](O)[C@@H](O)[C@H](n3cnc4c(N)ncnc34)O2)nccn1
O[C@H]1[C@@H](O)[C@H](n2cnc3c(N)ncnc23)O[C@@H]1CNC(=O)C#CCCNC(OCC=C)=O
S(=O)(=O)(NC[C@@H]1[C@@H](O)[C@@H](O)[C@H](n2cnc3c(N)ncnc23)O1)c1cn(C)c(C(=O)C(OCC)=O)c1
Clc1cc(C(CC(O)=O)C(=O)NC[C@@H]2[C@@H](O)[C@@H](O)[C@H](n3cnc4c(N)ncnc34)O2)cc2OCOc12
Clc1cc(C(CC(=O)NC[C@@H]2[C@@H](O)[C@@H](O)[C@H](n3cnc4c(N)ncnc34)O2)C(O)=O)cc2OCOc12
O[C@H]1[C@@H](O)[C@H](n2cnc3c(N)ncnc23)O[C@@H]1CNC(=O)CNC(=O)c1ccc2[nH]cnc2c1
O[C@H]1[C@@H](O)[C@H](n2cnc3c(N)ncnc23)O[C@@H]1CNC(=O)CNC(=O)c1n[nH]c2ccccc12
O[C@H]1[C@@H](O)[C@H](n2cnc3c(N)ncnc23)O[C@@H]1CNC(=O)CNC(=O)C1CCCC1
O[C@H]1[C@@H](O)[C@H](n2cnc3c(N)ncnc23)O[C@@H]1CNC(=O)C1C2(CC(=O)NC1)CCC2
O[C@H]1[C@@H](O)[C@H](n2cnc3c(N)ncnc23)O[C@@H]1CNC(=O)CCNC(=O)C1CCC1
O[C@H]1[C@@H](O)[C@H](n2cnc3c(N)ncnc23)O[C@@H]1CNC(=O)CC1(CNC(=O)C)CC1
O[C@H]1[C@@H](O)[C@H](n2cnc3c(N)ncnc23)O[C@@H]1CNC(=O)C1(CCNC(=O)C)CC1
O[C@H]1[C@@H](O)[C@H](n2cnc3c(N)ncnc23)O[C@@H]1CNC(=O)C12CC(CNC(=O)C)(C1)C2
O[C@H]1[C@@H](O)[C@H](n2cnc3c(N)ncnc23)O[C@@H]1CNC(=O)CCCNC(=O)C1CC1
O[C@H]1[C@@H](O)[C@H](n2cnc3c(N)ncnc23)O[C@@H]1CNC(=O)C1(CNC(=O)C)CCC1
O[C@H]1[C@@H](O)[C@H](n2cnc3c(N)ncnc23)O[C@@H]1CNC(=O)C12CNC(=O)C(C1)CCC2
O[C@H]1[C@@H](O)[C@H](n2cnc3c(N)ncnc23)O[C@@H]1CNC(=O)CCC1CNC(=O)CC1
O[C@H]1[C@@H](O)[C@H](n2cnc3c(N)ncnc23)O[C@@H]1CNC(=O)CC1CC(=O)NCCC1
O[C@H]1[C@@H](O)[C@H](n2cnc3c(N)ncnc23)O[C@@H]1CNC(=O)CC1C(=O)NCCCC1
O[C@H]1[C@@H](O)[C@H](n2cnc3c(N)ncnc23)O[C@@H]1CNC(=O)C1(C)C(=O)NCCCC1
O[C@H]1[C@@H](O)[C@H](n2cnc3c(N)ncnc23)O[C@@H]1CNC(=O)C1(CC)CC(=O)NCC1
O[C@H]1[C@@H](O)[C@H](n2cnc3c(N)ncnc23)O[C@@H]1CNC(=O)C1(CCC)C(=O)NCC1
O[C@H]1[C@@H](O)[C@H](n2cnc3c(N)ncnc23)O[C@@H]1CNC(=O)CCCCNC(=O)C
O[C@H]1[C@@H](O)[C@H](n2cnc3c(N)ncnc23)O[C@@H]1CNC(=O)CCCCC(=O)NC
O[C@H]1[C@@H](O)[C@H](n2cnc3c(N)ncnc23)O[C@@H]1CNC(=O)CCCNC(=O)CC
O[C@H]1[C@@H](O)[C@H](n2cnc3c(N)ncnc23)O[C@@H]1CNC(=O)CCCC(=O)NCC
O[C@H]1[C@@H](O)[C@H](n2cnc3c(N)ncnc23)O[C@@H]1CNC(=O)CCC(=O)NCCC
O[C@H]1[C@@H](O)[C@H](n2cnc3c(N)ncnc23)O[C@@H]1CNC(=O)CNC(=O)CCCC
O[C@H]1[C@@H](O)[C@H](n2cnc3c(N)ncnc23)O[C@@H]1CNC(=O)C=CC1OCCN(Cc2ccccc2)C1
O[C@H]1[C@@H](O)[C@H](n2cnc3c(N)ncnc23)O[C@@H]1CNC(=O)C(=C)C1OCCN(Cc2ccccc2)C1
O[C@H]1[C@@H](O)[C@H](n2cnc3c(N)ncnc23)O[C@@H]1CNC(=O)C(N)(Cn1c(C)[nH+]c(C)c1)C1CC1
O[C@H]1[C@@H](O)[C@H](n2cnc3c(N)ncnc23)O[C@@H]1CNC(=O)C(N)(Cn1c(C)c(C)nc1)C1CC1
O[C@H]1[C@@H](O)[C@H](n2cnc3c(N)ncnc23)O[C@@H]1CNC(=O)CN1C(=O)C=C(c2ccncc2)N=C1
O[C@H]1[C@@H](O)[C@H](n2cnc3c(N)ncnc23)O[C@@H]1CNC(=O)C=1C(=O)N(C)C=NC=1c1ccncc1
O[C@H]1[C@@H](O)[C@H](n2cnc3c(N)ncnc23)O[C@@H]1CNC(=O)CN1C(=O)C=C(c2ncccc2)N=C1
O[C@H]1[C@@H](O)[C@H](n2cnc3c(N)ncnc23)O[C@@H]1CNC(=O)C=1C(=O)N(C)C=NC=1c1cnccc1
O[C@H]1[C@@H](O)[C@H](n2cnc3c(N)ncnc23)O[C@@H]1CNC(=O)C=1C(=O)N(C)C=NC=1c1ncccc1
O[C@H]1[C@@H](O)[C@H](n2cnc3c(N)ncnc23)O[C@@H]1CNC(=O)CCN1C(c2nn(C)c(C)c2)CCC1
O[C@H]1[C@@H](O)[C@H](n2cnc3c(N)ncnc23)O[C@@H]1CNC(=O)CCN1C(c2n(C)nc(C)c2)CCC1
FC1(C(=O)NC[C@@H]2[C@@H](O)[C@@H](O)[C@H](n3cnc4c(N)ncnc34)O2)C2(CS(=O)(=O)C1)CCC2
OC(=O)CC(Cc1ccc(C)cc1)C(=O)NC[C@@H]1[C@@H](O)[C@@H](O)[C@H](n2cnc3c(N)ncnc23)O1
OC(=O)C(CC(=O)NC[C@@H]1[C@@H](O)[C@@H](O)[C@H](n2cnc3c(N)ncnc23)O1)Cc1ccc(C)cc1
OC(=O)C(C)(Cc1ccc(C)cc1)C(=O)NC[C@@H]1[C@@H](O)[C@@H](O)[C@H](n2cnc3c(N)ncnc23)O1
OC(=O)CC(Cc1cc(C)ccc1)C(=O)NC[C@@H]1[C@@H](O)[C@@H](O)[C@H](n2cnc3c(N)ncnc23)O1
OC(=O)CC(Cc1c(C)cccc1)C(=O)NC[C@@H]1[C@@H](O)[C@@H](O)[C@H](n2cnc3c(N)ncnc23)O1
OC(=O)C(CC(=O)NC[C@@H]1[C@@H](O)[C@@H](O)[C@H](n2cnc3c(N)ncnc23)O1)Cc1cc(C)ccc1
OC(=O)C(CC(=O)NC[C@@H]1[C@@H](O)[C@@H](O)[C@H](n2cnc3c(N)ncnc23)O1)Cc1c(C)cccc1
S(=O)(=N)(N(C)C)c1ccc(C(=O)NC[C@@H]2[C@@H](O)[C@@H](O)[C@H](n3cnc4c(N)ncnc34)O2)cc1
O[C@H]1[C@@H](O)[C@H](n2cnc3c(N)ncnc23)O[C@@H]1CNC(=O)C1CCn2c(N)cnc2C1
O[C@H]1[C@@H](O)[C@H](n2cnc3c(N)ncnc23)O[C@@H]1CNC(=O)CCc1n(C)ncc1N
O[C@H]1[C@@H](O)[C@H](n2cnc3c(N)ncnc23)O[C@@H]1CNC(=O)C=1NC(C2SCCC2)=NC(=O)C=1
O[C@H]1[C@@H](O)[C@H](n2cnc3c(N)ncnc23)O[C@@H]1CNC(=O)C=1C(=O)N=C(C2SCCC2)NC=1
FC(F)(F)C(=O)N1CC(C(=O)NC[C@@H]2[C@@H](O)[C@@H](O)[C@H](n3cnc4c(N)ncnc34)O2)(n2nccc2)C1
S(=O)(=O)(C)c1c(OC)cc(N)c(C(=O)NC[C@@H]2[C@@H](O)[C@@H](O)[C@H](n3cnc4c(N)ncnc34)O2)c1
O[C@H]1[C@@H](O)[C@H](n2cnc3c(N)ncnc23)O[C@@H]1CNC(=O)C(NC(=O)C)CCCC#C
O[C@H]1[C@@H](O)[C@H](n2cnc3c(N)ncnc23)O[C@@H]1CNC(=O)C(NC(=O)C)CCC#CC
O[C@H]1[C@@H](O)[C@H](n2cnc3c(N)ncnc23)O[C@@H]1CNC(=O)CNC(=O)C=1C(=O)c2ccccc2NC=1
O[C@H]1[C@@H](O)[C@H](n2cnc3c(N)ncnc23)O[C@@H]1CNC(=O)CN1C(=O)C=C2CCCC2=N1
O[C@H]1[C@@H](O)[C@H](n2cnc3c(N)ncnc23)O[C@@H]1CNC(=O)c1n(C)nc(C2CS(=O)(=O)CC2)c1
O[C@H]1[C@@H](O)[C@H](n2cnc3c(N)ncnc23)O[C@@H]1CNC(=O)c1c(n(C)nc1)C1CS(=O)(=O)CC1
Fc1ccc2CC(N)(C(=O)NC[C@@H]3[C@@H](O)[C@@H](O)[C@H](n4cnc5c(N)ncnc45)O3)CCc2c1
O[C@H]1[C@@H](O)[C@H](n2cnc3c(N)ncnc23)O[C@@H]1CNC(=O)c1c(-c2[nH]nnn2)cc(-n2nccc2)cc1
O[C@H]1[C@@H](O)[C@H](n2cnc3c(N)ncnc23)O[C@@H]1CNC(=O)c1c(-n2nccc2)cc(-c2[nH]nnn2)cc1
S(=O)(=O)(NC[C@@H]1[C@@H](O)[C@@H](O)[C@H](n2cnc3c(N)ncnc23)O1)C1CSCC1
O[C@H]1[C@@H](O)[C@H](n2cnc3c(N)ncnc23)O[C@@H]1CNC(=O)c1ccc(NNC(=O)N)cc1
O[C@H]1[C@@H](O)[C@H](n2cnc3c(N)ncnc23)O[C@@H]1CNC(=O)c1c(CNC(=O)C)nn(C)c1
O[C@H]1[C@@H](O)[C@H](n2cnc3c(N)ncnc23)O[C@@H]1CNC(=O)c1n(C)nc(CNC(=O)C)c1
O[C@H]1[C@@H](O)[C@H](n2cnc3c(N)ncnc23)O[C@@H]1CNC(=O)c1n(C)c(CNC(=O)C)nc1
O[C@H]1[C@@H](O)[C@H](n2cnc3c(N)ncnc23)O[C@@H]1CNC(=O)c1n(C)ncc1CNC(=O)C
O[C@H]1[C@@H](O)[C@H](n2cnc3c(N)ncnc23)O[C@@H]1CNC(=O)CCCC(=O)N1CCN(c2ncccn2)CC1
O[C@H]1[C@@H](O)[C@H](n2cnc3c(N)ncnc23)O[C@@H]1CNC(=O)c1cc(C)c(CCN(C)C)cc1
O[C@H]1[C@@H](O)[C@H](n2cnc3c(N)ncnc23)O[C@@H]1CNC(=O)c1nc(CCOCCOC)ncc1
O[C@H]1[C@@H](O)[C@H](n2cnc3c(N)ncnc23)O[C@@H]1CNC(=O)c1[nH]c(C2CC2)nn1
O[C@H]1[C@@H](O)[C@H](n2cnc3c(N)ncnc23)O[C@@H]1CNC(=O)c1c(C2CC2)[nH]nn1
O[C@H]1[C@@H](O)[C@H](n2cnc3c(N)ncnc23)O[C@@H]1CNC(=O)C=1C(=O)NC=2CC(C)CC(=O)C=2C=1
O[C@H]1[C@@H](O)[C@H](n2cnc3c(N)ncnc23)O[C@@H]1CNC(=O)C=1C(=O)c2cnn(C)c2N(C)C=1
O[C@H]1[C@@H](O)[C@H](n2cnc3c(N)ncnc23)O[C@@H]1CNC(=O)C1CCc2nnn(CCOC)c2C1
O[C@H]1[C@@H](O)[C@H](n2cnc3c(N)ncnc23)O[C@@H]1CNC(=O)Cc1c(CC)n(CCOC)nn1
FC(F)(F)C(=O)N1CC2(ON=C(C(=O)NC[C@@H]3[C@@H](O)[C@@H](O)[C@H](n4cnc5c(N)ncnc45)O3)C2)CC1
O[C@H]1[C@@H](O)[C@H](n2cnc3c(N)ncnc23)O[C@@H]1CNC(=O)C#CC1(CNC(=O)C)CCC1
S(CC(N)C(=O)NC[C@@H]1[C@@H](O)[C@@H](O)[C@H](n2cnc3c(N)ncnc23)O1)CC=C(C)C
O[C@H]1[C@@H](O)[C@H](n2cnc3c(N)ncnc23)O[C@@H]1CNC(=O)C1N(C=O)C(C)(C)SC1
O[C@H]1[C@@H](O)[C@H](n2cnc3c(N)ncnc23)O[C@@H]1CNC(=O)C1N(C(=O)C)C(C)SC1
S(=O)(=O)(C)c1cc(C(=O)NC[C@@H]2[C@@H](O)[C@@H](O)[C@H](n3cnc4c(N)ncnc34)O2)oc1
S(=O)(=O)(C)c1occ(C(=O)NC[C@@H]2[C@@H](O)[C@@H](O)[C@H](n3cnc4c(N)ncnc34)O2)c1
S(=O)(=O)(C)c1oc(C(=O)NC[C@@H]2[C@@H](O)[C@@H](O)[C@H](n3cnc4c(N)ncnc34)O2)cc1
S(CC(F)(F)C(=O)NC[C@@H]1[C@@H](O)[C@@H](O)[C@H](n2cnc3c(N)ncnc23)O1)c1n(C)nnn1
O[C@H]1[C@@H](O)[C@H](n2cnc3c(N)ncnc23)O[C@@H]1CNC(=O)c1noc(OC)c1
O[C@H]1[C@@H](O)[C@H](n2cnc3c(N)ncnc23)O[C@@H]1CNC(=O)c1onc(OC)c1
O[C@H]1[C@@H](O)[C@H](n2cnc3c(N)ncnc23)O[C@@H]1CNC(=O)c1nc(OC)oc1
O[C@H]1[C@@H](O)[C@H](n2cnc3c(N)ncnc23)O[C@@H]1CNC(=O)c1oc(OC)cn1
O[C@H]1[C@@H](O)[C@H](n2cnc3c(N)ncnc23)O[C@@H]1CNC(=O)c1c(OC)con1
O[C@H]1[C@@H](O)[C@H](n2cnc3c(N)ncnc23)O[C@@H]1CNC(=O)c1c(OC)onc1
O[C@H]1[C@@H](O)[C@H](n2cnc3c(N)ncnc23)O[C@@H]1CNC(=O)C(OC)Cc1nn(C(C)(C)C)nn1
OC(=O)c1c(C)n(C)c(C)c1CCC(=O)NC[C@@H]1[C@@H](O)[C@@H](O)[C@H](n2cnc3c(N)ncnc23)O1
O[C@H]1[C@@H](O)[C@H](n2cnc3c(N)ncnc23)O[C@@H]1CNC(=O)CC(COCC(C)C)CCN
S(=O)(CC(F)(F)F)CC(=O)NC[C@@H]1[C@@H](O)[C@@H](O)[C@H](n2cnc3c(N)ncnc23)O1
FC(F)(F)c1n(C2CCN(C(O)=O)CC2)nnc1C(=O)NC[C@@H]1[C@@H](O)[C@@H](O)[C@H](n2cnc3c(N)ncnc23)O1
FC(F)(F)c1n(C2CN(C(O)=O)CCC2)nnc1C(=O)NC[C@@H]1[C@@H](O)[C@@H](O)[C@H](n2cnc3c(N)ncnc23)O1
O[C@H]1[C@@H](O)[C@H](n2cnc3c(N)ncnc23)O[C@@H]1CNC(=O)CCc1nc2n(CCOC2)c1
O[C@H]1[C@@H](O)[C@H](n2cnc3c(N)ncnc23)O[C@@H]1CNC(=O)C1N(C(=O)C2CC2)CSC1
O[C@H]1[C@@H](O)[C@H](n2cnc3c(N)ncnc23)O[C@@H]1CNC(=O)CC1N(C(=O)C)CSC1
O[C@H]1[C@@H](O)[C@H](n2cnc3c(N)ncnc23)O[C@@H]1CNC(=O)C1N(C(=O)C)CSCC1
O[C@H]1[C@@H](O)[C@H](n2cnc3c(N)ncnc23)O[C@@H]1CNC(=O)C1N(C(=O)CC)CSC1
ONC(=O)C1CCC(C(=O)NC[C@@H]2[C@@H](O)[C@@H](O)[C@H](n3cnc4c(N)ncnc34)O2)CC1
OC(=O)N(C)c1cc(CC(=O)NC[C@@H]2[C@@H](O)[C@@H](O)[C@H](n3cnc4c(N)ncnc34)O2)c(C)c(C#C)c1
OC(=O)N(C)c1c(C)c(C#C)cc(CC(=O)NC[C@@H]2[C@@H](O)[C@@H](O)[C@H](n3cnc4c(N)ncnc34)O2)c1
OC(=O)N(C)c1c(C)c(CC(=O)NC[C@@H]2[C@@H](O)[C@@H](O)[C@H](n3cnc4c(N)ncnc34)O2)cc(C#C)c1
O[C@H]1[C@@H](O)[C@H](n2cnc3c(N)ncnc23)O[C@@H]1CNC(=O)C1C(c2[nH]cnn2)CC1
O[C@H]1[C@@H](O)[C@H](n2cnc3c(N)ncnc23)O[C@@H]1CNC(=O)CC(C)c1[nH]cnn1
O[C@H]1[C@@H](O)[C@H](n2cnc3c(N)ncnc23)O[C@@H]1CNC(=O)C(CC)c1[nH]nnc1
O[C@H]1[C@@H](O)[C@H](n2cnc3c(N)ncnc23)O[C@@H]1CNC(=O)C(CC)c1[nH]cnn1
O[C@H]1[C@@H](O)[C@H](n2cnc3c(N)ncnc23)O[C@@H]1CNC(=O)Cc1sc(CN)cc1
Ic1cc(CC(=O)NC[C@@H]2[C@@H](O)[C@@H](O)[C@H](n3cnc4c(N)ncnc34)O2)cc(N2CCN(C(O)=O)CC2)c1
Fc1c(C)cc(OC2CN(C(O)=O)C(C(=O)NC[C@@H]3[C@@H](O)[C@@H](O)[C@H](n4cnc5c(N)ncnc45)O3)C2)cc1
Fc1cc(C)c(OC2CN(C(O)=O)C(C(=O)NC[C@@H]3[C@@H](O)[C@@H](O)[C@H](n4cnc5c(N)ncnc45)O3)C2)cc1
O[C@H]1[C@@H](O)[C@H](n2cnc3c(N)ncnc23)O[C@@H]1CNC(=O)COCCN1C(=O)c2ccccc2C1=O
O[C@H]1[C@@H](O)[C@H](n2cnc3c(N)ncnc23)O[C@@H]1CNC(=O)C1N(C(=O)c2ccc(CN)cc2)CCC1
S(=O)(=O)(N1CCN(C(=O)CCC(=O)NC[C@@H]2[C@@H](O)[C@@H](O)[C@H](n3cnc4c(N)ncnc34)O2)CC1)c1ccccc1
O[C@H]1[C@@H](O)[C@H](n2cnc3c(N)ncnc23)O[C@@H]1CNC(=O)C(NC(OCC=C)=O)Cc1ncccn1
O[C@H]1[C@@H](O)[C@H](n2cnc3c(N)ncnc23)O[C@@H]1CNC(=O)C(NC(OCC=C)=O)Cc1cncnc1
O[C@H]1[C@@H](O)[C@H](n2cnc3c(N)ncnc23)O[C@@H]1CNC(=O)C(NC(OCC=C)=O)Cc1cnncc1
O[C@H]1[C@@H](O)[C@H](n2cnc3c(N)ncnc23)O[C@@H]1CNC(=O)C(NC(OCC=C)=O)Cc1ncncc1
O[C@H]1[C@@H](O)[C@H](n2cnc3c(N)ncnc23)O[C@@H]1CNC(=O)C(NC(OCC=C)=O)Cc1nccnc1
O[C@H]1[C@@H](O)[C@H](n2cnc3c(N)ncnc23)O[C@@H]1CNC(=O)C(NC(OCC=C)=O)Cc1nnccc1
FCCc1n(C)nc(C(=O)NC[C@@H]2[C@@H](O)[C@@H](O)[C@H](n3cnc4c(N)ncnc34)O2)n1
O[C@H]1[C@@H](O)[C@H](n2cnc3c(N)ncnc23)O[C@@H]1CNC(=O)C=1C(C)=NS(=O)(=O)N(C(C)C)C=1
FC(F)(F)C(=O)NCC(F)(F)C(=O)NC[C@@H]1[C@@H](O)[C@@H](O)[C@H](n2cnc3c(N)ncnc23)O1
OC(=O)CCC(C(=O)NC[C@@H]1[C@@H](O)[C@@H](O)[C@H](n2cnc3c(N)ncnc23)O1)c1ccccc1
OC(=O)CC(CC(=O)NC[C@@H]1[C@@H](O)[C@@H](O)[C@H](n2cnc3c(N)ncnc23)O1)c1ccccc1
OC(=O)C(CCC(=O)NC[C@@H]1[C@@H](O)[C@@H](O)[C@H](n2cnc3c(N)ncnc23)O1)c1ccccc1
O[C@H]1[C@@H](O)[C@H](n2cnc3c(N)ncnc23)O[C@@H]1CNC(=O)c1nc(N2CCC2)ncc1
O[C@H]1[C@@H](O)[C@H](n2cnc3c(N)ncnc23)O[C@@H]1CNC(=O)C1CC2OC(=O)OC2C1
[truncated: 8,361,405 more chars]
