# Supplementary material for: Parallel synthesis of 5′-amino-5′-deoxy-adenosine derivatives for focused chemical space exploration and their application as methyltransferase inhibitors
Source: RSC Med Chem. 2025 Aug 12;16(11):5395–418. doi: 10.1039/d5md00376h (PMC12412055; doi:10.1039/d5md00376h)
Supplement: MD-016-D5MD00376H-s002 [file MD-016-D5MD00376H-s002.zip › space_v2eco.smi]

Field_1.smiles
O[C@H]1[C@@H](O)[C@H](n2cnc3c(N)ncnc23)O[C@@H]1CNC(=O)C1C2OC3(CN(CC4OCCC4)C(=O)C13)C=C2
S(=O)(=O)(N)c1ccc(C(=O)NC[C@@H]2[C@@H](O)[C@@H](O)[C@H](n3cnc4c(N)ncnc34)O2)cc1
S(=O)(=O)(NC[C@@H]1[C@@H](O)[C@@H](O)[C@H](n2cnc3c(N)ncnc23)O1)c1ccc(C(=O)N)cc1
S(=O)(=O)(N)c1cc(C(=O)NC[C@@H]2[C@@H](O)[C@@H](O)[C@H](n3cnc4c(N)ncnc34)O2)ccc1
S(=O)(=O)(N)c1c(C(=O)NC[C@@H]2[C@@H](O)[C@@H](O)[C@H](n3cnc4c(N)ncnc34)O2)cccc1
S(=O)(=O)(NC(CC(C)C)C(=O)NC[C@@H]1[C@@H](O)[C@@H](O)[C@H](n2cnc3c(N)ncnc23)O1)C
S(=O)(=O)(NC(C(C)C)C(=O)NC[C@@H]1[C@@H](O)[C@@H](O)[C@H](n2cnc3c(N)ncnc23)O1)CC
O[C@H]1[C@@H](O)[C@H](n2cnc3c(N)ncnc23)O[C@@H]1CNC(=O)C=CC=1C(=O)N(C)C(=O)N(C)C=1
S(=O)(=O)(NC(C(C)CC)C(=O)NC[C@@H]1[C@@H](O)[C@@H](O)[C@H](n2cnc3c(N)ncnc23)O1)C
S(=O)(=O)(NC[C@@H]1[C@@H](O)[C@@H](O)[C@H](n2cnc3c(N)ncnc23)O1)C1CC1
O[C@H]1[C@@H](O)[C@H](n2cnc3c(N)ncnc23)O[C@@H]1CNC(=O)Cc1n[nH]cc1
O[C@H]1[C@@H](O)[C@H](n2cnc3c(N)ncnc23)O[C@@H]1CNC(=O)Cc1nc[nH]c1
S(=O)(=O)(N)c1cc(OC)c(C(=O)NC[C@@H]2[C@@H](O)[C@@H](O)[C@H](n3cnc4c(N)ncnc34)O2)cc1
S(=O)(=O)(N)c1cc(C(=O)NC[C@@H]2[C@@H](O)[C@@H](O)[C@H](n3cnc4c(N)ncnc34)O2)c(OC)cc1
S(=O)(=O)(NC[C@@H]1[C@@H](O)[C@@H](O)[C@H](n2cnc3c(N)ncnc23)O1)c1cc(C(=O)N)c(OC)cc1
Brc1c(OCC(=O)NC[C@@H]2[C@@H](O)[C@@H](O)[C@H](n3cnc4c(N)ncnc34)O2)ccc(OCC(=O)[O-])c1
Brc1c(OCC(=O)[O-])ccc(OCC(=O)NC[C@@H]2[C@@H](O)[C@@H](O)[C@H](n3cnc4c(N)ncnc34)O2)c1
O[C@H]1[C@@H](O)[C@H](n2cnc3c(N)ncnc23)O[C@@H]1CNC(=O)C=1OC=C(OC)C(=O)C=1
S(=O)(=O)(NC(C)C(=O)NC[C@@H]1[C@@H](O)[C@@H](O)[C@H](n2cnc3c(N)ncnc23)O1)c1c(C)onc1C
O[C@H]1[C@@H](O)[C@H](n2cnc3c(N)ncnc23)O[C@@H]1CNC(=O)CC1=C(C)NS(=O)(=O)N=C1C
S(=O)(=O)(NCCC(=O)NC[C@@H]1[C@@H](O)[C@@H](O)[C@H](n2cnc3c(N)ncnc23)O1)c1c(C)onc1C
O[C@H]1[C@@H](O)[C@H](n2cnc3c(N)ncnc23)O[C@@H]1CNC(=O)CCc1n2N=C(N(C)C)C=Cc2nn1
O[C@H]1[C@@H](O)[C@H](n2cnc3c(N)ncnc23)O[C@@H]1CNC(=O)C(=O)c1cn(C)nc1
O[C@H]1[C@@H](O)[C@H](n2cnc3c(N)ncnc23)O[C@@H]1CNC(=O)CC1N(C(=O)[O-])C2CCC1CC2
O[C@H]1[C@@H](O)[C@H](n2cnc3c(N)ncnc23)O[C@@H]1CNC(=O)C1N(C(=O)[O-])C2CCCCC2C1
O[C@H]1[C@@H](O)[C@H](n2cnc3c(N)ncnc23)O[C@@H]1CNC(=O)CC1N(C(=O)[O-])C(C)CCC1
O[C@H]1[C@@H](O)[C@H](n2cnc3c(N)ncnc23)O[C@@H]1CNC(=O)CC12N(C(=O)[O-])CC(CC1)CC2
O[C@H]1[C@@H](O)[C@H](n2cnc3c(N)ncnc23)O[C@@H]1CNC(=O)CN(C(=O)[O-])C1CCCCC1
O[C@H]1[C@@H](O)[C@H](n2cnc3c(N)ncnc23)O[C@@H]1CNC(=O)CCC1N(C(=O)[O-])CCCC1
O[C@H]1[C@@H](O)[C@H](n2cnc3c(N)ncnc23)O[C@@H]1CNC(=O)C=Cc1oc(C)c(C(=O)[O-])c1
S(=O)(=O)(NCC(=O)NC[C@@H]1[C@@H](O)[C@@H](O)[C@H](n2cnc3c(N)ncnc23)O1)c1ccccc1
O[C@H]1[C@@H](O)[C@H](n2cnc3c(N)ncnc23)O[C@@H]1CNC(=O)C(=O)C1CC1
O[C@H]1[C@@H](O)[C@H](n2cnc3c(N)ncnc23)O[C@@H]1CNC(=O)C(=O)CC
O[C@H]1[C@@H](O)[C@H](n2cnc3c(N)ncnc23)O[C@@H]1CNC(=O)C(C(C)C)n1nnnc1
O[C@H]1[C@@H](O)[C@H](n2cnc3c(N)ncnc23)O[C@@H]1CNC(=O)CN1C(=CC(OCC)=O)SCC1=O
O[C@H]1[C@@H](O)[C@H](n2cnc3c(N)ncnc23)O[C@@H]1CNC(=O)C1(NC(=O)N)CCCC1
O[C@H]1[C@@H](O)[C@H](n2cnc3c(N)ncnc23)O[C@@H]1CNC(=O)C([NH+](C)C)c1ccccc1
O[C@H]1[C@@H](O)[C@H](n2cnc3c(N)ncnc23)O[C@@H]1CNC(=O)C[NH+](C)Cc1ccccc1
S(=O)(=O)(NC[C@@H]1[C@@H](O)[C@@H](O)[C@H](n2cnc3c(N)ncnc23)O1)C1CCOCC1
S(=O)(=O)(CC1OCCC1)C(C)C(=O)NC[C@@H]1[C@@H](O)[C@@H](O)[C@H](n2cnc3c(N)ncnc23)O1
O[C@H]1[C@@H](O)[C@H](n2cnc3c(N)ncnc23)O[C@@H]1CNC(=O)CN(C)C(=O)CNC(=O)OC(C)(C)C
S(=O)(=O)([O-])c1ccc(OCC(=O)NC[C@@H]2[C@@H](O)[C@@H](O)[C@H](n3cnc4c(N)ncnc34)O2)cc1
O[C@H]1[C@@H](O)[C@H](n2cnc3c(N)ncnc23)O[C@@H]1CNC(=O)CN1C(=N)SCC1
O[C@H]1[C@@H](O)[C@H](n2cnc3c(N)ncnc23)O[C@@H]1CNC(=O)CN1C(=O)C(=O)Nc2ccccc12
O[C@H]1[C@@H](O)[C@H](n2cnc3c(N)ncnc23)O[C@@H]1CNC(=O)c1cc(C)cc(C(=O)[O-])c1
O[C@H]1[C@@H](O)[C@H](n2cnc3c(N)ncnc23)O[C@@H]1CNC(=O)c1cc(C)c(C(=O)[O-])cc1
O[C@H]1[C@@H](O)[C@H](n2cnc3c(N)ncnc23)O[C@@H]1CNC(=O)c1c(C)cc(C(=O)[O-])cc1
O[C@H]1[C@@H](O)[C@H](n2cnc3c(N)ncnc23)O[C@@H]1CNC(=O)c1cc(C(=O)[O-])c(C)cc1
O[C@H]1[C@@H](O)[C@H](n2cnc3c(N)ncnc23)O[C@@H]1CNC(=O)c1c(C)ccc(C(=O)[O-])c1
O[C@H]1[C@@H](O)[C@H](n2cnc3c(N)ncnc23)O[C@@H]1CNC(=O)c1c(C(=O)[O-])ccc(C)c1
O[C@H]1[C@@H](O)[C@H](n2cnc3c(N)ncnc23)O[C@@H]1CNC(=O)c1c(C(=O)[O-])cc(C)cc1
O[C@H]1[C@@H](O)[C@H](n2cnc3c(N)ncnc23)O[C@@H]1CNC(=O)c1c(C(=O)[O-])c(C)ccc1
O[C@H]1[C@@H](O)[C@H](n2cnc3c(N)ncnc23)O[C@@H]1CNC(=O)c1c(C)cccc1C(=O)[O-]
S(=O)(=O)(NCC(=O)NC[C@@H]1[C@@H](O)[C@@H](O)[C@H](n2cnc3c(N)ncnc23)O1)c1ccc(OC)cc1
O[C@H]1[C@@H](O)[C@H](n2cnc3c(N)ncnc23)O[C@@H]1CNC(=O)CCOc1cc(OCCC(=O)[O-])ccc1
Brc1cc(S(=O)(=O)NC[C@@H]2[C@@H](O)[C@@H](O)[C@H](n3cnc4c(N)ncnc34)O2)cc(C(=O)[O-])c1
Brc1cc(C(=O)[O-])c(S(=O)(=O)NC[C@@H]2[C@@H](O)[C@@H](O)[C@H](n3cnc4c(N)ncnc34)O2)cc1
Brc1c(C(=O)[O-])cc(S(=O)(=O)NC[C@@H]2[C@@H](O)[C@@H](O)[C@H](n3cnc4c(N)ncnc34)O2)cc1
Brc1c(S(=O)(=O)NC[C@@H]2[C@@H](O)[C@@H](O)[C@H](n3cnc4c(N)ncnc34)O2)cc(C(=O)[O-])cc1
O[C@H]1[C@@H](O)[C@H](n2cnc3c(N)ncnc23)O[C@@H]1CNC(=O)c1n(C)nc(N)c1
O[C@H]1[C@@H](O)[C@H](n2cnc3c(N)ncnc23)O[C@@H]1CNC(=O)c1n(C)cc(N)n1
O[C@H]1[C@@H](O)[C@H](n2cnc3c(N)ncnc23)O[C@@H]1CNC(=O)C=Cc1oc(CCC(=O)[O-])cc1
S(=O)(=O)(NC[C@@H]1[C@@H](O)[C@@H](O)[C@H](n2cnc3c(N)ncnc23)O1)CC=C
O[C@H]1[C@@H](O)[C@H](n2cnc3c(N)ncnc23)O[C@@H]1CNC(=O)C1([NH+]2CCCC2)CCCC1
O[C@H]1[C@@H](O)[C@H](n2cnc3c(N)ncnc23)O[C@@H]1CNC(=O)CN(CC(=O)N)c1ccccc1
Fc1ccc(CC([NH3+])C(=O)NC[C@@H]2[C@@H](O)[C@@H](O)[C@H](n3cnc4c(N)ncnc34)O2)cc1
Fc1cc(CC([NH3+])C(=O)NC[C@@H]2[C@@H](O)[C@@H](O)[C@H](n3cnc4c(N)ncnc34)O2)ccc1
Fc1c(CC([NH3+])C(=O)NC[C@@H]2[C@@H](O)[C@@H](O)[C@H](n3cnc4c(N)ncnc34)O2)cccc1
O[C@H]1[C@@H](O)[C@H](n2cnc3c(N)ncnc23)O[C@@H]1CNC(=O)COCC(=O)NCc1cnccc1
O[C@H]1[C@@H](O)[C@H](n2cnc3c(N)ncnc23)O[C@@H]1CNC(=O)c1ccc(C[NH+]2CCOCC2)cc1
O[C@H]1[C@@H](O)[C@H](n2cnc3c(N)ncnc23)O[C@@H]1CNC(=O)c1cc(C[NH+]2CCOCC2)ccc1
O[C@H]1[C@@H](O)[C@H](n2cnc3c(N)ncnc23)O[C@@H]1CNC(=O)c1c(C[NH+]2CCOCC2)cccc1
O[C@H]1[C@@H](O)[C@H](n2cnc3c(N)ncnc23)O[C@@H]1CNC(=O)c1ccc2C(=O)NCC(=O)Nc2c1
O[C@H]1[C@@H](O)[C@H](n2cnc3c(N)ncnc23)O[C@@H]1CNC(=O)c1ccc(CCC(=O)[O-])cc1
O[C@H]1[C@@H](O)[C@H](n2cnc3c(N)ncnc23)O[C@@H]1CNC(=O)CCc1ccc(C(=O)[O-])cc1
O[C@H]1[C@@H](O)[C@H](n2cnc3c(N)ncnc23)O[C@@H]1CNC(=O)c1c(CCC(=O)[O-])cccc1
O[C@H]1[C@@H](O)[C@H](n2cnc3c(N)ncnc23)O[C@@H]1CNC(=O)CCc1c(C(=O)[O-])cccc1
O[C@H]1[C@@H](O)[C@H](n2cnc3c(N)ncnc23)O[C@@H]1CNC(=O)C1=COC(=O)C=C1
O[C@H]1[C@@H](O)[C@H](n2cnc3c(N)ncnc23)O[C@@H]1CNC(=O)C=1OC=CC(=O)C=1
O[C@H]1[C@@H](O)[C@H](n2cnc3c(N)ncnc23)O[C@@H]1CNC(=O)C=1OC(=O)C=CC=1
S(=O)(=O)(NC[C@@H]1[C@@H](O)[C@@H](O)[C@H](n2cnc3c(N)ncnc23)O1)c1ccc2C(=O)C(=O)Nc2c1
S(=O)(=O)(NC[C@@H]1[C@@H](O)[C@@H](O)[C@H](n2cnc3c(N)ncnc23)O1)c1cccc2NC(=O)C(=O)c12
O[C@H]1[C@@H](O)[C@H](n2cnc3c(N)ncnc23)O[C@@H]1CNC(=O)C=1C(=O)Nc2n(nc(C)c2)C=1
O[C@H]1[C@@H](O)[C@H](n2cnc3c(N)ncnc23)O[C@@H]1CNC(=O)C1=NN(CC)C(=O)CC1
O[C@H]1[C@@H](O)[C@H](n2cnc3c(N)ncnc23)O[C@@H]1CNC(=O)C(CC(=O)[O-])Cc1ccccc1
O[C@H]1[C@@H](O)[C@H](n2cnc3c(N)ncnc23)O[C@@H]1CNC(=O)CC(Cc1ccccc1)C(=O)[O-]
O[C@H]1[C@@H](O)[C@H](n2cnc3c(N)ncnc23)O[C@@H]1CNC(=O)CCCNC(=O)c1nccnc1
O[C@H]1[C@@H](O)[C@H](n2cnc3c(N)ncnc23)O[C@@H]1CNC(=O)c1nc(C)on1
O[C@H]1[C@@H](O)[C@H](n2cnc3c(N)ncnc23)O[C@@H]1CNC(=O)c1oc(C)nn1
O[C@H]1[C@@H](O)[C@H](n2cnc3c(N)ncnc23)O[C@@H]1CNC(=O)c1c(C)non1
O[C@H]1[C@@H](O)[C@H](n2cnc3c(N)ncnc23)O[C@@H]1CNC(=O)c1nc2N(C)C(=O)NC(=O)c2cc1
O[C@H]1[C@@H](O)[C@H](n2cnc3c(N)ncnc23)O[C@@H]1CNC(=O)C1CN(C2CC2)C(=O)C1
O[C@H]1[C@@H](O)[C@H](n2cnc3c(N)ncnc23)O[C@@H]1CNC(=O)C1N(C(=O)C)CCC1
O[C@H]1[C@@H](O)[C@H](n2cnc3c(N)ncnc23)O[C@@H]1CNC(=O)CN(C)C(=O)C(C)n1nccc1
O[C@H]1[C@@H](O)[C@H](n2cnc3c(N)ncnc23)O[C@@H]1CNC(=O)C(=O)N1CCCCC1
O[C@H]1[C@@H](O)[C@H](n2cnc3c(N)ncnc23)O[C@@H]1CNC(=O)CCN1C(=O)CCC1
O[C@H]1[C@@H](O)[C@H](n2cnc3c(N)ncnc23)O[C@@H]1CNC(=O)C=C1CC[NH+](C(C)C)CC1
S=C1NC(C)CC(CC(=O)NC[C@@H]2[C@@H](O)[C@@H](O)[C@H](n3cnc4c(N)ncnc34)O2)N1
O[C@H]1[C@@H](O)[C@H](n2cnc3c(N)ncnc23)O[C@@H]1CNC(=O)C1C(C(C)C)CNC1=O
Clc1c(F)cc(S(=O)(=O)NC[C@@H]2[C@@H](O)[C@@H](O)[C@H](n3cnc4c(N)ncnc34)O2)cc1C(=O)[O-]
Clc1cc(S(=O)(=O)NC[C@@H]2[C@@H](O)[C@@H](O)[C@H](n3cnc4c(N)ncnc34)O2)c(F)c(C(=O)[O-])c1
Clc1c(C(=O)[O-])cc(S(=O)(=O)NC[C@@H]2[C@@H](O)[C@@H](O)[C@H](n3cnc4c(N)ncnc34)O2)c(F)c1
Clc1c(S(=O)(=O)NC[C@@H]2[C@@H](O)[C@@H](O)[C@H](n3cnc4c(N)ncnc34)O2)cc(C(=O)[O-])c(F)c1
O[C@H]1[C@@H](O)[C@H](n2cnc3c(N)ncnc23)O[C@@H]1CNC(=O)CC(CC(=O)[O-])c1ccc(O)cc1
O[C@H]1[C@@H](O)[C@H](n2cnc3c(N)ncnc23)O[C@@H]1CNC(=O)c1ccc2CCN(C(=O)[O-])c2c1
O[C@H]1[C@@H](O)[C@H](n2cnc3c(N)ncnc23)O[C@@H]1CNC(=O)c1cccc2CCN(C(=O)[O-])c12
O[C@H]1[C@@H](O)[C@H](n2cnc3c(N)ncnc23)O[C@@H]1CNC(=O)C
O[C@H]1[C@@H](O)[C@H](n2cnc3c(N)ncnc23)O[C@@H]1CNC(=O)CN1C(=O)N=CC=C1
FC(F)(F)C(=O)N1CC(C(=O)NC[C@@H]2[C@@H](O)[C@@H](O)[C@H](n3cnc4c(N)ncnc34)O2)C1
O[C@H]1[C@@H](O)[C@H](n2cnc3c(N)ncnc23)O[C@@H]1CNC(=O)Cc1nn2C=CC=Nc2n1
S(=O)(=O)(NC[C@@H]1[C@@H](O)[C@@H](O)[C@H](n2cnc3c(N)ncnc23)O1)c1c([N+](=O)[O-])cc(S(=O)(=O)N(C)C)cc1
S(=O)(=O)(N)c1scc(C(=O)NC[C@@H]2[C@@H](O)[C@@H](O)[C@H](n3cnc4c(N)ncnc34)O2)c1
S(=O)(=O)(N)c1c(C(=O)NC[C@@H]2[C@@H](O)[C@@H](O)[C@H](n3cnc4c(N)ncnc34)O2)scc1
S(=O)(=O)(N)c1sc(C(=O)NC[C@@H]2[C@@H](O)[C@@H](O)[C@H](n3cnc4c(N)ncnc34)O2)cc1
S(=O)(=O)(N)c1c(C(=O)NC[C@@H]2[C@@H](O)[C@@H](O)[C@H](n3cnc4c(N)ncnc34)O2)ccs1
O[C@H]1[C@@H](O)[C@H](n2cnc3c(N)ncnc23)O[C@@H]1CNC(=O)CNC(=O)c1cocc1
O[C@H]1[C@@H](O)[C@H](n2cnc3c(N)ncnc23)O[C@@H]1CNC(=O)CNC(=O)c1occc1
O[C@H]1[C@@H](O)[C@H](n2cnc3c(N)ncnc23)O[C@@H]1CNC(=O)C#CC
O[C@H]1[C@@H](O)[C@H](n2cnc3c(N)ncnc23)O[C@@H]1CNC(=O)CC#C
O[C@H]1[C@@H](O)[C@H](n2cnc3c(N)ncnc23)O[C@@H]1CNC(=O)C1(CC(=O)[O-])CCc2ccccc12
O[C@H]1[C@@H](O)[C@H](n2cnc3c(N)ncnc23)O[C@@H]1CNC(=O)CC1(C(=O)[O-])CCc2ccccc12
O[C@H]1[C@@H](O)[C@H](n2cnc3c(N)ncnc23)O[C@@H]1CNC(=O)C(C[NH3+])c1ccccc1
S(=O)(=O)(NC[C@@H]1[C@@H](O)[C@@H](O)[C@H](n2cnc3c(N)ncnc23)O1)C(F)F
O[C@H]1[C@@H](O)[C@H](n2cnc3c(N)ncnc23)O[C@@H]1CNC(=O)C1CN(CC2OCCC2)C(=O)C1
O[C@H]1[C@@H](O)[C@H](n2cnc3c(N)ncnc23)O[C@@H]1CNC(=O)CC(OC(=O)C)C[N+](C)(C)C
O[C@H]1[C@@H](O)[C@H](n2cnc3c(N)ncnc23)O[C@@H]1CNC(=O)C1CN(c2ccc(-n3nnnc3)cc2)C(=O)C1
O[C@H]1[C@@H](O)[C@H](n2cnc3c(N)ncnc23)O[C@@H]1CNC(=O)CNC(=O)C(NC(=O)OC(C)(C)C)C
O[C@H]1[C@@H](O)[C@H](n2cnc3c(N)ncnc23)O[C@@H]1CNC(=O)CCC(OCC[N+](C)(C)C)=O
O[C@H]1[C@@H](O)[C@H](n2cnc3c(N)ncnc23)O[C@@H]1CNC(=O)CC=1C(=O)NC(c2ncccn2)=NC=1C
S(=O)(=O)(N1CCOCC1)c1cn(C)c(C(=O)NC[C@@H]2[C@@H](O)[C@@H](O)[C@H](n3cnc4c(N)ncnc34)O2)c1
O[C@H]1[C@@H](O)[C@H](n2cnc3c(N)ncnc23)O[C@@H]1CNC(=O)Cc1cncnc1
O[C@H]1[C@@H](O)[C@H](n2cnc3c(N)ncnc23)O[C@@H]1CNC(=O)Cc1ncccn1
O[C@H]1[C@@H](O)[C@H](n2cnc3c(N)ncnc23)O[C@@H]1CNC(=O)Cc1nccnc1
S(=O)(=O)(N(CC(=O)[O-])c1c(OC)cccc1)c1ccc(OCC(=O)NC[C@@H]2[C@@H](O)[C@@H](O)[C@H](n3cnc4c(N)ncnc34)O2)cc1
S(=O)(=O)(N(CC(=O)NC[C@@H]1[C@@H](O)[C@@H](O)[C@H](n2cnc3c(N)ncnc23)O1)c1c(OC)cccc1)c1ccc(OCC(=O)[O-])cc1
O[C@H]1[C@@H](O)[C@H](n2cnc3c(N)ncnc23)O[C@@H]1CNC(=O)C1CN(CC=C)C(=O)C1
O[C@H]1[C@@H](O)[C@H](n2cnc3c(N)ncnc23)O[C@@H]1CNC(=O)C(OC)C
O[C@H]1[C@@H](O)[C@H](n2cnc3c(N)ncnc23)O[C@@H]1CNC(=O)C1(C)COC1
O[C@H]1[C@@H](O)[C@H](n2cnc3c(N)ncnc23)O[C@@H]1CNC(=O)C1COCC1
O[C@H]1[C@@H](O)[C@H](n2cnc3c(N)ncnc23)O[C@@H]1CNC(=O)CCOC
O[C@H]1[C@@H](O)[C@H](n2cnc3c(N)ncnc23)O[C@@H]1CNC(=O)COCC
O[C@H]1[C@@H](O)[C@H](n2cnc3c(N)ncnc23)O[C@@H]1CNC(=O)C1N(C(=O)[O-])Cc2ccccc2C1
O[C@H]1[C@@H](O)[C@H](n2cnc3c(N)ncnc23)O[C@@H]1CNC(=O)CCN(CCC(=O)[O-])c1ccccc1
O[C@H]1[C@@H](O)[C@H](n2cnc3c(N)ncnc23)O[C@@H]1CNC(=O)c1[nH]ccn1
O[C@H]1[C@@H](O)[C@H](n2cnc3c(N)ncnc23)O[C@@H]1CNC(=O)c1c[nH]nc1
O[C@H]1[C@@H](O)[C@H](n2cnc3c(N)ncnc23)O[C@@H]1CNC(=O)c1n[nH]cc1
O[C@H]1[C@@H](O)[C@H](n2cnc3c(N)ncnc23)O[C@@H]1CNC(=O)c1nc[nH]c1
O[C@H]1[C@@H](O)[C@H](n2cnc3c(N)ncnc23)O[C@@H]1CNC(=O)C1N(C(=O)[O-])CCc2ccccc12
O[C@H]1[C@@H](O)[C@H](n2cnc3c(N)ncnc23)O[C@@H]1CNC(=O)c1ccc(N2CC[NH+](CC)CC2)cc1
O[C@H]1[C@@H](O)[C@H](n2cnc3c(N)ncnc23)O[C@@H]1CNC(=O)C([N+](C)(C)C)Cc1nc[nH]c1
FC(C(=O)NC[C@@H]1[C@@H](O)[C@@H](O)[C@H](n2cnc3c(N)ncnc23)O1)C1CC[NH+](C(C)C)CC1
S(=O)(=O)(NC[C@@H]1[C@@H](O)[C@@H](O)[C@H](n2cnc3c(N)ncnc23)O1)c1cc(C(OC)=O)cnc1
O[C@H]1[C@@H](O)[C@H](n2cnc3c(N)ncnc23)O[C@@H]1CNC(=O)CCC1=NNC(=O)CC1
O[C@H]1[C@@H](O)[C@H](n2cnc3c(N)ncnc23)O[C@@H]1CNC(=O)C([NH3+])CC(C)(C)C
O[C@H]1[C@@H](O)[C@H](n2cnc3c(N)ncnc23)O[C@@H]1CNC(=O)CC([NH3+])C(C)(C)C
O[C@H]1[C@@H](O)[C@H](n2cnc3c(N)ncnc23)O[C@@H]1CNC(=O)C([NH3+])C(CC)CC
O[C@H]1[C@@H](O)[C@H](n2cnc3c(N)ncnc23)O[C@@H]1CNC(=O)CC([NH3+])CC(C)C
O[C@H]1[C@@H](O)[C@H](n2cnc3c(N)ncnc23)O[C@@H]1CNC(=O)C([NH3+])CCC(C)C
O[C@H]1[C@@H](O)[C@H](n2cnc3c(N)ncnc23)O[C@@H]1CNC(=O)CC([NH3+])(C)C(C)C
O[C@H]1[C@@H](O)[C@H](n2cnc3c(N)ncnc23)O[C@@H]1CNC(=O)CC([NH3+])C(C)CC
O[C@H]1[C@@H](O)[C@H](n2cnc3c(N)ncnc23)O[C@@H]1CNC(=O)C([NH3+])CC(C)CC
O[C@H]1[C@@H](O)[C@H](n2cnc3c(N)ncnc23)O[C@@H]1CNC(=O)c1sc(C(=O)[O-])c(C)c1
O[C@H]1[C@@H](O)[C@H](n2cnc3c(N)ncnc23)O[C@@H]1CNC(=O)c1c(C)cc(C(=O)[O-])s1
O[C@H]1[C@@H](O)[C@H](n2cnc3c(N)ncnc23)O[C@@H]1CNC(=O)C1CCC(C[NH3+])CC1
O[C@H]1[C@@H](O)[C@H](n2cnc3c(N)ncnc23)O[C@@H]1CNC(=O)c1c(-n2cncc2)cc(C(=O)[O-])c(-n2cncc2)c1
S(=O)(=O)(NOCC(=O)NC[C@@H]1[C@@H](O)[C@@H](O)[C@H](n2cnc3c(N)ncnc23)O1)c1ccc(F)cc1
Brc1c(S(=O)(=O)NC[C@@H]2[C@@H](O)[C@@H](O)[C@H](n3cnc4c(N)ncnc34)O2)cc(C(=O)[O-])s1
O[C@H]1[C@@H](O)[C@H](n2cnc3c(N)ncnc23)O[C@@H]1CNC(=O)COCC(=O)Nc1cnccc1
S=C1N(CC=C)C(=O)C(CCC(=O)NC[C@@H]2[C@@H](O)[C@@H](O)[C@H](n3cnc4c(N)ncnc34)O2)N1
O[C@H]1[C@@H](O)[C@H](n2cnc3c(N)ncnc23)O[C@@H]1CNC(=O)C(OCCOC)C
O[C@H]1[C@@H](O)[C@H](n2cnc3c(N)ncnc23)O[C@@H]1CNC(=O)C(=O)Nc1sc(CC)nn1
S(=O)(=O)(N1CC(C(=O)NC[C@@H]2[C@@H](O)[C@@H](O)[C@H](n3cnc4c(N)ncnc34)O2)CCC1)N1CCCC1
O[C@H]1[C@@H](O)[C@H](n2cnc3c(N)ncnc23)O[C@@H]1CNC(=O)CCC(OCCOC(=O)C=C)=O
O[C@H]1[C@@H](O)[C@H](n2cnc3c(N)ncnc23)O[C@@H]1CNC(=O)C1C(C)C=CC2C(=O)N(C)C(=O)C12
O[C@H]1[C@@H](O)[C@H](n2cnc3c(N)ncnc23)O[C@@H]1CNC(=O)CCOCCOC
O[C@H]1[C@@H](O)[C@H](n2cnc3c(N)ncnc23)O[C@@H]1CNC(=O)COCCOCC
O[C@H]1[C@@H](O)[C@H](n2cnc3c(N)ncnc23)O[C@@H]1CNC(=O)C(NC(=O)C)CC(C)C#N
O[C@H]1[C@@H](O)[C@H](n2cnc3c(N)ncnc23)O[C@@H]1CNC(=O)C(NC(=O)C)C(C)CC#N
O[C@H]1[C@@H](O)[C@H](n2cnc3c(N)ncnc23)O[C@@H]1CNC(=O)COc1ccc(-n2nnnc2)cc1
O[C@H]1[C@@H](O)[C@H](n2cnc3c(N)ncnc23)O[C@@H]1CNC(=O)COc1cc(-n2nnnc2)ccc1
O[C@H]1[C@@H](O)[C@H](n2cnc3c(N)ncnc23)O[C@@H]1CNC(=O)COCc1onc(CCOC)n1
O[C@H]1[C@@H](O)[C@H](n2cnc3c(N)ncnc23)O[C@@H]1CNC(=O)c1c(C)n(C=2NC(=O)C=C(C)N=2)nc1
O[C@H]1[C@@H](O)[C@H](n2cnc3c(N)ncnc23)O[C@@H]1CNC(=O)CCOCCOCC#C
O[C@H]1[C@@H](O)[C@H](n2cnc3c(N)ncnc23)O[C@@H]1CNC(=O)c1sc(C[NH+]2CCOCC2)cc1
S(=O)(=O)(NC[C@@H]1[C@@H](O)[C@@H](O)[C@H](n2cnc3c(N)ncnc23)O1)CN1C(=O)c2ccccc2C1=O
S=C1NC(=O)C(CCC(=O)NC[C@@H]2[C@@H](O)[C@@H](O)[C@H](n3cnc4c(N)ncnc34)O2)=C(C)N1
O[C@H]1[C@@H](O)[C@H](n2cnc3c(N)ncnc23)O[C@@H]1CNC(=O)C1(C(=O)NC2CC2)CC1
O[C@H]1[C@@H](O)[C@H](n2cnc3c(N)ncnc23)O[C@@H]1CNC(=O)C(=O)NC1CCCC1
O[C@H]1[C@@H](O)[C@H](n2cnc3c(N)ncnc23)O[C@@H]1CNC(=O)C1(NC=O)CCCC1
O[C@H]1[C@@H](O)[C@H](n2cnc3c(N)ncnc23)O[C@@H]1CNC(=O)C1C(c2ccccc2)CN(C(=O)[O-])C1
O[C@H]1[C@@H](O)[C@H](n2cnc3c(N)ncnc23)O[C@@H]1CNC(=O)CCc1n2N=C(OC)C=Cc2nn1
S(=O)(=O)(CC(=O)NC[C@@H]1[C@@H](O)[C@@H](O)[C@H](n2cnc3c(N)ncnc23)O1)Cn1c(C)c([N+](=O)[O-])c(C)n1
S(=O)(=O)(NC(CCSC)C(=O)NC[C@@H]1[C@@H](O)[C@@H](O)[C@H](n2cnc3c(N)ncnc23)O1)CC
S(=O)(=O)(CC)N1CCC(C(=O)NC[C@@H]2[C@@H](O)[C@@H](O)[C@H](n3cnc4c(N)ncnc34)O2)CC1
S(=O)(=O)(CC)N1CC(C(=O)NC[C@@H]2[C@@H](O)[C@@H](O)[C@H](n3cnc4c(N)ncnc34)O2)CCC1
O[C@H]1[C@@H](O)[C@H](n2cnc3c(N)ncnc23)O[C@@H]1CNC(=O)CC([NH3+])c1occc1
Fc1c(C(CC(=O)[O-])C(=O)NC[C@@H]2[C@@H](O)[C@@H](O)[C@H](n3cnc4c(N)ncnc34)O2)cccc1
Fc1c(C(CC(=O)NC[C@@H]2[C@@H](O)[C@@H](O)[C@H](n3cnc4c(N)ncnc34)O2)C(=O)[O-])cccc1
O[C@H]1[C@@H](O)[C@H](n2cnc3c(N)ncnc23)O[C@@H]1CNC(=O)c1ncc(-c2c(CC(=O)[O-])cccc2)cn1
O[C@H]1[C@@H](O)[C@H](n2cnc3c(N)ncnc23)O[C@@H]1CNC(=O)C=1C(=O)NC=2CCCC(=O)C=2C=1
S(=O)(=O)(Nc1oc(C(=O)NC[C@@H]2[C@@H](O)[C@@H](O)[C@H](n3cnc4c(N)ncnc34)O2)cn1)CC
S(C(C)C(=O)NC[C@@H]1[C@@H](O)[C@@H](O)[C@H](n2cnc3c(N)ncnc23)O1)c1n(C)nnn1
O[C@H]1[C@@H](O)[C@H](n2cnc3c(N)ncnc23)O[C@@H]1CNC(=O)C12SCCN1C(=O)CC2
O[C@H]1[C@@H](O)[C@H](n2cnc3c(N)ncnc23)O[C@@H]1CNC(=O)c1cnc(C(=O)NC)cc1
FC(F)(F)CC(=O)NCC(=O)NC[C@@H]1[C@@H](O)[C@@H](O)[C@H](n2cnc3c(N)ncnc23)O1
O[C@H]1[C@@H](O)[C@H](n2cnc3c(N)ncnc23)O[C@@H]1CNC(=O)C1CN(C(=O)c2noc(C)c2)C1
O[C@H]1[C@@H](O)[C@H](n2cnc3c(N)ncnc23)O[C@@H]1CNC(=O)c1ccc(NC(=O)[O-])cc1
O[C@H]1[C@@H](O)[C@H](n2cnc3c(N)ncnc23)O[C@@H]1CNC(=O)c1c(NC(=O)[O-])cccc1
S(=O)(=O)(C)C(C(C)C)C(=O)NC[C@@H]1[C@@H](O)[C@@H](O)[C@H](n2cnc3c(N)ncnc23)O1
S(=O)(=O)(C)C(C)C(C)C(=O)NC[C@@H]1[C@@H](O)[C@@H](O)[C@H](n2cnc3c(N)ncnc23)O1
O[C@H]1[C@@H](O)[C@H](n2cnc3c(N)ncnc23)O[C@@H]1CNC(=O)CCOCCOCCOC
S(=O)(=O)(NC[C@@H]1[C@@H](O)[C@@H](O)[C@H](n2cnc3c(N)ncnc23)O1)c1c(C(OCC)=O)c(C)n[nH]1
S(=O)(=O)(NC[C@@H]1[C@@H](O)[C@@H](O)[C@H](n2cnc3c(N)ncnc23)O1)c1c(C)[nH]nc1C(OCC)=O
S(=O)(=O)(Nc1scc(CC(=O)NC[C@@H]2[C@@H](O)[C@@H](O)[C@H](n3cnc4c(N)ncnc34)O2)n1)C
O[C@H]1[C@@H](O)[C@H](n2cnc3c(N)ncnc23)O[C@@H]1CNC(=O)C[NH+]1CC(c2ccccc2)CC1
O[C@H]1[C@@H](O)[C@H](n2cnc3c(N)ncnc23)O[C@@H]1CNC(=O)CCOCCOCCOCC#C
O[C@H]1[C@@H](O)[C@H](n2cnc3c(N)ncnc23)O[C@@H]1CNC(=O)CN1C(=O)C=CC(n2c(C)cc(C)n2)=N1
S(=O)(=O)(N1CCOCC1)c1ccc(N2C(=O)CC(C(=O)NC[C@@H]3[C@@H](O)[C@@H](O)[C@H](n4cnc5c(N)ncnc45)O3)C2)cc1
O[C@H]1[C@@H](O)[C@H](n2cnc3c(N)ncnc23)O[C@@H]1CNC(=O)c1ccc2C(=O)N(C(CC(C)C)C(=O)[O-])C(=O)c2c1
O[C@H]1[C@@H](O)[C@H](n2cnc3c(N)ncnc23)O[C@@H]1CNC(=O)C(CC(C)C)N1C(=O)c2cc(C(=O)[O-])ccc2C1=O
O[C@H]1[C@@H](O)[C@H](n2cnc3c(N)ncnc23)O[C@@H]1CNC(=O)c1ccc2n(CC[NH+](C)C)cnc2c1
O[C@H]1[C@@H](O)[C@H](n2cnc3c(N)ncnc23)O[C@@H]1CNC(=O)C1CSC=2N(C(=O)C=CN=2)C1
O[C@H]1[C@@H](O)[C@H](n2cnc3c(N)ncnc23)O[C@@H]1CNC(=O)c1cc(OCC)cc(C(=O)[O-])c1
S(C)CCC(C(=O)NC[C@@H]1[C@@H](O)[C@@H](O)[C@H](n2cnc3c(N)ncnc23)O1)n1nnnc1
O[C@H]1[C@@H](O)[C@H](n2cnc3c(N)ncnc23)O[C@@H]1CNC(=O)c1ccc(C=CC(=O)[O-])cc1
O[C@H]1[C@@H](O)[C@H](n2cnc3c(N)ncnc23)O[C@@H]1CNC(=O)C=Cc1ccc(C(=O)[O-])cc1
O[C@H]1[C@@H](O)[C@H](n2cnc3c(N)ncnc23)O[C@@H]1CNC(=O)c1cc(C=CC(=O)[O-])ccc1
O[C@H]1[C@@H](O)[C@H](n2cnc3c(N)ncnc23)O[C@@H]1CNC(=O)c1c(C=CC(=O)[O-])cccc1
O[C@H]1[C@@H](O)[C@H](n2cnc3c(N)ncnc23)O[C@@H]1CNC(=O)C=Cc1cc(C(=O)[O-])ccc1
O[C@H]1[C@@H](O)[C@H](n2cnc3c(N)ncnc23)O[C@@H]1CNC(=O)C=Cc1c(C(=O)[O-])cccc1
O[C@H]1[C@@H](O)[C@H](n2cnc3c(N)ncnc23)O[C@@H]1CNC(=O)C([NH3+])c1ccccc1
O[C@H]1[C@@H](O)[C@H](n2cnc3c(N)ncnc23)O[C@@H]1CNC(=O)C(=O)N1CCN(C(OC(C)(C)C)=O)CC1
O[C@H]1[C@@H](O)[C@H](n2cnc3c(N)ncnc23)O[C@@H]1CNC(=O)CN1C(=O)CN(C(OC(C)(C)C)=O)CC1
S(=O)(=O)(NC[C@@H]1[C@@H](O)[C@@H](O)[C@H](n2cnc3c(N)ncnc23)O1)c1cc(C)c(OCCCC(=O)[O-])cc1
O[C@H]1[C@@H](O)[C@H](n2cnc3c(N)ncnc23)O[C@@H]1CNC(=O)C(C)N1C(=O)c2cnccc2C1=O
S(=O)(=O)(Nc1ncc(C(=O)NC[C@@H]2[C@@H](O)[C@@H](O)[C@H](n3cnc4c(N)ncnc34)O2)cc1)C
O[C@H]1[C@@H](O)[C@H](n2cnc3c(N)ncnc23)O[C@@H]1CNC(=O)C(NC(=O)C)CC=C
O[C@H]1[C@@H](O)[C@H](n2cnc3c(N)ncnc23)O[C@@H]1CNC(=O)CCC(=O)N1CCN(C(OCC)=O)CC1
O[C@H]1[C@@H](O)[C@H](n2cnc3c(N)ncnc23)O[C@@H]1CNC(=O)CN(C)C1=NS(=O)(=O)c2ccccc12
O[C@H]1[C@@H](O)[C@H](n2cnc3c(N)ncnc23)O[C@@H]1CNC(=O)C(CC)C1CCN(C(=O)[O-])CC1
O[C@H]1[C@@H](O)[C@H](n2cnc3c(N)ncnc23)O[C@@H]1CNC(=O)C(CC)C1CN(C(=O)[O-])CCC1
O[C@H]1[C@@H](O)[C@H](n2cnc3c(N)ncnc23)O[C@@H]1CNC(=O)CN1N=C(C)CC1
O[C@H]1[C@@H](O)[C@H](n2cnc3c(N)ncnc23)O[C@@H]1CNC(=O)CNC(=O)C=C(C)C
O[C@H]1[C@@H](O)[C@H](n2cnc3c(N)ncnc23)O[C@@H]1CNC(=O)CNC(=O)C(C)=CC
O[C@H]1[C@@H](O)[C@H](n2cnc3c(N)ncnc23)O[C@@H]1CNC(=O)C(NC(=O)N)C(C)(C)C
O[C@H]1[C@@H](O)[C@H](n2cnc3c(N)ncnc23)O[C@@H]1CNC(=O)C(NC(=O)N)CC(C)C
O[C@H]1[C@@H](O)[C@H](n2cnc3c(N)ncnc23)O[C@@H]1CNC(=O)C(NC(=O)N)C(C)CC
O[C@H]1[C@@H](O)[C@H](n2cnc3c(N)ncnc23)O[C@@H]1CNC(=O)C(C)N1C(=O)SCC1=O
O[C@H]1[C@@H](O)[C@H](n2cnc3c(N)ncnc23)O[C@@H]1CNC(=O)CC1C(=O)N(C)C(=O)S1
O[C@H]1[C@@H](O)[C@H](n2cnc3c(N)ncnc23)O[C@@H]1CNC(=O)CCOCCOCCOCCOC
O[C@H]1[C@@H](O)[C@H](n2cnc3c(N)ncnc23)O[C@@H]1CNC(=O)C([NH3+])c1ccc(OC)cc1
O[C@H]1[C@@H](O)[C@H](n2cnc3c(N)ncnc23)O[C@@H]1CNC(=O)C([NH3+])c1c(OC)cccc1
O[C@H]1[C@@H](O)[C@H](n2cnc3c(N)ncnc23)O[C@@H]1CNC(=O)c1cc(C)nc2NNC(=O)c12
S(=O)(=O)(NC[C@@H]1[C@@H](O)[C@@H](O)[C@H](n2cnc3c(N)ncnc23)O1)c1ccc2C(=O)N(C)C(=O)c2c1
O[C@H]1[C@@H](O)[C@H](n2cnc3c(N)ncnc23)O[C@@H]1CNC(=O)c1ccc2C(=O)N(C)S(=O)(=O)c2c1
O[C@H]1[C@@H](O)[C@H](n2cnc3c(N)ncnc23)O[C@@H]1CNC(=O)CN(C)C(OCC)=O
S(=O)(=O)(N1CCN(C(=O)C=CC(=O)NC[C@@H]2[C@@H](O)[C@@H](O)[C@H](n3cnc4c(N)ncnc34)O2)CC1)c1ccccc1
O[C@H]1[C@@H](O)[C@H](n2cnc3c(N)ncnc23)O[C@@H]1CNC(=O)CCOCCOCCOCCOCC#C
S(=O)(=O)(N[O-])c1cc(C(=O)NC[C@@H]2[C@@H](O)[C@@H](O)[C@H](n3cnc4c(N)ncnc34)O2)ccc1
O[C@H]1[C@@H](O)[C@H](n2cnc3c(N)ncnc23)O[C@@H]1CNC(=O)C12CCC(C(=O)[O-])(CC1)CC2
O[C@H]1[C@@H](O)[C@H](n2cnc3c(N)ncnc23)O[C@@H]1CNC(=O)CC1(CC(=O)[O-])CCCC1
O[C@H]1[C@@H](O)[C@H](n2cnc3c(N)ncnc23)O[C@@H]1CNC(=O)C1(CC(=O)[O-])CCCCC1
O[C@H]1[C@@H](O)[C@H](n2cnc3c(N)ncnc23)O[C@@H]1CNC(=O)CC1(C(=O)[O-])CCCCC1
O[C@H]1[C@@H](O)[C@H](n2cnc3c(N)ncnc23)O[C@@H]1CNC(=O)CCCCCCC(=O)[O-]
S(=O)(=O)(N(C)CC(=O)NC[C@@H]1[C@@H](O)[C@@H](O)[C@H](n2cnc3c(N)ncnc23)O1)c1ccc2OCCOc2c1
O[C@H]1[C@@H](O)[C@H](n2cnc3c(N)ncnc23)O[C@@H]1CNC(=O)c1nn2C=CC=Nc2n1
O[C@H]1[C@@H](O)[C@H](n2cnc3c(N)ncnc23)O[C@@H]1CNC(=O)c1ccc(N(C)C(=O)[O-])cc1
O[C@H]1[C@@H](O)[C@H](n2cnc3c(N)ncnc23)O[C@@H]1CNC(=O)c1cc(N(C)C(=O)[O-])ccc1
O[C@H]1[C@@H](O)[C@H](n2cnc3c(N)ncnc23)O[C@@H]1CNC(=O)c1c(N(C)C(=O)[O-])cccc1
O[C@H]1[C@@H](O)[C@H](n2cnc3c(N)ncnc23)O[C@@H]1CNC(=O)CC1CC[NH+](C(C)C)CC1
O[C@H]1[C@@H](O)[C@H](n2cnc3c(N)ncnc23)O[C@@H]1CNC(=O)C(C(C)C)[NH+]1CCCCC1
O[C@H]1[C@@H](O)[C@H](n2cnc3c(N)ncnc23)O[C@@H]1CNC(=O)CC1C[NH+](C(C)C)CCC1
O[C@H]1[C@@H](O)[C@H](n2cnc3c(N)ncnc23)O[C@@H]1CNC(=O)C1[NH+](CCC(C)C)CCC1
O[C@H]1[C@@H](O)[C@H](n2cnc3c(N)ncnc23)O[C@@H]1CNC(=O)C1[NH+](CC(C)C)CCCC1
O[C@H]1[C@@H](O)[C@H](n2cnc3c(N)ncnc23)O[C@@H]1CNC(=O)C1CC([NH+]2CCC(C)CC2)C1
O[C@H]1[C@@H](O)[C@H](n2cnc3c(N)ncnc23)O[C@@H]1CNC(=O)C(C)C1CC[NH+](C2CC2)CC1
O[C@H]1[C@@H](O)[C@H](n2cnc3c(N)ncnc23)O[C@@H]1CNC(=O)C1CC([NH+]2CC(C)CCC2)C1
O[C@H]1[C@@H](O)[C@H](n2cnc3c(N)ncnc23)O[C@@H]1CNC(=O)C1CC([NH+](CC)CCC)C1
O[C@H]1[C@@H](O)[C@H](n2cnc3c(N)ncnc23)O[C@@H]1CNC(=O)C1N(C(=O)c2nccnc2)CCC1
O[C@H]1[C@@H](O)[C@H](n2cnc3c(N)ncnc23)O[C@@H]1CNC(=O)CC1CC[NH+](CCC)CC1
O[C@H]1[C@@H](O)[C@H](n2cnc3c(N)ncnc23)O[C@@H]1CNC(=O)CC[NH+](C)CCCCC
O[C@H]1[C@@H](O)[C@H](n2cnc3c(N)ncnc23)O[C@@H]1CNC(=O)C[NH+](C)CCCCCC
O[C@H]1[C@@H](O)[C@H](n2cnc3c(N)ncnc23)O[C@@H]1CNC(=O)C(=O)Nc1sccn1
O[C@H]1[C@@H](O)[C@H](n2cnc3c(N)ncnc23)O[C@@H]1CNC(=O)C([NH3+])c1c(OC)cc(OC)cc1
Clc1c(C(=O)NC[C@@H]2[C@@H](O)[C@@H](O)[C@H](n3cnc4c(N)ncnc34)O2)cc(OCC(=O)[O-])cc1
Clc1c(C(=O)[O-])cc(OCC(=O)NC[C@@H]2[C@@H](O)[C@@H](O)[C@H](n3cnc4c(N)ncnc34)O2)cc1
O[C@H]1[C@@H](O)[C@H](n2cnc3c(N)ncnc23)O[C@@H]1CNC(=O)C(C(=O)[O-])C1CCc2ccccc12
O[C@H]1[C@@H](O)[C@H](n2cnc3c(N)ncnc23)O[C@@H]1CNC(=O)CC1C(=O)N(c2cc(N)ccc2)C(=O)N1
O[C@H]1[C@@H](O)[C@H](n2cnc3c(N)ncnc23)O[C@@H]1CNC(=O)C(NC(=O)NCC)(C)C
O[C@H]1[C@@H](O)[C@H](n2cnc3c(N)ncnc23)O[C@@H]1CNC(=O)c1ccc(CC[NH3+])cc1
O[C@H]1[C@@H](O)[C@H](n2cnc3c(N)ncnc23)O[C@@H]1CNC(=O)C=CC(=O)NCC1CCOCC1
S(=O)(=O)(NC[C@@H]1[C@@H](O)[C@@H](O)[C@H](n2cnc3c(N)ncnc23)O1)CCN1C(=O)c2ccccc2C1=O
S(=O)(=O)(C)CCC(C(=O)NC[C@@H]1[C@@H](O)[C@@H](O)[C@H](n2cnc3c(N)ncnc23)O1)N1C(=O)c2ccccc2C1=O
S(=O)(=O)(N)c1cc(C(=O)NC[C@@H]2[C@@H](O)[C@@H](O)[C@H](n3cnc4c(N)ncnc34)O2)c(F)cc1
O[C@H]1[C@@H](O)[C@H](n2cnc3c(N)ncnc23)O[C@@H]1CNC(=O)C(C[NH3+])Cc1ccccc1
O[C@H]1[C@@H](O)[C@H](n2cnc3c(N)ncnc23)O[C@@H]1CNC(=O)C1CCN(C=2NC(=O)C=C(C)N=2)CC1
O[C@H]1[C@@H](O)[C@H](n2cnc3c(N)ncnc23)O[C@@H]1CNC(=O)CCOCCOCCOCCOCCOC
O[C@H]1[C@@H](O)[C@H](n2cnc3c(N)ncnc23)O[C@@H]1CNC(=O)CC[NH+]1CCN(c2cc(C)ccc2)CC1
O[C@H]1[C@@H](O)[C@H](n2cnc3c(N)ncnc23)O[C@@H]1CNC(=O)c1cncnc1
O[C@H]1[C@@H](O)[C@H](n2cnc3c(N)ncnc23)O[C@@H]1CNC(=O)c1ncccn1
O[C@H]1[C@@H](O)[C@H](n2cnc3c(N)ncnc23)O[C@@H]1CNC(=O)c1cnncc1
O[C@H]1[C@@H](O)[C@H](n2cnc3c(N)ncnc23)O[C@@H]1CNC(=O)c1ncncc1
O[C@H]1[C@@H](O)[C@H](n2cnc3c(N)ncnc23)O[C@@H]1CNC(=O)c1nccnc1
O[C@H]1[C@@H](O)[C@H](n2cnc3c(N)ncnc23)O[C@@H]1CNC(=O)c1nnccc1
O[C@H]1[C@@H](O)[C@H](n2cnc3c(N)ncnc23)O[C@@H]1CNC(=O)C1N(C(=O)NCC)CSC1
Clc1c(OCC(=O)[O-])c(OC)cc(C(=O)NC[C@@H]2[C@@H](O)[C@@H](O)[C@H](n3cnc4c(N)ncnc34)O2)c1
Clc1c(OCC(=O)NC[C@@H]2[C@@H](O)[C@@H](O)[C@H](n3cnc4c(N)ncnc34)O2)c(OC)cc(C(=O)[O-])c1
O[C@H]1[C@@H](O)[C@H](n2cnc3c(N)ncnc23)O[C@@H]1CNC(=O)c1ccc2C(=O)N(CCOC)S(=O)(=O)c2c1
O[C@H]1[C@@H](O)[C@H](n2cnc3c(N)ncnc23)O[C@@H]1CNC(=O)CCOCCOCCOCCOCCOCC#C
O[C@H]1[C@@H](O)[C@H](n2cnc3c(N)ncnc23)O[C@@H]1CNC(=O)COc1ccc(CC(=O)N)cc1
S(=O)(=O)(NC[C@@H]1[C@@H](O)[C@@H](O)[C@H](n2cnc3c(N)ncnc23)O1)CCCC#N
S(=O)(=O)(NC(C)C(=O)NC[C@@H]1[C@@H](O)[C@@H](O)[C@H](n2cnc3c(N)ncnc23)O1)CCCC
S(=O)(=O)(NCCCCCC(=O)NC[C@@H]1[C@@H](O)[C@@H](O)[C@H](n2cnc3c(N)ncnc23)O1)C
S(=O)(=O)(NCCCC(=O)NC[C@@H]1[C@@H](O)[C@@H](O)[C@H](n2cnc3c(N)ncnc23)O1)CCC
S(=O)(=O)(NCCC(=O)NC[C@@H]1[C@@H](O)[C@@H](O)[C@H](n2cnc3c(N)ncnc23)O1)CCCC
O[C@H]1[C@@H](O)[C@H](n2cnc3c(N)ncnc23)O[C@@H]1CNC(=O)c1c(C)n(C)nn1
O[C@H]1[C@@H](O)[C@H](n2cnc3c(N)ncnc23)O[C@@H]1CNC(=O)CN1C(=O)C(CC)(CC)NC1=O
O[C@H]1[C@@H](O)[C@H](n2cnc3c(N)ncnc23)O[C@@H]1CNC(=O)CCCN1C(=O)C(C)(C)NC1=O
O[C@H]1[C@@H](O)[C@H](n2cnc3c(N)ncnc23)O[C@@H]1CNC(=O)c1cc(C)nc2N(C)NC(=O)c12
O[C@H]1[C@@H](O)[C@H](n2cnc3c(N)ncnc23)O[C@@H]1CNC(=O)CN(Cc1ccccc1)C(=O)[O-]
O[C@H]1[C@@H](O)[C@H](n2cnc3c(N)ncnc23)O[C@@H]1CNC(=O)C(N(C)C(=O)[O-])c1ccccc1
S(=O)(=O)(C)c1cnc(C(=O)NC[C@@H]2[C@@H](O)[C@@H](O)[C@H](n3cnc4c(N)ncnc34)O2)cc1
S(=O)(=O)(C)c1ncc(C(=O)NC[C@@H]2[C@@H](O)[C@@H](O)[C@H](n3cnc4c(N)ncnc34)O2)cc1
S(=O)(=O)(C)c1cc(C(=O)NC[C@@H]2[C@@H](O)[C@@H](O)[C@H](n3cnc4c(N)ncnc34)O2)cnc1
O[C@H]1[C@@H](O)[C@H](n2cnc3c(N)ncnc23)O[C@@H]1CNC(=O)C=1C(=O)NC(=O)N(c2ccccc2)N=1
O[C@H]1[C@@H](O)[C@H](n2cnc3c(N)ncnc23)O[C@@H]1CNC(=O)c1cnc(OC)nc1
O[C@H]1[C@@H](O)[C@H](n2cnc3c(N)ncnc23)O[C@@H]1CNC(=O)c1nnc(OC)cc1
O[C@H]1[C@@H](O)[C@H](n2cnc3c(N)ncnc23)O[C@@H]1CNC(=O)c1ncc(OC)nc1
O[C@H]1[C@@H](O)[C@H](n2cnc3c(N)ncnc23)O[C@@H]1CNC(=O)c1ncnc(OC)c1
O[C@H]1[C@@H](O)[C@H](n2cnc3c(N)ncnc23)O[C@@H]1CNC(=O)c1nc(OC)cnc1
O[C@H]1[C@@H](O)[C@H](n2cnc3c(N)ncnc23)O[C@@H]1CNC(=O)c1c(OC)ncnc1
O[C@H]1[C@@H](O)[C@H](n2cnc3c(N)ncnc23)O[C@@H]1CNC(=O)c1c(OC)nccn1
O[C@H]1[C@@H](O)[C@H](n2cnc3c(N)ncnc23)O[C@@H]1CNC(=O)C1C(C(=O)[O-])CC(C)=C(C)C1
O[C@H]1[C@@H](O)[C@H](n2cnc3c(N)ncnc23)O[C@@H]1CNC(=O)CN(C)C(=O)C(C)C
O[C@H]1[C@@H](O)[C@H](n2cnc3c(N)ncnc23)O[C@@H]1CNC(=O)C(NC(=O)c1c(C)onc1)C
O[C@H]1[C@@H](O)[C@H](n2cnc3c(N)ncnc23)O[C@@H]1CNC(=O)CC([NH3+])Cc1ccc(C#N)cc1
O[C@H]1[C@@H](O)[C@H](n2cnc3c(N)ncnc23)O[C@@H]1CNC(=O)CC([NH3+])Cc1cc(C#N)ccc1
S(=O)(=O)(NCC#N)c1cc(C(=O)NC[C@@H]2[C@@H](O)[C@@H](O)[C@H](n3cnc4c(N)ncnc34)O2)ccc1
S(=O)(=O)(N)c1ccc(OCCC(=O)NC[C@@H]2[C@@H](O)[C@@H](O)[C@H](n3cnc4c(N)ncnc34)O2)cc1
S(=O)(=O)(NCC(=O)NC[C@@H]1[C@@H](O)[C@@H](O)[C@H](n2cnc3c(N)ncnc23)O1)c1ccc(F)cc1
S(=O)(=O)(NCC(=O)NC[C@@H]1[C@@H](O)[C@@H](O)[C@H](n2cnc3c(N)ncnc23)O1)c1cc(F)ccc1
S(=O)(=O)(NCC(=O)NC[C@@H]1[C@@H](O)[C@@H](O)[C@H](n2cnc3c(N)ncnc23)O1)c1c(F)cccc1
O[C@H]1[C@@H](O)[C@H](n2cnc3c(N)ncnc23)O[C@@H]1CNC(=O)c1n2CCCc2nn1
O[C@H]1[C@@H](O)[C@H](n2cnc3c(N)ncnc23)O[C@@H]1CNC(=O)c1ccc2OCCN(C(=O)[O-])Cc2c1
O[C@H]1[C@@H](O)[C@H](n2cnc3c(N)ncnc23)O[C@@H]1CNC(=O)CCOC(=O)C=C
O[C@H]1[C@@H](O)[C@H](n2cnc3c(N)ncnc23)O[C@@H]1CNC(=O)C=CC(OCC)=O
O[C@H]1[C@@H](O)[C@H](n2cnc3c(N)ncnc23)O[C@@H]1CNC(=O)C(CC(OC)=O)=C
Fc1ccc(C([NH+](C)C)C(=O)NC[C@@H]2[C@@H](O)[C@@H](O)[C@H](n3cnc4c(N)ncnc34)O2)cc1
Fc1cc(C([NH+](C)C)C(=O)NC[C@@H]2[C@@H](O)[C@@H](O)[C@H](n3cnc4c(N)ncnc34)O2)ccc1
Fc1c(C([NH+](C)C)C(=O)NC[C@@H]2[C@@H](O)[C@@H](O)[C@H](n3cnc4c(N)ncnc34)O2)cccc1
O[C@H]1[C@@H](O)[C@H](n2cnc3c(N)ncnc23)O[C@@H]1CNC(=O)C1Cn2cnnc2CC1
O[C@H]1[C@@H](O)[C@H](n2cnc3c(N)ncnc23)O[C@@H]1CNC(=O)c1nc(OC)cc(OC)n1
O[C@H]1[C@@H](O)[C@H](n2cnc3c(N)ncnc23)O[C@@H]1CNC(=O)c1c(OC)ncnc1OC
O[C@H]1[C@@H](O)[C@H](n2cnc3c(N)ncnc23)O[C@@H]1CNC(=O)c1nc(OC)nc(OC)c1
O[C@H]1[C@@H](O)[C@H](n2cnc3c(N)ncnc23)O[C@@H]1CNC(=O)CCc1onc(CC(OCC)=O)n1
S(CC(=O)NC[C@@H]1[C@@H](O)[C@@H](O)[C@H](n2cnc3c(N)ncnc23)O1)C=1NC(=O)C=C(C)N=1
O[C@H]1[C@@H](O)[C@H](n2cnc3c(N)ncnc23)O[C@@H]1CNC(=O)c1ccc(-c2nnn[n-]2)cc1
O[C@H]1[C@@H](O)[C@H](n2cnc3c(N)ncnc23)O[C@@H]1CNC(=O)c1cc(-c2nnn[n-]2)ccc1
O[C@H]1[C@@H](O)[C@H](n2cnc3c(N)ncnc23)O[C@@H]1CNC(=O)C1[NH+](Cc2ccccc2)CC1
Brc1cc(S(=O)(=O)NC[C@@H]2[C@@H](O)[C@@H](O)[C@H](n3cnc4c(N)ncnc34)O2)c(F)c(C(=O)[O-])c1
Brc1c(C(=O)[O-])cc(S(=O)(=O)NC[C@@H]2[C@@H](O)[C@@H](O)[C@H](n3cnc4c(N)ncnc34)O2)c(F)c1
Brc1c(S(=O)(=O)NC[C@@H]2[C@@H](O)[C@@H](O)[C@H](n3cnc4c(N)ncnc34)O2)cc(C(=O)[O-])c(F)c1
Brc1c(S(=O)(=O)NC[C@@H]2[C@@H](O)[C@@H](O)[C@H](n3cnc4c(N)ncnc34)O2)cc(C(=O)[O-])cc1F
Brc1c(S(=O)(=O)NC[C@@H]2[C@@H](O)[C@@H](O)[C@H](n3cnc4c(N)ncnc34)O2)cc(F)cc1C(=O)[O-]
O[C@H]1[C@@H](O)[C@H](n2cnc3c(N)ncnc23)O[C@@H]1CNC(=O)c1c(NC(=O)C)cn(C(=O)C)n1
BrC=1C(=O)N(C)C(=O)N(C)C=1C(=O)NC[C@@H]1[C@@H](O)[C@@H](O)[C@H](n2cnc3c(N)ncnc23)O1
Fc1cc(F)cc(CC([NH3+])C(=O)NC[C@@H]2[C@@H](O)[C@@H](O)[C@H](n3cnc4c(N)ncnc34)O2)c1
Fc1c(CC([NH3+])C(=O)NC[C@@H]2[C@@H](O)[C@@H](O)[C@H](n3cnc4c(N)ncnc34)O2)c(F)ccc1
Fc1c(F)ccc(CC([NH3+])C(=O)NC[C@@H]2[C@@H](O)[C@@H](O)[C@H](n3cnc4c(N)ncnc34)O2)c1
Fc1c(CC([NH3+])C(=O)NC[C@@H]2[C@@H](O)[C@@H](O)[C@H](n3cnc4c(N)ncnc34)O2)cc(F)cc1
Fc1c(CC([NH3+])C(=O)NC[C@@H]2[C@@H](O)[C@@H](O)[C@H](n3cnc4c(N)ncnc34)O2)ccc(F)c1
FC(F)(F)C(=O)C(=O)NC[C@@H]1[C@@H](O)[C@@H](O)[C@H](n2cnc3c(N)ncnc23)O1
O[C@H]1[C@@H](O)[C@H](n2cnc3c(N)ncnc23)O[C@@H]1CNC(=O)c1ccc(-c2cnc(C(=O)[O-])nc2)cc1
O[C@H]1[C@@H](O)[C@H](n2cnc3c(N)ncnc23)O[C@@H]1CNC(=O)c1ncc(-c2ccc(C(=O)[O-])cc2)cn1
O[C@H]1[C@@H](O)[C@H](n2cnc3c(N)ncnc23)O[C@@H]1CNC(=O)c1cnc(-c2ccc(C(=O)[O-])cc2)nc1
O[C@H]1[C@@H](O)[C@H](n2cnc3c(N)ncnc23)O[C@@H]1CNC(=O)c1cc(-c2cnc(C(=O)[O-])nc2)ccc1
O[C@H]1[C@@H](O)[C@H](n2cnc3c(N)ncnc23)O[C@@H]1CNC(=O)c1ncc(-c2cc(C(=O)[O-])ccc2)cn1
O[C@H]1[C@@H](O)[C@H](n2cnc3c(N)ncnc23)O[C@@H]1CNC(=O)c1cnc(-c2ncc(C(=O)[O-])cc2)cc1
O[C@H]1[C@@H](O)[C@H](n2cnc3c(N)ncnc23)O[C@@H]1CNC(=O)c1cc(-c2nccc(C(=O)[O-])c2)ncc1
O[C@H]1[C@@H](O)[C@H](n2cnc3c(N)ncnc23)O[C@@H]1CNC(=O)c1nc(-c2nc(C(=O)[O-])ccc2)ccc1
O[C@H]1[C@@H](O)[C@H](n2cnc3c(N)ncnc23)O[C@@H]1CNC(=O)c1c(-c2c(C(=O)[O-])cccn2)nccc1
O[C@H]1[C@@H](O)[C@H](n2cnc3c(N)ncnc23)O[C@@H]1CNC(=O)C(NC(OC)=O)(C)C
O[C@H]1[C@@H](O)[C@H](n2cnc3c(N)ncnc23)O[C@@H]1CNC(=O)CN1C(=O)N2C=CC=CC2=N1
O[C@H]1[C@@H](O)[C@H](n2cnc3c(N)ncnc23)O[C@@H]1CNC(=O)CNC(=O)c1cc(O)ccc1
O[C@H]1[C@@H](O)[C@H](n2cnc3c(N)ncnc23)O[C@@H]1CNC(=O)CCOCCOCCOCCOCCOCCOCCOC
S(=O)(=O)(NC[C@@H]1[C@@H](O)[C@@H](O)[C@H](n2cnc3c(N)ncnc23)O1)c1c(F)cc2NC(=O)C(=O)c2c1
O[C@H]1[C@@H](O)[C@H](n2cnc3c(N)ncnc23)O[C@@H]1CNC(=O)CCCNC(OC)=O
O[C@H]1[C@@H](O)[C@H](n2cnc3c(N)ncnc23)O[C@@H]1CNC(=O)CCNC(OCC)=O
S(=O)(=O)(NC[C@@H]1[C@@H](O)[C@@H](O)[C@H](n2cnc3c(N)ncnc23)O1)c1ccc2NC(=O)NC(=O)c2c1
Fc1ccc(CC(CC(=O)[O-])C(=O)NC[C@@H]2[C@@H](O)[C@@H](O)[C@H](n3cnc4c(N)ncnc34)O2)cc1
Fc1ccc(CC(CC(=O)NC[C@@H]2[C@@H](O)[C@@H](O)[C@H](n3cnc4c(N)ncnc34)O2)C(=O)[O-])cc1
O[C@H]1[C@@H](O)[C@H](n2cnc3c(N)ncnc23)O[C@@H]1CNC(=O)C([NH3+])c1sccc1
O[C@H]1[C@@H](O)[C@H](n2cnc3c(N)ncnc23)O[C@@H]1CNC(=O)CC1OCC[NH+](Cc2ccccc2)C1
O[C@H]1[C@@H](O)[C@H](n2cnc3c(N)ncnc23)O[C@@H]1CNC(=O)CC1C(=O)Nc2ccccc2C(=O)N1
S(=O)(=O)(Nc1sc(C(=O)NC[C@@H]2[C@@H](O)[C@@H](O)[C@H](n3cnc4c(N)ncnc34)O2)cn1)C
S(CC([NH3+])C(=O)NC[C@@H]1[C@@H](O)[C@@H](O)[C@H](n2cnc3c(N)ncnc23)O1)C(C)(C)C
S(=O)(=O)(NC[C@@H]1[C@@H](O)[C@@H](O)[C@H](n2cnc3c(N)ncnc23)O1)CCCC(OCC)=O
O[C@H]1[C@@H](O)[C@H](n2cnc3c(N)ncnc23)O[C@@H]1CNC(=O)C1=NNC(=O)c2ccccc12
O[C@H]1[C@@H](O)[C@H](n2cnc3c(N)ncnc23)O[C@@H]1CNC(=O)C=1C(=O)N(CC(=O)N(CC)CC)C=CC=1
O[C@H]1[C@@H](O)[C@H](n2cnc3c(N)ncnc23)O[C@@H]1CNC(=O)C1CCN(C(=O)C2=CC(=O)N(C)C=C2)CC1
O[C@H]1[C@@H](O)[C@H](n2cnc3c(N)ncnc23)O[C@@H]1CNC(=O)C1CN(C(=O)C2=CC(=O)N(C)C=C2)CCC1
S(=O)(=O)(NC)c1ccc(CC(=O)NC[C@@H]2[C@@H](O)[C@@H](O)[C@H](n3cnc4c(N)ncnc34)O2)cc1
O[C@H]1[C@@H](O)[C@H](n2cnc3c(N)ncnc23)O[C@@H]1CNC(=O)C=CC(C)COCC(C)C=CC(=O)[O-]
O[C@H]1[C@@H](O)[C@H](n2cnc3c(N)ncnc23)O[C@@H]1CNC(=O)CCOCCOCCOCCOCCOCCOCCOCCOC
S(=O)(=O)(NOC)c1ccc(C(=O)NC[C@@H]2[C@@H](O)[C@@H](O)[C@H](n3cnc4c(N)ncnc34)O2)cc1
O[C@H]1[C@@H](O)[C@H](n2cnc3c(N)ncnc23)O[C@@H]1CNC(=O)c1onc(-c2nccnc2)n1
S(C)C1=C(C#N)C=C(C(=O)NC[C@@H]2[C@@H](O)[C@@H](O)[C@H](n3cnc4c(N)ncnc34)O2)C(=O)N1
S(CC(=O)[O-])c1c(C(=O)NC[C@@H]2[C@@H](O)[C@@H](O)[C@H](n3cnc4c(N)ncnc34)O2)cccc1
S(CC(=O)NC[C@@H]1[C@@H](O)[C@@H](O)[C@H](n2cnc3c(N)ncnc23)O1)c1c(C(=O)[O-])cccc1
O[C@H]1[C@@H](O)[C@H](n2cnc3c(N)ncnc23)O[C@@H]1CNC(=O)c1nn(C)c(C(=O)NCC)c1
O[C@H]1[C@@H](O)[C@H](n2cnc3c(N)ncnc23)O[C@@H]1CNC(=O)C1CC[NH+](Cc2ccncc2)CC1
O[C@H]1[C@@H](O)[C@H](n2cnc3c(N)ncnc23)O[C@@H]1CNC(=O)C1C[NH+](Cc2ccncc2)CCC1
O[C@H]1[C@@H](O)[C@H](n2cnc3c(N)ncnc23)O[C@@H]1CNC(=O)C1CC[NH+](Cc2cnccc2)CC1
O[C@H]1[C@@H](O)[C@H](n2cnc3c(N)ncnc23)O[C@@H]1CNC(=O)C1CC[NH+](Cc2ncccc2)CC1
O[C@H]1[C@@H](O)[C@H](n2cnc3c(N)ncnc23)O[C@@H]1CNC(=O)C1C[NH+](Cc2cnccc2)CCC1
O[C@H]1[C@@H](O)[C@H](n2cnc3c(N)ncnc23)O[C@@H]1CNC(=O)C1C[NH+](Cc2ncccc2)CCC1
S(=O)(=O)(N(C)C)c1oc(C(=O)NC[C@@H]2[C@@H](O)[C@@H](O)[C@H](n3cnc4c(N)ncnc34)O2)cc1
O[C@H]1[C@@H](O)[C@H](n2cnc3c(N)ncnc23)O[C@@H]1CNC(=O)c1ccc2[nH]c(C(=O)[O-])cc2c1
O[C@H]1[C@@H](O)[C@H](n2cnc3c(N)ncnc23)O[C@@H]1CNC(=O)c1[nH]c2ccc(C(=O)[O-])cc2c1
S(=O)(CC(=O)NC[C@@H]1[C@@H](O)[C@@H](O)[C@H](n2cnc3c(N)ncnc23)O1)CC1CC1
O[C@H]1[C@@H](O)[C@H](n2cnc3c(N)ncnc23)O[C@@H]1CNC(=O)CNC(=O)c1ccc2OCOc2c1
S(=O)(CC)CCC(=O)NC[C@@H]1[C@@H](O)[C@@H](O)[C@H](n2cnc3c(N)ncnc23)O1
S(=O)(CCC)CC(=O)NC[C@@H]1[C@@H](O)[C@@H](O)[C@H](n2cnc3c(N)ncnc23)O1
S(=O)(=O)(NC[C@@H]1[C@@H](O)[C@@H](O)[C@H](n2cnc3c(N)ncnc23)O1)c1c(C)onc1
O[C@H]1[C@@H](O)[C@H](n2cnc3c(N)ncnc23)O[C@@H]1CNC(=O)CC(NC(=O)OC(C)(C)C)CC(=O)N
O[C@H]1[C@@H](O)[C@H](n2cnc3c(N)ncnc23)O[C@@H]1CNC(=O)C(NC(=O)OC(C)(C)C)CCC(=O)N
O[C@H]1[C@@H](O)[C@H](n2cnc3c(N)ncnc23)O[C@@H]1CNC(=O)C1=Cn2cnnc2C=C1
O[C@H]1[C@@H](O)[C@H](n2cnc3c(N)ncnc23)O[C@@H]1CNC(=O)C1=Cn2ncnc2C=C1
O[C@H]1[C@@H](O)[C@H](n2cnc3c(N)ncnc23)O[C@@H]1CNC(=O)C(C)C#N
O[C@H]1[C@@H](O)[C@H](n2cnc3c(N)ncnc23)O[C@@H]1CNC(=O)CCc1cc(OCC)c(OCC(=O)[O-])cc1
O[C@H]1[C@@H](O)[C@H](n2cnc3c(N)ncnc23)O[C@@H]1CNC(=O)COc1c(OCC)cc(CCC(=O)[O-])cc1
O[C@H]1[C@@H](O)[C@H](n2cnc3c(N)ncnc23)O[C@@H]1CNC(=O)C(NC=O)CC(C)C
O[C@H]1[C@@H](O)[C@H](n2cnc3c(N)ncnc23)O[C@@H]1CNC(=O)C(NC(=O)C(C)C)C
O[C@H]1[C@@H](O)[C@H](n2cnc3c(N)ncnc23)O[C@@H]1CNC(=O)C(NC(=O)C)C(C)C
O[C@H]1[C@@H](O)[C@H](n2cnc3c(N)ncnc23)O[C@@H]1CNC(=O)C(NC=O)C(C)CC
Clc1c(C(=O)NC[C@@H]2[C@@H](O)[C@@H](O)[C@H](n3cnc4c(N)ncnc34)O2)nc(S(=O)(=O)C)nc1
O[C@H]1[C@@H](O)[C@H](n2cnc3c(N)ncnc23)O[C@@H]1CNC(=O)C([NH3+])Cc1ccc(C)cc1
O[C@H]1[C@@H](O)[C@H](n2cnc3c(N)ncnc23)O[C@@H]1CNC(=O)C([NH3+])Cc1cc(C)ccc1
O[C@H]1[C@@H](O)[C@H](n2cnc3c(N)ncnc23)O[C@@H]1CNC(=O)C([NH3+])Cc1c(C)cccc1
O[C@H]1[C@@H](O)[C@H](n2cnc3c(N)ncnc23)O[C@@H]1CNC(=O)CNC(=O)C(C)(C)C
O[C@H]1[C@@H](O)[C@H](n2cnc3c(N)ncnc23)O[C@@H]1CNC(=O)C1C(=O)NCC(C)(C)C1
O[C@H]1[C@@H](O)[C@H](n2cnc3c(N)ncnc23)O[C@@H]1CNC(=O)CNC(=O)CC(C)C
O[C@H]1[C@@H](O)[C@H](n2cnc3c(N)ncnc23)O[C@@H]1CNC(=O)CCNC(=O)C(C)C
O[C@H]1[C@@H](O)[C@H](n2cnc3c(N)ncnc23)O[C@@H]1CNC(=O)CCNC(=O)C1C(C)C1
O[C@H]1[C@@H](O)[C@H](n2cnc3c(N)ncnc23)O[C@@H]1CNC(=O)C1C(=O)NCC(CC)C1
O[C@H]1[C@@H](O)[C@H](n2cnc3c(N)ncnc23)O[C@@H]1CNC(=O)C=1C(=O)N2N=C(C)SC2=NC=1
O[C@H]1[C@@H](O)[C@H](n2cnc3c(N)ncnc23)O[C@@H]1CNC(=O)CNC(=O)C(C)CC
O[C@H]1[C@@H](O)[C@H](n2cnc3c(N)ncnc23)O[C@@H]1CNC(=O)Cn1cncc1
O[C@H]1[C@@H](O)[C@H](n2cnc3c(N)ncnc23)O[C@@H]1CNC(=O)Cn1nccc1
O[C@H]1[C@@H](O)[C@H](n2cnc3c(N)ncnc23)O[C@@H]1CNC(=O)C1CCN(C(=O)N2CCOCC2)CC1
O[C@H]1[C@@H](O)[C@H](n2cnc3c(N)ncnc23)O[C@@H]1CNC(=O)CN1C(=O)C=C(C2CC2)N=C1
O[C@H]1[C@@H](O)[C@H](n2cnc3c(N)ncnc23)O[C@@H]1CNC(=O)C1=NN(CCC)C(=O)C=C1
O[C@H]1[C@@H](O)[C@H](n2cnc3c(N)ncnc23)O[C@@H]1CNC(=O)CN1C(=O)C(C)=C(C)N=C1
O[C@H]1[C@@H](O)[C@H](n2cnc3c(N)ncnc23)O[C@@H]1CNC(=O)C=1C(=O)N(C)N=C(C)C=1C
O[C@H]1[C@@H](O)[C@H](n2cnc3c(N)ncnc23)O[C@@H]1CNC(=O)C1ON=C(C)C1
O[C@H]1[C@@H](O)[C@H](n2cnc3c(N)ncnc23)O[C@@H]1CNC(=O)c1nnsc1
O[C@H]1[C@@H](O)[C@H](n2cnc3c(N)ncnc23)O[C@@H]1CNC(=O)c1nsnc1
O[C@H]1[C@@H](O)[C@H](n2cnc3c(N)ncnc23)O[C@@H]1CNC(=O)c1snnc1
S(=O)(=O)(N1CCN(C(=O)C)CC1)c1ccc(C(=O)NC[C@@H]2[C@@H](O)[C@@H](O)[C@H](n3cnc4c(N)ncnc34)O2)cc1
S(=O)(=O)(N1CCN(C(=O)C)CC1)c1cc(C(=O)NC[C@@H]2[C@@H](O)[C@@H](O)[C@H](n3cnc4c(N)ncnc34)O2)ccc1
O[C@H]1[C@@H](O)[C@H](n2cnc3c(N)ncnc23)O[C@@H]1CNC(=O)CN(C)C(=O)c1ncccc1
O[C@H]1[C@@H](O)[C@H](n2cnc3c(N)ncnc23)O[C@@H]1CNC(=O)CN1C(=O)SCC1
O[C@H]1[C@@H](O)[C@H](n2cnc3c(N)ncnc23)O[C@@H]1CNC(=O)C1([NH3+])CCc2ccccc2C1
O[C@H]1[C@@H](O)[C@H](n2cnc3c(N)ncnc23)O[C@@H]1CNC(=O)c1nc(N(C)C)ncc1
O[C@H]1[C@@H](O)[C@H](n2cnc3c(N)ncnc23)O[C@@H]1CNC(=O)C(C(C)c1ccccc1)C(=O)[O-]
S(=O)(=O)(N)c1c(C(=O)NC[C@@H]2[C@@H](O)[C@@H](O)[C@H](n3cnc4c(N)ncnc34)O2)c(C)oc1C
S(=O)(=O)(N1CCOCC1)c1cc(C(=O)NC[C@@H]2[C@@H](O)[C@@H](O)[C@H](n3cnc4c(N)ncnc34)O2)c(N2CCOCC2)cc1
O[C@H]1[C@@H](O)[C@H](n2cnc3c(N)ncnc23)O[C@@H]1CNC(=O)COc1nn(C)cc1
S(=O)(=O)(N(CC(=O)NC[C@@H]1[C@@H](O)[C@@H](O)[C@H](n2cnc3c(N)ncnc23)O1)c1ccc(O)cc1)C
O[C@H]1[C@@H](O)[C@H](n2cnc3c(N)ncnc23)O[C@@H]1CNC(=O)C1(C)COC(=O)OC1
O[C@H]1[C@@H](O)[C@H](n2cnc3c(N)ncnc23)O[C@@H]1CNC(=O)COCc1onc(C)n1
O[C@H]1[C@@H](O)[C@H](n2cnc3c(N)ncnc23)O[C@@H]1CNC(=O)Cn1c(C)nc(C)n1
O[C@H]1[C@@H](O)[C@H](n2cnc3c(N)ncnc23)O[C@@H]1CNC(=O)CN1C(=O)C2CCCCC2C1=O
O[C@H]1[C@@H](O)[C@H](n2cnc3c(N)ncnc23)O[C@@H]1CNC(=O)COc1nnc(C)cc1
O[C@H]1[C@@H](O)[C@H](n2cnc3c(N)ncnc23)O[C@@H]1CNC(=O)COc1ccc(C(=O)N)cc1
O[C@H]1[C@@H](O)[C@H](n2cnc3c(N)ncnc23)O[C@@H]1CNC(=O)c1ccc(OCC(=O)N)cc1
O[C@H]1[C@@H](O)[C@H](n2cnc3c(N)ncnc23)O[C@@H]1CNC(=O)COc1cc(C(=O)N)ccc1
O[C@H]1[C@@H](O)[C@H](n2cnc3c(N)ncnc23)O[C@@H]1CNC(=O)c1cc(OCC(=O)N)ccc1
O[C@H]1[C@@H](O)[C@H](n2cnc3c(N)ncnc23)O[C@@H]1CNC(=O)COc1c(C(=O)N)cccc1
O[C@H]1[C@@H](O)[C@H](n2cnc3c(N)ncnc23)O[C@@H]1CNC(=O)c1c(OCC(=O)N)cccc1
O[C@H]1[C@@H](O)[C@H](n2cnc3c(N)ncnc23)O[C@@H]1CNC(=O)C1OCCC1
O[C@H]1[C@@H](O)[C@H](n2cnc3c(N)ncnc23)O[C@@H]1CNC(=O)CN1C(=O)C=2C=Nc3n(ncc3)C=2C=C1
O[C@H]1[C@@H](O)[C@H](n2cnc3c(N)ncnc23)O[C@@H]1CNC(=O)CCC1=C(C)C(=O)OC1=O
O[C@H]1[C@@H](O)[C@H](n2cnc3c(N)ncnc23)O[C@@H]1CNC(=O)Cc1ccc(COC(=O)C([NH3+])C)cc1
O[C@H]1[C@@H](O)[C@H](n2cnc3c(N)ncnc23)O[C@@H]1CNC(=O)CCC[NH+]1CCN(c2ccccc2)CC1
O[C@H]1[C@@H](O)[C@H](n2cnc3c(N)ncnc23)O[C@@H]1CNC(=O)C=C
O[C@H]1[C@@H](O)[C@H](n2cnc3c(N)ncnc23)O[C@@H]1CNC(=O)c1cc(OC)c(OCC(=O)N)cc1
O[C@H]1[C@@H](O)[C@H](n2cnc3c(N)ncnc23)O[C@@H]1CNC(=O)C(NC(=O)C([NH3+])CC(C)C)CC(C)C
O[C@H]1[C@@H](O)[C@H](n2cnc3c(N)ncnc23)O[C@@H]1CNC(=O)C(NC(=O)C([NH3+])C(C)CC)C(C)CC
O[C@H]1[C@@H](O)[C@H](n2cnc3c(N)ncnc23)O[C@@H]1CNC(=O)c1cc(N2C(C(=O)[O-])CC2)cc2cccnc12
O[C@H]1[C@@H](O)[C@H](n2cnc3c(N)ncnc23)O[C@@H]1CNC(=O)c1ccc(N2C(C(=O)[O-])CC2)c2cccnc12
O[C@H]1[C@@H](O)[C@H](n2cnc3c(N)ncnc23)O[C@@H]1CNC(=O)c1c(N2C(C(=O)[O-])CC2)ccc2cccnc12
O[C@H]1[C@@H](O)[C@H](n2cnc3c(N)ncnc23)O[C@@H]1CNC(=O)CC1CCC([NH3+])CC1
O[C@H]1[C@@H](O)[C@H](n2cnc3c(N)ncnc23)O[C@@H]1CNC(=O)C([NH3+])CC1CCCC1
O[C@H]1[C@@H](O)[C@H](n2cnc3c(N)ncnc23)O[C@@H]1CNC(=O)CC([NH3+])(CC)CC
O[C@H]1[C@@H](O)[C@H](n2cnc3c(N)ncnc23)O[C@@H]1CNC(=O)C([NH3+])C1CCCCC1
O[C@H]1[C@@H](O)[C@H](n2cnc3c(N)ncnc23)O[C@@H]1CNC(=O)C1([NH3+])CCC(C)CC1
O[C@H]1[C@@H](O)[C@H](n2cnc3c(N)ncnc23)O[C@@H]1CNC(=O)C1C([NH3+])(C)CCCC1
O[C@H]1[C@@H](O)[C@H](n2cnc3c(N)ncnc23)O[C@@H]1CNC(=O)CC([NH3+])CCCC
O[C@H]1[C@@H](O)[C@H](n2cnc3c(N)ncnc23)O[C@@H]1CNC(=O)C([NH3+])CCCCC
O[C@H]1[C@@H](O)[C@H](n2cnc3c(N)ncnc23)O[C@@H]1CNC(=O)CC([NH3+])(C)CCC
O[C@H]1[C@@H](O)[C@H](n2cnc3c(N)ncnc23)O[C@@H]1CNC(=O)CCN1C(=O)c2ccccc2C(=O)N1
O[C@H]1[C@@H](O)[C@H](n2cnc3c(N)ncnc23)O[C@@H]1CNC(=O)c1n(C2CCN(C(=O)[O-])CC2)ccc1
S(=O)(=O)(NC[C@@H]1[C@@H](O)[C@@H](O)[C@H](n2cnc3c(N)ncnc23)O1)c1cc(S(=O)(=O)N2CCOCC2)c(C)cc1
O[C@H]1[C@@H](O)[C@H](n2cnc3c(N)ncnc23)O[C@@H]1CNC(=O)C1C2OC3(CN(CCC)C(=O)C13)C=C2
S(=O)(=O)(NC[C@@H]1[C@@H](O)[C@@H](O)[C@H](n2cnc3c(N)ncnc23)O1)c1ccc2CCS(=O)(=O)c2c1
O[C@H]1[C@@H](O)[C@H](n2cnc3c(N)ncnc23)O[C@@H]1CNC(=O)C1CCN(C2=Nn3cnnc3C=C2)CC1
S(=O)(=O)(N(C)CC(=O)NC[C@@H]1[C@@H](O)[C@@H](O)[C@H](n2cnc3c(N)ncnc23)O1)c1ccc(C#N)cc1
S(=O)(=O)(N(C)CC(=O)NC[C@@H]1[C@@H](O)[C@@H](O)[C@H](n2cnc3c(N)ncnc23)O1)c1c(C#N)cccc1
O[C@H]1[C@@H](O)[C@H](n2cnc3c(N)ncnc23)O[C@@H]1CNC(=O)C1(C)C(C)(C)C(C(=O)[O-])CC1
O[C@H]1[C@@H](O)[C@H](n2cnc3c(N)ncnc23)O[C@@H]1CNC(=O)C1C(C)(C)C(C)(C(=O)[O-])CC1
O[C@H]1[C@@H](O)[C@H](n2cnc3c(N)ncnc23)O[C@@H]1CNC(=O)CC(CC(C)C)CC(=O)[O-]
O[C@H]1[C@@H](O)[C@H](n2cnc3c(N)ncnc23)O[C@@H]1CNC(=O)CCCCCC[NH3+]
O[C@H]1[C@@H](O)[C@H](n2cnc3c(N)ncnc23)O[C@@H]1CNC(=O)CCc1onc(C(OCC)=O)n1
O[C@H]1[C@@H](O)[C@H](n2cnc3c(N)ncnc23)O[C@@H]1CNC(=O)c1n(C)nc(C(OC)=O)c1
S(=O)(=O)(NC[C@@H]1[C@@H](O)[C@@H](O)[C@H](n2cnc3c(N)ncnc23)O1)c1ccc2OCC(=O)Nc2c1
S(=O)(=O)(N1CC(C(=O)NC[C@@H]2[C@@H](O)[C@@H](O)[C@H](n3cnc4c(N)ncnc34)O2)CCC1)c1cn(C)nc1
O[C@H]1[C@@H](O)[C@H](n2cnc3c(N)ncnc23)O[C@@H]1CNC(=O)CCn1cnc2N(C)C(=O)N(C)C(=O)c12
O[C@H]1[C@@H](O)[C@H](n2cnc3c(N)ncnc23)O[C@@H]1CNC(=O)c1[n+](C)ccn1C
O[C@H]1[C@@H](O)[C@H](n2cnc3c(N)ncnc23)O[C@@H]1CNC(=O)CNC(=O)COc1ccccc1
O[C@H]1[C@@H](O)[C@H](n2cnc3c(N)ncnc23)O[C@@H]1CNC(=O)C(C)N1C(=O)C2C(C1=O)C1CC2C=C1
O[C@H]1[C@@H](O)[C@H](n2cnc3c(N)ncnc23)O[C@@H]1CNC(=O)COCC1OCCC1
O[C@H]1[C@@H](O)[C@H](n2cnc3c(N)ncnc23)O[C@@H]1CNC(=O)COC1COCCC1
O[C@H]1[C@@H](O)[C@H](n2cnc3c(N)ncnc23)O[C@@H]1CNC(=O)CCN1C(=O)C2C(C1=O)C1CC2C=C1
O[C@H]1[C@@H](O)[C@H](n2cnc3c(N)ncnc23)O[C@@H]1CNC(=O)CN(CC(=O)N1CCN(C(=O)C)CC1)c1ccccc1
O[C@H]1[C@@H](O)[C@H](n2cnc3c(N)ncnc23)O[C@@H]1CNC(=O)c1ccc2C(=O)NC(=O)c2c1
O[C@H]1[C@@H](O)[C@H](n2cnc3c(N)ncnc23)O[C@@H]1CNC(=O)CN1C(=O)C=CC(c2ccncc2)=N1
O[C@H]1[C@@H](O)[C@H](n2cnc3c(N)ncnc23)O[C@@H]1CNC(=O)CN1C(=O)C=CC(c2cnccc2)=N1
O[C@H]1[C@@H](O)[C@H](n2cnc3c(N)ncnc23)O[C@@H]1CNC(=O)C(NC(=O)C)CCCC#N
O[C@H]1[C@@H](O)[C@H](n2cnc3c(N)ncnc23)O[C@@H]1CNC(=O)C(CC=C)=C(CC=C)C(=O)[O-]
O[C@H]1[C@@H](O)[C@H](n2cnc3c(N)ncnc23)O[C@@H]1CNC(=O)C(C)(C)C(OC)=O
O[C@H]1[C@@H](O)[C@H](n2cnc3c(N)ncnc23)O[C@@H]1CNC(=O)C(C)CC(OC)=O
O[C@H]1[C@@H](O)[C@H](n2cnc3c(N)ncnc23)O[C@@H]1CNC(=O)C(C)C(OCC)=O
O[C@H]1[C@@H](O)[C@H](n2cnc3c(N)ncnc23)O[C@@H]1CNC(=O)C(OC(=O)c1ccccc1)C(OC(=O)c1ccccc1)C(=O)[O-]
O[C@H]1[C@@H](O)[C@H](n2cnc3c(N)ncnc23)O[C@@H]1CNC(=O)CNC(=O)c1ccc2OCCOc2c1
O[C@H]1[C@@H](O)[C@H](n2cnc3c(N)ncnc23)O[C@@H]1CNC(=O)C1N(C(=O)[O-])CC(c2ccccc2)C1
O[C@H]1[C@@H](O)[C@H](n2cnc3c(N)ncnc23)O[C@@H]1CNC(=O)C1N(C(=O)[O-])CCC1c1ccccc1
S(=O)(=O)(NC[C@@H]1[C@@H](O)[C@@H](O)[C@H](n2cnc3c(N)ncnc23)O1)c1c(C)[nH]nc1C
O[C@H]1[C@@H](O)[C@H](n2cnc3c(N)ncnc23)O[C@@H]1CNC(=O)C=CCOC
O[C@H]1[C@@H](O)[C@H](n2cnc3c(N)ncnc23)O[C@@H]1CNC(=O)COCC=C
S(=O)(=O)(N1CCC(C(=O)NC[C@@H]2[C@@H](O)[C@@H](O)[C@H](n3cnc4c(N)ncnc34)O2)CC1)C1CC1
S(=O)(=O)(N1CC(C(=O)NC[C@@H]2[C@@H](O)[C@@H](O)[C@H](n3cnc4c(N)ncnc34)O2)CCC1)C1CC1
S(=O)(=O)(CC)N1C(C(=O)NC[C@@H]2[C@@H](O)[C@@H](O)[C@H](n3cnc4c(N)ncnc34)O2)CCCC1
S(=O)(=O)(CCC)N1C(C(=O)NC[C@@H]2[C@@H](O)[C@@H](O)[C@H](n3cnc4c(N)ncnc34)O2)CCC1
O[C@H]1[C@@H](O)[C@H](n2cnc3c(N)ncnc23)O[C@@H]1CNC(=O)c1ccc2NC(=O)C(=O)Nc2c1
Brc1c(OCC(=O)[O-])cc(C(=O)NC[C@@H]2[C@@H](O)[C@@H](O)[C@H](n3cnc4c(N)ncnc34)O2)cc1
Brc1c(OCC(=O)NC[C@@H]2[C@@H](O)[C@@H](O)[C@H](n3cnc4c(N)ncnc34)O2)cc(C(=O)[O-])cc1
S(=O)(=O)(Nc1oc(C(=O)NC[C@@H]2[C@@H](O)[C@@H](O)[C@H](n3cnc4c(N)ncnc34)O2)cn1)C1CC1
O[C@H]1[C@@H](O)[C@H](n2cnc3c(N)ncnc23)O[C@@H]1CNC(=O)C=1N=C2N(C(=O)C=1)C=CC=C2
O[C@H]1[C@@H](O)[C@H](n2cnc3c(N)ncnc23)O[C@@H]1CNC(=O)C=1C(=O)N2C=CC=CC2=NC=1
Fc1c(NC(=O)[O-])cc(C(=O)NC[C@@H]2[C@@H](O)[C@@H](O)[C@H](n3cnc4c(N)ncnc34)O2)cc1
S(CC(=O)NC[C@@H]1[C@@H](O)[C@@H](O)[C@H](n2cnc3c(N)ncnc23)O1)c1n(C2CC2)nnn1
S(=O)(=O)(NC[C@@H]1[C@@H](O)[C@@H](O)[C@H](n2cnc3c(N)ncnc23)O1)c1c(C)nc(N)s1
O[C@H]1[C@@H](O)[C@H](n2cnc3c(N)ncnc23)O[C@@H]1CNC(=O)CN1C(=O)c2cccnc2N=C1
S(=O)(=O)(NC[C@@H]1[C@@H](O)[C@@H](O)[C@H](n2cnc3c(N)ncnc23)O1)C(C)C
FC=1C(=O)N(CC(=O)NC[C@@H]2[C@@H](O)[C@@H](O)[C@H](n3cnc4c(N)ncnc34)O2)C(=O)N(C2OCCC2)C=1
S(=O)(=O)(C(C)C)C(C)C(=O)NC[C@@H]1[C@@H](O)[C@@H](O)[C@H](n2cnc3c(N)ncnc23)O1
O[C@H]1[C@@H](O)[C@H](n2cnc3c(N)ncnc23)O[C@@H]1CNC(=O)C1CCC2=NNC(=O)C=C2C1
O[C@H]1[C@@H](O)[C@H](n2cnc3c(N)ncnc23)O[C@@H]1CNC(=O)CCC=1C(=O)NC=NC=1C
O[C@H]1[C@@H](O)[C@H](n2cnc3c(N)ncnc23)O[C@@H]1CNC(=O)CC=1C(=O)NC(C)=NC=1C
O[C@H]1[C@@H](O)[C@H](n2cnc3c(N)ncnc23)O[C@@H]1CNC(=O)CN1C(=O)C(C#N)=C(COC)C=C1C
O[C@H]1[C@@H](O)[C@H](n2cnc3c(N)ncnc23)O[C@@H]1CNC(=O)C1CN(c2sc(C)nn2)C(=O)C1
O[C@H]1[C@@H](O)[C@H](n2cnc3c(N)ncnc23)O[C@@H]1CNC(=O)Cn1nc(-c2occc2)nn1
S(=O)(=O)(NC[C@@H]1[C@@H](O)[C@@H](O)[C@H](n2cnc3c(N)ncnc23)O1)CCC
S(=O)(=O)(CC(=O)NC[C@@H]1[C@@H](O)[C@@H](O)[C@H](n2cnc3c(N)ncnc23)O1)C(C)(C)C
S(=O)(=O)(CCC)C(C)C(=O)NC[C@@H]1[C@@H](O)[C@@H](O)[C@H](n2cnc3c(N)ncnc23)O1
Brc1c(OCC(=O)[O-])c(OC)cc(C(=O)NC[C@@H]2[C@@H](O)[C@@H](O)[C@H](n3cnc4c(N)ncnc34)O2)c1
Brc1c(OCC(=O)NC[C@@H]2[C@@H](O)[C@@H](O)[C@H](n3cnc4c(N)ncnc34)O2)c(OC)cc(C(=O)[O-])c1
O[C@H]1[C@@H](O)[C@H](n2cnc3c(N)ncnc23)O[C@@H]1CNC(=O)CC1CCS(=O)(=O)CC1
S(=O)(=O)(CCCC)CC(=O)NC[C@@H]1[C@@H](O)[C@@H](O)[C@H](n2cnc3c(N)ncnc23)O1
O[C@H]1[C@@H](O)[C@H](n2cnc3c(N)ncnc23)O[C@@H]1CNC(=O)CCNC(=O)c1ccncc1
O[C@H]1[C@@H](O)[C@H](n2cnc3c(N)ncnc23)O[C@@H]1CNC(=O)CC1N2C(=O)C=CN=C2SC1
Fc1ccc(C([NH3+])C(=O)NC[C@@H]2[C@@H](O)[C@@H](O)[C@H](n3cnc4c(N)ncnc34)O2)cc1
Fc1c(C([NH3+])C(=O)NC[C@@H]2[C@@H](O)[C@@H](O)[C@H](n3cnc4c(N)ncnc34)O2)cccc1
S(=O)(=O)([O-])c1ccc(C(=O)NC[C@@H]2[C@@H](O)[C@@H](O)[C@H](n3cnc4c(N)ncnc34)O2)cc1
S(=O)(=O)([O-])c1cc(C(=O)NC[C@@H]2[C@@H](O)[C@@H](O)[C@H](n3cnc4c(N)ncnc34)O2)ccc1
S(=O)(=O)([O-])c1c(C(=O)NC[C@@H]2[C@@H](O)[C@@H](O)[C@H](n3cnc4c(N)ncnc34)O2)cccc1
O[C@H]1[C@@H](O)[C@H](n2cnc3c(N)ncnc23)O[C@@H]1CNC(=O)C(OC(=O)c1ccc(OC)cc1)C(OC(=O)c1ccc(OC)cc1)C(=O)[O-]
O[C@H]1[C@@H](O)[C@H](n2cnc3c(N)ncnc23)O[C@@H]1CNC(=O)Cc1ccc(-n2nnnc2)cc1
O[C@H]1[C@@H](O)[C@H](n2cnc3c(N)ncnc23)O[C@@H]1CNC(=O)c1ccc2C(=O)N(C3CCC(C(=O)[O-])CC3)C(=O)c2c1
O[C@H]1[C@@H](O)[C@H](n2cnc3c(N)ncnc23)O[C@@H]1CNC(=O)C1CCC(N2C(=O)c3cc(C(=O)[O-])ccc3C2=O)CC1
S(CC(=O)NC[C@@H]1[C@@H](O)[C@@H](O)[C@H](n2cnc3c(N)ncnc23)O1)c1[nH]nc(C)n1
S(=O)(=O)(NC)c1ccc(C(=O)NC[C@@H]2[C@@H](O)[C@@H](O)[C@H](n3cnc4c(N)ncnc34)O2)cc1
S(=O)(=O)(NC[C@@H]1[C@@H](O)[C@@H](O)[C@H](n2cnc3c(N)ncnc23)O1)c1ccc(C(=O)NC)cc1
S(=O)(=O)(NC)c1cc(C(=O)NC[C@@H]2[C@@H](O)[C@@H](O)[C@H](n3cnc4c(N)ncnc34)O2)ccc1
O[C@H]1[C@@H](O)[C@H](n2cnc3c(N)ncnc23)O[C@@H]1CNC(=O)C(CC(=O)[O-])=Cc1ccccc1
O[C@H]1[C@@H](O)[C@H](n2cnc3c(N)ncnc23)O[C@@H]1CNC(=O)CC(=Cc1ccccc1)C(=O)[O-]
O[C@H]1[C@@H](O)[C@H](n2cnc3c(N)ncnc23)O[C@@H]1CNC(=O)CNC(=O)C=Cc1cnccc1
O[C@H]1[C@@H](O)[C@H](n2cnc3c(N)ncnc23)O[C@@H]1CNC(=O)c1ccc(C[NH+](C)C)cc1
O[C@H]1[C@@H](O)[C@H](n2cnc3c(N)ncnc23)O[C@@H]1CNC(=O)c1cc(C[NH+](C)C)ccc1
O[C@H]1[C@@H](O)[C@H](n2cnc3c(N)ncnc23)O[C@@H]1CNC(=O)c1c(C[NH+](C)C)cccc1
O[C@H]1[C@@H](O)[C@H](n2cnc3c(N)ncnc23)O[C@@H]1CNC(=O)CN1C(=O)Cc2ccccc2C1=O
O[C@H]1[C@@H](O)[C@H](n2cnc3c(N)ncnc23)O[C@@H]1CNC(=O)C(=O)C(C)C
S(=O)(=O)(NCC#C)c1cc(C(=O)NC[C@@H]2[C@@H](O)[C@@H](O)[C@H](n3cnc4c(N)ncnc34)O2)ccc1
O[C@H]1[C@@H](O)[C@H](n2cnc3c(N)ncnc23)O[C@@H]1CNC(=O)c1c(C(=O)[O-])nc2ccccc2c1
O[C@H]1[C@@H](O)[C@H](n2cnc3c(N)ncnc23)O[C@@H]1CNC(=O)c1c(C(=O)[O-])cc2ccccc2n1
O[C@H]1[C@@H](O)[C@H](n2cnc3c(N)ncnc23)O[C@@H]1CNC(=O)c1ccnc2c(C(=O)[O-])cccc12
O[C@H]1[C@@H](O)[C@H](n2cnc3c(N)ncnc23)O[C@@H]1CNC(=O)c1cccc2c(C(=O)[O-])ccnc12
O[C@H]1[C@@H](O)[C@H](n2cnc3c(N)ncnc23)O[C@@H]1CNC(=O)CCCC1CCN(C(=O)[O-])CC1
O[C@H]1[C@@H](O)[C@H](n2cnc3c(N)ncnc23)O[C@@H]1CNC(=O)C1CCC(NC(=O)N)CC1
O[C@H]1[C@@H](O)[C@H](n2cnc3c(N)ncnc23)O[C@@H]1CNC(=O)C(NC(=O)N)CCCC
S(=O)(=O)(C)N1CC(C(=O)NC[C@@H]2[C@@H](O)[C@@H](O)[C@H](n3cnc4c(N)ncnc34)O2)Oc2ccccc12
O[C@H]1[C@@H](O)[C@H](n2cnc3c(N)ncnc23)O[C@@H]1CNC(=O)CCCCCNC(=O)N
O[C@H]1[C@@H](O)[C@H](n2cnc3c(N)ncnc23)O[C@@H]1CNC(=O)C=1N(CC)C(=O)N(C)C=1
O[C@H]1[C@@H](O)[C@H](n2cnc3c(N)ncnc23)O[C@@H]1CNC(=O)CN1C(=O)C(=O)c2ccccc12
S(=O)(=O)(NC)c1c(OC)ccc(C(=O)NC[C@@H]2[C@@H](O)[C@@H](O)[C@H](n3cnc4c(N)ncnc34)O2)c1
O[C@H]1[C@@H](O)[C@H](n2cnc3c(N)ncnc23)O[C@@H]1CNC(=O)Cc1nocc1
O[C@H]1[C@@H](O)[C@H](n2cnc3c(N)ncnc23)O[C@@H]1CNC(=O)C1N(C(OC)=O)CCC1
O[C@H]1[C@@H](O)[C@H](n2cnc3c(N)ncnc23)O[C@@H]1CNC(=O)CCCN1C(=O)OCC1
O[C@H]1[C@@H](O)[C@H](n2cnc3c(N)ncnc23)O[C@@H]1CNC(=O)C(C)N1S(=O)(=O)c2ccccc2C1=O
Fc1c(F)c(C(=O)NC[C@@H]2[C@@H](O)[C@@H](O)[C@H](n3cnc4c(N)ncnc34)O2)c(F)c(F)c1C(=O)[O-]
Fc1c(F)c(F)c(C(=O)NC[C@@H]2[C@@H](O)[C@@H](O)[C@H](n3cnc4c(N)ncnc34)O2)c(C(=O)[O-])c1F
Fc1c(F)c(C(=O)[O-])c(F)c(C(=O)NC[C@@H]2[C@@H](O)[C@@H](O)[C@H](n3cnc4c(N)ncnc34)O2)c1F
S(=O)(=O)(Nc1ccc(S(=O)(=O)NC[C@@H]2[C@@H](O)[C@@H](O)[C@H](n3cnc4c(N)ncnc34)O2)cc1)C
O[C@H]1[C@@H](O)[C@H](n2cnc3c(N)ncnc23)O[C@@H]1CNC(=O)CCN1S(=O)(=O)c2ccccc2C1=O
O[C@H]1[C@@H](O)[C@H](n2cnc3c(N)ncnc23)O[C@@H]1CNC(=O)C1Oc2ccccc2S(=O)(=O)C1
O[C@H]1[C@@H](O)[C@H](n2cnc3c(N)ncnc23)O[C@@H]1CNC(=O)c1nc(N(C)C)nc(N(C)C)c1
O[C@H]1[C@@H](O)[C@H](n2cnc3c(N)ncnc23)O[C@@H]1CNC(=O)CC[NH+]1C(C)CCCC1C
O[C@H]1[C@@H](O)[C@H](n2cnc3c(N)ncnc23)O[C@@H]1CNC(=O)C1CC([NH+]2C(C)CCCC2)C1
O[C@H]1[C@@H](O)[C@H](n2cnc3c(N)ncnc23)O[C@@H]1CNC(=O)C(NC(=O)C)CC(OC(C)(C)C)=O
O[C@H]1[C@@H](O)[C@H](n2cnc3c(N)ncnc23)O[C@@H]1CNC(=O)C=Cc1ccc(OCC[NH+](C)C)cc1
O[C@H]1[C@@H](O)[C@H](n2cnc3c(N)ncnc23)O[C@@H]1CNC(=O)C1CC[NH+](C2CCCC2)CC1
O[C@H]1[C@@H](O)[C@H](n2cnc3c(N)ncnc23)O[C@@H]1CNC(=O)C1CC([NH+]2CCCCCC2)C1
O[C@H]1[C@@H](O)[C@H](n2cnc3c(N)ncnc23)O[C@@H]1CNC(=O)C1C[NH+](C2CCCC2)CCC1
O[C@H]1[C@@H](O)[C@H](n2cnc3c(N)ncnc23)O[C@@H]1CNC(=O)CC(C)[NH+]1CCCCCC1
O[C@H]1[C@@H](O)[C@H](n2cnc3c(N)ncnc23)O[C@@H]1CNC(=O)CCC(C)[NH+]1CCCCC1
O[C@H]1[C@@H](O)[C@H](n2cnc3c(N)ncnc23)O[C@@H]1CNC(=O)C1[NH+](CCCC)CCCC1
O[C@H]1[C@@H](O)[C@H](n2cnc3c(N)ncnc23)O[C@@H]1CNC(=O)C=1n2ncnc2N=C(C)C=1
O[C@H]1[C@@H](O)[C@H](n2cnc3c(N)ncnc23)O[C@@H]1CNC(=O)C1=C(C)n2cnnc2N=C1
O[C@H]1[C@@H](O)[C@H](n2cnc3c(N)ncnc23)O[C@@H]1CNC(=O)C1=C(C)n2ncnc2N=C1
O[C@H]1[C@@H](O)[C@H](n2cnc3c(N)ncnc23)O[C@@H]1CNC(=O)C1[N+](C)(C)CCC1
Clc1c(C(=O)[O-])cc(C(=O)NC[C@@H]2[C@@H](O)[C@@H](O)[C@H](n3cnc4c(N)ncnc34)O2)c([N+](=O)[O-])c1
O[C@H]1[C@@H](O)[C@H](n2cnc3c(N)ncnc23)O[C@@H]1CNC(=O)CCC[NH+]1CCCCCC1
O[C@H]1[C@@H](O)[C@H](n2cnc3c(N)ncnc23)O[C@@H]1CNC(=O)CC[NH+]1CCCCCCC1
O[C@H]1[C@@H](O)[C@H](n2cnc3c(N)ncnc23)O[C@@H]1CNC(=O)CCCC[NH+]1CCCCC1
S(=O)(=O)(N)c1c(F)c(C(=O)NC[C@@H]2[C@@H](O)[C@@H](O)[C@H](n3cnc4c(N)ncnc34)O2)c(F)cc1
Fc1ccc(CC(C[NH3+])C(=O)NC[C@@H]2[C@@H](O)[C@@H](O)[C@H](n3cnc4c(N)ncnc34)O2)cc1
O[C@H]1[C@@H](O)[C@H](n2cnc3c(N)ncnc23)O[C@@H]1CNC(=O)C1(NC(=O)NC)CCCC1
S(=O)(=O)(NC[C@@H]1[C@@H](O)[C@@H](O)[C@H](n2cnc3c(N)ncnc23)O1)c1oc(C(OC)=O)cc1
O[C@H]1[C@@H](O)[C@H](n2cnc3c(N)ncnc23)O[C@@H]1CNC(=O)CC([NH3+])Cc1ccccc1
O[C@H]1[C@@H](O)[C@H](n2cnc3c(N)ncnc23)O[C@@H]1CNC(=O)C([NH3+])CCc1ccccc1
O[C@H]1[C@@H](O)[C@H](n2cnc3c(N)ncnc23)O[C@@H]1CNC(=O)C([NH3+])(C)Cc1ccccc1
O[C@H]1[C@@H](O)[C@H](n2cnc3c(N)ncnc23)O[C@@H]1CNC(=O)CC=1C(=O)NC(N2CCCC2)=NC=1C
O[C@H]1[C@@H](O)[C@H](n2cnc3c(N)ncnc23)O[C@@H]1CNC(=O)c1cc(N2C(=O)C=CC(=O)N2)ccc1
O[C@H]1[C@@H](O)[C@H](n2cnc3c(N)ncnc23)O[C@@H]1CNC(=O)c1c(C)nc(N2CCOCC2)nc1
O[C@H]1[C@@H](O)[C@H](n2cnc3c(N)ncnc23)O[C@@H]1CNC(=O)Cc1ccc(C[NH3+])cc1
O[C@H]1[C@@H](O)[C@H](n2cnc3c(N)ncnc23)O[C@@H]1CNC(=O)Cc1cc(C[NH3+])ccc1
O[C@H]1[C@@H](O)[C@H](n2cnc3c(N)ncnc23)O[C@@H]1CNC(=O)Cc1c(C[NH3+])cccc1
O[C@H]1[C@@H](O)[C@H](n2cnc3c(N)ncnc23)O[C@@H]1CNC(=O)CC([NH3+])Cc1ccc(OC)cc1
O[C@H]1[C@@H](O)[C@H](n2cnc3c(N)ncnc23)O[C@@H]1CNC(=O)C([NH3+])Cc1ccc(OCC)cc1
S(=O)(=O)(NC1(C(=O)NC[C@@H]2[C@@H](O)[C@@H](O)[C@H](n3cnc4c(N)ncnc34)O2)CCCCC1)C
O[C@H]1[C@@H](O)[C@H](n2cnc3c(N)ncnc23)O[C@@H]1CNC(=O)c1sc2ccnc(N3C(C(=O)[O-])CC3)c2c1
O[C@H]1[C@@H](O)[C@H](n2cnc3c(N)ncnc23)O[C@@H]1CNC(=O)CCCC(=O)NCCc1nc[nH]c1
O[C@H]1[C@@H](O)[C@H](n2cnc3c(N)ncnc23)O[C@@H]1CNC(=O)C(C)N1C(=O)C2(NC1=O)CCCC2
O[C@H]1[C@@H](O)[C@H](n2cnc3c(N)ncnc23)O[C@@H]1CNC(=O)c1c([N+](=O)[O-])c(C)[nH]n1
O[C@H]1[C@@H](O)[C@H](n2cnc3c(N)ncnc23)O[C@@H]1CNC(=O)C[n+]1ccccc1
O[C@H]1[C@@H](O)[C@H](n2cnc3c(N)ncnc23)O[C@@H]1CNC(=O)CCN1C(=O)C2(NC1=O)CCCC2
O[C@H]1[C@@H](O)[C@H](n2cnc3c(N)ncnc23)O[C@@H]1CNC(=O)CN1C(=O)C2(NC1=O)CCCCC2
S(=O)(=O)(NCC(=O)NC[C@@H]1[C@@H](O)[C@@H](O)[C@H](n2cnc3c(N)ncnc23)O1)c1c(F)cccc1F
S(CC(=O)NC[C@@H]1[C@@H](O)[C@@H](O)[C@H](n2cnc3c(N)ncnc23)O1)CC#N
O[C@H]1[C@@H](O)[C@H](n2cnc3c(N)ncnc23)O[C@@H]1CNC(=O)C1CN(C(C)C)C(=O)C1
S(=O)(=O)(NC[C@@H]1[C@@H](O)[C@@H](O)[C@H](n2cnc3c(N)ncnc23)O1)c1cnccc1
S(O)(=O)c1ccc(CC(=O)NC[C@@H]2[C@@H](O)[C@@H](O)[C@H](n3cnc4c(N)ncnc34)O2)cc1
S(C)CCC(NC(=O)C)C(=O)NC[C@@H]1[C@@H](O)[C@@H](O)[C@H](n2cnc3c(N)ncnc23)O1
O[C@H]1[C@@H](O)[C@H](n2cnc3c(N)ncnc23)O[C@@H]1CNC(=O)C=1NN(c2ccc(C)cc2)C(=O)CN=1
O[C@H]1[C@@H](O)[C@H](n2cnc3c(N)ncnc23)O[C@@H]1CNC(=O)CCCC(=O)N(C)C
O[C@H]1[C@@H](O)[C@H](n2cnc3c(N)ncnc23)O[C@@H]1CNC(=O)C1CCN(C(=O)C)CC1
O[C@H]1[C@@H](O)[C@H](n2cnc3c(N)ncnc23)O[C@@H]1CNC(=O)C(=O)N1CCC(C)CC1
O[C@H]1[C@@H](O)[C@H](n2cnc3c(N)ncnc23)O[C@@H]1CNC(=O)C1CN(C(=O)C)CCC1
O[C@H]1[C@@H](O)[C@H](n2cnc3c(N)ncnc23)O[C@@H]1CNC(=O)C(=O)N1CC(C)CCC1
O[C@H]1[C@@H](O)[C@H](n2cnc3c(N)ncnc23)O[C@@H]1CNC(=O)C1CN(CC)C(=O)CC1
O[C@H]1[C@@H](O)[C@H](n2cnc3c(N)ncnc23)O[C@@H]1CNC(=O)C1CN(CCC)C(=O)C1
ClC=CC(=O)NCCC(=O)NC[C@@H]1[C@@H](O)[C@@H](O)[C@H](n2cnc3c(N)ncnc23)O1
O[C@H]1[C@@H](O)[C@H](n2cnc3c(N)ncnc23)O[C@@H]1CNC(=O)c1onc(CC)n1
Fc1ccc(N2C(C(=O)N)CC(C(=O)NC[C@@H]3[C@@H](O)[C@@H](O)[C@H](n4cnc5c(N)ncnc45)O3)=N2)cc1
O[C@H]1[C@@H](O)[C@H](n2cnc3c(N)ncnc23)O[C@@H]1CNC(=O)c1oc(NC(=O)C)nc1
O[C@H]1[C@@H](O)[C@H](n2cnc3c(N)ncnc23)O[C@@H]1CNC(=O)Cn1nc(C)c2c(C(=O)[O-])cc(C3CC3)nc12
O[C@H]1[C@@H](O)[C@H](n2cnc3c(N)ncnc23)O[C@@H]1CNC(=O)CN1C(=O)C=C2CSCCC2=N1
O[C@H]1[C@@H](O)[C@H](n2cnc3c(N)ncnc23)O[C@@H]1CNC(=O)C=1OC(C)(C)C(=O)C=1
O[C@H]1[C@@H](O)[C@H](n2cnc3c(N)ncnc23)O[C@@H]1CNC(=O)C1N(C(=O)[O-])Cc2ccccc12
S(=O)(=O)(NC[C@@H]1[C@@H](O)[C@@H](O)[C@H](n2cnc3c(N)ncnc23)O1)c1nc(C)n(C)c1
S(=O)(=O)(NC[C@@H]1[C@@H](O)[C@@H](O)[C@H](n2cnc3c(N)ncnc23)O1)c1c(C)nn(C)c1
S(=O)(=O)(NC[C@@H]1[C@@H](O)[C@@H](O)[C@H](n2cnc3c(N)ncnc23)O1)c1n(C)nc(C)c1
S(=O)(=O)(NC[C@@H]1[C@@H](O)[C@@H](O)[C@H](n2cnc3c(N)ncnc23)O1)c1n(C)ncc1C
O[C@H]1[C@@H](O)[C@H](n2cnc3c(N)ncnc23)O[C@@H]1CNC(=O)c1oc(NC(=O)CC#C)nc1
O[C@H]1[C@@H](O)[C@H](n2cnc3c(N)ncnc23)O[C@@H]1CNC(=O)C(NC(=O)NCC=C)(C)C
FC(F)C(=O)NC[C@@H]1[C@@H](O)[C@@H](O)[C@H](n2cnc3c(N)ncnc23)O1
S(=O)(=O)(NC[C@@H]1[C@@H](O)[C@@H](O)[C@H](n2cnc3c(N)ncnc23)O1)c1ccc(S(=O)(=O)C)cc1
S(=O)(=O)(NC[C@@H]1[C@@H](O)[C@@H](O)[C@H](n2cnc3c(N)ncnc23)O1)c1cc(S(=O)(=O)C)ccc1
S(=O)(=O)(NC[C@@H]1[C@@H](O)[C@@H](O)[C@H](n2cnc3c(N)ncnc23)O1)c1c(S(=O)(=O)C)cccc1
S(=O)(=O)(NC[C@@H]1[C@@H](O)[C@@H](O)[C@H](n2cnc3c(N)ncnc23)O1)c1cnc(OC)cc1
S(=O)(=O)(NC[C@@H]1[C@@H](O)[C@@H](O)[C@H](n2cnc3c(N)ncnc23)O1)c1c(OC)nccc1
S(O)(=O)c1c(OC)ccc(CC(=O)NC[C@@H]2[C@@H](O)[C@@H](O)[C@H](n3cnc4c(N)ncnc34)O2)c1
O[C@H]1[C@@H](O)[C@H](n2cnc3c(N)ncnc23)O[C@@H]1CNC(=O)c1c(CCC)c(C(=O)[O-])c(C)[nH]1
O[C@H]1[C@@H](O)[C@H](n2cnc3c(N)ncnc23)O[C@@H]1CNC(=O)C([NH3+])CCC(=O)OC1CCCCC1
O[C@H]1[C@@H](O)[C@H](n2cnc3c(N)ncnc23)O[C@@H]1CNC(=O)Cc1nc(NC=O)sc1
S(=O)(=O)(Nc1c(C(=O)NC[C@@H]2[C@@H](O)[C@@H](O)[C@H](n3cnc4c(N)ncnc34)O2)cc(N)cc1)C
[S+](C)(C)CCC(=O)NC[C@@H]1[C@@H](O)[C@@H](O)[C@H](n2cnc3c(N)ncnc23)O1
O[C@H]1[C@@H](O)[C@H](n2cnc3c(N)ncnc23)O[C@@H]1CNC(=O)C=1C(c2ccccc2)C(=O)NN=1
S(=O)(=O)(N)c1cc(C(=O)NC[C@@H]2[C@@H](O)[C@@H](O)[C@H](n3cnc4c(N)ncnc34)O2)c(C)cc1
S(=O)(=O)(N)c1c(C)cc(C(=O)NC[C@@H]2[C@@H](O)[C@@H](O)[C@H](n3cnc4c(N)ncnc34)O2)cc1
S(=O)(=O)(N)c1c(C)ccc(C(=O)NC[C@@H]2[C@@H](O)[C@@H](O)[C@H](n3cnc4c(N)ncnc34)O2)c1
S(=O)(=O)(NC[C@@H]1[C@@H](O)[C@@H](O)[C@H](n2cnc3c(N)ncnc23)O1)c1cc(C(=O)N)c(C)cc1
Brc1c(C(=O)NC[C@@H]2[C@@H](O)[C@@H](O)[C@H](n3cnc4c(N)ncnc34)O2)nc(S(=O)(=O)C)nc1
O[C@H]1[C@@H](O)[C@H](n2cnc3c(N)ncnc23)O[C@@H]1CNC(=O)CCC(=O)Nc1scnn1
Fc1c(F)cc(CC([NH3+])C(=O)NC[C@@H]2[C@@H](O)[C@@H](O)[C@H](n3cnc4c(N)ncnc34)O2)c(F)c1
Clc1c(NC(=O)[O-])ccc(S(=O)(=O)NC[C@@H]2[C@@H](O)[C@@H](O)[C@H](n3cnc4c(N)ncnc34)O2)c1
S(=O)(=O)(NC[C@@H]1[C@@H](O)[C@@H](O)[C@H](n2cnc3c(N)ncnc23)O1)c1n2CCCc2nc1
O[C@H]1[C@@H](O)[C@H](n2cnc3c(N)ncnc23)O[C@@H]1CNC(=O)c1sc(NC(=O)CC(OC)=O)nc1
O[C@H]1[C@@H](O)[C@H](n2cnc3c(N)ncnc23)O[C@@H]1CNC(=O)c1sc(NC(=O)C(OCC)=O)nc1
S(=O)(=O)(N1CCOCC1)c1c(OC)ccc(CC(=O)NC[C@@H]2[C@@H](O)[C@@H](O)[C@H](n3cnc4c(N)ncnc34)O2)c1
O[C@H]1[C@@H](O)[C@H](n2cnc3c(N)ncnc23)O[C@@H]1CNC(=O)C=1NC(=O)N(C(C)C)C=1
O[C@H]1[C@@H](O)[C@H](n2cnc3c(N)ncnc23)O[C@@H]1CNC(=O)C1CCN(C(=O)COCC)CC1
O[C@H]1[C@@H](O)[C@H](n2cnc3c(N)ncnc23)O[C@@H]1CNC(=O)C1CN(CCCOCC)C(=O)C1
S(=O)(=O)(CC(=O)NC[C@@H]1[C@@H](O)[C@@H](O)[C@H](n2cnc3c(N)ncnc23)O1)Cc1cnccc1
O[C@H]1[C@@H](O)[C@H](n2cnc3c(N)ncnc23)O[C@@H]1CNC(=O)C(N(CC)C(=O)[O-])Cc1ccccc1
O[C@H]1[C@@H](O)[C@H](n2cnc3c(N)ncnc23)O[C@@H]1CNC(=O)CC=1NN(CC(C)C)C(=O)C=1
O[C@H]1[C@@H](O)[C@H](n2cnc3c(N)ncnc23)O[C@@H]1CNC(=O)c1oc(NC(=O)CCOC)nc1
S(=O)(=O)(NC[C@@H]1[C@@H](O)[C@@H](O)[C@H](n2cnc3c(N)ncnc23)O1)c1sc(NC(=O)C)nc1
O[C@H]1[C@@H](O)[C@H](n2cnc3c(N)ncnc23)O[C@@H]1CNC(=O)C1=C(C)OCCO1
O[C@H]1[C@@H](O)[C@H](n2cnc3c(N)ncnc23)O[C@@H]1CNC(=O)C(NC(=O)N)Cc1ccccc1
S(CC(=O)NC[C@@H]1[C@@H](O)[C@@H](O)[C@H](n2cnc3c(N)ncnc23)O1)C(=O)C
S(CC(=O)NC[C@@H]1[C@@H](O)[C@@H](O)[C@H](n2cnc3c(N)ncnc23)O1)c1n(C)cnn1
S(=O)(=O)(N)c1ccc(CCC(=O)NC[C@@H]2[C@@H](O)[C@@H](O)[C@H](n3cnc4c(N)ncnc34)O2)cc1
O[C@H]1[C@@H](O)[C@H](n2cnc3c(N)ncnc23)O[C@@H]1CNC(=O)Cc1nc(N)sc1
O[C@H]1[C@@H](O)[C@H](n2cnc3c(N)ncnc23)O[C@@H]1CNC(=O)Cc1sc(N)nc1
O[C@H]1[C@@H](O)[C@H](n2cnc3c(N)ncnc23)O[C@@H]1CNC(=O)c1ccc2CN(C(=O)[O-])CCc2c1
O[C@H]1[C@@H](O)[C@H](n2cnc3c(N)ncnc23)O[C@@H]1CNC(=O)c1ccc2CCN(C(=O)[O-])Cc2c1
O[C@H]1[C@@H](O)[C@H](n2cnc3c(N)ncnc23)O[C@@H]1CNC(=O)c1cccc2CN(C(=O)[O-])CCc12
Ic1cc(C(=O)[O-])cc(C(=O)NC[C@@H]2[C@@H](O)[C@@H](O)[C@H](n3cnc4c(N)ncnc34)O2)c1
Ic1cc(C(=O)[O-])c(C(=O)NC[C@@H]2[C@@H](O)[C@@H](O)[C@H](n3cnc4c(N)ncnc34)O2)cc1
Ic1cc(C(=O)NC[C@@H]2[C@@H](O)[C@@H](O)[C@H](n3cnc4c(N)ncnc34)O2)c(C(=O)[O-])cc1
Ic1c(C(=O)[O-])ccc(C(=O)NC[C@@H]2[C@@H](O)[C@@H](O)[C@H](n3cnc4c(N)ncnc34)O2)c1
Ic1c(C(=O)NC[C@@H]2[C@@H](O)[C@@H](O)[C@H](n3cnc4c(N)ncnc34)O2)ccc(C(=O)[O-])c1
Ic1c(C(=O)[O-])c(C(=O)NC[C@@H]2[C@@H](O)[C@@H](O)[C@H](n3cnc4c(N)ncnc34)O2)ccc1
Ic1c(C(=O)NC[C@@H]2[C@@H](O)[C@@H](O)[C@H](n3cnc4c(N)ncnc34)O2)c(C(=O)[O-])ccc1
O[C@H]1[C@@H](O)[C@H](n2cnc3c(N)ncnc23)O[C@@H]1CNC(=O)C(C)C1COC1
O[C@H]1[C@@H](O)[C@H](n2cnc3c(N)ncnc23)O[C@@H]1CNC(=O)C(C)COC
O[C@H]1[C@@H](O)[C@H](n2cnc3c(N)ncnc23)O[C@@H]1CNC(=O)C1C2OC3(CN(c4noc(C)c4)C(=O)C13)C=C2
O[C@H]1[C@@H](O)[C@H](n2cnc3c(N)ncnc23)O[C@@H]1CNC(=O)Cc1nc(NC(=O)COC)sc1
O[C@H]1[C@@H](O)[C@H](n2cnc3c(N)ncnc23)O[C@@H]1CNC(=O)c1n(CC(=O)[O-])c2ccccc2c1
O[C@H]1[C@@H](O)[C@H](n2cnc3c(N)ncnc23)O[C@@H]1CNC(=O)Cn1cc(C(=O)[O-])c2ccccc12
O[C@H]1[C@@H](O)[C@H](n2cnc3c(N)ncnc23)O[C@@H]1CNC(=O)Cn1c(C(=O)[O-])cc2ccccc12
O[C@H]1[C@@H](O)[C@H](n2cnc3c(N)ncnc23)O[C@@H]1CNC(=O)C=CC(OCC=C)=O
O[C@H]1[C@@H](O)[C@H](n2cnc3c(N)ncnc23)O[C@@H]1CNC(=O)C1ON=C(c2cn(C)nc2)C1
S(CC(=O)N)c1c(C(=O)NC[C@@H]2[C@@H](O)[C@@H](O)[C@H](n3cnc4c(N)ncnc34)O2)cccn1
S(=O)(=O)(NCC(=O)NC[C@@H]1[C@@H](O)[C@@H](O)[C@H](n2cnc3c(N)ncnc23)O1)c1ccc(C)cc1
FC(F)(F)COC(=O)NCC(=O)NC[C@@H]1[C@@H](O)[C@@H](O)[C@H](n2cnc3c(N)ncnc23)O1
O[C@H]1[C@@H](O)[C@H](n2cnc3c(N)ncnc23)O[C@@H]1CNC(=O)c1ccc(-n2nnnc2)cc1
O[C@H]1[C@@H](O)[C@H](n2cnc3c(N)ncnc23)O[C@@H]1CNC(=O)c1cc(-n2nnnc2)ccc1
O[C@H]1[C@@H](O)[C@H](n2cnc3c(N)ncnc23)O[C@@H]1CNC(=O)c1cnc(-n2ncnc2)cc1
O[C@H]1[C@@H](O)[C@H](n2cnc3c(N)ncnc23)O[C@@H]1CNC(=O)c1nnc(-n2cncc2)cc1
O[C@H]1[C@@H](O)[C@H](n2cnc3c(N)ncnc23)O[C@@H]1CNC(=O)c1cc(-n2ncnc2)ncc1
O[C@H]1[C@@H](O)[C@H](n2cnc3c(N)ncnc23)O[C@@H]1CNC(=O)c1nnc(-n2nccc2)cc1
O[C@H]1[C@@H](O)[C@H](n2cnc3c(N)ncnc23)O[C@@H]1CNC(=O)c1c(-n2nnnc2)cccc1
O[C@H]1[C@@H](O)[C@H](n2cnc3c(N)ncnc23)O[C@@H]1CNC(=O)c1c(-n2ncnc2)nccc1
O[C@H]1[C@@H](O)[C@H](n2cnc3c(N)ncnc23)O[C@@H]1CNC(=O)c1c(-n2cncc2)nccn1
O[C@H]1[C@@H](O)[C@H](n2cnc3c(N)ncnc23)O[C@@H]1CNC(=O)C([NH+](C)C)c1ccc(C)cc1
O[C@H]1[C@@H](O)[C@H](n2cnc3c(N)ncnc23)O[C@@H]1CNC(=O)C([NH+](C)C)c1cc(C)ccc1
O[C@H]1[C@@H](O)[C@H](n2cnc3c(N)ncnc23)O[C@@H]1CNC(=O)C([NH+](C)C)c1c(C)cccc1
O[C@H]1[C@@H](O)[C@H](n2cnc3c(N)ncnc23)O[C@@H]1CNC(=O)C1[NH+](CCc2ccccc2)CCC1
O[C@H]1[C@@H](O)[C@H](n2cnc3c(N)ncnc23)O[C@@H]1CNC(=O)CONC(=O)Cc1ccccc1
O[C@H]1[C@@H](O)[C@H](n2cnc3c(N)ncnc23)O[C@@H]1CNC(=O)c1cnc(N)cc1
O[C@H]1[C@@H](O)[C@H](n2cnc3c(N)ncnc23)O[C@@H]1CNC(=O)c1cc(N)cnc1
O[C@H]1[C@@H](O)[C@H](n2cnc3c(N)ncnc23)O[C@@H]1CNC(=O)c1ncc(N)cc1
O[C@H]1[C@@H](O)[C@H](n2cnc3c(N)ncnc23)O[C@@H]1CNC(=O)c1cc(N)ncc1
O[C@H]1[C@@H](O)[C@H](n2cnc3c(N)ncnc23)O[C@@H]1CNC(=O)c1nc(N)ccc1
O[C@H]1[C@@H](O)[C@H](n2cnc3c(N)ncnc23)O[C@@H]1CNC(=O)c1c(N)cncc1
O[C@H]1[C@@H](O)[C@H](n2cnc3c(N)ncnc23)O[C@@H]1CNC(=O)c1c(N)ccnc1
O[C@H]1[C@@H](O)[C@H](n2cnc3c(N)ncnc23)O[C@@H]1CNC(=O)c1c(N)cccn1
FC(F)(C(=O)[O-])C(F)(F)C(F)(F)C(F)(F)C(=O)NC[C@@H]1[C@@H](O)[C@@H](O)[C@H](n2cnc3c(N)ncnc23)O1
O[C@H]1[C@@H](O)[C@H](n2cnc3c(N)ncnc23)O[C@@H]1CNC(=O)C1C(C(=O)N)CCCC1
BrC=1C=C(C(=O)NC[C@@H]2[C@@H](O)[C@@H](O)[C@H](n3cnc4c(N)ncnc34)O2)C(=O)NC=1
BrC=1C(=O)NC(C(=O)NC[C@@H]2[C@@H](O)[C@@H](O)[C@H](n3cnc4c(N)ncnc34)O2)=CC=1
BrC=1C(=O)NC=C(C(=O)NC[C@@H]2[C@@H](O)[C@@H](O)[C@H](n3cnc4c(N)ncnc34)O2)C=1
O[C@H]1[C@@H](O)[C@H](n2cnc3c(N)ncnc23)O[C@@H]1CNC(=O)c1cc(C)nc2NC(=O)NC(=O)c12
O[C@H]1[C@@H](O)[C@H](n2cnc3c(N)ncnc23)O[C@@H]1CNC(=O)c1cnc(CCOC)nc1
O[C@H]1[C@@H](O)[C@H](n2cnc3c(N)ncnc23)O[C@@H]1CNC(=O)c1nc(C2CCN(C(=O)[O-])CC2)sc1
O[C@H]1[C@@H](O)[C@H](n2cnc3c(N)ncnc23)O[C@@H]1CNC(=O)C1N(C(=O)C2=CC(=O)N(C)C=C2)CCCC1
O[C@H]1[C@@H](O)[C@H](n2cnc3c(N)ncnc23)O[C@@H]1CNC(=O)c1cc(C)c(C(=O)[O-])c(C)c1
O[C@H]1[C@@H](O)[C@H](n2cnc3c(N)ncnc23)O[C@@H]1CNC(=O)c1c(C)cc(C(=O)[O-])cc1C
O[C@H]1[C@@H](O)[C@H](n2cnc3c(N)ncnc23)O[C@@H]1CNC(=O)c1c(C)cc(C(=O)[O-])c(C)c1
O[C@H]1[C@@H](O)[C@H](n2cnc3c(N)ncnc23)O[C@@H]1CNC(=O)c1c(C)cc(C)c(C(=O)[O-])c1
O[C@H]1[C@@H](O)[C@H](n2cnc3c(N)ncnc23)O[C@@H]1CNC(=O)c1c(C(=O)[O-])cc(C)c(C)c1
O[C@H]1[C@@H](O)[C@H](n2cnc3c(N)ncnc23)O[C@@H]1CNC(=O)CC(C[NH3+])CC(C)C
On1nnc2ccc(C(=O)NC[C@@H]3[C@@H](O)[C@@H](O)[C@H](n4cnc5c(N)ncnc45)O3)cc12
O[C@H]1[C@@H](O)[C@H](n2cnc3c(N)ncnc23)O[C@@H]1CNC(=O)C(C)[NH+]1CCc2ccccc2C1
O[C@H]1[C@@H](O)[C@H](n2cnc3c(N)ncnc23)O[C@@H]1CNC(=O)C1[NH+](CC)Cc2ccccc2C1
O[C@H]1[C@@H](O)[C@H](n2cnc3c(N)ncnc23)O[C@@H]1CNC(=O)CN1C(=O)c2ccccc2C1=O
S(CCC(=O)NC[C@@H]1[C@@H](O)[C@@H](O)[C@H](n2cnc3c(N)ncnc23)O1)CC(OC)=O
Brc1c(S(=O)(=O)NC[C@@H]2[C@@H](O)[C@@H](O)[C@H](n3cnc4c(N)ncnc34)O2)cc(C(=O)[O-])cc1C
O[C@H]1[C@@H](O)[C@H](n2cnc3c(N)ncnc23)O[C@@H]1CNC(=O)CC[NH+]1CCc2ccccc2C1
O[C@H]1[C@@H](O)[C@H](n2cnc3c(N)ncnc23)O[C@@H]1CNC(=O)c1cc(-n2nnnc2)c(OC)cc1
O[C@H]1[C@@H](O)[C@H](n2cnc3c(N)ncnc23)O[C@@H]1CNC(=O)CCN1C(=O)c2cnn(C)c2N=C1
S(C(C)C(=O)NC[C@@H]1[C@@H](O)[C@@H](O)[C@H](n2cnc3c(N)ncnc23)O1)c1n[nH]cn1
O[C@H]1[C@@H](O)[C@H](n2cnc3c(N)ncnc23)O[C@@H]1CNC(=O)C1[NH+](Cc2ccncc2)CCCC1
O[C@H]1[C@@H](O)[C@H](n2cnc3c(N)ncnc23)O[C@@H]1CNC(=O)C1[NH+](Cc2cnccc2)CCCC1
O[C@H]1[C@@H](O)[C@H](n2cnc3c(N)ncnc23)O[C@@H]1CNC(=O)C1[NH+](Cc2ncccc2)CCCC1
O[C@H]1[C@@H](O)[C@H](n2cnc3c(N)ncnc23)O[C@@H]1CNC(=O)c1c(N)cnc(OC)c1
O[C@H]1[C@@H](O)[C@H](n2cnc3c(N)ncnc23)O[C@@H]1CNC(=O)c1c(N)c(OC)ncc1
O[C@H]1[C@@H](O)[C@H](n2cnc3c(N)ncnc23)O[C@@H]1CNC(=O)C=1C(=O)N2C=CSC2=NC=1
O[C@H]1[C@@H](O)[C@H](n2cnc3c(N)ncnc23)O[C@@H]1CNC(=O)CC([NH+]1CCCC1)c1cnccc1
O[C@H]1[C@@H](O)[C@H](n2cnc3c(N)ncnc23)O[C@@H]1CNC(=O)c1ccc(OCc2nnn[n-]2)cc1
O[C@H]1[C@@H](O)[C@H](n2cnc3c(N)ncnc23)O[C@@H]1CNC(=O)CNC(=O)c1ccc(C#N)cc1
O[C@H]1[C@@H](O)[C@H](n2cnc3c(N)ncnc23)O[C@@H]1CNC(=O)c1conc1
O[C@H]1[C@@H](O)[C@H](n2cnc3c(N)ncnc23)O[C@@H]1CNC(=O)c1nocc1
O[C@H]1[C@@H](O)[C@H](n2cnc3c(N)ncnc23)O[C@@H]1CNC(=O)c1ncoc1
O[C@H]1[C@@H](O)[C@H](n2cnc3c(N)ncnc23)O[C@@H]1CNC(=O)c1ocnc1
O[C@H]1[C@@H](O)[C@H](n2cnc3c(N)ncnc23)O[C@@H]1CNC(=O)c1oncc1
O[C@H]1[C@@H](O)[C@H](n2cnc3c(N)ncnc23)O[C@@H]1CNC(=O)c1occn1
O[C@H]1[C@@H](O)[C@H](n2cnc3c(N)ncnc23)O[C@@H]1CNC(=O)CCN1C(=O)C=CC=C1
O[C@H]1[C@@H](O)[C@H](n2cnc3c(N)ncnc23)O[C@@H]1CNC(=O)CN1C(=O)C=C(C)C=C1
O[C@H]1[C@@H](O)[C@H](n2cnc3c(N)ncnc23)O[C@@H]1CNC(=O)C=1C(=O)N(CC)C=CC=1
O[C@H]1[C@@H](O)[C@H](n2cnc3c(N)ncnc23)O[C@@H]1CNC(=O)C=1C(=O)C=C(C)N(C)C=1
S=C1N(CC(=O)NC[C@@H]2[C@@H](O)[C@@H](O)[C@H](n3cnc4c(N)ncnc34)O2)C(CCC)=NN1
O[C@H]1[C@@H](O)[C@H](n2cnc3c(N)ncnc23)O[C@@H]1CNC(=O)C1(C#N)CC1
O[C@H]1[C@@H](O)[C@H](n2cnc3c(N)ncnc23)O[C@@H]1CNC(=O)CCC#N
O[C@H]1[C@@H](O)[C@H](n2cnc3c(N)ncnc23)O[C@@H]1CNC(=O)C=1CCOC=1
S=C(NCC(=O)NC[C@@H]1[C@@H](O)[C@@H](O)[C@H](n2cnc3c(N)ncnc23)O1)NC(=O)c1ccccc1
O[C@H]1[C@@H](O)[C@H](n2cnc3c(N)ncnc23)O[C@@H]1CNC(=O)CC([NH3+])Cc1sccc1
O[C@H]1[C@@H](O)[C@H](n2cnc3c(N)ncnc23)O[C@@H]1CNC(=O)C(=O)NC(CC)CC
O[C@H]1[C@@H](O)[C@H](n2cnc3c(N)ncnc23)O[C@@H]1CNC(=O)C(NC(=O)C)CC1CC1
O[C@H]1[C@@H](O)[C@H](n2cnc3c(N)ncnc23)O[C@@H]1CNC(=O)CC(NC(=O)C)(C)C
O[C@H]1[C@@H](O)[C@H](n2cnc3c(N)ncnc23)O[C@@H]1CNC(=O)C(=O)NC(C)(C)CC
O[C@H]1[C@@H](O)[C@H](n2cnc3c(N)ncnc23)O[C@@H]1CNC(=O)C(NC(=O)C1CCC1)C
O[C@H]1[C@@H](O)[C@H](n2cnc3c(N)ncnc23)O[C@@H]1CNC(=O)C(NC(=O)C)(C)C1CC1
O[C@H]1[C@@H](O)[C@H](n2cnc3c(N)ncnc23)O[C@@H]1CNC(=O)CC(NC(=O)C)CC
O[C@H]1[C@@H](O)[C@H](n2cnc3c(N)ncnc23)O[C@@H]1CNC(=O)C(NC(=O)C)CCC
S(=O)(=O)(NC[C@@H]1[C@@H](O)[C@@H](O)[C@H](n2cnc3c(N)ncnc23)O1)c1c(C)c2NC(=O)C(=O)c2cc1
S(=O)(=O)(NC[C@@H]1[C@@H](O)[C@@H](O)[C@H](n2cnc3c(N)ncnc23)O1)c1c(C)ccc2NC(=O)C(=O)c12
O[C@H]1[C@@H](O)[C@H](n2cnc3c(N)ncnc23)O[C@@H]1CNC(=O)CNC(=O)c1n[nH]c2ccccc12
O[C@H]1[C@@H](O)[C@H](n2cnc3c(N)ncnc23)O[C@@H]1CNC(=O)CNC(=O)C1CCCC1
O[C@H]1[C@@H](O)[C@H](n2cnc3c(N)ncnc23)O[C@@H]1CNC(=O)CCNC(=O)C1CCC1
O[C@H]1[C@@H](O)[C@H](n2cnc3c(N)ncnc23)O[C@@H]1CNC(=O)CCCNC(=O)C1CC1
O[C@H]1[C@@H](O)[C@H](n2cnc3c(N)ncnc23)O[C@@H]1CNC(=O)CCCC(=O)NCC
O[C@H]1[C@@H](O)[C@H](n2cnc3c(N)ncnc23)O[C@@H]1CNC(=O)CCC(=O)NCCC
O[C@H]1[C@@H](O)[C@H](n2cnc3c(N)ncnc23)O[C@@H]1CNC(=O)CNC(=O)CCCC
O[C@H]1[C@@H](O)[C@H](n2cnc3c(N)ncnc23)O[C@@H]1CNC(=O)C=1C(=O)NC=2CC(C)CC(=O)C=2C=1
O[C@H]1[C@@H](O)[C@H](n2cnc3c(N)ncnc23)O[C@@H]1CNC(=O)C1N(C=O)C(C)(C)SC1
O[C@H]1[C@@H](O)[C@H](n2cnc3c(N)ncnc23)O[C@@H]1CNC(=O)c1onc(OC)c1
O[C@H]1[C@@H](O)[C@H](n2cnc3c(N)ncnc23)O[C@@H]1CNC(=O)C1N(C(=O)CC)CSC1
O[C@H]1[C@@H](O)[C@H](n2cnc3c(N)ncnc23)O[C@@H]1CNC(=O)C1N(C(=O)c2ccc(C[NH3+])cc2)CCC1
S(=O)(=O)(N1CCN(C(=O)CCC(=O)NC[C@@H]2[C@@H](O)[C@@H](O)[C@H](n3cnc4c(N)ncnc34)O2)CC1)c1ccccc1
O[C@H]1[C@@H](O)[C@H](n2cnc3c(N)ncnc23)O[C@@H]1CNC(=O)CC(CC(=O)[O-])c1ccccc1
O[C@H]1[C@@H](O)[C@H](n2cnc3c(N)ncnc23)O[C@@H]1CNC(=O)CCc1ccc(CCC(=O)[O-])cc1
O[C@H]1[C@@H](O)[C@H](n2cnc3c(N)ncnc23)O[C@@H]1CNC(=O)C[n+]1cscc1
O[C@H]1[C@@H](O)[C@H](n2cnc3c(N)ncnc23)O[C@@H]1CNC(=O)C1CN(c2sc(COC)nn2)C(=O)C1
O[C@H]1[C@@H](O)[C@H](n2cnc3c(N)ncnc23)O[C@@H]1CNC(=O)C(NC(=O)C)COC(C)(C)C
O[C@H]1[C@@H](O)[C@H](n2cnc3c(N)ncnc23)O[C@@H]1CNC(=O)c1cc(C=C)cc(C(=O)[O-])c1
O[C@H]1[C@@H](O)[C@H](n2cnc3c(N)ncnc23)O[C@@H]1CNC(=O)c1cc(C=C)c(C(=O)[O-])cc1
O[C@H]1[C@@H](O)[C@H](n2cnc3c(N)ncnc23)O[C@@H]1CNC(=O)c1c(C=C)cc(C(=O)[O-])cc1
O[C@H]1[C@@H](O)[C@H](n2cnc3c(N)ncnc23)O[C@@H]1CNC(=O)COC1=C(C(=O)C)C(=O)OC(C)=C1
O[C@H]1[C@@H](O)[C@H](n2cnc3c(N)ncnc23)O[C@@H]1CNC(=O)C1(C#N)CCOCC1
S(=O)(=O)(N1CC(C(=O)NC[C@@H]2[C@@H](O)[C@@H](O)[C@H](n3cnc4c(N)ncnc34)O2)C1)c1ccccc1
S(=O)(=O)(N(C)CC(=O)NC[C@@H]1[C@@H](O)[C@@H](O)[C@H](n2cnc3c(N)ncnc23)O1)c1ccccc1
O[C@H]1[C@@H](O)[C@H](n2cnc3c(N)ncnc23)O[C@@H]1CNC(=O)c1ccc2C(O)=NS(=O)(=O)c2c1
S(=O)(=O)(N(C)C)N(CC(=O)NC[C@@H]1[C@@H](O)[C@@H](O)[C@H](n2cnc3c(N)ncnc23)O1)c1cc(OC)ccc1
S(=O)(=O)(N1CCN(C(=O)CCC(=O)NC[C@@H]2[C@@H](O)[C@@H](O)[C@H](n3cnc4c(N)ncnc34)O2)CC1)c1ccc(OC)cc1
O[C@H]1[C@@H](O)[C@H](n2cnc3c(N)ncnc23)O[C@@H]1CNC(=O)c1ccc(C[NH3+])cc1
O[C@H]1[C@@H](O)[C@H](n2cnc3c(N)ncnc23)O[C@@H]1CNC(=O)c1cc(C[NH3+])ccc1
O[C@H]1[C@@H](O)[C@H](n2cnc3c(N)ncnc23)O[C@@H]1CNC(=O)CC(CC(=O)[O-])c1ccc(OC)cc1
S(=O)(=O)(NC[C@@H]1[C@@H](O)[C@@H](O)[C@H](n2cnc3c(N)ncnc23)O1)C(F)(F)F
O[C@H]1[C@@H](O)[C@H](n2cnc3c(N)ncnc23)O[C@@H]1CNC(=O)CCc1oc(C)nn1
O[C@H]1[C@@H](O)[C@H](n2cnc3c(N)ncnc23)O[C@@H]1CNC(=O)Cn1c(C[NH3+])nc2ccccc12
S(=O)(=O)(N1CCOCC1)c1sc(CC(=O)NC[C@@H]2[C@@H](O)[C@@H](O)[C@H](n3cnc4c(N)ncnc34)O2)cc1
O[C@H]1[C@@H](O)[C@H](n2cnc3c(N)ncnc23)O[C@@H]1CNC(=O)CN(C)C(=O)CN(C)C(=O)OC(C)(C)C
O[C@H]1[C@@H](O)[C@H](n2cnc3c(N)ncnc23)O[C@@H]1CNC(=O)CC1=C(C)N2NC(=O)C=C2N=C1C
S(O)(=O)c1ccc(C(=O)NC[C@@H]2[C@@H](O)[C@@H](O)[C@H](n3cnc4c(N)ncnc34)O2)cc1
S(O)(=O)c1cc(C(=O)NC[C@@H]2[C@@H](O)[C@@H](O)[C@H](n3cnc4c(N)ncnc34)O2)ccc1
O[C@H]1[C@@H](O)[C@H](n2cnc3c(N)ncnc23)O[C@@H]1CNC(=O)CCC1C(=O)ON=C1C
O[C@H]1[C@@H](O)[C@H](n2cnc3c(N)ncnc23)O[C@@H]1CNC(=O)CC1=C(C)Nc2n(c(C)nn2)C1=O
Clc1cc(C(=O)[O-])cc(C(=O)NC[C@@H]2[C@@H](O)[C@@H](O)[C@H](n3cnc4c(N)ncnc34)O2)c1
Clc1cc(C(=O)[O-])c(C(=O)NC[C@@H]2[C@@H](O)[C@@H](O)[C@H](n3cnc4c(N)ncnc34)O2)cc1
Clc1cc(C(=O)NC[C@@H]2[C@@H](O)[C@@H](O)[C@H](n3cnc4c(N)ncnc34)O2)c(C(=O)[O-])cc1
Clc1c(C(=O)[O-])cc(C(=O)NC[C@@H]2[C@@H](O)[C@@H](O)[C@H](n3cnc4c(N)ncnc34)O2)cc1
Clc1c(C(=O)NC[C@@H]2[C@@H](O)[C@@H](O)[C@H](n3cnc4c(N)ncnc34)O2)cc(C(=O)[O-])cc1
Clc1c(C(=O)[O-])ccc(C(=O)NC[C@@H]2[C@@H](O)[C@@H](O)[C@H](n3cnc4c(N)ncnc34)O2)c1
Clc1c(C(=O)NC[C@@H]2[C@@H](O)[C@@H](O)[C@H](n3cnc4c(N)ncnc34)O2)ccc(C(=O)[O-])c1
Clc1c(C(=O)[O-])c(C(=O)NC[C@@H]2[C@@H](O)[C@@H](O)[C@H](n3cnc4c(N)ncnc34)O2)ccc1
Clc1c(C(=O)NC[C@@H]2[C@@H](O)[C@@H](O)[C@H](n3cnc4c(N)ncnc34)O2)c(C(=O)[O-])ccc1
Clc1c(C(=O)[O-])cccc1C(=O)NC[C@@H]1[C@@H](O)[C@@H](O)[C@H](n2cnc3c(N)ncnc23)O1
S(=O)(=O)(N)c1c(C)sc(C(=O)NC[C@@H]2[C@@H](O)[C@@H](O)[C@H](n3cnc4c(N)ncnc34)O2)c1
S(=O)(=O)(N)c1sc(C(=O)NC[C@@H]2[C@@H](O)[C@@H](O)[C@H](n3cnc4c(N)ncnc34)O2)c(C)c1
O[C@H]1[C@@H](O)[C@H](n2cnc3c(N)ncnc23)O[C@@H]1CNC(=O)CNC(=O)c1c(C)occ1
O[C@H]1[C@@H](O)[C@H](n2cnc3c(N)ncnc23)O[C@@H]1CNC(=O)C1CCCc2sc(NC(=O)[O-])nc12
O[C@H]1[C@@H](O)[C@H](n2cnc3c(N)ncnc23)O[C@@H]1CNC(=O)C([NH3+])Cc1c[nH]c2ccccc12
S(=O)(=O)(NC[C@@H]1[C@@H](O)[C@@H](O)[C@H](n2cnc3c(N)ncnc23)O1)c1ccc(C(=O)N2CCOCC2)cc1
S(=O)(=O)(N1CCOCC1)c1ccc(C(=O)NC[C@@H]2[C@@H](O)[C@@H](O)[C@H](n3cnc4c(N)ncnc34)O2)cc1
S(=O)(=O)(N1CCOCC1)c1cc(C(=O)NC[C@@H]2[C@@H](O)[C@@H](O)[C@H](n3cnc4c(N)ncnc34)O2)ccc1
S(=O)(=O)(NC[C@@H]1[C@@H](O)[C@@H](O)[C@H](n2cnc3c(N)ncnc23)O1)c1c(C(=O)N2CCOCC2)cccc1
S(=O)(=O)(N1CCOCC1)c1c(C(=O)NC[C@@H]2[C@@H](O)[C@@H](O)[C@H](n3cnc4c(N)ncnc34)O2)cccc1
O[C@H]1[C@@H](O)[C@H](n2cnc3c(N)ncnc23)O[C@@H]1CNC(=O)C12CCC([NH3+])(CC1)CC2
O[C@H]1[C@@H](O)[C@H](n2cnc3c(N)ncnc23)O[C@@H]1CNC(=O)C1([NH3+])CCCCCC1
O[C@H]1[C@@H](O)[C@H](n2cnc3c(N)ncnc23)O[C@@H]1CNC(=O)C1Cn2ccnc2C1
O[C@H]1[C@@H](O)[C@H](n2cnc3c(N)ncnc23)O[C@@H]1CNC(=O)Cc1cn(C)nc1
O[C@H]1[C@@H](O)[C@H](n2cnc3c(N)ncnc23)O[C@@H]1CNC(=O)C(CCC)(CCC)C(=O)[O-]
O[C@H]1[C@@H](O)[C@H](n2cnc3c(N)ncnc23)O[C@@H]1CNC(=O)C12CC3(C(=O)[O-])CC(C1)CC(C3)C2
O[C@H]1[C@@H](O)[C@H](n2cnc3c(N)ncnc23)O[C@@H]1CNC(=O)CC1CN(C(=O)[O-])c2ccccc12
S(O)(=O)c1cc(C(=O)NC[C@@H]2[C@@H](O)[C@@H](O)[C@H](n3cnc4c(N)ncnc34)O2)c(OC)cc1
S(O)(=O)c1c(OC)ccc(C(=O)NC[C@@H]2[C@@H](O)[C@@H](O)[C@H](n3cnc4c(N)ncnc34)O2)c1
O[C@H]1[C@@H](O)[C@H](n2cnc3c(N)ncnc23)O[C@@H]1CNC(=O)CCCn1ncnc1
O[C@H]1[C@@H](O)[C@H](n2cnc3c(N)ncnc23)O[C@@H]1CNC(=O)C(CC)n1ncnc1
O[C@H]1[C@@H](O)[C@H](n2cnc3c(N)ncnc23)O[C@@H]1CNC(=O)C=1NN(c2ccccc2)C(=O)C(C)N=1
O[C@H]1[C@@H](O)[C@H](n2cnc3c(N)ncnc23)O[C@@H]1CNC(=O)C(C)C1CC[NH+](C(C)C)CC1
O[C@H]1[C@@H](O)[C@H](n2cnc3c(N)ncnc23)O[C@@H]1CNC(=O)C1CC([NH+]2CC(C)CC(C)C2)C1
O[C@H]1[C@@H](O)[C@H](n2cnc3c(N)ncnc23)O[C@@H]1CNC(=O)C(C)N1C(=O)C2CC=CCC2C1=O
O[C@H]1[C@@H](O)[C@H](n2cnc3c(N)ncnc23)O[C@@H]1CNC(=O)CC([NH3+])c1ccc(C#N)cc1
O[C@H]1[C@@H](O)[C@H](n2cnc3c(N)ncnc23)O[C@@H]1CNC(=O)C(CC)C1CC[NH+](CC)CC1
O[C@H]1[C@@H](O)[C@H](n2cnc3c(N)ncnc23)O[C@@H]1CNC(=O)CCN1C(=O)C2CC=CCC2C1=O
O[C@H]1[C@@H](O)[C@H](n2cnc3c(N)ncnc23)O[C@@H]1CNC(=O)CC(OC(C)C)=O
O[C@H]1[C@@H](O)[C@H](n2cnc3c(N)ncnc23)O[C@@H]1CNC(=O)C(OC(=O)C)(C)C
O[C@H]1[C@@H](O)[C@H](n2cnc3c(N)ncnc23)O[C@@H]1CNC(=O)c1sc(NC(=O)C#C)nc1
O[C@H]1[C@@H](O)[C@H](n2cnc3c(N)ncnc23)O[C@@H]1CNC(=O)c1csc2CN(C(=O)[O-])CCc12
O[C@H]1[C@@H](O)[C@H](n2cnc3c(N)ncnc23)O[C@@H]1CNC(=O)c1sc2CCN(C(=O)[O-])Cc2c1
O[C@H]1[C@@H](O)[C@H](n2cnc3c(N)ncnc23)O[C@@H]1CNC(=O)C12CC(C(OC)=O)(C1)C2
O[C@H]1[C@@H](O)[C@H](n2cnc3c(N)ncnc23)O[C@@H]1CNC(=O)C1(C(OCC)=O)CC1
S(=O)(=O)(N1CCOCC1)c1cc(C(=O)NC[C@@H]2[C@@H](O)[C@@H](O)[C@H](n3cnc4c(N)ncnc34)O2)c(OC)cc1
S(=O)(=O)(N1CCOCC1)c1c(OC)ccc(C(=O)NC[C@@H]2[C@@H](O)[C@@H](O)[C@H](n3cnc4c(N)ncnc34)O2)c1
O[C@H]1[C@@H](O)[C@H](n2cnc3c(N)ncnc23)O[C@@H]1CNC(=O)CCCC(OC)=O
O[C@H]1[C@@H](O)[C@H](n2cnc3c(N)ncnc23)O[C@@H]1CNC(=O)CCC(OCC)=O
S(=O)(=O)(NC[C@@H]1[C@@H](O)[C@@H](O)[C@H](n2cnc3c(N)ncnc23)O1)c1cn(CC)nc1
S(=O)(=O)(NC[C@@H]1[C@@H](O)[C@@H](O)[C@H](n2cnc3c(N)ncnc23)O1)c1n(CC)ncc1
O[C@H]1[C@@H](O)[C@H](n2cnc3c(N)ncnc23)O[C@@H]1CNC(=O)c1n[nH]c(C)c1
O[C@H]1[C@@H](O)[C@H](n2cnc3c(N)ncnc23)O[C@@H]1CNC(=O)c1nc(C)[nH]c1
O[C@H]1[C@@H](O)[C@H](n2cnc3c(N)ncnc23)O[C@@H]1CNC(=O)c1c(C)n[nH]c1
O[C@H]1[C@@H](O)[C@H](n2cnc3c(N)ncnc23)O[C@@H]1CNC(=O)c1c(C)c[nH]n1
O[C@H]1[C@@H](O)[C@H](n2cnc3c(N)ncnc23)O[C@@H]1CNC(=O)c1c(C)[nH]cn1
S(=O)(=O)(NC[C@@H]1[C@@H](O)[C@@H](O)[C@H](n2cnc3c(N)ncnc23)O1)c1cn(C)c(C(OC)=O)c1
S(=O)(=O)(NC[C@@H]1[C@@H](O)[C@@H](O)[C@H](n2cnc3c(N)ncnc23)O1)c1n(C)c(C(OC)=O)cc1
S(=O)(=O)(NC1CC1)c1oc(C(=O)NC[C@@H]2[C@@H](O)[C@@H](O)[C@H](n3cnc4c(N)ncnc34)O2)cc1
O[C@H]1[C@@H](O)[C@H](n2cnc3c(N)ncnc23)O[C@@H]1CNC(=O)C(=O)N1CCN(c2ccccc2)CC1
O[C@H]1[C@@H](O)[C@H](n2cnc3c(N)ncnc23)O[C@@H]1CNC(=O)C(CC(=O)[O-])CP1(=O)Oc2ccccc2-c2ccccc12
O[C@H]1[C@@H](O)[C@H](n2cnc3c(N)ncnc23)O[C@@H]1CNC(=O)CC(CP1(=O)Oc2ccccc2-c2ccccc12)C(=O)[O-]
O[C@H]1[C@@H](O)[C@H](n2cnc3c(N)ncnc23)O[C@@H]1CNC(=O)Cc1c(C)nc2N(C)NC(=O)c2c1C
S(=O)(=O)(NC[C@@H]1[C@@H](O)[C@@H](O)[C@H](n2cnc3c(N)ncnc23)O1)c1c(C(C)C)ccc(C(=O)[O-])c1
O[C@H]1[C@@H](O)[C@H](n2cnc3c(N)ncnc23)O[C@@H]1CNC(=O)c1cnc2n(C)nnc2c1
O[C@H]1[C@@H](O)[C@H](n2cnc3c(N)ncnc23)O[C@@H]1CNC(=O)C=1C(=O)NC(C)=C(C)C=1
S(CC(=O)NC[C@@H]1[C@@H](O)[C@@H](O)[C@H](n2cnc3c(N)ncnc23)O1)C(=S)N1CCOCC1
O[C@H]1[C@@H](O)[C@H](n2cnc3c(N)ncnc23)O[C@@H]1CNC(=O)c1nc2N(C)C(=O)N(C)C(=O)c2cc1
O[C@H]1[C@@H](O)[C@H](n2cnc3c(N)ncnc23)O[C@@H]1CNC(=O)c1c(-n2nnnc2)ccs1
O[C@H]1[C@@H](O)[C@H](n2cnc3c(N)ncnc23)O[C@@H]1CNC(=O)c1oc(C[NH+]2CCCC2)cc1
S(=O)(=O)(N1CCOCC1)c1cc(OC)c(OC)c(C(=O)NC[C@@H]2[C@@H](O)[C@@H](O)[C@H](n3cnc4c(N)ncnc34)O2)c1
O[C@H]1[C@@H](O)[C@H](n2cnc3c(N)ncnc23)O[C@@H]1CNC(=O)c1nc(N)sc1
O[C@H]1[C@@H](O)[C@H](n2cnc3c(N)ncnc23)O[C@@H]1CNC(=O)c1sc(N)nc1
O[C@H]1[C@@H](O)[C@H](n2cnc3c(N)ncnc23)O[C@@H]1CNC(=O)C1CC[NH+](Cc2occc2)CC1
O[C@H]1[C@@H](O)[C@H](n2cnc3c(N)ncnc23)O[C@@H]1CNC(=O)C1C[NH+](Cc2occc2)CCC1
O[C@H]1[C@@H](O)[C@H](n2cnc3c(N)ncnc23)O[C@@H]1CNC(=O)c1nc(NC(=O)COC)sc1
O[C@H]1[C@@H](O)[C@H](n2cnc3c(N)ncnc23)O[C@@H]1CNC(=O)c1sc(NC(=O)COC)nc1
O[C@H]1[C@@H](O)[C@H](n2cnc3c(N)ncnc23)O[C@@H]1CNC(=O)c1ccc(CN(C)C(=O)[O-])cc1
O[C@H]1[C@@H](O)[C@H](n2cnc3c(N)ncnc23)O[C@@H]1CNC(=O)CCc1[nH]ccn1
O[C@H]1[C@@H](O)[C@H](n2cnc3c(N)ncnc23)O[C@@H]1CNC(=O)CCc1c[nH]nc1
O[C@H]1[C@@H](O)[C@H](n2cnc3c(N)ncnc23)O[C@@H]1CNC(=O)CCc1nc[nH]c1
S(=O)(=O)(NC[C@@H]1[C@@H](O)[C@@H](O)[C@H](n2cnc3c(N)ncnc23)O1)c1ccc2NC(=O)Cc2c1
Fc1cc(F)cc(C([NH3+])C(=O)NC[C@@H]2[C@@H](O)[C@@H](O)[C@H](n3cnc4c(N)ncnc34)O2)c1
O[C@H]1[C@@H](O)[C@H](n2cnc3c(N)ncnc23)O[C@@H]1CNC(=O)C(NC=O)Cc1ccccc1
S(=O)(=O)(CC(=O)NC[C@@H]1[C@@H](O)[C@@H](O)[C@H](n2cnc3c(N)ncnc23)O1)C1CCCC1
S(=O)(=O)(C)C1(C(=O)NC[C@@H]2[C@@H](O)[C@@H](O)[C@H](n3cnc4c(N)ncnc34)O2)CCCC1
FC1C(C(=O)NC[C@@H]2[C@@H](O)[C@@H](O)[C@H](n3cnc4c(N)ncnc34)O2)C1
FC(C)C(=O)NC[C@@H]1[C@@H](O)[C@@H](O)[C@H](n2cnc3c(N)ncnc23)O1
O[C@H]1[C@@H](O)[C@H](n2cnc3c(N)ncnc23)O[C@@H]1CNC(=O)CNC(=O)NCc1occc1
O[C@H]1[C@@H](O)[C@H](n2cnc3c(N)ncnc23)O[C@@H]1CNC(=O)CNC(=O)Cc1ccccc1
O[C@H]1[C@@H](O)[C@H](n2cnc3c(N)ncnc23)O[C@@H]1CNC(=O)C1(C(OCC)=O)CCOCC1
S(=O)(=O)(N)c1ccc(C=CC(=O)NC[C@@H]2[C@@H](O)[C@@H](O)[C@H](n3cnc4c(N)ncnc34)O2)cc1
S(=O)(=O)(NC)c1cc(C(=O)NC[C@@H]2[C@@H](O)[C@@H](O)[C@H](n3cnc4c(N)ncnc34)O2)c(F)cc1
S(=O)(=O)(NC)c1c(F)ccc(C(=O)NC[C@@H]2[C@@H](O)[C@@H](O)[C@H](n3cnc4c(N)ncnc34)O2)c1
O[C@H]1[C@@H](O)[C@H](n2cnc3c(N)ncnc23)O[C@@H]1CNC(=O)COC1=C(C)OC=CC1=O
S(C)CC(=O)NC[C@@H]1[C@@H](O)[C@@H](O)[C@H](n2cnc3c(N)ncnc23)O1
O[C@H]1[C@@H](O)[C@H](n2cnc3c(N)ncnc23)O[C@@H]1CNC(=O)CCC1=C(C)NS(=O)(=O)N=C1C
O[C@H]1[C@@H](O)[C@H](n2cnc3c(N)ncnc23)O[C@@H]1CNC(=O)c1cnn2C=CNc12
O[C@H]1[C@@H](O)[C@H](n2cnc3c(N)ncnc23)O[C@@H]1CNC(=O)C([NH3+])Cc1ncn(Cc2ccccc2)c1
O[C@H]1[C@@H](O)[C@H](n2cnc3c(N)ncnc23)O[C@@H]1CNC(=O)c1n(C)nc(NC(=O)C)c1
O[C@H]1[C@@H](O)[C@H](n2cnc3c(N)ncnc23)O[C@@H]1CNC(=O)CN(C)C(=O)c1occc1
S(CC(=O)NC[C@@H]1[C@@H](O)[C@@H](O)[C@H](n2cnc3c(N)ncnc23)O1)CC#C
O[C@H]1[C@@H](O)[C@H](n2cnc3c(N)ncnc23)O[C@@H]1CNC(=O)CC1N(C(=O)[O-])C2CCCCC2C1
S(=O)(=O)(NC(C)C(=O)NC[C@@H]1[C@@H](O)[C@@H](O)[C@H](n2cnc3c(N)ncnc23)O1)c1ccccc1
O[C@H]1[C@@H](O)[C@H](n2cnc3c(N)ncnc23)O[C@@H]1CNC(=O)Cc1ccc(OCC(=O)NC)cc1
S(=O)(=O)(N)Cc1ccc(C(=O)NC[C@@H]2[C@@H](O)[C@@H](O)[C@H](n3cnc4c(N)ncnc34)O2)cc1
S(=O)(=O)(N)Cc1cc(C(=O)NC[C@@H]2[C@@H](O)[C@@H](O)[C@H](n3cnc4c(N)ncnc34)O2)ccc1
S(=O)(=O)(CCN(Cc1cn(C)nc1)C(=O)C=CC(=O)NC[C@@H]1[C@@H](O)[C@@H](O)[C@H](n2cnc3c(N)ncnc23)O1)N1CCCC1
O[C@H]1[C@@H](O)[C@H](n2cnc3c(N)ncnc23)O[C@@H]1CNC(=O)C([NH+](C)Cc1ccccc1)C
O[C@H]1[C@@H](O)[C@H](n2cnc3c(N)ncnc23)O[C@@H]1CNC(=O)c1ccc(N2C(=O)NC(=O)C2)cc1
O[C@H]1[C@@H](O)[C@H](n2cnc3c(N)ncnc23)O[C@@H]1CNC(=O)CN1C(=O)NC(=O)c2ccccc12
O[C@H]1[C@@H](O)[C@H](n2cnc3c(N)ncnc23)O[C@@H]1CNC(=O)CC([NH3+])c1oc(C)cc1
S=C1NC=C(C(=O)NC[C@@H]2[C@@H](O)[C@@H](O)[C@H](n3cnc4c(N)ncnc34)O2)C=C1
S=C1NC=CC(C(=O)NC[C@@H]2[C@@H](O)[C@@H](O)[C@H](n3cnc4c(N)ncnc34)O2)=C1
S=C1C(C(=O)NC[C@@H]2[C@@H](O)[C@@H](O)[C@H](n3cnc4c(N)ncnc34)O2)=CC=CN1
O[C@H]1[C@@H](O)[C@H](n2cnc3c(N)ncnc23)O[C@@H]1CNC(=O)c1nc2n(c1)C=CN=C2
O[C@H]1[C@@H](O)[C@H](n2cnc3c(N)ncnc23)O[C@@H]1CNC(=O)c1nc2n(N=CC=C2)c1
O[C@H]1[C@@H](O)[C@H](n2cnc3c(N)ncnc23)O[C@@H]1CNC(=O)c1n2N=CC=Cc2nc1
O[C@H]1[C@@H](O)[C@H](n2cnc3c(N)ncnc23)O[C@@H]1CNC(=O)C1(NC(=O)N)CCCCC1
O[C@H]1[C@@H](O)[C@H](n2cnc3c(N)ncnc23)O[C@@H]1CNC(=O)C1C[NH+](Cc2ccccc2)CC1
O[C@H]1[C@@H](O)[C@H](n2cnc3c(N)ncnc23)O[C@@H]1CNC(=O)CC[NH+](C)Cc1ccccc1
O[C@H]1[C@@H](O)[C@H](n2cnc3c(N)ncnc23)O[C@@H]1CNC(=O)CNC(=O)c1nc2ccccc2nc1
O[C@H]1[C@@H](O)[C@H](n2cnc3c(N)ncnc23)O[C@@H]1CNC(=O)CC[NH+](C)CCCOc1ccccc1
FC(C(=O)NC[C@@H]1[C@@H](O)[C@@H](O)[C@H](n2cnc3c(N)ncnc23)O1)C1COCC1
O[C@H]1[C@@H](O)[C@H](n2cnc3c(N)ncnc23)O[C@@H]1CNC(=O)CC(CC(=O)[O-])c1cscc1
O[C@H]1[C@@H](O)[C@H](n2cnc3c(N)ncnc23)O[C@@H]1CNC(=O)CC(CC(=O)[O-])c1sccc1
O[C@H]1[C@@H](O)[C@H](n2cnc3c(N)ncnc23)O[C@@H]1CNC(=O)c1[nH]nc2CCOCc12
O[C@H]1[C@@H](O)[C@H](n2cnc3c(N)ncnc23)O[C@@H]1CNC(=O)CCOCCOCCC(OCC)=O
O[C@H]1[C@@H](O)[C@H](n2cnc3c(N)ncnc23)O[C@@H]1CNC(=O)C1(c2ccccc2)CCN(C(=O)[O-])CC1
O[C@H]1[C@@H](O)[C@H](n2cnc3c(N)ncnc23)O[C@@H]1CNC(=O)c1c(C)cc(NC(=O)[O-])cc1
S(=O)(=O)(NC[C@@H]1[C@@H](O)[C@@H](O)[C@H](n2cnc3c(N)ncnc23)O1)c1ccc2cc(C(=O)[O-])ccc2c1
S(=O)(=O)(NC[C@@H]1[C@@H](O)[C@@H](O)[C@H](n2cnc3c(N)ncnc23)O1)c1c(C(=O)[O-])cc2ccccc2c1
Clc1c(C(=O)[O-])cc(C(=O)NC[C@@H]2[C@@H](O)[C@@H](O)[C@H](n3cnc4c(N)ncnc34)O2)c(Cl)n1
S(CCOC)CC(=O)NC[C@@H]1[C@@H](O)[C@@H](O)[C@H](n2cnc3c(N)ncnc23)O1
O[C@H]1[C@@H](O)[C@H](n2cnc3c(N)ncnc23)O[C@@H]1CNC(=O)C(NC(OC)=O)C(C)C
S(=O)(=O)(NC[C@@H]1[C@@H](O)[C@@H](O)[C@H](n2cnc3c(N)ncnc23)O1)c1ccc2N(C=O)CCc2c1
S(=O)(=O)(NC[C@@H]1[C@@H](O)[C@@H](O)[C@H](n2cnc3c(N)ncnc23)O1)c1ccc2N(C)C(=O)Cc2c1
O[C@H]1[C@@H](O)[C@H](n2cnc3c(N)ncnc23)O[C@@H]1CNC(=O)C1([NH+]2CCCC2)CCCCC1
S(=O)(=O)([O-])C(C(=O)NC[C@@H]1[C@@H](O)[C@@H](O)[C@H](n2cnc3c(N)ncnc23)O1)c1ccccc1
S(=O)(=O)(CC(=O)NC[C@@H]1[C@@H](O)[C@@H](O)[C@H](n2cnc3c(N)ncnc23)O1)c1ccc([N+](=O)[O-])cc1
S(=O)(=O)(CC(=O)NC[C@@H]1[C@@H](O)[C@@H](O)[C@H](n2cnc3c(N)ncnc23)O1)c1c([N+](=O)[O-])cccc1
S(=O)(=O)(N1CC(C(=O)NC[C@@H]2[C@@H](O)[C@@H](O)[C@H](n3cnc4c(N)ncnc34)O2)C1)c1sccc1
S(=O)(=O)(N(C)CC(=O)NC[C@@H]1[C@@H](O)[C@@H](O)[C@H](n2cnc3c(N)ncnc23)O1)c1sccc1
Fc1ccc(CC([NH3+])CC(=O)NC[C@@H]2[C@@H](O)[C@@H](O)[C@H](n3cnc4c(N)ncnc34)O2)cc1
Fc1ccc(CC([NH3+])(C)C(=O)NC[C@@H]2[C@@H](O)[C@@H](O)[C@H](n3cnc4c(N)ncnc34)O2)cc1
Fc1cc(CC([NH3+])CC(=O)NC[C@@H]2[C@@H](O)[C@@H](O)[C@H](n3cnc4c(N)ncnc34)O2)ccc1
Fc1c(CC([NH3+])CC(=O)NC[C@@H]2[C@@H](O)[C@@H](O)[C@H](n3cnc4c(N)ncnc34)O2)cccc1
O[C@H]1[C@@H](O)[C@H](n2cnc3c(N)ncnc23)O[C@@H]1CNC(=O)c1ccc2C(=O)NNc2c1
S(=O)(=O)(NCC(=O)NC[C@@H]1[C@@H](O)[C@@H](O)[C@H](n2cnc3c(N)ncnc23)O1)Cc1ccccc1
S(=O)(=O)(NC(C(=O)NC[C@@H]1[C@@H](O)[C@@H](O)[C@H](n2cnc3c(N)ncnc23)O1)c1ccccc1)C
O[C@H]1[C@@H](O)[C@H](n2cnc3c(N)ncnc23)O[C@@H]1CNC(=O)C([NH3+])c1ccc(C)cc1
O[C@H]1[C@@H](O)[C@H](n2cnc3c(N)ncnc23)O[C@@H]1CNC(=O)C([NH3+])c1c(C)cccc1
O[C@H]1[C@@H](O)[C@H](n2cnc3c(N)ncnc23)O[C@@H]1CNC(=O)C(CCCc1ccccc1)C(=O)[O-]
O[C@H]1[C@@H](O)[C@H](n2cnc3c(N)ncnc23)O[C@@H]1CNC(=O)C(=CC=Cc1ccccc1)C(=O)[O-]
S(O)(=O)c1c(C(=O)NC[C@@H]2[C@@H](O)[C@@H](O)[C@H](n3cnc4c(N)ncnc34)O2)scc1
O[C@H]1[C@@H](O)[C@H](n2cnc3c(N)ncnc23)O[C@@H]1CNC(=O)COCCOCCOCC(OC(C)(C)C)=O
O[C@H]1[C@@H](O)[C@H](n2cnc3c(N)ncnc23)O[C@@H]1CNC(=O)C1CCN(C(=O)N(C)C)CC1
O[C@H]1[C@@H](O)[C@H](n2cnc3c(N)ncnc23)O[C@@H]1CNC(=O)C1CN(C(=O)N(C)C)CCC1
O[C@H]1[C@@H](O)[C@H](n2cnc3c(N)ncnc23)O[C@@H]1CNC(=O)C1([NH3+])CCc2ccccc12
O[C@H]1[C@@H](O)[C@H](n2cnc3c(N)ncnc23)O[C@@H]1CNC(=O)CN1C(=O)C=CC(c2occc2)=N1
S(=O)(=O)(N1CCOCC1)c1c(C(=O)NC[C@@H]2[C@@H](O)[C@@H](O)[C@H](n3cnc4c(N)ncnc34)O2)scc1
S(=O)(=O)(N1CCN(C(=O)C=CC(=O)NC[C@@H]2[C@@H](O)[C@@H](O)[C@H](n3cnc4c(N)ncnc34)O2)CC1)c1ccc(C)cc1
S(=O)(=O)(NC[C@@H]1[C@@H](O)[C@@H](O)[C@H](n2cnc3c(N)ncnc23)O1)c1cccc2nonc12
S(=O)(=O)(N(C)C)c1cc(C(=O)NC[C@@H]2[C@@H](O)[C@@H](O)[C@H](n3cnc4c(N)ncnc34)O2)c(N2CCOCC2)cc1
O[C@H]1[C@@H](O)[C@H](n2cnc3c(N)ncnc23)O[C@@H]1CNC(=O)C=CCN1S(=O)(=O)c2ccccc2C1=O
O[C@H]1[C@@H](O)[C@H](n2cnc3c(N)ncnc23)O[C@@H]1CNC(=O)C1N(C(=O)C2CC2)CCC1
O[C@H]1[C@@H](O)[C@H](n2cnc3c(N)ncnc23)O[C@@H]1CNC(=O)C1CN2C(=O)CCC2CC1
O[C@H]1[C@@H](O)[C@H](n2cnc3c(N)ncnc23)O[C@@H]1CNC(=O)C(=O)N1C(C)CCCC1
O[C@H]1[C@@H](O)[C@H](n2cnc3c(N)ncnc23)O[C@@H]1CNC(=O)C1N(C(=O)C)CCCC1
O[C@H]1[C@@H](O)[C@H](n2cnc3c(N)ncnc23)O[C@@H]1CNC(=O)C(CC)N1C(=O)CCC1
O[C@H]1[C@@H](O)[C@H](n2cnc3c(N)ncnc23)O[C@@H]1CNC(=O)C1N(C(=O)CC)CCC1
S(=O)(=O)(NC[C@@H]1[C@@H](O)[C@@H](O)[C@H](n2cnc3c(N)ncnc23)O1)c1ccc(N2S(=O)(=O)CCC2)cc1
O[C@H]1[C@@H](O)[C@H](n2cnc3c(N)ncnc23)O[C@@H]1CNC(=O)C1(C(=O)N2CCCC2)CC1
O[C@H]1[C@@H](O)[C@H](n2cnc3c(N)ncnc23)O[C@@H]1CNC(=O)C(=O)N1CCCCCC1
O[C@H]1[C@@H](O)[C@H](n2cnc3c(N)ncnc23)O[C@@H]1CNC(=O)CCC(=O)N1CCCC1
O[C@H]1[C@@H](O)[C@H](n2cnc3c(N)ncnc23)O[C@@H]1CNC(=O)CCN1C(=O)CCCC1
O[C@H]1[C@@H](O)[C@H](n2cnc3c(N)ncnc23)O[C@@H]1CNC(=O)CN1C(=O)CCCCC1
S(CC([NH3+])C(=O)NC[C@@H]1[C@@H](O)[C@@H](O)[C@H](n2cnc3c(N)ncnc23)O1)c1ccccc1
O[C@H]1[C@@H](O)[C@H](n2cnc3c(N)ncnc23)O[C@@H]1CNC(=O)c1n2C=CC=Cc2nn1
O[C@H]1[C@@H](O)[C@H](n2cnc3c(N)ncnc23)O[C@@H]1CNC(=O)CN(C)c1ncc(C#N)cc1
O[C@H]1[C@@H](O)[C@H](n2cnc3c(N)ncnc23)O[C@@H]1CNC(=O)C(=O)Nc1scc(C)n1
O[C@H]1[C@@H](O)[C@H](n2cnc3c(N)ncnc23)O[C@@H]1CNC(=O)C1([NH3+])CCc2c(OC)cccc12
S(=O)(=O)(NC[C@@H]1[C@@H](O)[C@@H](O)[C@H](n2cnc3c(N)ncnc23)O1)c1cc(S(=O)(=O)C)c(F)cc1
O[C@H]1[C@@H](O)[C@H](n2cnc3c(N)ncnc23)O[C@@H]1CNC(=O)C=Cc1oc(C(=O)N)cc1
S(=O)(=O)(NCCc1ccc(C(=O)NC[C@@H]2[C@@H](O)[C@@H](O)[C@H](n3cnc4c(N)ncnc34)O2)cc1)C
O[C@H]1[C@@H](O)[C@H](n2cnc3c(N)ncnc23)O[C@@H]1CNC(=O)c1cn(C)nc1
O[C@H]1[C@@H](O)[C@H](n2cnc3c(N)ncnc23)O[C@@H]1CNC(=O)c1ncn(C)c1
O[C@H]1[C@@H](O)[C@H](n2cnc3c(N)ncnc23)O[C@@H]1CNC(=O)c1nn(C)cc1
O[C@H]1[C@@H](O)[C@H](n2cnc3c(N)ncnc23)O[C@@H]1CNC(=O)c1n(C)cnc1
O[C@H]1[C@@H](O)[C@H](n2cnc3c(N)ncnc23)O[C@@H]1CNC(=O)c1n(C)ncc1
O[C@H]1[C@@H](O)[C@H](n2cnc3c(N)ncnc23)O[C@@H]1CNC(=O)c1n(C)ccn1
O[C@H]1[C@@H](O)[C@H](n2cnc3c(N)ncnc23)O[C@@H]1CNC(=O)CN1C(=O)OC(c2occc2)=N1
O[C@H]1[C@@H](O)[C@H](n2cnc3c(N)ncnc23)O[C@@H]1CNC(=O)C1C(=O)NCC(C(C)C)C1
ON=C(N)c1cc(C(=O)NC[C@@H]2[C@@H](O)[C@@H](O)[C@H](n3cnc4c(N)ncnc34)O2)ccc1
O[C@H]1[C@@H](O)[C@H](n2cnc3c(N)ncnc23)O[C@@H]1CNC(=O)C1CC1
O[C@H]1[C@@H](O)[C@H](n2cnc3c(N)ncnc23)O[C@@H]1CNC(=O)CC
O[C@H]1[C@@H](O)[C@H](n2cnc3c(N)ncnc23)O[C@@H]1CNC(=O)CCN1C(=O)N=CC=C1
O[C@H]1[C@@H](O)[C@H](n2cnc3c(N)ncnc23)O[C@@H]1CNC(=O)CN1C(=O)C=C(C(C)C)N=C1
FC(F)(F)CN1C(=O)CC(C(=O)NC[C@@H]2[C@@H](O)[C@@H](O)[C@H](n3cnc4c(N)ncnc34)O2)C1
O[C@H]1[C@@H](O)[C@H](n2cnc3c(N)ncnc23)O[C@@H]1CNC(=O)CCc1nn2C=CC=Nc2n1
O[C@H]1[C@@H](O)[C@H](n2cnc3c(N)ncnc23)O[C@@H]1CNC(=O)C1C(C(=O)N2CCN(c3ncccn3)CC2)C1(C)C
S(=O)(=O)(C)c1n2C=CC=Cc2c(C(=O)NC[C@@H]2[C@@H](O)[C@@H](O)[C@H](n3cnc4c(N)ncnc34)O2)n1
O[C@H]1[C@@H](O)[C@H](n2cnc3c(N)ncnc23)O[C@@H]1CNC(=O)C(NC(=O)c1cocc1)C
O[C@H]1[C@@H](O)[C@H](n2cnc3c(N)ncnc23)O[C@@H]1CNC(=O)C(NC(=O)c1occc1)C
O[C@H]1[C@@H](O)[C@H](n2cnc3c(N)ncnc23)O[C@@H]1CNC(=O)CCC1=C(C)Nc2n(C1=O)ncn2
O[C@H]1[C@@H](O)[C@H](n2cnc3c(N)ncnc23)O[C@@H]1CNC(=O)c1cnc(C)nc1
O[C@H]1[C@@H](O)[C@H](n2cnc3c(N)ncnc23)O[C@@H]1CNC(=O)c1ncc(C)cn1
O[C@H]1[C@@H](O)[C@H](n2cnc3c(N)ncnc23)O[C@@H]1CNC(=O)c1ncc(C)nc1
O[C@H]1[C@@H](O)[C@H](n2cnc3c(N)ncnc23)O[C@@H]1CNC(=O)c1nnc(C)cc1
O[C@H]1[C@@H](O)[C@H](n2cnc3c(N)ncnc23)O[C@@H]1CNC(=O)c1nc(C)cnc1
O[C@H]1[C@@H](O)[C@H](n2cnc3c(N)ncnc23)O[C@@H]1CNC(=O)c1nc(C)ncc1
O[C@H]1[C@@H](O)[C@H](n2cnc3c(N)ncnc23)O[C@@H]1CNC(=O)c1c(C)ncnc1
O[C@H]1[C@@H](O)[C@H](n2cnc3c(N)ncnc23)O[C@@H]1CNC(=O)c1c(C)nccn1
O[C@H]1[C@@H](O)[C@H](n2cnc3c(N)ncnc23)O[C@@H]1CNC(=O)c1ccc(C(=O)N)cc1
O[C@H]1[C@@H](O)[C@H](n2cnc3c(N)ncnc23)O[C@@H]1CNC(=O)c1cc(C(=O)N)ccc1
O[C@H]1[C@@H](O)[C@H](n2cnc3c(N)ncnc23)O[C@@H]1CNC(=O)c1c(C(=O)N)cccc1
O[C@H]1[C@@H](O)[C@H](n2cnc3c(N)ncnc23)O[C@@H]1CNC(=O)CCNC(=O)c1cocc1
O[C@H]1[C@@H](O)[C@H](n2cnc3c(N)ncnc23)O[C@@H]1CNC(=O)CCNC(=O)c1occc1
O[C@H]1[C@@H](O)[C@H](n2cnc3c(N)ncnc23)O[C@@H]1CNC(=O)C#CCC
O[C@H]1[C@@H](O)[C@H](n2cnc3c(N)ncnc23)O[C@@H]1CNC(=O)CCC#C
S(=O)(=O)(NC[C@@H]1[C@@H](O)[C@@H](O)[C@H](n2cnc3c(N)ncnc23)O1)c1ccc(OCC(OC)=O)cc1
O[C@H]1[C@@H](O)[C@H](n2cnc3c(N)ncnc23)O[C@@H]1CNC(=O)c1c(OC)nn(C)c1
O[C@H]1[C@@H](O)[C@H](n2cnc3c(N)ncnc23)O[C@@H]1CNC(=O)C1CCN(C(=O)C2OCCC2)CC1
O[C@H]1[C@@H](O)[C@H](n2cnc3c(N)ncnc23)O[C@@H]1CNC(=O)CC(OC(=O)CC)C[N+](C)(C)C
S(=O)(=O)(NC[C@@H]1[C@@H](O)[C@@H](O)[C@H](n2cnc3c(N)ncnc23)O1)c1cc(S(=O)(=O)N(C)C)c(C)cc1
O[C@H]1[C@@H](O)[C@H](n2cnc3c(N)ncnc23)O[C@@H]1CNC(=O)C1CN(c2c(CC)n[nH]c2)C1
O[C@H]1[C@@H](O)[C@H](n2cnc3c(N)ncnc23)O[C@@H]1CNC(=O)c1ncn2C(=O)N(C)N=Nc12
O[C@H]1[C@@H](O)[C@H](n2cnc3c(N)ncnc23)O[C@@H]1CNC(=O)CNC(=O)C=Cc1occc1
O[C@H]1[C@@H](O)[C@H](n2cnc3c(N)ncnc23)O[C@@H]1CNC(=O)Cc1[nH]nc(-c2cnccc2)n1
O[C@H]1[C@@H](O)[C@H](n2cnc3c(N)ncnc23)O[C@@H]1CNC(=O)c1cn(CCOC)nc1
O[C@H]1[C@@H](O)[C@H](n2cnc3c(N)ncnc23)O[C@@H]1CNC(=O)c1nn(CCOC)cc1
O[C@H]1[C@@H](O)[C@H](n2cnc3c(N)ncnc23)O[C@@H]1CNC(=O)c1c(C(=O)[O-])oc2ccccc12
O[C@H]1[C@@H](O)[C@H](n2cnc3c(N)ncnc23)O[C@@H]1CNC(=O)c1c(C(=O)[O-])c2ccccc2o1
O[C@H]1[C@@H](O)[C@H](n2cnc3c(N)ncnc23)O[C@@H]1CNC(=O)C1CCN(C(=O)C=C)CC1
Clc1c(OCCCC(=O)[O-])ccc(S(=O)(=O)NC[C@@H]2[C@@H](O)[C@@H](O)[C@H](n3cnc4c(N)ncnc34)O2)c1
O[C@H]1[C@@H](O)[C@H](n2cnc3c(N)ncnc23)O[C@@H]1CNC(=O)C1CN(CC=C)C(=O)CC1
O[C@H]1[C@@H](O)[C@H](n2cnc3c(N)ncnc23)O[C@@H]1CNC(=O)COC(C)C
O[C@H]1[C@@H](O)[C@H](n2cnc3c(N)ncnc23)O[C@@H]1CNC(=O)C(OC)(C)C
O[C@H]1[C@@H](O)[C@H](n2cnc3c(N)ncnc23)O[C@@H]1CNC(=O)C1CC(OC)C1
O[C@H]1[C@@H](O)[C@H](n2cnc3c(N)ncnc23)O[C@@H]1CNC(=O)CC(OC)C
O[C@H]1[C@@H](O)[C@H](n2cnc3c(N)ncnc23)O[C@@H]1CNC(=O)C(OC)CC
O[C@H]1[C@@H](O)[C@H](n2cnc3c(N)ncnc23)O[C@@H]1CNC(=O)CN1C(=O)COc2ccccc12
S(CC(=O)NC[C@@H]1[C@@H](O)[C@@H](O)[C@H](n2cnc3c(N)ncnc23)O1)c1[n+]([O-])cccc1
O[C@H]1[C@@H](O)[C@H](n2cnc3c(N)ncnc23)O[C@@H]1CNC(=O)c1oc(NC(=O)C=C)nc1
S(=O)(=O)(NC[C@@H]1[C@@H](O)[C@@H](O)[C@H](n2cnc3c(N)ncnc23)O1)c1cc(C(=O)N2CCCC2)[nH]c1
S(=O)(=O)(N1CCCC1)c1cc(C(=O)NC[C@@H]2[C@@H](O)[C@@H](O)[C@H](n3cnc4c(N)ncnc34)O2)[nH]c1
O[C@H]1[C@@H](O)[C@H](n2cnc3c(N)ncnc23)O[C@@H]1CNC(=O)C1CCOCC1
O[C@H]1[C@@H](O)[C@H](n2cnc3c(N)ncnc23)O[C@@H]1CNC(=O)COCC1CC1
O[C@H]1[C@@H](O)[C@H](n2cnc3c(N)ncnc23)O[C@@H]1CNC(=O)CC1COCC1
O[C@H]1[C@@H](O)[C@H](n2cnc3c(N)ncnc23)O[C@@H]1CNC(=O)C1COCCC1
O[C@H]1[C@@H](O)[C@H](n2cnc3c(N)ncnc23)O[C@@H]1CNC(=O)CCCOC
O[C@H]1[C@@H](O)[C@H](n2cnc3c(N)ncnc23)O[C@@H]1CNC(=O)CCOCC
O[C@H]1[C@@H](O)[C@H](n2cnc3c(N)ncnc23)O[C@@H]1CNC(=O)COCCC
O[C@H]1[C@@H](O)[C@H](n2cnc3c(N)ncnc23)O[C@@H]1CNC(=O)CC1N(C(=O)[O-])Cc2ccccc2C1
O[C@H]1[C@@H](O)[C@H](n2cnc3c(N)ncnc23)O[C@@H]1CNC(=O)c1ccc(N2CC[NH+](C(C)C)CC2)cc1
S(=O)(=O)(NC[C@@H]1[C@@H](O)[C@@H](O)[C@H](n2cnc3c(N)ncnc23)O1)C1CS(=O)(=O)c2ccccc12
S(=O)(=O)(NC(C)C(=O)NC[C@@H]1[C@@H](O)[C@@H](O)[C@H](n2cnc3c(N)ncnc23)O1)c1sccc1
O[C@H]1[C@@H](O)[C@H](n2cnc3c(N)ncnc23)O[C@@H]1CNC(=O)COCc1onc(CC)n1
Fc1cc(C(=O)NC[C@@H]2[C@@H](O)[C@@H](O)[C@H](n3cnc4c(N)ncnc34)O2)c(-n2nnnc2)cc1
FC(F)(F)CN1C(=O)NC(C(=O)NC[C@@H]2[C@@H](O)[C@@H](O)[C@H](n3cnc4c(N)ncnc34)O2)=C1
O[C@H]1[C@@H](O)[C@H](n2cnc3c(N)ncnc23)O[C@@H]1CNC(=O)CNC(=O)c1ccccc1
S(=O)(=O)(NCCC(=O)NC[C@@H]1[C@@H](O)[C@@H](O)[C@H](n2cnc3c(N)ncnc23)O1)c1sccc1
Fc1ncc(N)c(C(=O)NC[C@@H]2[C@@H](O)[C@@H](O)[C@H](n3cnc4c(N)ncnc34)O2)c1
S(=O)(=O)(NC[C@@H]1[C@@H](O)[C@@H](O)[C@H](n2cnc3c(N)ncnc23)O1)c1ccc(NC=O)cc1
O[C@H]1[C@@H](O)[C@H](n2cnc3c(N)ncnc23)O[C@@H]1CNC(=O)C=1C(=O)Nc2ncccc2C=1
S(=O)(C)CCC(C(=O)NC[C@@H]1[C@@H](O)[C@@H](O)[C@H](n2cnc3c(N)ncnc23)O1)N1C(=O)c2ccccc2C1=O
S(=O)(=O)(NC[C@@H]1[C@@H](O)[C@@H](O)[C@H](n2cnc3c(N)ncnc23)O1)c1c(C(OCC)=O)ccnc1
S(=O)(=O)(NC[C@@H]1[C@@H](O)[C@@H](O)[C@H](n2cnc3c(N)ncnc23)O1)c1cc(C(OC)=O)cc(C(OC)=O)c1
O[C@H]1[C@@H](O)[C@H](n2cnc3c(N)ncnc23)O[C@@H]1CNC(=O)C=Cc1nc[nH]c1
O[C@H]1[C@@H](O)[C@H](n2cnc3c(N)ncnc23)O[C@@H]1CNC(=O)C([NH3+])CCC(C)(C)C
O[C@H]1[C@@H](O)[C@H](n2cnc3c(N)ncnc23)O[C@@H]1CNC(=O)CC([NH3+])C(CC)CC
O[C@H]1[C@@H](O)[C@H](n2cnc3c(N)ncnc23)O[C@@H]1CNC(=O)CC([NH3+])(C)CC(C)C
O[C@H]1[C@@H](O)[C@H](n2cnc3c(N)ncnc23)O[C@@H]1CNC(=O)CC([NH3+])(CC)C(C)C
O[C@H]1[C@@H](O)[C@H](n2cnc3c(N)ncnc23)O[C@@H]1CNC(=O)CC([NH3+])(C)C(C)CC
O[C@H]1[C@@H](O)[C@H](n2cnc3c(N)ncnc23)O[C@@H]1CNC(=O)CNC(=O)c1ccc(OC)cc1
O[C@H]1[C@@H](O)[C@H](n2cnc3c(N)ncnc23)O[C@@H]1CNC(=O)CNC(=O)c1cc(OC)ccc1
O[C@H]1[C@@H](O)[C@H](n2cnc3c(N)ncnc23)O[C@@H]1CNC(=O)CNC(=O)c1c(OC)cccc1
S=C1NN=C2SC(C(=O)NC[C@@H]3[C@@H](O)[C@@H](O)[C@H](n4cnc5c(N)ncnc45)O3)=C(C)N12
Brc1cc(C(=O)[O-])cc(C(=O)NC[C@@H]2[C@@H](O)[C@@H](O)[C@H](n3cnc4c(N)ncnc34)O2)c1
Brc1cc(C(=O)[O-])c(C(=O)NC[C@@H]2[C@@H](O)[C@@H](O)[C@H](n3cnc4c(N)ncnc34)O2)cc1
Brc1cc(C(=O)NC[C@@H]2[C@@H](O)[C@@H](O)[C@H](n3cnc4c(N)ncnc34)O2)c(C(=O)[O-])cc1
Brc1c(C(=O)[O-])cc(C(=O)NC[C@@H]2[C@@H](O)[C@@H](O)[C@H](n3cnc4c(N)ncnc34)O2)cc1
Brc1c(C(=O)NC[C@@H]2[C@@H](O)[C@@H](O)[C@H](n3cnc4c(N)ncnc34)O2)cc(C(=O)[O-])cc1
Brc1c(C(=O)[O-])ccc(C(=O)NC[C@@H]2[C@@H](O)[C@@H](O)[C@H](n3cnc4c(N)ncnc34)O2)c1
Brc1c(C(=O)NC[C@@H]2[C@@H](O)[C@@H](O)[C@H](n3cnc4c(N)ncnc34)O2)ccc(C(=O)[O-])c1
Brc1c(C(=O)[O-])c(C(=O)NC[C@@H]2[C@@H](O)[C@@H](O)[C@H](n3cnc4c(N)ncnc34)O2)ccc1
Brc1c(C(=O)NC[C@@H]2[C@@H](O)[C@@H](O)[C@H](n3cnc4c(N)ncnc34)O2)c(C(=O)[O-])ccc1
Brc1c(C(=O)[O-])cccc1C(=O)NC[C@@H]1[C@@H](O)[C@@H](O)[C@H](n2cnc3c(N)ncnc23)O1
O[C@H]1[C@@H](O)[C@H](n2cnc3c(N)ncnc23)O[C@@H]1CNC(=O)C(C(C)C)N1C(=O)NCCC1
O[C@H]1[C@@H](O)[C@H](n2cnc3c(N)ncnc23)O[C@@H]1CNC(=O)CCc1nc(OC)cc(OC)n1
S(=O)(=O)(NC[C@@H]1[C@@H](O)[C@@H](O)[C@H](n2cnc3c(N)ncnc23)O1)c1c(C(=O)[O-])sc2ccccc12
S(=O)(=O)(NC[C@@H]1[C@@H](O)[C@@H](O)[C@H](n2cnc3c(N)ncnc23)O1)CCc1ccncc1
O[C@H]1[C@@H](O)[C@H](n2cnc3c(N)ncnc23)O[C@@H]1CNC(=O)C1C(C(=O)N2CCOCC2)CC=CC1
O[C@H]1[C@@H](O)[C@H](n2cnc3c(N)ncnc23)O[C@@H]1CNC(=O)C1CCN(C(=O)NCC)CC1
O[C@H]1[C@@H](O)[C@H](n2cnc3c(N)ncnc23)O[C@@H]1CNC(=O)C(OCCOCC)C
O[C@H]1[C@@H](O)[C@H](n2cnc3c(N)ncnc23)O[C@@H]1CNC(=O)c1cc(c(C)cc1)-c1cnc(C(=O)[O-])nc1
O[C@H]1[C@@H](O)[C@H](n2cnc3c(N)ncnc23)O[C@@H]1CNC(=O)c1ncc(-c2c(C)ccc(C(=O)[O-])c2)cn1
O[C@H]1[C@@H](O)[C@H](n2cnc3c(N)ncnc23)O[C@@H]1CNC(=O)c1ncc(-c2cc(C(=O)[O-])c(C)cc2)cn1
O[C@H]1[C@@H](O)[C@H](n2cnc3c(N)ncnc23)O[C@@H]1CNC(=O)c1ncc2COCCc2n1
O[C@H]1[C@@H](O)[C@H](n2cnc3c(N)ncnc23)O[C@@H]1CNC(=O)COCC1CCOCC1
O[C@H]1[C@@H](O)[C@H](n2cnc3c(N)ncnc23)O[C@@H]1CNC(=O)C(Oc1ccc(-n2nnnc2)cc1)C
O[C@H]1[C@@H](O)[C@H](n2cnc3c(N)ncnc23)O[C@@H]1CNC(=O)C(Oc1cc(-n2nnnc2)ccc1)C
O[C@H]1[C@@H](O)[C@H](n2cnc3c(N)ncnc23)O[C@@H]1CNC(=O)c1oc(NC(=O)NCC)nc1
O[C@H]1[C@@H](O)[C@H](n2cnc3c(N)ncnc23)O[C@@H]1CNC(=O)CCCOCCOC
O[C@H]1[C@@H](O)[C@H](n2cnc3c(N)ncnc23)O[C@@H]1CNC(=O)C=1C(=O)NC(c2occc2)=NC=1C
O[C@H]1[C@@H](O)[C@H](n2cnc3c(N)ncnc23)O[C@@H]1CNC(=O)C=Cc1c(OC)ccc(OC(=O)[O-])c1
S(=O)(=O)(NC[C@@H]1[C@@H](O)[C@@H](O)[C@H](n2cnc3c(N)ncnc23)O1)c1ccc(N)cc1
S(=O)(=O)(NC[C@@H]1[C@@H](O)[C@@H](O)[C@H](n2cnc3c(N)ncnc23)O1)c1cc(N)ccc1
O[C@H]1[C@@H](O)[C@H](n2cnc3c(N)ncnc23)O[C@@H]1CNC(=O)c1c(C[NH+]2CCCCC2)c(C)on1
O[C@H]1[C@@H](O)[C@H](n2cnc3c(N)ncnc23)O[C@@H]1CNC(=O)c1c(C)n(C=2NC(=O)C=C(CC)N=2)nc1
O[C@H]1[C@@H](O)[C@H](n2cnc3c(N)ncnc23)O[C@@H]1CNC(=O)CNC(=O)c1cc(OC)cc(OC)c1
O[C@H]1[C@@H](O)[C@H](n2cnc3c(N)ncnc23)O[C@@H]1CNC(=O)CNC(=O)c1cc(OC)c(OC)cc1
O[C@H]1[C@@H](O)[C@H](n2cnc3c(N)ncnc23)O[C@@H]1CNC(=O)c1cc(OC)c(OCC(=O)NC)cc1
O[C@H]1[C@@H](O)[C@H](n2cnc3c(N)ncnc23)O[C@@H]1CNC(=O)C1CN(c2cnccc2)C(=O)C1
Brc1nc(C(=O)NC[C@@H]2[C@@H](O)[C@@H](O)[C@H](n3cnc4c(N)ncnc34)O2)c(N)nc1
O[C@H]1[C@@H](O)[C@H](n2cnc3c(N)ncnc23)O[C@@H]1CNC(=O)c1ccc2NC(=O)C(=O)c2c1
O[C@H]1[C@@H](O)[C@H](n2cnc3c(N)ncnc23)O[C@@H]1CNC(=O)c1cccc2C(=O)C(=O)Nc12
O[C@H]1[C@@H](O)[C@H](n2cnc3c(N)ncnc23)O[C@@H]1CNC(=O)C1(C(=O)NC2CC2)CCC1
O[C@H]1[C@@H](O)[C@H](n2cnc3c(N)ncnc23)O[C@@H]1CNC(=O)C(=O)NC1CCCCC1
O[C@H]1[C@@H](O)[C@H](n2cnc3c(N)ncnc23)O[C@@H]1CNC(=O)C1(NC(=O)C)CCCC1
O[C@H]1[C@@H](O)[C@H](n2cnc3c(N)ncnc23)O[C@@H]1CNC(=O)CCCc1n2N=C(OC)C=Cc2nn1
O[C@H]1[C@@H](O)[C@H](n2cnc3c(N)ncnc23)O[C@@H]1CNC(=O)CN(C=O)c1ccc(C(OC)=O)cc1
S(=O)(=O)(N)c1cc(C(=O)NC[C@@H]2[C@@H](O)[C@@H](O)[C@H](n3cnc4c(N)ncnc34)O2)cc2CCCc12
S(=O)(=O)(CCC)N1CCC(C(=O)NC[C@@H]2[C@@H](O)[C@@H](O)[C@H](n3cnc4c(N)ncnc34)O2)CC1
S(=O)(=O)(CCC)N1CC(C(=O)NC[C@@H]2[C@@H](O)[C@@H](O)[C@H](n3cnc4c(N)ncnc34)O2)CCC1
S(=O)(=O)(Nc1oc(C(=O)NC[C@@H]2[C@@H](O)[C@@H](O)[C@H](n3cnc4c(N)ncnc34)O2)cn1)C(C)C
S(=O)(=O)(N1CCN(C(=O)CCC(=O)NC[C@@H]2[C@@H](O)[C@@H](O)[C@H](n3cnc4c(N)ncnc34)O2)CC1)c1ccc(F)cc1
Fc1ccc(C(CC(=O)[O-])CC(=O)NC[C@@H]2[C@@H](O)[C@@H](O)[C@H](n3cnc4c(N)ncnc34)O2)cc1
Fc1c(C(CC(=O)[O-])CC(=O)NC[C@@H]2[C@@H](O)[C@@H](O)[C@H](n3cnc4c(N)ncnc34)O2)cccc1
S(=O)(=O)(NC[C@@H]1[C@@H](O)[C@@H](O)[C@H](n2cnc3c(N)ncnc23)O1)c1cc(N)c(OC)cc1
S(=O)(=O)(NC[C@@H]1[C@@H](O)[C@@H](O)[C@H](n2cnc3c(N)ncnc23)O1)c1c(OC)ccc(N)c1
S(=O)(=O)(Nc1oc(C(=O)NC[C@@H]2[C@@H](O)[C@@H](O)[C@H](n3cnc4c(N)ncnc34)O2)cn1)CCC
O[C@H]1[C@@H](O)[C@H](n2cnc3c(N)ncnc23)O[C@@H]1CNC(=O)C1N2C(=O)CCC2(C)SC1
O[C@H]1[C@@H](O)[C@H](n2cnc3c(N)ncnc23)O[C@@H]1CNC(=O)CN1C(=N)SC=C1
S(=O)(=O)(NC[C@@H]1[C@@H](O)[C@@H](O)[C@H](n2cnc3c(N)ncnc23)O1)c1cocc1
S(=O)(=O)(NC[C@@H]1[C@@H](O)[C@@H](O)[C@H](n2cnc3c(N)ncnc23)O1)c1occc1
S(=O)(=O)(N(C)C)c1ccc(N2C(C(=O)NC[C@@H]3[C@@H](O)[C@@H](O)[C@H](n4cnc5c(N)ncnc45)O3)CCC2)c2nonc12
O[C@H]1[C@@H](O)[C@H](n2cnc3c(N)ncnc23)O[C@@H]1CNC(=O)CONC(=O)OC(C)(C)C
O[C@H]1[C@@H](O)[C@H](n2cnc3c(N)ncnc23)O[C@@H]1CNC(=O)C(NC(=O)OC(C)(C)C)CC(OC)=O
O[C@H]1[C@@H](O)[C@H](n2cnc3c(N)ncnc23)O[C@@H]1CNC(=O)CC(NC(=O)OC(C)(C)C)C(OC)=O
O[C@H]1[C@@H](O)[C@H](n2cnc3c(N)ncnc23)O[C@@H]1CNC(=O)C(NC(=O)OC(C)(C)C)C(OCC)=O
FC(F)(F)C(=O)NC(C)(C)C(=O)NC[C@@H]1[C@@H](O)[C@@H](O)[C@H](n2cnc3c(N)ncnc23)O1
FC(F)(F)CC(=O)NC(C)C(=O)NC[C@@H]1[C@@H](O)[C@@H](O)[C@H](n2cnc3c(N)ncnc23)O1
FC(F)(F)CC(NC(=O)C)C(=O)NC[C@@H]1[C@@H](O)[C@@H](O)[C@H](n2cnc3c(N)ncnc23)O1
O[C@H]1[C@@H](O)[C@H](n2cnc3c(N)ncnc23)O[C@@H]1CNC(=O)C=1C(C)=C(C)NC(=O)N=1
S(=O)(=O)(N1C(C(=O)NC[C@@H]2[C@@H](O)[C@@H](O)[C@H](n3cnc4c(N)ncnc34)O2)CCC1)c1c(C)onc1C
O[C@H]1[C@@H](O)[C@H](n2cnc3c(N)ncnc23)O[C@@H]1CNC(=O)C=1C(=O)NC(C(C)C)=NC=1C
S(CC(=O)NC[C@@H]1[C@@H](O)[C@@H](O)[C@H](n2cnc3c(N)ncnc23)O1)c1ncnc2[nH]cnc12
O[C@H]1[C@@H](O)[C@H](n2cnc3c(N)ncnc23)O[C@@H]1CNC(=O)CN1CC(=O)Nc2ccccc12
FC(F)(F)C(=O)NCCCC(=O)NC[C@@H]1[C@@H](O)[C@@H](O)[C@H](n2cnc3c(N)ncnc23)O1
O[C@H]1[C@@H](O)[C@H](n2cnc3c(N)ncnc23)O[C@@H]1CNC(=O)C1N(c2ncccn2)CCC1
S(=O)(=O)(NC[C@@H]1[C@@H](O)[C@@H](O)[C@H](n2cnc3c(N)ncnc23)O1)CC(C)C
O[C@H]1[C@@H](O)[C@H](n2cnc3c(N)ncnc23)O[C@@H]1CNC(=O)C1CC[NH+](Cc2n(C)ccc2)CC1
S(=O)(=O)(N1CC(C(=O)NC[C@@H]2[C@@H](O)[C@@H](O)[C@H](n3cnc4c(N)ncnc34)O2)C1)c1ccc(F)cc1
S(=O)(=O)(N(C)CC(=O)NC[C@@H]1[C@@H](O)[C@@H](O)[C@H](n2cnc3c(N)ncnc23)O1)c1ccc(F)cc1
O[C@H]1[C@@H](O)[C@H](n2cnc3c(N)ncnc23)O[C@@H]1CNC(=O)c1ccc2ccn(C(=O)[O-])c2c1
O[C@H]1[C@@H](O)[C@H](n2cnc3c(N)ncnc23)O[C@@H]1CNC(=O)c1n(C(=O)[O-])c2ccccc2c1
S(=O)(=O)(CC(=O)NC[C@@H]1[C@@H](O)[C@@H](O)[C@H](n2cnc3c(N)ncnc23)O1)N1CCN(c2cc(C)ccc2)CC1
O[C@H]1[C@@H](O)[C@H](n2cnc3c(N)ncnc23)O[C@@H]1CNC(=O)C=1N=C(c2ccccc2)NC(=O)C=1
O[C@H]1[C@@H](O)[C@H](n2cnc3c(N)ncnc23)O[C@@H]1CNC(=O)C=1C(=O)N=C(c2ccccc2)NC=1
O[C@H]1[C@@H](O)[C@H](n2cnc3c(N)ncnc23)O[C@@H]1CNC(=O)c1cc(N2C(C(OC)=O)CC2)cnc1
O[C@H]1[C@@H](O)[C@H](n2cnc3c(N)ncnc23)O[C@@H]1CNC(=O)c1ncc(N2C(C(OC)=O)CC2)cc1
O[C@H]1[C@@H](O)[C@H](n2cnc3c(N)ncnc23)O[C@@H]1CNC(=O)c1cnc(N2C(C(OC)=O)CC2)cc1
O[C@H]1[C@@H](O)[C@H](n2cnc3c(N)ncnc23)O[C@@H]1CNC(=O)c1nccc(N2C(C(OC)=O)CC2)c1
O[C@H]1[C@@H](O)[C@H](n2cnc3c(N)ncnc23)O[C@@H]1CNC(=O)c1cc(N2C(C(OC)=O)CC2)ncc1
O[C@H]1[C@@H](O)[C@H](n2cnc3c(N)ncnc23)O[C@@H]1CNC(=O)c1nc(N2C(C(OC)=O)CC2)ccc1
O[C@H]1[C@@H](O)[C@H](n2cnc3c(N)ncnc23)O[C@@H]1CNC(=O)c1c(N2C(C(OC)=O)CC2)ccnc1
O[C@H]1[C@@H](O)[C@H](n2cnc3c(N)ncnc23)O[C@@H]1CNC(=O)c1c(N2C(C(OC)=O)CC2)nccc1
S(=O)(=O)(CCC(=O)NC[C@@H]1[C@@H](O)[C@@H](O)[C@H](n2cnc3c(N)ncnc23)O1)CC(C)C
S(=O)(=O)(CCC(C)C)CC(=O)NC[C@@H]1[C@@H](O)[C@@H](O)[C@H](n2cnc3c(N)ncnc23)O1
O[C@H]1[C@@H](O)[C@H](n2cnc3c(N)ncnc23)O[C@@H]1CNC(=O)CC[NH+]1CC(c2ccccc2)CC1
S(=O)(=O)(N(C)C)c1oc(C)c(C(=O)NC[C@@H]2[C@@H](O)[C@@H](O)[C@H](n3cnc4c(N)ncnc34)O2)c1
O[C@H]1[C@@H](O)[C@H](n2cnc3c(N)ncnc23)O[C@@H]1CNC(=O)C1CN(c2sc(CC)nn2)C(=O)C1
S(=O)(=O)(NCCc1sc(C(=O)NC[C@@H]2[C@@H](O)[C@@H](O)[C@H](n3cnc4c(N)ncnc34)O2)cc1)C
S(=O)(=O)(NC[C@@H]1[C@@H](O)[C@@H](O)[C@H](n2cnc3c(N)ncnc23)O1)c1c(C)onc1C
S(O)(=O)c1cc(F)cc(C(=O)NC[C@@H]2[C@@H](O)[C@@H](O)[C@H](n3cnc4c(N)ncnc34)O2)c1
S(O)(=O)c1cc(C(=O)NC[C@@H]2[C@@H](O)[C@@H](O)[C@H](n3cnc4c(N)ncnc34)O2)c(F)cc1
S(O)(=O)c1c(F)ccc(C(=O)NC[C@@H]2[C@@H](O)[C@@H](O)[C@H](n3cnc4c(N)ncnc34)O2)c1
O[C@H]1[C@@H](O)[C@H](n2cnc3c(N)ncnc23)O[C@@H]1CNC(=O)C1=Cn2c(C)nnc2C=C1
O[C@H]1[C@@H](O)[C@H](n2cnc3c(N)ncnc23)O[C@@H]1CNC(=O)c1cc(-n2cccc2)c(C(=O)[O-])cc1
O[C@H]1[C@@H](O)[C@H](n2cnc3c(N)ncnc23)O[C@@H]1CNC(=O)c1c(-n2cccc2)cc(C(=O)[O-])cc1
O[C@H]1[C@@H](O)[C@H](n2cnc3c(N)ncnc23)O[C@@H]1CNC(=O)CC([NH3+])c1ccccc1
O[C@H]1[C@@H](O)[C@H](n2cnc3c(N)ncnc23)O[C@@H]1CNC(=O)C([NH3+])(C)c1ccccc1
O[C@H]1[C@@H](O)[C@H](n2cnc3c(N)ncnc23)O[C@@H]1CNC(=O)CCCN1C(=O)c2cnccc2C1=O
O[C@H]1[C@@H](O)[C@H](n2cnc3c(N)ncnc23)O[C@@H]1CNC(=O)CCCN1C(=O)c2ncccc2C1=O
O[C@H]1[C@@H](O)[C@H](n2cnc3c(N)ncnc23)O[C@@H]1CNC(=O)Cn1ncc(C)c1
O[C@H]1[C@@H](O)[C@H](n2cnc3c(N)ncnc23)O[C@@H]1CNC(=O)Cn1nc(C)cc1
O[C@H]1[C@@H](O)[C@H](n2cnc3c(N)ncnc23)O[C@@H]1CNC(=O)Cn1c(C)ncc1
O[C@H]1[C@@H](O)[C@H](n2cnc3c(N)ncnc23)O[C@@H]1CNC(=O)Cn1c(C)ccn1
O[C@H]1[C@@H](O)[C@H](n2cnc3c(N)ncnc23)O[C@@H]1CNC(=O)c1ccc(N2C(=O)CCC(=O)N2)cc1
O[C@H]1[C@@H](O)[C@H](n2cnc3c(N)ncnc23)O[C@@H]1CNC(=O)CCc1onc(-c2ncccn2)n1
S(CC(=O)NC[C@@H]1[C@@H](O)[C@@H](O)[C@H](n2cnc3c(N)ncnc23)O1)c1[nH]nc(CC)n1
O[C@H]1[C@@H](O)[C@H](n2cnc3c(N)ncnc23)O[C@@H]1CNC(=O)C1(C)N2C=CC=CC2=NC(=O)C1
O[C@H]1[C@@H](O)[C@H](n2cnc3c(N)ncnc23)O[C@@H]1CNC(=O)CC1(C)C(=O)N=C2N1C=CC=C2
O[C@H]1[C@@H](O)[C@H](n2cnc3c(N)ncnc23)O[C@@H]1CNC(=O)C=1NC(=O)c2ccccc2N=1
O[C@H]1[C@@H](O)[C@H](n2cnc3c(N)ncnc23)O[C@@H]1CNC(=O)c1c(C)nns1
S(=O)(=O)(N1CCOCC1)c1cc(C(=O)NC[C@@H]2[C@@H](O)[C@@H](O)[C@H](n3cnc4c(N)ncnc34)O2)c(F)cc1
S(=O)(=O)(N1CCOCC1)c1c(F)ccc(C(=O)NC[C@@H]2[C@@H](O)[C@@H](O)[C@H](n3cnc4c(N)ncnc34)O2)c1
S(=O)(=O)(CC(=O)NC[C@@H]1[C@@H](O)[C@@H](O)[C@H](n2cnc3c(N)ncnc23)O1)c1ccccc1
O[C@H]1[C@@H](O)[C@H](n2cnc3c(N)ncnc23)O[C@@H]1CNC(=O)COc1cnccc1
O[C@H]1[C@@H](O)[C@H](n2cnc3c(N)ncnc23)O[C@@H]1CNC(=O)COc1ncccc1
O[C@H]1[C@@H](O)[C@H](n2cnc3c(N)ncnc23)O[C@@H]1CNC(=O)CC1C(=O)N(CC)C(=O)S1
O[C@H]1[C@@H](O)[C@H](n2cnc3c(N)ncnc23)O[C@@H]1CNC(=O)c1sc(C(=O)N)cc1
S(=O)(=O)(N(CC(=O)NC[C@@H]1[C@@H](O)[C@@H](O)[C@H](n2cnc3c(N)ncnc23)O1)c1ccc(OC)cc1)C
S(=O)(=O)(N(CC(=O)NC[C@@H]1[C@@H](O)[C@@H](O)[C@H](n2cnc3c(N)ncnc23)O1)c1cc(OC)ccc1)C
S(=O)(=O)(N(CC(=O)NC[C@@H]1[C@@H](O)[C@@H](O)[C@H](n2cnc3c(N)ncnc23)O1)c1c(OC)cccc1)C
O[C@H]1[C@@H](O)[C@H](n2cnc3c(N)ncnc23)O[C@@H]1CNC(=O)C(=O)c1occc1
O[C@H]1[C@@H](O)[C@H](n2cnc3c(N)ncnc23)O[C@@H]1CNC(=O)C(NC(=O)C)Cc1ccc2OCOc2c1
O[C@H]1[C@@H](O)[C@H](n2cnc3c(N)ncnc23)O[C@@H]1CNC(=O)C=Cc1ccc(C=CC(=O)[O-])cc1
O[C@H]1[C@@H](O)[C@H](n2cnc3c(N)ncnc23)O[C@@H]1CNC(=O)CC([NH3+])c1ccc(OC)cc1
O[C@H]1[C@@H](O)[C@H](n2cnc3c(N)ncnc23)O[C@@H]1CNC(=O)CC([NH3+])c1cc(OC)ccc1
O[C@H]1[C@@H](O)[C@H](n2cnc3c(N)ncnc23)O[C@@H]1CNC(=O)C1N(C(=O)C=CC)CSC1
O[C@H]1[C@@H](O)[C@H](n2cnc3c(N)ncnc23)O[C@@H]1CNC(=O)c1cc(N)cc(N)c1
O[C@H]1[C@@H](O)[C@H](n2cnc3c(N)ncnc23)O[C@@H]1CNC(=O)c1ccc2C(=O)N(CC)S(=O)(=O)c2c1
O[C@H]1[C@@H](O)[C@H](n2cnc3c(N)ncnc23)O[C@@H]1CNC(=O)c1cc(N)c(N)cc1
O[C@H]1[C@@H](O)[C@H](n2cnc3c(N)ncnc23)O[C@@H]1CNC(=O)c1nc(N(C)C)nc(C)c1
O[C@H]1[C@@H](O)[C@H](n2cnc3c(N)ncnc23)O[C@@H]1CNC(=O)C1CCN(C(OC)=O)CC1
Clc1cc(C(=O)NCC(=O)NC[C@@H]2[C@@H](O)[C@@H](O)[C@H](n3cnc4c(N)ncnc34)O2)ncc1
O[C@H]1[C@@H](O)[C@H](n2cnc3c(N)ncnc23)O[C@@H]1CNC(=O)C1CN(C(OC)=O)CCC1
O[C@H]1[C@@H](O)[C@H](n2cnc3c(N)ncnc23)O[C@@H]1CNC(=O)CCCN(C)C(OC)=O
O[C@H]1[C@@H](O)[C@H](n2cnc3c(N)ncnc23)O[C@@H]1CNC(=O)COc1n(C)nc(C)c1
O[C@H]1[C@@H](O)[C@H](n2cnc3c(N)ncnc23)O[C@@H]1CNC(=O)C1CC([NH+](C(C)C)C(C)C)C1
O[C@H]1[C@@H](O)[C@H](n2cnc3c(N)ncnc23)O[C@@H]1CNC(=O)CC1(CC(=O)[O-])CCCCC1
O[C@H]1[C@@H](O)[C@H](n2cnc3c(N)ncnc23)O[C@@H]1CNC(=O)CCCCCCCC(=O)[O-]
O[C@H]1[C@@H](O)[C@H](n2cnc3c(N)ncnc23)O[C@@H]1CNC(=O)C1CC([NH+]2C(C)C(C)CCC2)C1
S(=O)(=O)(N(C)CC(=O)NC[C@@H]1[C@@H](O)[C@@H](O)[C@H](n2cnc3c(N)ncnc23)O1)c1ccc2OCCCOc2c1
O[C@H]1[C@@H](O)[C@H](n2cnc3c(N)ncnc23)O[C@@H]1CNC(=O)c1nn2C=C(C)C=Nc2n1
O[C@H]1[C@@H](O)[C@H](n2cnc3c(N)ncnc23)O[C@@H]1CNC(=O)c1nn2C(C)=CC=Nc2n1
S(=O)(=O)(C)c1ccc(OCC(=O)NC[C@@H]2[C@@H](O)[C@@H](O)[C@H](n3cnc4c(N)ncnc34)O2)cc1
S(=O)(=O)(CC(=O)NC[C@@H]1[C@@H](O)[C@@H](O)[C@H](n2cnc3c(N)ncnc23)O1)c1ccc(OC)cc1
S(=O)(=O)(C)c1cc(OCC(=O)NC[C@@H]2[C@@H](O)[C@@H](O)[C@H](n3cnc4c(N)ncnc34)O2)ccc1
FC(=C)C(=O)NC[C@@H]1[C@@H](O)[C@@H](O)[C@H](n2cnc3c(N)ncnc23)O1
S(=O)(=O)(N(CC(=O)NC[C@@H]1[C@@H](O)[C@@H](O)[C@H](n2cnc3c(N)ncnc23)O1)c1cc(OC)c(OC)cc1)C
S(=O)(=O)(N(CC(=O)NC[C@@H]1[C@@H](O)[C@@H](O)[C@H](n2cnc3c(N)ncnc23)O1)c1c(OC)cc(OC)cc1)C
S(=O)(=O)(N(CC(=O)NC[C@@H]1[C@@H](O)[C@@H](O)[C@H](n2cnc3c(N)ncnc23)O1)c1c(OC)ccc(OC)c1)C
O[C@H]1[C@@H](O)[C@H](n2cnc3c(N)ncnc23)O[C@@H]1CNC(=O)C1CC([NH+]2CCC(C)(C)CC2)C1
O[C@H]1[C@@H](O)[C@H](n2cnc3c(N)ncnc23)O[C@@H]1CNC(=O)C1CC([NH+](CCC)CCC)C1
O[C@H]1[C@@H](O)[C@H](n2cnc3c(N)ncnc23)O[C@@H]1CNC(=O)CC([NH+](CCC)CCC)C
O[C@H]1[C@@H](O)[C@H](n2cnc3c(N)ncnc23)O[C@@H]1CNC(=O)C(CC)C1CC[NH+](C2CC2)CC1
S(CC(=O)NC[C@@H]1[C@@H](O)[C@@H](O)[C@H](n2cnc3c(N)ncnc23)O1)c1oc(C)nn1
O[C@H]1[C@@H](O)[C@H](n2cnc3c(N)ncnc23)O[C@@H]1CNC(=O)CC1C(=O)N=C(N2CCCC2)S1
O[C@H]1[C@@H](O)[C@H](n2cnc3c(N)ncnc23)O[C@@H]1CNC(=O)Cc1nc(-c2n[nH]cn2)sc1
O[C@H]1[C@@H](O)[C@H](n2cnc3c(N)ncnc23)O[C@@H]1CNC(=O)CC(=O)Nc1sccn1
O[C@H]1[C@@H](O)[C@H](n2cnc3c(N)ncnc23)O[C@@H]1CNC(=O)CCC[N+](C)(C)C
O[C@H]1[C@@H](O)[C@H](n2cnc3c(N)ncnc23)O[C@@H]1CNC(=O)C(NC(=O)NCCC)(C)C
O[C@H]1[C@@H](O)[C@H](n2cnc3c(N)ncnc23)O[C@@H]1CNC(=O)CC(C)(CC(=O)[O-])c1ccccc1
S(=O)(=O)(NC[C@@H]1[C@@H](O)[C@@H](O)[C@H](n2cnc3c(N)ncnc23)O1)CCCN1C(=O)c2ccccc2C1=O
O[C@H]1[C@@H](O)[C@H](n2cnc3c(N)ncnc23)O[C@@H]1CNC(=O)CN1C(=O)c2ccccc2C=N1
O[C@H]1[C@@H](O)[C@H](n2cnc3c(N)ncnc23)O[C@@H]1CNC(=O)C1=NN(C)C(=O)c2ccccc12
O[C@H]1[C@@H](O)[C@H](n2cnc3c(N)ncnc23)O[C@@H]1CNC(=O)COCC=1NC(=O)c2ccccc2N=1
O[C@H]1[C@@H](O)[C@H](n2cnc3c(N)ncnc23)O[C@@H]1CNC(=O)c1ccc-2c(S(=O)(=O)c3cc(C(=O)[O-])ccc-23)c1
O[C@H]1[C@@H](O)[C@H](n2cnc3c(N)ncnc23)O[C@@H]1CNC(=O)CNC(=O)c1cscc1
O[C@H]1[C@@H](O)[C@H](n2cnc3c(N)ncnc23)O[C@@H]1CNC(=O)CNC(=O)c1sccc1
O[C@H]1[C@@H](O)[C@H](n2cnc3c(N)ncnc23)O[C@@H]1CNC(=O)C=1C(=O)NC(c2ccncc2)=CC=1
O[C@H]1[C@@H](O)[C@H](n2cnc3c(N)ncnc23)O[C@@H]1CNC(=O)C=1C(=O)NC(c2cnccc2)=CC=1
O[C@H]1[C@@H](O)[C@H](n2cnc3c(N)ncnc23)O[C@@H]1CNC(=O)C=1C(=O)NC(c2ncccc2)=CC=1
O[C@H]1[C@@H](O)[C@H](n2cnc3c(N)ncnc23)O[C@@H]1CNC(=O)c1[nH]nc(-c2nccnc2)c1
O[C@H]1[C@@H](O)[C@H](n2cnc3c(N)ncnc23)O[C@@H]1CNC(=O)C=1C(=O)NC=2CCCC=2C=1
O[C@H]1[C@@H](O)[C@H](n2cnc3c(N)ncnc23)O[C@@H]1CNC(=O)c1cc(C(OC)=O)cnc1
O[C@H]1[C@@H](O)[C@H](n2cnc3c(N)ncnc23)O[C@@H]1CNC(=O)c1cnc(C(OC)=O)cc1
O[C@H]1[C@@H](O)[C@H](n2cnc3c(N)ncnc23)O[C@@H]1CNC(=O)c1ncc(C(OC)=O)cc1
O[C@H]1[C@@H](O)[C@H](n2cnc3c(N)ncnc23)O[C@@H]1CNC(=O)c1cc(C(OC)=O)ncc1
O[C@H]1[C@@H](O)[C@H](n2cnc3c(N)ncnc23)O[C@@H]1CNC(=O)c1nccc(C(OC)=O)c1
O[C@H]1[C@@H](O)[C@H](n2cnc3c(N)ncnc23)O[C@@H]1CNC(=O)c1nc(C(OC)=O)ccc1
O[C@H]1[C@@H](O)[C@H](n2cnc3c(N)ncnc23)O[C@@H]1CNC(=O)c1c(C(OC)=O)ccnc1
O[C@H]1[C@@H](O)[C@H](n2cnc3c(N)ncnc23)O[C@@H]1CNC(=O)c1c(C(OC)=O)nccc1
S(=O)(=O)(N(OC)C)c1ccc(C(=O)NC[C@@H]2[C@@H](O)[C@@H](O)[C@H](n3cnc4c(N)ncnc34)O2)cc1
S(=O)(=O)(N(OC)C)c1cc(C(=O)NC[C@@H]2[C@@H](O)[C@@H](O)[C@H](n3cnc4c(N)ncnc34)O2)ccc1
S(=O)(=O)(N1CCC(C(=O)NC[C@@H]2[C@@H](O)[C@@H](O)[C@H](n3cnc4c(N)ncnc34)O2)CC1)c1cnccc1
S(=O)(=O)(N1CC(C(=O)NC[C@@H]2[C@@H](O)[C@@H](O)[C@H](n3cnc4c(N)ncnc34)O2)CCC1)c1cnccc1
S(=O)(=O)(N(C)c1cc(C(OC)=O)cc(C(=O)NC[C@@H]2[C@@H](O)[C@@H](O)[C@H](n3cnc4c(N)ncnc34)O2)c1)C
S(=O)(=O)(NC[C@@H]1[C@@H](O)[C@@H](O)[C@H](n2cnc3c(N)ncnc23)O1)c1c(C(OC)=O)sc(C(OC)=O)c1
S(=O)(=O)(NC[C@@H]1[C@@H](O)[C@@H](O)[C@H](n2cnc3c(N)ncnc23)O1)CCCCC#N
O[C@H]1[C@@H](O)[C@H](n2cnc3c(N)ncnc23)O[C@@H]1CNC(=O)c1c[n+](C)ccc1
Fc1ccc(CC(=O)NCC(=O)NC[C@@H]2[C@@H](O)[C@@H](O)[C@H](n3cnc4c(N)ncnc34)O2)cc1
Fc1cc(CC(=O)NCC(=O)NC[C@@H]2[C@@H](O)[C@@H](O)[C@H](n3cnc4c(N)ncnc34)O2)ccc1
S(=O)(=O)(NC1CCC(C)CC1)CC(=O)NC[C@@H]1[C@@H](O)[C@@H](O)[C@H](n2cnc3c(N)ncnc23)O1
O[C@H]1[C@@H](O)[C@H](n2cnc3c(N)ncnc23)O[C@@H]1CNC(=O)C(N(Cc1ccccc1)C(=O)[O-])C
O[C@H]1[C@@H](O)[C@H](n2cnc3c(N)ncnc23)O[C@@H]1CNC(=O)CN1C(=O)C2(NC1=O)CCC(C)CC2
O[C@H]1[C@@H](O)[C@H](n2cnc3c(N)ncnc23)O[C@@H]1CNC(=O)CN1C(=O)C2(C(C)CCCC2)NC1=O
O[C@H]1[C@@H](O)[C@H](n2cnc3c(N)ncnc23)O[C@@H]1CNC(=O)CN1C(=O)C(C)(CCCC)NC1=O
O[C@H]1[C@@H](O)[C@H](n2cnc3c(N)ncnc23)O[C@@H]1CNC(=O)C(CC(C)C)N1C(=O)c2nccnc2C1=O
O[C@H]1[C@@H](O)[C@H](n2cnc3c(N)ncnc23)O[C@@H]1CNC(=O)C1CN(C(=O)c2ccc3OCOc3c2)C1
Brc1c(C(=O)[O-])scc1C(=O)NC[C@@H]1[C@@H](O)[C@@H](O)[C@H](n2cnc3c(N)ncnc23)O1
Brc1c(C(=O)NC[C@@H]2[C@@H](O)[C@@H](O)[C@H](n3cnc4c(N)ncnc34)O2)scc1C(=O)[O-]
S(=O)(=O)(N(C)C)c1cc(CC(=O)NC[C@@H]2[C@@H](O)[C@@H](O)[C@H](n3cnc4c(N)ncnc34)O2)c(OC)cc1
FC1(C(=O)NC[C@@H]2[C@@H](O)[C@@H](O)[C@H](n3cnc4c(N)ncnc34)O2)CC1
FC(F)(F)C=1NC(=O)C(C(=O)NC[C@@H]2[C@@H](O)[C@@H](O)[C@H](n3cnc4c(N)ncnc34)O2)=CC=1
O[C@H]1[C@@H](O)[C@H](n2cnc3c(N)ncnc23)O[C@@H]1CNC(=O)c1nnc(OCC)cc1
O[C@H]1[C@@H](O)[C@H](n2cnc3c(N)ncnc23)O[C@@H]1CNC(=O)c1ncc(OCC)nc1
S(=O)(=O)(NC[C@@H]1[C@@H](O)[C@@H](O)[C@H](n2cnc3c(N)ncnc23)O1)c1cccc2nn(C)nc12
S(=O)(=O)(NC[C@@H]1[C@@H](O)[C@@H](O)[C@H](n2cnc3c(N)ncnc23)O1)c1cccc2n(C)nnc12
S(=O)(=O)(NC[C@@H]1[C@@H](O)[C@@H](O)[C@H](n2cnc3c(N)ncnc23)O1)c1ccc2N(C)C(=O)N(C)C(=O)c2c1
S(=O)(=O)(N(OC)C)c1c(OC)ccc(C(=O)NC[C@@H]2[C@@H](O)[C@@H](O)[C@H](n3cnc4c(N)ncnc34)O2)c1
O[C@H]1[C@@H](O)[C@H](n2cnc3c(N)ncnc23)O[C@@H]1CNC(=O)C1CN(CC(C)C)C(=O)C1
O[C@H]1[C@@H](O)[C@H](n2cnc3c(N)ncnc23)O[C@@H]1CNC(=O)C(NC(=O)N)c1ccccc1
S(CC(=O)NC[C@@H]1[C@@H](O)[C@@H](O)[C@H](n2cnc3c(N)ncnc23)O1)CC=1N=C2SC=NN2C(=O)C=1
S(=O)(=O)(NC(C)C(=O)NC[C@@H]1[C@@H](O)[C@@H](O)[C@H](n2cnc3c(N)ncnc23)O1)c1ccc(F)cc1
S(=O)(=O)(NC(C)C(=O)NC[C@@H]1[C@@H](O)[C@@H](O)[C@H](n2cnc3c(N)ncnc23)O1)c1cc(F)ccc1
S(=O)(=O)(NC(C)C(=O)NC[C@@H]1[C@@H](O)[C@@H](O)[C@H](n2cnc3c(N)ncnc23)O1)c1c(F)cccc1
Clc1ccc(CC([NH3+])C(=O)NC[C@@H]2[C@@H](O)[C@@H](O)[C@H](n3cnc4c(N)ncnc34)O2)cc1
Clc1cc(CC([NH3+])C(=O)NC[C@@H]2[C@@H](O)[C@@H](O)[C@H](n3cnc4c(N)ncnc34)O2)ccc1
Clc1c(CC([NH3+])C(=O)NC[C@@H]2[C@@H](O)[C@@H](O)[C@H](n3cnc4c(N)ncnc34)O2)cccc1
O[C@H]1[C@@H](O)[C@H](n2cnc3c(N)ncnc23)O[C@@H]1CNC(=O)CN1C(=O)c2c(OC)c(OC)ccc2C=N1
S(=O)(=O)(NCCC(=O)NC[C@@H]1[C@@H](O)[C@@H](O)[C@H](n2cnc3c(N)ncnc23)O1)c1ccc(F)cc1
S(=O)(=O)(NCCC(=O)NC[C@@H]1[C@@H](O)[C@@H](O)[C@H](n2cnc3c(N)ncnc23)O1)c1cc(F)ccc1
S(=O)(=O)(NCCC(=O)NC[C@@H]1[C@@H](O)[C@@H](O)[C@H](n2cnc3c(N)ncnc23)O1)c1c(F)cccc1
O[C@H]1[C@@H](O)[C@H](n2cnc3c(N)ncnc23)O[C@@H]1CNC(=O)C=CC(OC(C)C)=O
O[C@H]1[C@@H](O)[C@H](n2cnc3c(N)ncnc23)O[C@@H]1CNC(=O)c1n2CCCCc2nn1
O[C@H]1[C@@H](O)[C@H](n2cnc3c(N)ncnc23)O[C@@H]1CNC(=O)C(CC(OCC)=O)=C
O[C@H]1[C@@H](O)[C@H](n2cnc3c(N)ncnc23)O[C@@H]1CNC(=O)C1CN(c2sccn2)C(=O)C1
S(=O)(=O)(c1ccc(C(=O)[O-])cc1)c1ccc(C(=O)NC[C@@H]2[C@@H](O)[C@@H](O)[C@H](n3cnc4c(N)ncnc34)O2)cc1
Fc1ccc(C([NH+](C)C)(C)C(=O)NC[C@@H]2[C@@H](O)[C@@H](O)[C@H](n3cnc4c(N)ncnc34)O2)cc1
Fc1cc(C[NH+]2CC(C(=O)NC[C@@H]3[C@@H](O)[C@@H](O)[C@H](n4cnc5c(N)ncnc45)O3)CC2)ccc1
O[C@H]1[C@@H](O)[C@H](n2cnc3c(N)ncnc23)O[C@@H]1CNC(=O)Cc1c(C)n(C2CS(=O)(=O)CC2)nc1C
S(C(C)C(=O)NC[C@@H]1[C@@H](O)[C@@H](O)[C@H](n2cnc3c(N)ncnc23)O1)C=1NC(=O)C=C(C)N=1
S(CC(=O)NC[C@@H]1[C@@H](O)[C@@H](O)[C@H](n2cnc3c(N)ncnc23)O1)C=1NC(=O)C=C(CC)N=1
S(CC(=O)NC[C@@H]1[C@@H](O)[C@@H](O)[C@H](n2cnc3c(N)ncnc23)O1)C=1NC(=O)C(C)=C(C)N=1
S(CC(=O)C(=O)NC[C@@H]1[C@@H](O)[C@@H](O)[C@H](n2cnc3c(N)ncnc23)O1)N1C(=O)c2ccccc2C1=O
O[C@H]1[C@@H](O)[C@H](n2cnc3c(N)ncnc23)O[C@@H]1CNC(=O)CCCCCn1nnnc1
O[C@H]1[C@@H](O)[C@H](n2cnc3c(N)ncnc23)O[C@@H]1CNC(=O)C1[NH+](Cc2ccccc2)CCC1
O[C@H]1[C@@H](O)[C@H](n2cnc3c(N)ncnc23)O[C@@H]1CNC(=O)COCc1c(C)[nH]cn1
O[C@H]1[C@@H](O)[C@H](n2cnc3c(N)ncnc23)O[C@@H]1CNC(=O)CC1C(=O)N(c2ccccc2)C(=O)N1
O[C@H]1[C@@H](O)[C@H](n2cnc3c(N)ncnc23)O[C@@H]1CNC(=O)C([NH+]1CCCC1)c1ccccc1
S(=O)(=O)(NC[C@@H]1[C@@H](O)[C@@H](O)[C@H](n2cnc3c(N)ncnc23)O1)c1ccc(N2C(=O)CCC2=O)cc1
O[C@H]1[C@@H](O)[C@H](n2cnc3c(N)ncnc23)O[C@@H]1CNC(=O)c1cnc(COC)nc1
O[C@H]1[C@@H](O)[C@H](n2cnc3c(N)ncnc23)O[C@@H]1CNC(=O)C(=O)Cc1ccc(O)cc1
O[C@H]1[C@@H](O)[C@H](n2cnc3c(N)ncnc23)O[C@@H]1CNC(=O)c1c([N+](=O)[O-])c(C)on1
O[C@H]1[C@@H](O)[C@H](n2cnc3c(N)ncnc23)O[C@@H]1CNC(=O)CN1C(=O)C=2N=Nc3n(ncc3)C=2C=C1
Fc1c(F)ccc(CC([NH3+])CC(=O)NC[C@@H]2[C@@H](O)[C@@H](O)[C@H](n3cnc4c(N)ncnc34)O2)c1
O[C@H]1[C@@H](O)[C@H](n2cnc3c(N)ncnc23)O[C@@H]1CNC(=O)CC[NH+]1Cc2ccccc2C1
S(CC(=O)NC[C@@H]1[C@@H](O)[C@@H](O)[C@H](n2cnc3c(N)ncnc23)O1)CC=1N=C2SC(COC)=NN2C(=O)C=1
Clc1ncnc(OCC(=O)NC[C@@H]2[C@@H](O)[C@@H](O)[C@H](n3cnc4c(N)ncnc34)O2)c1
O[C@H]1[C@@H](O)[C@H](n2cnc3c(N)ncnc23)O[C@@H]1CNC(=O)C=1NC(=O)N(CC(C)C)C=1
O[C@H]1[C@@H](O)[C@H](n2cnc3c(N)ncnc23)O[C@@H]1CNC(=O)CCC(=O)N1CCN(c2ncccc2)CC1
O[C@H]1[C@@H](O)[C@H](n2cnc3c(N)ncnc23)O[C@@H]1CNC(=O)CNC(=O)OC(C)(C)C
O[C@H]1[C@@H](O)[C@H](n2cnc3c(N)ncnc23)O[C@@H]1CNC(=O)CCN1C(=O)N2C=CC=CC2=N1
O[C@H]1[C@@H](O)[C@H](n2cnc3c(N)ncnc23)O[C@@H]1CNC(=O)C(C)(C)n1nc(N)cc1
O[C@H]1[C@@H](O)[C@H](n2cnc3c(N)ncnc23)O[C@@H]1CNC(=O)c1[nH]nc2CCCc12
O[C@H]1[C@@H](O)[C@H](n2cnc3c(N)ncnc23)O[C@@H]1CNC(=O)C1CC[NH+](Cc2nc(C)sc2)CC1
O[C@H]1[C@@H](O)[C@H](n2cnc3c(N)ncnc23)O[C@@H]1CNC(=O)CCN1C(=O)C(=O)N(Cc2ccccc2)CC1
O[C@H]1[C@@H](O)[C@H](n2cnc3c(N)ncnc23)O[C@@H]1CNC(=O)C1CCc2[nH]cnc2C1
O[C@H]1[C@@H](O)[C@H](n2cnc3c(N)ncnc23)O[C@@H]1CNC(=O)c1oc(-c2oc(C(=O)[O-])cc2)cc1
O[C@H]1[C@@H](O)[C@H](n2cnc3c(N)ncnc23)O[C@@H]1CNC(=O)CC([NH3+])c1sccc1
S(=O)(=O)(NC)c1cc(C(=O)NC[C@@H]2[C@@H](O)[C@@H](O)[C@H](n3cnc4c(N)ncnc34)O2)c(C)cc1
O[C@H]1[C@@H](O)[C@H](n2cnc3c(N)ncnc23)O[C@@H]1CNC(=O)CN(C)c1ccncc1
O[C@H]1[C@@H](O)[C@H](n2cnc3c(N)ncnc23)O[C@@H]1CNC(=O)C1N(C(OCC)=O)CSC1
S(=O)(=O)(Nc1sc(C(=O)NC[C@@H]2[C@@H](O)[C@@H](O)[C@H](n3cnc4c(N)ncnc34)O2)cn1)CC
Clc1c(Cl)cc(S(=O)(=O)NC[C@@H]2[C@@H](O)[C@@H](O)[C@H](n3cnc4c(N)ncnc34)O2)cc1C(=O)[O-]
Clc1c(S(=O)(=O)NC[C@@H]2[C@@H](O)[C@@H](O)[C@H](n3cnc4c(N)ncnc34)O2)cc(C(=O)[O-])c(Cl)c1
Clc1c(S(=O)(=O)NC[C@@H]2[C@@H](O)[C@@H](O)[C@H](n3cnc4c(N)ncnc34)O2)cc(Cl)cc1C(=O)[O-]
Clc1c(Cl)cc(C(=O)[O-])cc1S(=O)(=O)NC[C@@H]1[C@@H](O)[C@@H](O)[C@H](n2cnc3c(N)ncnc23)O1
Clc1c(C(=O)[O-])c(Cl)ccc1S(=O)(=O)NC[C@@H]1[C@@H](O)[C@@H](O)[C@H](n2cnc3c(N)ncnc23)O1
O[C@H]1[C@@H](O)[C@H](n2cnc3c(N)ncnc23)O[C@@H]1CNC(=O)C=CC(=O)NCc1ccncc1
O[C@H]1[C@@H](O)[C@H](n2cnc3c(N)ncnc23)O[C@@H]1CNC(=O)C=CC(=O)NCc1cnccc1
O[C@H]1[C@@H](O)[C@H](n2cnc3c(N)ncnc23)O[C@@H]1CNC(=O)C=CC(=O)NCc1ncccc1
O[C@H]1[C@@H](O)[C@H](n2cnc3c(N)ncnc23)O[C@@H]1CNC(=O)C1CC[NH+](CCc2ccccc2)CC1
O[C@H]1[C@@H](O)[C@H](n2cnc3c(N)ncnc23)O[C@@H]1CNC(=O)C1C[NH+](CCc2ccccc2)CCC1
O[C@H]1[C@@H](O)[C@H](n2cnc3c(N)ncnc23)O[C@@H]1CNC(=O)CC1=NNC(=O)c2ccccc12
O[C@H]1[C@@H](O)[C@H](n2cnc3c(N)ncnc23)O[C@@H]1CNC(=O)Cc1onc(C)c1
O[C@H]1[C@@H](O)[C@H](n2cnc3c(N)ncnc23)O[C@@H]1CNC(=O)c1ccc2C(=O)N(C)C(=O)c2c1
O[C@H]1[C@@H](O)[C@H](n2cnc3c(N)ncnc23)O[C@@H]1CNC(=O)C(NC(=O)OC(C)(C)C)COC
Clc1ccc(CC(N(C)C(=O)[O-])C(=O)NC[C@@H]2[C@@H](O)[C@@H](O)[C@H](n3cnc4c(N)ncnc34)O2)cc1
O[C@H]1[C@@H](O)[C@H](n2cnc3c(N)ncnc23)O[C@@H]1CNC(=O)CCC(=O)N1CC2CN3C(=O)C=CC=C3C(C1)C2
S(=O)(=O)(NC[C@@H]1[C@@H](O)[C@@H](O)[C@H](n2cnc3c(N)ncnc23)O1)c1ccc(CCNC(=O)C)cc1
S(=O)(=O)(NC)c1ccc(CCC(=O)NC[C@@H]2[C@@H](O)[C@@H](O)[C@H](n3cnc4c(N)ncnc34)O2)cc1
S(=O)(=O)(NCC)c1ccc(CC(=O)NC[C@@H]2[C@@H](O)[C@@H](O)[C@H](n3cnc4c(N)ncnc34)O2)cc1
O[C@H]1[C@@H](O)[C@H](n2cnc3c(N)ncnc23)O[C@@H]1CNC(=O)c1cnc2N(C3CC3)C(=O)NC(=O)c2c1
O[C@H]1[C@@H](O)[C@H](n2cnc3c(N)ncnc23)O[C@@H]1CNC(=O)COCCNC(=O)OC(C)(C)C
S(=O)(=O)(NC[C@@H]1[C@@H](O)[C@@H](O)[C@H](n2cnc3c(N)ncnc23)O1)c1c([N+](=O)[O-])cc2OCCOc2c1
S(C(C)C(=O)[O-])c1c(C(=O)NC[C@@H]2[C@@H](O)[C@@H](O)[C@H](n3cnc4c(N)ncnc34)O2)cccc1
S(CC(=O)NC[C@@H]1[C@@H](O)[C@@H](O)[C@H](n2cnc3c(N)ncnc23)O1)C1=C(C#N)C(C)=CC(=O)N1
O[C@H]1[C@@H](O)[C@H](n2cnc3c(N)ncnc23)O[C@@H]1CNC(=O)c1cnc(N2CCOCC2)cc1
O[C@H]1[C@@H](O)[C@H](n2cnc3c(N)ncnc23)O[C@@H]1CNC(=O)c1nccc(N2CCOCC2)c1
O[C@H]1[C@@H](O)[C@H](n2cnc3c(N)ncnc23)O[C@@H]1CNC(=O)c1cc(N2CCOCC2)ncc1
O[C@H]1[C@@H](O)[C@H](n2cnc3c(N)ncnc23)O[C@@H]1CNC(=O)c1nc(N2CCOCC2)ccc1
O[C@H]1[C@@H](O)[C@H](n2cnc3c(N)ncnc23)O[C@@H]1CNC(=O)c1c(N2CCOCC2)nccc1
S(CCC(=O)[O-])c1c(C(=O)NC[C@@H]2[C@@H](O)[C@@H](O)[C@H](n3cnc4c(N)ncnc34)O2)cccc1
S(CCC(=O)NC[C@@H]1[C@@H](O)[C@@H](O)[C@H](n2cnc3c(N)ncnc23)O1)c1c(C(=O)[O-])cccc1
O[C@H]1[C@@H](O)[C@H](n2cnc3c(N)ncnc23)O[C@@H]1CNC(=O)C(NC(=O)c1ccc2OCOc2c1)C
S(=O)(=O)(NC[C@@H]1[C@@H](O)[C@@H](O)[C@H](n2cnc3c(N)ncnc23)O1)c1cn(C(F)F)nc1
O[C@H]1[C@@H](O)[C@H](n2cnc3c(N)ncnc23)O[C@@H]1CNC(=O)C(C)(C)C#N
O[C@H]1[C@@H](O)[C@H](n2cnc3c(N)ncnc23)O[C@@H]1CNC(=O)C(CC)C#N
S(=O)(=O)(NC[C@@H]1[C@@H](O)[C@@H](O)[C@H](n2cnc3c(N)ncnc23)O1)c1oc(C)c(C(OC)=O)c1
S(=O)(=O)(NC[C@@H]1[C@@H](O)[C@@H](O)[C@H](n2cnc3c(N)ncnc23)O1)c1oc(C(OC)=O)c(C)c1
O[C@H]1[C@@H](O)[C@H](n2cnc3c(N)ncnc23)O[C@@H]1CNC(=O)CC(NC(=O)C)C(C)C
O[C@H]1[C@@H](O)[C@H](n2cnc3c(N)ncnc23)O[C@@H]1CNC(=O)C(NC(=O)C)CC(C)C
O[C@H]1[C@@H](O)[C@H](n2cnc3c(N)ncnc23)O[C@@H]1CNC(=O)C(NC(=O)C)(C)C(C)C
O[C@H]1[C@@H](O)[C@H](n2cnc3c(N)ncnc23)O[C@@H]1CNC(=O)C(NC(=O)C(C)(C)C)C
O[C@H]1[C@@H](O)[C@H](n2cnc3c(N)ncnc23)O[C@@H]1CNC(=O)C(NC(=O)C)C(C)(C)C
O[C@H]1[C@@H](O)[C@H](n2cnc3c(N)ncnc23)O[C@@H]1CNC(=O)C(NC(=O)C)C(C)CC
O[C@H]1[C@@H](O)[C@H](n2cnc3c(N)ncnc23)O[C@@H]1CNC(=O)CC([NH3+])Cc1ccc(C)cc1
O[C@H]1[C@@H](O)[C@H](n2cnc3c(N)ncnc23)O[C@@H]1CNC(=O)CNC(=O)CC(C)(C)C
O[C@H]1[C@@H](O)[C@H](n2cnc3c(N)ncnc23)O[C@@H]1CNC(=O)CCNC(=O)C(C)(C)C
O[C@H]1[C@@H](O)[C@H](n2cnc3c(N)ncnc23)O[C@@H]1CNC(=O)CNC(=O)C(CC)CC
O[C@H]1[C@@H](O)[C@H](n2cnc3c(N)ncnc23)O[C@@H]1CNC(=O)CNC(=O)CCC(C)C
O[C@H]1[C@@H](O)[C@H](n2cnc3c(N)ncnc23)O[C@@H]1CNC(=O)CCNC(=O)CC(C)C
O[C@H]1[C@@H](O)[C@H](n2cnc3c(N)ncnc23)O[C@@H]1CNC(=O)C1C(=O)NCC(CCC)C1
OCCCCCC(=O)NC[C@@H]1[C@@H](O)[C@@H](O)[C@H](n2cnc3c(N)ncnc23)O1
O[C@H]1[C@@H](O)[C@H](n2cnc3c(N)ncnc23)O[C@@H]1CNC(=O)CCn1cncc1
O[C@H]1[C@@H](O)[C@H](n2cnc3c(N)ncnc23)O[C@@H]1CNC(=O)CCn1nccc1
O[C@H]1[C@@H](O)[C@H](n2cnc3c(N)ncnc23)O[C@@H]1CNC(=O)C(C)n1cncc1
O[C@H]1[C@@H](O)[C@H](n2cnc3c(N)ncnc23)O[C@@H]1CNC(=O)C(C)n1nccc1
FC(F)(F)C(=O)N1C(C(=O)NC[C@@H]2[C@@H](O)[C@@H](O)[C@H](n3cnc4c(N)ncnc34)O2)CCC1
O[C@H]1[C@@H](O)[C@H](n2cnc3c(N)ncnc23)O[C@@H]1CNC(=O)CN1C(=O)C=C(CCC)N=C1
O[C@H]1[C@@H](O)[C@H](n2cnc3c(N)ncnc23)O[C@@H]1CNC(=O)C1=NN(CCCC)C(=O)C=C1
O[C@H]1[C@@H](O)[C@H](n2cnc3c(N)ncnc23)O[C@@H]1CNC(=O)C1ON=C(CC)C1
O[C@H]1[C@@H](O)[C@H](n2cnc3c(N)ncnc23)O[C@@H]1CNC(=O)C1(C)ON=C(C)C1
O[C@H]1[C@@H](O)[C@H](n2cnc3c(N)ncnc23)O[C@@H]1CNC(=O)c1nc(-c2n[nH]cn2)sc1
S(=O)(=O)(NC[C@@H]1[C@@H](O)[C@@H](O)[C@H](n2cnc3c(N)ncnc23)O1)c1c(C(=O)[O-])ccc(C(F)(F)F)c1
S(=O)(=O)(N(C)C)N(C)c1ccc(C(=O)NC[C@@H]2[C@@H](O)[C@@H](O)[C@H](n3cnc4c(N)ncnc34)O2)cc1
S(=O)(=O)(NC[C@@H]1[C@@H](O)[C@@H](O)[C@H](n2cnc3c(N)ncnc23)O1)c1c([N+](=O)[O-])cc(C(OC)=O)cc1
O[C@H]1[C@@H](O)[C@H](n2cnc3c(N)ncnc23)O[C@@H]1CNC(=O)c1nn2CCCOc2c1
O[C@H]1[C@@H](O)[C@H](n2cnc3c(N)ncnc23)O[C@@H]1CNC(=O)c1cc(OC)c(OCC(=O)N2CCOCC2)cc1
O[C@H]1[C@@H](O)[C@H](n2cnc3c(N)ncnc23)O[C@@H]1CNC(=O)C1N(C(=O)C2OCCC2)CCCC1
O[C@H]1[C@@H](O)[C@H](n2cnc3c(N)ncnc23)O[C@@H]1CNC(=O)c1ncc(-c2cncnc2)cn1
O[C@H]1[C@@H](O)[C@H](n2cnc3c(N)ncnc23)O[C@@H]1CNC(=O)c1ncc(-c2ncccn2)cn1
O[C@H]1[C@@H](O)[C@H](n2cnc3c(N)ncnc23)O[C@@H]1CNC(=O)c1cnc(-c2ncccn2)nc1
O[C@H]1[C@@H](O)[C@H](n2cnc3c(N)ncnc23)O[C@@H]1CNC(=O)c1cnc(-c2ncncc2)nc1
FC(F)(F)C(=O)NC[C@@H]1[C@@H](O)[C@@H](O)[C@H](n2cnc3c(N)ncnc23)O1
O[C@H]1[C@@H](O)[C@H](n2cnc3c(N)ncnc23)O[C@@H]1CNC(=O)C(C)N1C(=O)C2CCCCC2C1=O
S(=O)(=O)(N(C)C)c1ccc(C(=O)NC[C@@H]2[C@@H](O)[C@@H](O)[C@H](n3cnc4c(N)ncnc34)O2)cc1
S(=O)(=O)(NC[C@@H]1[C@@H](O)[C@@H](O)[C@H](n2cnc3c(N)ncnc23)O1)c1cc(C(=O)N(C)C)ccc1
S(=O)(=O)(N(C)C)c1cc(C(=O)NC[C@@H]2[C@@H](O)[C@@H](O)[C@H](n3cnc4c(N)ncnc34)O2)ccc1
S(=O)(=O)(N(C)C)c1c(C(=O)NC[C@@H]2[C@@H](O)[C@@H](O)[C@H](n3cnc4c(N)ncnc34)O2)cccc1
O[C@H]1[C@@H](O)[C@H](n2cnc3c(N)ncnc23)O[C@@H]1CNC(=O)C=Cc1nnsc1
O[C@H]1[C@@H](O)[C@H](n2cnc3c(N)ncnc23)O[C@@H]1CNC(=O)CCn1c(C)nc(C)n1
O[C@H]1[C@@H](O)[C@H](n2cnc3c(N)ncnc23)O[C@@H]1CNC(=O)CCN1C(=O)C2CCCCC2C1=O
S(=O)(=O)(NC[C@@H]1[C@@H](O)[C@@H](O)[C@H](n2cnc3c(N)ncnc23)O1)c1cnc(C)cc1
S(=O)(=O)(NC[C@@H]1[C@@H](O)[C@@H](O)[C@H](n2cnc3c(N)ncnc23)O1)c1cc(C)ncc1
O[C@H]1[C@@H](O)[C@H](n2cnc3c(N)ncnc23)O[C@@H]1CNC(=O)C(Cc1ccccc1)n1nnnc1
S(=O)(=O)(NC[C@@H]1[C@@H](O)[C@@H](O)[C@H](n2cnc3c(N)ncnc23)O1)Cc1noc(C)c1
O[C@H]1[C@@H](O)[C@H](n2cnc3c(N)ncnc23)O[C@@H]1CNC(=O)C1N(C(=O)C=C)CCCC1
O[C@H]1[C@@H](O)[C@H](n2cnc3c(N)ncnc23)O[C@@H]1CNC(=O)C1CC2OC1CC2
S(=O)(=O)(NC[C@@H]1[C@@H](O)[C@@H](O)[C@H](n2cnc3c(N)ncnc23)O1)c1ccc(O)cc1
O[C@H]1[C@@H](O)[C@H](n2cnc3c(N)ncnc23)O[C@@H]1CNC(=O)C=CC(=O)N1CCCCC1
O[C@H]1[C@@H](O)[C@H](n2cnc3c(N)ncnc23)O[C@@H]1CNC(=O)C1C(C(=O)NCCOC)CCCC1
Fc1ccc(C(=O)NCC(=O)NC[C@@H]2[C@@H](O)[C@@H](O)[C@H](n3cnc4c(N)ncnc34)O2)cc1
Fc1cc(C(=O)NCC(=O)NC[C@@H]2[C@@H](O)[C@@H](O)[C@H](n3cnc4c(N)ncnc34)O2)ccc1
Fc1c(C(=O)NCC(=O)NC[C@@H]2[C@@H](O)[C@@H](O)[C@H](n3cnc4c(N)ncnc34)O2)cccc1
O[C@H]1[C@@H](O)[C@H](n2cnc3c(N)ncnc23)O[C@@H]1CNC(=O)CC1OCCC1
O[C@H]1[C@@H](O)[C@H](n2cnc3c(N)ncnc23)O[C@@H]1CNC(=O)C1OCCCC1
O[C@H]1[C@@H](O)[C@H](n2cnc3c(N)ncnc23)O[C@@H]1CNC(=O)CN1C(C)=CC(=O)n2nc(C)cc12
O[C@H]1[C@@H](O)[C@H](n2cnc3c(N)ncnc23)O[C@@H]1CNC(=O)C=Cc1cnc(N(C)C)nc1
O[C@H]1[C@@H](O)[C@H](n2cnc3c(N)ncnc23)O[C@@H]1CNC(=O)c1ncc(-c2c(OC)ncnc2)cn1
O[C@H]1[C@@H](O)[C@H](n2cnc3c(N)ncnc23)O[C@@H]1CNC(=O)Cc1[nH]ccc1
S(=O)(=O)(NC[C@@H]1[C@@H](O)[C@@H](O)[C@H](n2cnc3c(N)ncnc23)O1)c1c(C)n(C)nc1C
S(=O)(=O)(NC[C@@H]1[C@@H](O)[C@@H](O)[C@H](n2cnc3c(N)ncnc23)O1)c1cc(C(=O)N(C)C)c(OC)cc1
S(=O)(=O)(NC[C@@H]1[C@@H](O)[C@@H](O)[C@H](n2cnc3c(N)ncnc23)O1)c1c(OC)ccc(C(=O)N(C)C)c1
S(=O)(=O)(N(C)C)c1c(OC)ccc(C(=O)NC[C@@H]2[C@@H](O)[C@@H](O)[C@H](n3cnc4c(N)ncnc34)O2)c1
S(=O)(=O)(NC[C@@H]1[C@@H](O)[C@@H](O)[C@H](n2cnc3c(N)ncnc23)O1)c1c(C)ccc(S(=O)(=O)C)c1
Fc1ccc(N2C(=O)C=C(C(=O)NC[C@@H]3[C@@H](O)[C@@H](O)[C@H](n4cnc5c(N)ncnc45)O3)N2)cc1
FC(F)(F)Oc1c(C(=O)[O-])ccc(C(=O)NC[C@@H]2[C@@H](O)[C@@H](O)[C@H](n3cnc4c(N)ncnc34)O2)c1
FC(F)(F)Oc1c(C(=O)NC[C@@H]2[C@@H](O)[C@@H](O)[C@H](n3cnc4c(N)ncnc34)O2)ccc(C(=O)[O-])c1
O[C@H]1[C@@H](O)[C@H](n2cnc3c(N)ncnc23)O[C@@H]1CNC(=O)COCc1ncn(C)c1
O[C@H]1[C@@H](O)[C@H](n2cnc3c(N)ncnc23)O[C@@H]1CNC(=O)COCc1n(C)ncc1
O[C@H]1[C@@H](O)[C@H](n2cnc3c(N)ncnc23)O[C@@H]1CNC(=O)C(C)=C
O[C@H]1[C@@H](O)[C@H](n2cnc3c(N)ncnc23)O[C@@H]1CNC(=O)C=CC
O[C@H]1[C@@H](O)[C@H](n2cnc3c(N)ncnc23)O[C@@H]1CNC(=O)CC=C
Clc1ccc(C(CC(=O)[O-])C(=O)NC[C@@H]2[C@@H](O)[C@@H](O)[C@H](n3cnc4c(N)ncnc34)O2)cc1
Clc1ccc(C(CC(=O)NC[C@@H]2[C@@H](O)[C@@H](O)[C@H](n3cnc4c(N)ncnc34)O2)C(=O)[O-])cc1
Clc1cc(C(CC(=O)[O-])C(=O)NC[C@@H]2[C@@H](O)[C@@H](O)[C@H](n3cnc4c(N)ncnc34)O2)ccc1
Clc1c(C(CC(=O)[O-])C(=O)NC[C@@H]2[C@@H](O)[C@@H](O)[C@H](n3cnc4c(N)ncnc34)O2)cccc1
Clc1cc(C(CC(=O)NC[C@@H]2[C@@H](O)[C@@H](O)[C@H](n3cnc4c(N)ncnc34)O2)C(=O)[O-])ccc1
Clc1c(C(CC(=O)NC[C@@H]2[C@@H](O)[C@@H](O)[C@H](n3cnc4c(N)ncnc34)O2)C(=O)[O-])cccc1
O[C@H]1[C@@H](O)[C@H](n2cnc3c(N)ncnc23)O[C@@H]1CNC(=O)C=Cc1ccc(OCC(=O)N)cc1
S(=O)(=O)(NC[C@@H]1[C@@H](O)[C@@H](O)[C@H](n2cnc3c(N)ncnc23)O1)c1ccc(CC(OC)=O)cc1
S(=O)(=O)(N)c1c(C)c(C)cc(C(=O)NC[C@@H]2[C@@H](O)[C@@H](O)[C@H](n3cnc4c(N)ncnc34)O2)c1
S(=O)(=O)(N)c1c(C)cc(C)c(C(=O)NC[C@@H]2[C@@H](O)[C@@H](O)[C@H](n3cnc4c(N)ncnc34)O2)c1
S(=O)(=O)(NC[C@@H]1[C@@H](O)[C@@H](O)[C@H](n2cnc3c(N)ncnc23)O1)c1c(C)c(C)cc(C(=O)N)c1
O[C@H]1[C@@H](O)[C@H](n2cnc3c(N)ncnc23)O[C@@H]1CNC(=O)CCc1onc(CC)n1
O[C@H]1[C@@H](O)[C@H](n2cnc3c(N)ncnc23)O[C@@H]1CNC(=O)CCC(=O)Nc1sc(C)nn1
FC(F)(F)COCC(=O)NC[C@@H]1[C@@H](O)[C@@H](O)[C@H](n2cnc3c(N)ncnc23)O1
O[C@H]1[C@@H](O)[C@H](n2cnc3c(N)ncnc23)O[C@@H]1CNC(=O)CCC(=O)Nc1c(C(=O)N)ccs1
S(CC(=O)NC[C@@H]1[C@@H](O)[C@@H](O)[C@H](n2cnc3c(N)ncnc23)O1)C(=S)N(C)C
Clc1nnc(N(C)CC(=O)NC[C@@H]2[C@@H](O)[C@@H](O)[C@H](n3cnc4c(N)ncnc34)O2)cc1
O[C@H]1[C@@H](O)[C@H](n2cnc3c(N)ncnc23)O[C@@H]1CNC(=O)c1cnc(C#N)cc1
O[C@H]1[C@@H](O)[C@H](n2cnc3c(N)ncnc23)O[C@@H]1CNC(=O)c1ncc(C#N)cc1
O[C@H]1[C@@H](O)[C@H](n2cnc3c(N)ncnc23)O[C@@H]1CNC(=O)c1cc(C#N)ncc1
O[C@H]1[C@@H](O)[C@H](n2cnc3c(N)ncnc23)O[C@@H]1CNC(=O)c1nc(C#N)ccc1
S(CC(=O)NC[C@@H]1[C@@H](O)[C@@H](O)[C@H](n2cnc3c(N)ncnc23)O1)CC1CCC[NH+]2CCCCC12
O[C@H]1[C@@H](O)[C@H](n2cnc3c(N)ncnc23)O[C@@H]1CNC(=O)C([NH3+])C1CCCCCC1
O[C@H]1[C@@H](O)[C@H](n2cnc3c(N)ncnc23)O[C@@H]1CNC(=O)C12CC3([NH3+])CC(C1)CC(C3)C2
O[C@H]1[C@@H](O)[C@H](n2cnc3c(N)ncnc23)O[C@@H]1CNC(=O)C([NH3+])CC1CCCCC1
O[C@H]1[C@@H](O)[C@H](n2cnc3c(N)ncnc23)O[C@@H]1CNC(=O)CC([NH3+])C1CCCCC1
O[C@H]1[C@@H](O)[C@H](n2cnc3c(N)ncnc23)O[C@@H]1CNC(=O)CC1([NH3+])C(C)CCCC1
O[C@H]1[C@@H](O)[C@H](n2cnc3c(N)ncnc23)O[C@@H]1CNC(=O)C1C2OC3(CN(CCCC)C(=O)C13)C=C2
S(CC(=O)NC[C@@H]1[C@@H](O)[C@@H](O)[C@H](n2cnc3c(N)ncnc23)O1)c1ncccn1
S(CC(=O)NC[C@@H]1[C@@H](O)[C@@H](O)[C@H](n2cnc3c(N)ncnc23)O1)c1nnccc1
O[C@H]1[C@@H](O)[C@H](n2cnc3c(N)ncnc23)O[C@@H]1CNC(=O)CCC(CC(=O)[O-])C(C)(C)C
O[C@H]1[C@@H](O)[C@H](n2cnc3c(N)ncnc23)O[C@@H]1CNC(=O)CC(CCC(=O)[O-])C(C)(C)C
O[C@H]1[C@@H](O)[C@H](n2cnc3c(N)ncnc23)O[C@@H]1CNC(=O)CC1(C[NH3+])CCCCC1
O[C@H]1[C@@H](O)[C@H](n2cnc3c(N)ncnc23)O[C@@H]1CNC(=O)CCCCCCC[NH3+]
O[C@H]1[C@@H](O)[C@H](n2cnc3c(N)ncnc23)O[C@@H]1CNC(=O)Cc1c(C)[nH]nc1C
O[C@H]1[C@@H](O)[C@H](n2cnc3c(N)ncnc23)O[C@@H]1CNC(=O)CC1CCN(C#N)CC1
O[C@H]1[C@@H](O)[C@H](n2cnc3c(N)ncnc23)O[C@@H]1CNC(=O)c1nn(C)c(C(OCC)=O)c1
O[C@H]1[C@@H](O)[C@H](n2cnc3c(N)ncnc23)O[C@@H]1CNC(=O)c1n(C)ncc1C(OCC)=O
S(=O)(=O)(NC[C@@H]1[C@@H](O)[C@@H](O)[C@H](n2cnc3c(N)ncnc23)O1)c1cc(N)c(F)cc1
S(=O)(=O)(NC[C@@H]1[C@@H](O)[C@@H](O)[C@H](n2cnc3c(N)ncnc23)O1)c1cc(F)c(N)cc1
S(=O)(=O)(NC[C@@H]1[C@@H](O)[C@@H](O)[C@H](n2cnc3c(N)ncnc23)O1)c1c(F)cc(N)cc1
O[C@H]1[C@@H](O)[C@H](n2cnc3c(N)ncnc23)O[C@@H]1CNC(=O)C(NC(=O)COc1ccccc1)C
O[C@H]1[C@@H](O)[C@H](n2cnc3c(N)ncnc23)O[C@@H]1CNC(=O)CNC(=O)C(Oc1ccccc1)C
O[C@H]1[C@@H](O)[C@H](n2cnc3c(N)ncnc23)O[C@@H]1CNC(=O)C1CCN(C(=O)NC2CC2)CC1
O[C@H]1[C@@H](O)[C@H](n2cnc3c(N)ncnc23)O[C@@H]1CNC(=O)C(OCC1OCCC1)C
S(=O)(=O)(N(CC(=O)NC[C@@H]1[C@@H](O)[C@@H](O)[C@H](n2cnc3c(N)ncnc23)O1)c1ccc2OCOc2c1)CC
O[C@H]1[C@@H](O)[C@H](n2cnc3c(N)ncnc23)O[C@@H]1CNC(=O)CCCn1cnc2N(C)C(=O)N(C)C(=O)c12
O[C@H]1[C@@H](O)[C@H](n2cnc3c(N)ncnc23)O[C@@H]1CNC(=O)c1ccc2[nH]nnc2c1
O[C@H]1[C@@H](O)[C@H](n2cnc3c(N)ncnc23)O[C@@H]1CNC(=O)c1cnc2[nH]ncc2c1
O[C@H]1[C@@H](O)[C@H](n2cnc3c(N)ncnc23)O[C@@H]1CNC(=O)c1nc2cn[nH]c2cc1
O[C@H]1[C@@H](O)[C@H](n2cnc3c(N)ncnc23)O[C@@H]1CNC(=O)c1nc2[nH]cnc2cc1
O[C@H]1[C@@H](O)[C@H](n2cnc3c(N)ncnc23)O[C@@H]1CNC(=O)c1ncnc2[nH]ccc12
O[C@H]1[C@@H](O)[C@H](n2cnc3c(N)ncnc23)O[C@@H]1CNC(=O)c1ccnc2[nH]cnc12
O[C@H]1[C@@H](O)[C@H](n2cnc3c(N)ncnc23)O[C@@H]1CNC(=O)c1n[nH]c2ncccc12
O[C@H]1[C@@H](O)[C@H](n2cnc3c(N)ncnc23)O[C@@H]1CNC(=O)c1n[nH]c2cccnc12
S(=O)(=O)(NC[C@@H]1[C@@H](O)[C@@H](O)[C@H](n2cnc3c(N)ncnc23)O1)c1c(C)nc(NC(=O)C)s1
O[C@H]1[C@@H](O)[C@H](n2cnc3c(N)ncnc23)O[C@@H]1CNC(=O)CCOCC1OCCC1
O[C@H]1[C@@H](O)[C@H](n2cnc3c(N)ncnc23)O[C@@H]1CNC(=O)COCC1OCCCC1
O[C@H]1[C@@H](O)[C@H](n2cnc3c(N)ncnc23)O[C@@H]1CNC(=O)CC[N+](C)(C)CCOC(=O)C(C)=C
O[C@H]1[C@@H](O)[C@H](n2cnc3c(N)ncnc23)O[C@@H]1CNC(=O)C=Cc1cc(OC)c(OCC(=O)N)cc1
O[C@H]1[C@@H](O)[C@H](n2cnc3c(N)ncnc23)O[C@@H]1CNC(=O)CCN1C(=O)C=CC(c2ccncc2)=N1
O[C@H]1[C@@H](O)[C@H](n2cnc3c(N)ncnc23)O[C@@H]1CNC(=O)CCN1C(=O)C=CC(c2cnccc2)=N1
O[C@H]1[C@@H](O)[C@H](n2cnc3c(N)ncnc23)O[C@@H]1CNC(=O)CCN1C(=O)C=CC(c2ncccc2)=N1
ON=Cc1c(C)n(CC(=O)NC[C@@H]2[C@@H](O)[C@@H](O)[C@H](n3cnc4c(N)ncnc34)O2)nc1C
S(CC(=O)NC[C@@H]1[C@@H](O)[C@@H](O)[C@H](n2cnc3c(N)ncnc23)O1)c1n(C)c(C)nn1
O[C@H]1[C@@H](O)[C@H](n2cnc3c(N)ncnc23)O[C@@H]1CNC(=O)C(=O)c1ccc(O)cc1
ClC=1C(OCC(=O)NC[C@@H]2[C@@H](O)[C@@H](O)[C@H](n3cnc4c(N)ncnc34)O2)OC(=O)C=1Cl
S(=O)(=O)(NC[C@@H]1[C@@H](O)[C@@H](O)[C@H](n2cnc3c(N)ncnc23)O1)c1ccc2N(C)C(=O)OC(=O)c2c1
O[C@H]1[C@@H](O)[C@H](n2cnc3c(N)ncnc23)O[C@@H]1CNC(=O)C(=O)N1CCc2ccccc12
O[C@H]1[C@@H](O)[C@H](n2cnc3c(N)ncnc23)O[C@@H]1CNC(=O)C(C)(C)CC(OC)=O
O[C@H]1[C@@H](O)[C@H](n2cnc3c(N)ncnc23)O[C@@H]1CNC(=O)CC(C)(C)C(OC)=O
O[C@H]1[C@@H](O)[C@H](n2cnc3c(N)ncnc23)O[C@@H]1CNC(=O)C(C)(C)C(OCC)=O
O[C@H]1[C@@H](O)[C@H](n2cnc3c(N)ncnc23)O[C@@H]1CNC(=O)C1CC(C(OC)=O)CC1
O[C@H]1[C@@H](O)[C@H](n2cnc3c(N)ncnc23)O[C@@H]1CNC(=O)CC(C)CC(OC)=O
S(=O)(=O)(NC[C@@H]1[C@@H](O)[C@@H](O)[C@H](n2cnc3c(N)ncnc23)O1)c1cn(CC(F)F)nc1
S(=O)(=O)(NC[C@@H]1[C@@H](O)[C@@H](O)[C@H](n2cnc3c(N)ncnc23)O1)c1ccc2OCOc2c1
O[C@H]1[C@@H](O)[C@H](n2cnc3c(N)ncnc23)O[C@@H]1CNC(=O)C(OCC=C)C
O[C@H]1[C@@H](O)[C@H](n2cnc3c(N)ncnc23)O[C@@H]1CNC(=O)C1N(C(=O)[O-])CCCC1c1ccccc1
S(=O)(=O)(NC)c1sc(C(=O)NC[C@@H]2[C@@H](O)[C@@H](O)[C@H](n3cnc4c(N)ncnc34)O2)c(C)c1
Fc1c(C(CC(=O)[O-])CC(=O)NC[C@@H]2[C@@H](O)[C@@H](O)[C@H](n3cnc4c(N)ncnc34)O2)ccc(F)c1
O[C@H]1[C@@H](O)[C@H](n2cnc3c(N)ncnc23)O[C@@H]1CNC(=O)CCOCC=C
O[C@H]1[C@@H](O)[C@H](n2cnc3c(N)ncnc23)O[C@@H]1CNC(=O)COCCC=C
O[C@H]1[C@@H](O)[C@H](n2cnc3c(N)ncnc23)O[C@@H]1CNC(=O)C=C(C)COC
O[C@H]1[C@@H](O)[C@H](n2cnc3c(N)ncnc23)O[C@@H]1CNC(=O)C=1Nc2n(C)nc(C)c2C(=O)C=1
S(=O)(=O)(CCN(Cc1cn(C)nc1)C(=O)CCC(=O)NC[C@@H]1[C@@H](O)[C@@H](O)[C@H](n2cnc3c(N)ncnc23)O1)N1CCCC1
O[C@H]1[C@@H](O)[C@H](n2cnc3c(N)ncnc23)O[C@@H]1CNC(=O)C(C)c1nccnc1
O[C@H]1[C@@H](O)[C@H](n2cnc3c(N)ncnc23)O[C@@H]1CNC(=O)c1n(C)cc(N)c1
Clc1c(C(=O)NC[C@@H]2[C@@H](O)[C@@H](O)[C@H](n3cnc4c(N)ncnc34)O2)nc(N2CCOCC2)nc1
S(=O)(=O)(CCC)N1C(C(=O)NC[C@@H]2[C@@H](O)[C@@H](O)[C@H](n3cnc4c(N)ncnc34)O2)CCCC1
S(=O)(=O)(CCCC)N1C(C(=O)NC[C@@H]2[C@@H](O)[C@@H](O)[C@H](n3cnc4c(N)ncnc34)O2)CCC1
S(=O)(=O)(NCC(=O)NC[C@@H]1[C@@H](O)[C@@H](O)[C@H](n2cnc3c(N)ncnc23)O1)c1cc(C)c(C)cc1
S(=O)(=O)(NCC(=O)NC[C@@H]1[C@@H](O)[C@@H](O)[C@H](n2cnc3c(N)ncnc23)O1)c1c(C)cc(C)cc1
S(=O)(=O)(NCC(=O)NC[C@@H]1[C@@H](O)[C@@H](O)[C@H](n2cnc3c(N)ncnc23)O1)c1c(C)ccc(C)c1
O[C@H]1[C@@H](O)[C@H](n2cnc3c(N)ncnc23)O[C@@H]1CNC(=O)c1c(C)c2cc(C(=O)[O-])cnc2s1
O[C@H]1[C@@H](O)[C@H](n2cnc3c(N)ncnc23)O[C@@H]1CNC(=O)COC=1C(=O)C=CC=CC=1
O[C@H]1[C@@H](O)[C@H](n2cnc3c(N)ncnc23)O[C@@H]1CNC(=O)C=1C(=O)NC(C(C)C)=CC=1
O[C@H]1[C@@H](O)[C@H](n2cnc3c(N)ncnc23)O[C@@H]1CNC(=O)CN1C(=O)N(C)C2(C1=O)CCCCC2
S(=O)(=O)(N(CCOC)CCOC)c1ccc(C(=O)NC[C@@H]2[C@@H](O)[C@@H](O)[C@H](n3cnc4c(N)ncnc34)O2)cc1
S(=O)(=O)(N(CCOC)CCOC)c1cc(C(=O)NC[C@@H]2[C@@H](O)[C@@H](O)[C@H](n3cnc4c(N)ncnc34)O2)ccc1
S(C(C)C(=O)NC[C@@H]1[C@@H](O)[C@@H](O)[C@H](n2cnc3c(N)ncnc23)O1)c1n(C2CC2)nnn1
O[C@H]1[C@@H](O)[C@H](n2cnc3c(N)ncnc23)O[C@@H]1CNC(=O)c1oc(C[NH+](CC)CC)cc1
O[C@H]1[C@@H](O)[C@H](n2cnc3c(N)ncnc23)O[C@@H]1CNC(=O)c1cc(C)c(-n2nnnc2)cc1
O[C@H]1[C@@H](O)[C@H](n2cnc3c(N)ncnc23)O[C@@H]1CNC(=O)c1cc(-n2nnnc2)c(C)cc1
O[C@H]1[C@@H](O)[C@H](n2cnc3c(N)ncnc23)O[C@@H]1CNC(=O)c1c(C)n(-c2cnccc2)nn1
O[C@H]1[C@@H](O)[C@H](n2cnc3c(N)ncnc23)O[C@@H]1CNC(=O)C=1C(=O)N2C=CC(C)=CC2=NC=1
O[C@H]1[C@@H](O)[C@H](n2cnc3c(N)ncnc23)O[C@@H]1CNC(=O)C=1C(=O)N2C=CC=C(C)C2=NC=1
O[C@H]1[C@@H](O)[C@H](n2cnc3c(N)ncnc23)O[C@@H]1CNC(=O)c1nn(c(C(=O)N)c1)-c1ccccc1
FC(F)(F)c1c(C(=O)[O-])c(C(=O)NC[C@@H]2[C@@H](O)[C@@H](O)[C@H](n3cnc4c(N)ncnc34)O2)co1
FC(F)(F)c1c(C(=O)NC[C@@H]2[C@@H](O)[C@@H](O)[C@H](n3cnc4c(N)ncnc34)O2)c(C(=O)[O-])co1
Clc1[n+]([O-])c(C(=O)NC[C@@H]2[C@@H](O)[C@@H](O)[C@H](n3cnc4c(N)ncnc34)O2)ccc1
O[C@H]1[C@@H](O)[C@H](n2cnc3c(N)ncnc23)O[C@@H]1CNC(=O)c1c(C)nc(C2CCN(C(=O)[O-])CC2)s1
S(CC(=O)NC[C@@H]1[C@@H](O)[C@@H](O)[C@H](n2cnc3c(N)ncnc23)O1)CC(=O)N(CC)CC
S(=O)(=O)(NC[C@@H]1[C@@H](O)[C@@H](O)[C@H](n2cnc3c(N)ncnc23)O1)C(C)(C)C
S(=O)(=O)(NC[C@@H]1[C@@H](O)[C@@H](O)[C@H](n2cnc3c(N)ncnc23)O1)C(C)CC
S(=O)(=O)(NC[C@@H]1[C@@H](O)[C@@H](O)[C@H](n2cnc3c(N)ncnc23)O1)c1sc(CCNC(=O)C)cc1
O[C@H]1[C@@H](O)[C@H](n2cnc3c(N)ncnc23)O[C@@H]1CNC(=O)CCC=1C(=O)NC(C)=NC=1C
S(=O)(=O)(NC[C@@H]1[C@@H](O)[C@@H](O)[C@H](n2cnc3c(N)ncnc23)O1)CCCC
S(CCC(=O)NC[C@@H]1[C@@H](O)[C@@H](O)[C@H](n2cnc3c(N)ncnc23)O1)C1=Nn2cnnc2C=C1
OC(Cc1ccccc1)C(=O)NC[C@@H]1[C@@H](O)[C@@H](O)[C@H](n2cnc3c(N)ncnc23)O1
S(=O)(=O)(CCCCC)CC(=O)NC[C@@H]1[C@@H](O)[C@@H](O)[C@H](n2cnc3c(N)ncnc23)O1
O[C@H]1[C@@H](O)[C@H](n2cnc3c(N)ncnc23)O[C@@H]1CNC(=O)CCCNC(=O)c1cnccc1
S(=O)(=O)(N(CC(=O)NC[C@@H]1[C@@H](O)[C@@H](O)[C@H](n2cnc3c(N)ncnc23)O1)c1cc(F)ccc1)C
S(=O)(=O)(N(CC(=O)NC[C@@H]1[C@@H](O)[C@@H](O)[C@H](n2cnc3c(N)ncnc23)O1)c1c(F)cccc1)C
S(O)(=O)c1c(F)cc(F)c(C(=O)NC[C@@H]2[C@@H](O)[C@@H](O)[C@H](n3cnc4c(N)ncnc34)O2)c1
S(O)(=O)c1c(F)c(F)cc(C(=O)NC[C@@H]2[C@@H](O)[C@@H](O)[C@H](n3cnc4c(N)ncnc34)O2)c1
S(O)(=O)c1c(F)c(C(=O)NC[C@@H]2[C@@H](O)[C@@H](O)[C@H](n3cnc4c(N)ncnc34)O2)c(F)cc1
O[C@H]1[C@@H](O)[C@H](n2cnc3c(N)ncnc23)O[C@@H]1CNC(=O)CC1N2C(=O)C=C(C)N=C2SC1
O[C@H]1[C@@H](O)[C@H](n2cnc3c(N)ncnc23)O[C@@H]1CNC(=O)CC1N2C(=O)C(C)=CN=C2SC1
S(=O)(=O)(NC[C@@H]1[C@@H](O)[C@@H](O)[C@H](n2cnc3c(N)ncnc23)O1)c1ccc2OCCN(C(=O)C)c2c1
O[C@H]1[C@@H](O)[C@H](n2cnc3c(N)ncnc23)O[C@@H]1CNC(=O)c1ncc(C2COCC2)cn1
Fc1ccc(C([NH3+])CC(=O)NC[C@@H]2[C@@H](O)[C@@H](O)[C@H](n3cnc4c(N)ncnc34)O2)cc1
Fc1cc(C([NH3+])CC(=O)NC[C@@H]2[C@@H](O)[C@@H](O)[C@H](n3cnc4c(N)ncnc34)O2)ccc1
Fc1c(C([NH3+])CC(=O)NC[C@@H]2[C@@H](O)[C@@H](O)[C@H](n3cnc4c(N)ncnc34)O2)cccc1
Fc1c(C([NH3+])(C)C(=O)NC[C@@H]2[C@@H](O)[C@@H](O)[C@H](n3cnc4c(N)ncnc34)O2)cccc1
O[C@H]1[C@@H](O)[C@H](n2cnc3c(N)ncnc23)O[C@@H]1CNC(=O)C12N(C)C(=O)c3ccccc3N1C(=O)CC2
O[C@H]1[C@@H](O)[C@H](n2cnc3c(N)ncnc23)O[C@@H]1CNC(=O)c1noc(C)c1
O[C@H]1[C@@H](O)[C@H](n2cnc3c(N)ncnc23)O[C@@H]1CNC(=O)c1onc(C)c1
O[C@H]1[C@@H](O)[C@H](n2cnc3c(N)ncnc23)O[C@@H]1CNC(=O)c1nc(C)oc1
O[C@H]1[C@@H](O)[C@H](n2cnc3c(N)ncnc23)O[C@@H]1CNC(=O)c1oc(C)cn1
O[C@H]1[C@@H](O)[C@H](n2cnc3c(N)ncnc23)O[C@@H]1CNC(=O)c1c(C)noc1
O[C@H]1[C@@H](O)[C@H](n2cnc3c(N)ncnc23)O[C@@H]1CNC(=O)c1c(C)onc1
O[C@H]1[C@@H](O)[C@H](n2cnc3c(N)ncnc23)O[C@@H]1CNC(=O)c1c(C)cno1
O[C@H]1[C@@H](O)[C@H](n2cnc3c(N)ncnc23)O[C@@H]1CNC(=O)c1c(C)ocn1
O[C@H]1[C@@H](O)[C@H](n2cnc3c(N)ncnc23)O[C@@H]1CNC(=O)c1c(C)nco1
S(=O)(=O)(CC#N)c1ccc(C(=O)NC[C@@H]2[C@@H](O)[C@@H](O)[C@H](n3cnc4c(N)ncnc34)O2)cc1
O[C@H]1[C@@H](O)[C@H](n2cnc3c(N)ncnc23)O[C@@H]1CNC(=O)C1C(C(OC)=O)C2CC1C=C2
S(=O)(=O)(NCC)c1ccc(C(=O)NC[C@@H]2[C@@H](O)[C@@H](O)[C@H](n3cnc4c(N)ncnc34)O2)cc1
S(=O)(=O)(NCC)c1cc(C(=O)NC[C@@H]2[C@@H](O)[C@@H](O)[C@H](n3cnc4c(N)ncnc34)O2)ccc1
S(=O)(=O)(N1CCOCC1)c1c(F)c(C(=O)NC[C@@H]2[C@@H](O)[C@@H](O)[C@H](n3cnc4c(N)ncnc34)O2)ccc1F
S(=O)(=O)(CC(=O)NC[C@@H]1[C@@H](O)[C@@H](O)[C@H](n2cnc3c(N)ncnc23)O1)c1ccc(F)cc1
Fc1ncc(OCC(=O)NC[C@@H]2[C@@H](O)[C@@H](O)[C@H](n3cnc4c(N)ncnc34)O2)cc1
Fc1c(OCC(=O)NC[C@@H]2[C@@H](O)[C@@H](O)[C@H](n3cnc4c(N)ncnc34)O2)cccn1
S=C1N(CC(=O)NC[C@@H]2[C@@H](O)[C@@H](O)[C@H](n3cnc4c(N)ncnc34)O2)C(c2sccc2)=NN1
O[C@H]1[C@@H](O)[C@H](n2cnc3c(N)ncnc23)O[C@@H]1CNC(=O)C1N(C2=NS(=O)(=O)c3ccccc23)CCC1
S(=O)(=O)(Nc1ccc(CC(=O)NC[C@@H]2[C@@H](O)[C@@H](O)[C@H](n3cnc4c(N)ncnc34)O2)cc1)C
S(=O)(=O)(Nc1cc(CC(=O)NC[C@@H]2[C@@H](O)[C@@H](O)[C@H](n3cnc4c(N)ncnc34)O2)ccc1)C
S(=O)(=O)(Nc1c(CC(=O)NC[C@@H]2[C@@H](O)[C@@H](O)[C@H](n3cnc4c(N)ncnc34)O2)cccc1)C
Clc1c(C(=O)NC[C@@H]2[C@@H](O)[C@@H](O)[C@H](n3cnc4c(N)ncnc34)O2)cc(S(=O)(=O)N)cc1
Clc1c(S(=O)(=O)N)cc(C(=O)NC[C@@H]2[C@@H](O)[C@@H](O)[C@H](n3cnc4c(N)ncnc34)O2)cc1
O[C@H]1[C@@H](O)[C@H](n2cnc3c(N)ncnc23)O[C@@H]1CNC(=O)c1ccc(Cn2nnnc2)cc1
O[C@H]1[C@@H](O)[C@H](n2cnc3c(N)ncnc23)O[C@@H]1CNC(=O)CCN1C(=O)Cc2ccccc2C1=O
O[C@H]1[C@@H](O)[C@H](n2cnc3c(N)ncnc23)O[C@@H]1CNC(=O)C(=O)C(C)(C)C
O[C@H]1[C@@H](O)[C@H](n2cnc3c(N)ncnc23)O[C@@H]1CNC(=O)C(=O)CC(C)C
Brc1ccc(CC([NH3+])C(=O)NC[C@@H]2[C@@H](O)[C@@H](O)[C@H](n3cnc4c(N)ncnc34)O2)cc1
Brc1cc(CC([NH3+])C(=O)NC[C@@H]2[C@@H](O)[C@@H](O)[C@H](n3cnc4c(N)ncnc34)O2)ccc1
Brc1c(CC([NH3+])C(=O)NC[C@@H]2[C@@H](O)[C@@H](O)[C@H](n3cnc4c(N)ncnc34)O2)cccc1
O[C@H]1[C@@H](O)[C@H](n2cnc3c(N)ncnc23)O[C@@H]1CNC(=O)C1C(N(C(=O)[O-])C(C)(C)O1)c1ccccc1
O[C@H]1[C@@H](O)[C@H](n2cnc3c(N)ncnc23)O[C@@H]1CNC(=O)C=1N(C)C(=O)N(C(C)C)C=1
O[C@H]1[C@@H](O)[C@H](n2cnc3c(N)ncnc23)O[C@@H]1CNC(=O)c1ccc(OCC[NH+](CC)CC)cc1
O[C@H]1[C@@H](O)[C@H](n2cnc3c(N)ncnc23)O[C@@H]1CNC(=O)c1ccc(C(=O)N2CCN(C(=O)C)CC2)cc1
O[C@H]1[C@@H](O)[C@H](n2cnc3c(N)ncnc23)O[C@@H]1CNC(=O)c1c(C(=O)N2CCN(C(=O)C)CC2)cccc1
S(=O)(=O)(NC[C@@H]1[C@@H](O)[C@@H](O)[C@H](n2cnc3c(N)ncnc23)O1)CCC(OC)(C)C
O[C@H]1[C@@H](O)[C@H](n2cnc3c(N)ncnc23)O[C@@H]1CNC(=O)c1ccc2N(CC)C(=O)C(=O)Nc2c1
O[C@H]1[C@@H](O)[C@H](n2cnc3c(N)ncnc23)O[C@@H]1CNC(=O)C=1N(C)C(=O)N(CCC)C=1
O[C@H]1[C@@H](O)[C@H](n2cnc3c(N)ncnc23)O[C@@H]1CNC(=O)CCN1C(=O)C(=O)c2ccccc12
O[C@H]1[C@@H](O)[C@H](n2cnc3c(N)ncnc23)O[C@@H]1CNC(=O)Cn1nc(-c2ccccc2)nn1
O[C@H]1[C@@H](O)[C@H](n2cnc3c(N)ncnc23)O[C@@H]1CNC(=O)c1ccc2C(=O)N(S(=O)(=O)c2c1)C1CC1
O[C@H]1[C@@H](O)[C@H](n2cnc3c(N)ncnc23)O[C@@H]1CNC(=O)C1N(C(OC)=O)CCCC1
S(=O)(=O)(NC)c1ccc(C=CC(=O)NC[C@@H]2[C@@H](O)[C@@H](O)[C@H](n3cnc4c(N)ncnc34)O2)cc1
S(=O)(=O)(N1C(C(=O)NC[C@@H]2[C@@H](O)[C@@H](O)[C@H](n3cnc4c(N)ncnc34)O2)CCC1)c1oc(C(OCC)=O)cc1
O[C@H]1[C@@H](O)[C@H](n2cnc3c(N)ncnc23)O[C@@H]1CNC(=O)c1c([N+](=O)[O-])c(C)n(C)n1
O[C@H]1[C@@H](O)[C@H](n2cnc3c(N)ncnc23)O[C@@H]1CNC(=O)C1CC([NH+]2C(C)CCCC2C)C1
O[C@H]1[C@@H](O)[C@H](n2cnc3c(N)ncnc23)O[C@@H]1CNC(=O)c1ccc2C(=O)OC(=O)c2c1
S(=O)(=O)(N1C(C(=O)NC[C@@H]2[C@@H](O)[C@@H](O)[C@H](n3cnc4c(N)ncnc34)O2)CCC1)c1ccc2OCCOc2c1
O[C@H]1[C@@H](O)[C@H](n2cnc3c(N)ncnc23)O[C@@H]1CNC(=O)CCCN1S(=O)(=O)c2ccccc2C1=O
O[C@H]1[C@@H](O)[C@H](n2cnc3c(N)ncnc23)O[C@@H]1CNC(=O)CN1C(=O)N2CCCCCC2=N1
O[C@H]1[C@@H](O)[C@H](n2cnc3c(N)ncnc23)O[C@@H]1CNC(=O)C12N(CCOC)C(=O)c3ccccc3N1C(=O)CC2
S(=O)(=O)(C)c1c([N+](=O)[O-])cc(C(=O)NC[C@@H]2[C@@H](O)[C@@H](O)[C@H](n3cnc4c(N)ncnc34)O2)cc1
S(=O)(=O)(N(C)C)c1c(C(=O)NC[C@@H]2[C@@H](O)[C@@H](O)[C@H](n3cnc4c(N)ncnc34)O2)scc1
S(=O)(=O)(N(C(C)C(=O)NC[C@@H]1[C@@H](O)[C@@H](O)[C@H](n2cnc3c(N)ncnc23)O1)c1ccc2OCCOc2c1)C
O[C@H]1[C@@H](O)[C@H](n2cnc3c(N)ncnc23)O[C@@H]1CNC(=O)C1CC([NH+](C)C2CCCCC2)C1
O[C@H]1[C@@H](O)[C@H](n2cnc3c(N)ncnc23)O[C@@H]1CNC(=O)CC1=C(C)Nc2n(C1=O)ncc2
ONN=Cc1cc(C(=O)NC[C@@H]2[C@@H](O)[C@@H](O)[C@H](n3cnc4c(N)ncnc34)O2)ccc1
O[C@H]1[C@@H](O)[C@H](n2cnc3c(N)ncnc23)O[C@@H]1CNC(=O)C(NC(=O)C)CCC(OC(C)(C)C)=O
S(=O)(=O)(NC[C@@H]1[C@@H](O)[C@@H](O)[C@H](n2cnc3c(N)ncnc23)O1)c1snc(C)c1
S(=O)(=O)(NC[C@@H]1[C@@H](O)[C@@H](O)[C@H](n2cnc3c(N)ncnc23)O1)c1scc(C)n1
S(=O)(=O)(NC[C@@H]1[C@@H](O)[C@@H](O)[C@H](n2cnc3c(N)ncnc23)O1)c1c(C)ncs1
S(=O)(=O)(N(CC(=O)NC[C@@H]1[C@@H](O)[C@@H](O)[C@H](n2cnc3c(N)ncnc23)O1)c1ccc2OCCOc2c1)CC
O[C@H]1[C@@H](O)[C@H](n2cnc3c(N)ncnc23)O[C@@H]1CNC(=O)C1CC[NH+](C2CCCCC2)CC1
O[C@H]1[C@@H](O)[C@H](n2cnc3c(N)ncnc23)O[C@@H]1CNC(=O)C1C[NH+](C2CCCCC2)CCC1
O[C@H]1[C@@H](O)[C@H](n2cnc3c(N)ncnc23)O[C@@H]1CNC(=O)C1=C(CC)n2ncnc2N=C1
S(=O)(=O)(N(C)CC(=O)NC[C@@H]1[C@@H](O)[C@@H](O)[C@H](n2cnc3c(N)ncnc23)O1)c1ccc(C)cc1
O[C@H]1[C@@H](O)[C@H](n2cnc3c(N)ncnc23)O[C@@H]1CNC(=O)CCCCC[NH+]1CCCCC1
O[C@H]1[C@@H](O)[C@H](n2cnc3c(N)ncnc23)O[C@@H]1CNC(=O)CCc1onc(OC)c1
S(=O)(=O)(NCc1ccc(C(=O)NC[C@@H]2[C@@H](O)[C@@H](O)[C@H](n3cnc4c(N)ncnc34)O2)cc1)C
O[C@H]1[C@@H](O)[C@H](n2cnc3c(N)ncnc23)O[C@@H]1CNC(=O)C(NC(=O)NC1CCCC1)C
O[C@H]1[C@@H](O)[C@H](n2cnc3c(N)ncnc23)O[C@@H]1CNC(=O)c1cc(C)c(C[NH3+])cc1
Brc1cnc(OCC(=O)NC[C@@H]2[C@@H](O)[C@@H](O)[C@H](n3cnc4c(N)ncnc34)O2)nc1
Clc1ccc(S(=O)(=O)NCC(=O)NC[C@@H]2[C@@H](O)[C@@H](O)[C@H](n3cnc4c(N)ncnc34)O2)cc1
O[C@H]1[C@@H](O)[C@H](n2cnc3c(N)ncnc23)O[C@@H]1CNC(=O)CNC(=O)NC1CCCCC1
O[C@H]1[C@@H](O)[C@H](n2cnc3c(N)ncnc23)O[C@@H]1CNC(=O)C1(NC(=O)NCC)CCCC1
Clc1cc(S(=O)(=O)NCC(=O)NC[C@@H]2[C@@H](O)[C@@H](O)[C@H](n3cnc4c(N)ncnc34)O2)ccc1
Clc1c(S(=O)(=O)NCC(=O)NC[C@@H]2[C@@H](O)[C@@H](O)[C@H](n3cnc4c(N)ncnc34)O2)cccc1
O[C@H]1[C@@H](O)[C@H](n2cnc3c(N)ncnc23)O[C@@H]1CNC(=O)c1ccc(CN2C(=O)NCC2=O)cc1
O[C@H]1[C@@H](O)[C@H](n2cnc3c(N)ncnc23)O[C@@H]1CNC(=O)c1cc(CN2C(=O)NCC2=O)ccc1
O[C@H]1[C@@H](O)[C@H](n2cnc3c(N)ncnc23)O[C@@H]1CNC(=O)c1c(CN2C(=O)NCC2=O)cccc1
S(=O)(=O)(NC[C@@H]1[C@@H](O)[C@@H](O)[C@H](n2cnc3c(N)ncnc23)O1)c1oc(C(OCC)=O)cc1
O[C@H]1[C@@H](O)[C@H](n2cnc3c(N)ncnc23)O[C@@H]1CNC(=O)CC([NH3+])CCc1ccccc1
S(=O)(=O)(NC[C@@H]1[C@@H](O)[C@@H](O)[C@H](n2cnc3c(N)ncnc23)O1)c1ccc2OCCOc2c1
S(=O)(=O)(NC[C@@H]1[C@@H](O)[C@@H](O)[C@H](n2cnc3c(N)ncnc23)O1)c1cccc2OCCOc12
O[C@H]1[C@@H](O)[C@H](n2cnc3c(N)ncnc23)O[C@@H]1CNC(=O)c1cc(C(OCCCC)=O)c(C(=O)[O-])cc1
O[C@H]1[C@@H](O)[C@H](n2cnc3c(N)ncnc23)O[C@@H]1CNC(=O)c1c(C(OCCCC)=O)cc(C(=O)[O-])cc1
Clc1ccc(C([NH+](C)C)C(=O)NC[C@@H]2[C@@H](O)[C@@H](O)[C@H](n3cnc4c(N)ncnc34)O2)cc1
Clc1cc(C([NH+](C)C)C(=O)NC[C@@H]2[C@@H](O)[C@@H](O)[C@H](n3cnc4c(N)ncnc34)O2)ccc1
BrC1=CN(CC(=O)NC[C@@H]2[C@@H](O)[C@@H](O)[C@H](n3cnc4c(N)ncnc34)O2)C(=O)C=C1
S(=O)(=O)(CCC(=O)NC[C@@H]1[C@@H](O)[C@@H](O)[C@H](n2cnc3c(N)ncnc23)O1)c1ccc2OCCOc2c1
O[C@H]1[C@@H](O)[C@H](n2cnc3c(N)ncnc23)O[C@@H]1CNC(=O)CC=1C(=O)NC(c2ccncc2)=NC=1C
O[C@H]1[C@@H](O)[C@H](n2cnc3c(N)ncnc23)O[C@@H]1CNC(=O)CC=1C(=O)NC(c2cnccc2)=NC=1C
O[C@H]1[C@@H](O)[C@H](n2cnc3c(N)ncnc23)O[C@@H]1CNC(=O)CC=1C(=O)NC(c2ncccc2)=NC=1C
O[C@H]1[C@@H](O)[C@H](n2cnc3c(N)ncnc23)O[C@@H]1CNC(=O)C1OCCN(C(OC(C)(C)C)=O)C1
O[C@H]1[C@@H](O)[C@H](n2cnc3c(N)ncnc23)O[C@@H]1CNC(=O)C1N(C(OC(C)(C)C)=O)CCOC1
Clc1c(OCC(=O)NC[C@@H]2[C@@H](O)[C@@H](O)[C@H](n3cnc4c(N)ncnc34)O2)ccc(S(=O)(=O)[O-])c1
Clc1cc(S(=O)(=O)[O-])c(OCC(=O)NC[C@@H]2[C@@H](O)[C@@H](O)[C@H](n3cnc4c(N)ncnc34)O2)cc1
Fc1c(C(=O)NC[C@@H]2[C@@H](O)[C@@H](O)[C@H](n3cnc4c(N)ncnc34)O2)cc[n+](C)c1
S(O)(=O)c1cc(C(=O)NC[C@@H]2[C@@H](O)[C@@H](O)[C@H](n3cnc4c(N)ncnc34)O2)c(C)cc1
S(O)(=O)c1c(C)ccc(C(=O)NC[C@@H]2[C@@H](O)[C@@H](O)[C@H](n3cnc4c(N)ncnc34)O2)c1
O[C@H]1[C@@H](O)[C@H](n2cnc3c(N)ncnc23)O[C@@H]1CNC(=O)c1ccc2C(=O)N(CC3OCCC3)S(=O)(=O)c2c1
O[C@H]1[C@@H](O)[C@H](n2cnc3c(N)ncnc23)O[C@@H]1CNC(=O)Cn1nc(-c2cc(OC)c(OC)cc2)nn1
O[C@H]1[C@@H](O)[C@H](n2cnc3c(N)ncnc23)O[C@@H]1CNC(=O)Cc1ccncc1
O[C@H]1[C@@H](O)[C@H](n2cnc3c(N)ncnc23)O[C@@H]1CNC(=O)Cc1cnccc1
O[C@H]1[C@@H](O)[C@H](n2cnc3c(N)ncnc23)O[C@@H]1CNC(=O)Cc1ncccc1
O[C@H]1[C@@H](O)[C@H](n2cnc3c(N)ncnc23)O[C@@H]1CNC(=O)C(=O)Nc1ccccc1
S(=O)(=O)(NC[C@@H]1[C@@H](O)[C@@H](O)[C@H](n2cnc3c(N)ncnc23)O1)c1sc(CC(OC)=O)cc1
O[C@H]1[C@@H](O)[C@H](n2cnc3c(N)ncnc23)O[C@@H]1CNC(=O)CNC(=O)c1c(C)oc(C)c1
O[C@H]1[C@@H](O)[C@H](n2cnc3c(N)ncnc23)O[C@@H]1CNC(=O)CC1C(=O)N(CC=C)C(=O)S1
O[C@H]1[C@@H](O)[C@H](n2cnc3c(N)ncnc23)O[C@@H]1CNC(=O)C=1C(=O)NC(=O)N(c2ccccc2)C=1
O[C@H]1[C@@H](O)[C@H](n2cnc3c(N)ncnc23)O[C@@H]1CNC(=O)C=1NC(=O)N(c2ccccc2)C(=O)C=1
O[C@H]1[C@@H](O)[C@H](n2cnc3c(N)ncnc23)O[C@@H]1CNC(=O)C=1C(=O)N(c2ccccc2)C(=O)NC=1
O[C@H]1[C@@H](O)[C@H](n2cnc3c(N)ncnc23)O[C@@H]1CNC(=O)CCc1cc(C[NH3+])ccc1
O[C@H]1[C@@H](O)[C@H](n2cnc3c(N)ncnc23)O[C@@H]1CNC(=O)CCc1c(C[NH3+])cccc1
Ic1c(C(=O)NC[C@@H]2[C@@H](O)[C@@H](O)[C@H](n3cnc4c(N)ncnc34)O2)n[nH]c1
Brc1c(S(=O)(=O)NC[C@@H]2[C@@H](O)[C@@H](O)[C@H](n3cnc4c(N)ncnc34)O2)cc(C(=O)[O-])c(Cl)c1
O[C@H]1[C@@H](O)[C@H](n2cnc3c(N)ncnc23)O[C@@H]1CNC(=O)c1c[nH]cc1
O[C@H]1[C@@H](O)[C@H](n2cnc3c(N)ncnc23)O[C@@H]1CNC(=O)c1[nH]ccc1
S(=O)(=O)(NC[C@@H]1[C@@H](O)[C@@H](O)[C@H](n2cnc3c(N)ncnc23)O1)c1c(C#N)cc([N+](=O)[O-])cc1
S(=O)(=O)(N1CCOCC1)c1cc(C(=O)NC[C@@H]2[C@@H](O)[C@@H](O)[C@H](n3cnc4c(N)ncnc34)O2)c(C)cc1
S(=O)(=O)(N1CCOCC1)c1c(C)ccc(C(=O)NC[C@@H]2[C@@H](O)[C@@H](O)[C@H](n3cnc4c(N)ncnc34)O2)c1
O[C@H]1[C@@H](O)[C@H](n2cnc3c(N)ncnc23)O[C@@H]1CNC(=O)C1C2OC3(CN(Cc4ccncc4)C(=O)C13)C=C2
O[C@H]1[C@@H](O)[C@H](n2cnc3c(N)ncnc23)O[C@@H]1CNC(=O)Cc1nn(C)c(C)c1
S(CC(=O)NC[C@@H]1[C@@H](O)[C@@H](O)[C@H](n2cnc3c(N)ncnc23)O1)c1scnn1
O[C@H]1[C@@H](O)[C@H](n2cnc3c(N)ncnc23)O[C@@H]1CNC(=O)c1ccc2OCC(=O)Nc2c1
O[C@H]1[C@@H](O)[C@H](n2cnc3c(N)ncnc23)O[C@@H]1CNC(=O)c1ccc2NC(=O)COc2c1
O[C@H]1[C@@H](O)[C@H](n2cnc3c(N)ncnc23)O[C@@H]1CNC(=O)c1cccc2NC(=O)COc12
O[C@H]1[C@@H](O)[C@H](n2cnc3c(N)ncnc23)O[C@@H]1CNC(=O)CCCN1C(=O)C2(NC1=O)CCCC2
O[C@H]1[C@@H](O)[C@H](n2cnc3c(N)ncnc23)O[C@@H]1CNC(=O)CCN1C(=O)C2(NC1=O)CCCCC2
O[C@H]1[C@@H](O)[C@H](n2cnc3c(N)ncnc23)O[C@@H]1CNC(=O)CN(CC(=O)N1CCN(c2ncccn2)CC1)c1ccccc1
S(=O)(=O)(C)c1ccc(CC(=O)NC[C@@H]2[C@@H](O)[C@@H](O)[C@H](n3cnc4c(N)ncnc34)O2)cc1
S(=O)(=O)(C)c1cc(CC(=O)NC[C@@H]2[C@@H](O)[C@@H](O)[C@H](n3cnc4c(N)ncnc34)O2)ccc1
S(=O)(=O)(C)c1c(CC(=O)NC[C@@H]2[C@@H](O)[C@@H](O)[C@H](n3cnc4c(N)ncnc34)O2)cccc1
O[C@H]1[C@@H](O)[C@H](n2cnc3c(N)ncnc23)O[C@@H]1CNC(=O)Cc1cnc(OC)cc1
O[C@H]1[C@@H](O)[C@H](n2cnc3c(N)ncnc23)O[C@@H]1CNC(=O)CCCCCN1C(=O)c2nccnc2C1=O
S(=O)(=O)(NC[C@@H]1[C@@H](O)[C@@H](O)[C@H](n2cnc3c(N)ncnc23)O1)c1cc(S(=O)(=O)N2CCCC2)ccc1
O[C@H]1[C@@H](O)[C@H](n2cnc3c(N)ncnc23)O[C@@H]1CNC(=O)C1CN(C(C)(C)C)C(=O)C1
O[C@H]1[C@@H](O)[C@H](n2cnc3c(N)ncnc23)O[C@@H]1CNC(=O)C1(C(=O)N(C)C(C)C)CC1
O[C@H]1[C@@H](O)[C@H](n2cnc3c(N)ncnc23)O[C@@H]1CNC(=O)C1N(C(=O)C(C)C)CCC1
O[C@H]1[C@@H](O)[C@H](n2cnc3c(N)ncnc23)O[C@@H]1CNC(=O)C(C(C)C)N1C(=O)CCC1
O[C@H]1[C@@H](O)[C@H](n2cnc3c(N)ncnc23)O[C@@H]1CNC(=O)C(=O)Nc1ccc(OC)cc1
O[C@H]1[C@@H](O)[C@H](n2cnc3c(N)ncnc23)O[C@@H]1CNC(=O)C(=O)Nc1cc(OC)ccc1
O[C@H]1[C@@H](O)[C@H](n2cnc3c(N)ncnc23)O[C@@H]1CNC(=O)C(=O)Nc1c(OC)cccc1
S(O)(=O)c1ccc(CCC(=O)NC[C@@H]2[C@@H](O)[C@@H](O)[C@H](n3cnc4c(N)ncnc34)O2)cc1
S(C)CCC(NC(=O)C1CC1)C(=O)NC[C@@H]1[C@@H](O)[C@@H](O)[C@H](n2cnc3c(N)ncnc23)O1
S(C)CCC(NC(=O)CC)C(=O)NC[C@@H]1[C@@H](O)[C@@H](O)[C@H](n2cnc3c(N)ncnc23)O1
O[C@H]1[C@@H](O)[C@H](n2cnc3c(N)ncnc23)O[C@@H]1CNC(=O)CCC(=O)N(CC)CC
O[C@H]1[C@@H](O)[C@H](n2cnc3c(N)ncnc23)O[C@@H]1CNC(=O)CC1CCN(C(=O)C)CC1
O[C@H]1[C@@H](O)[C@H](n2cnc3c(N)ncnc23)O[C@@H]1CNC(=O)C1CCN(C(=O)CC)CC1
O[C@H]1[C@@H](O)[C@H](n2cnc3c(N)ncnc23)O[C@@H]1CNC(=O)C1CN(C(=O)C2CC2)CCC1
O[C@H]1[C@@H](O)[C@H](n2cnc3c(N)ncnc23)O[C@@H]1CNC(=O)C1CN(C(=O)CC)CCC1
S(=O)(=O)(NC[C@@H]1[C@@H](O)[C@@H](O)[C@H](n2cnc3c(N)ncnc23)O1)c1ccc(C(OC)=O)cc1
S(=O)(=O)(NC[C@@H]1[C@@H](O)[C@@H](O)[C@H](n2cnc3c(N)ncnc23)O1)c1cc(C(OC)=O)ccc1
S(=O)(=O)(NC[C@@H]1[C@@H](O)[C@@H](O)[C@H](n2cnc3c(N)ncnc23)O1)c1c(C(OC)=O)cccc1
O[C@H]1[C@@H](O)[C@H](n2cnc3c(N)ncnc23)O[C@@H]1CNC(=O)Cc1c(C)ncnc1C
O[C@H]1[C@@H](O)[C@H](n2cnc3c(N)ncnc23)O[C@@H]1CNC(=O)CC=1N2CCN=C2SC=1
O[C@H]1[C@@H](O)[C@H](n2cnc3c(N)ncnc23)O[C@@H]1CNC(=O)C1=C(C)N2CCN=C2S1
O[C@H]1[C@@H](O)[C@H](n2cnc3c(N)ncnc23)O[C@@H]1CNC(=O)c1nc(NC(=O)C2CC2)oc1
O[C@H]1[C@@H](O)[C@H](n2cnc3c(N)ncnc23)O[C@@H]1CNC(=O)c1oc(NC(=O)C2CC2)nc1
O[C@H]1[C@@H](O)[C@H](n2cnc3c(N)ncnc23)O[C@@H]1CNC(=O)c1oc(NC(=O)CC)nc1
S(C)C1=C(C(=O)NC[C@@H]2[C@@H](O)[C@@H](O)[C@H](n3cnc4c(N)ncnc34)O2)C(C)=CC(=O)N1
O[C@H]1[C@@H](O)[C@H](n2cnc3c(N)ncnc23)O[C@@H]1CNC(=O)C1=C(C)C(C)(C)OC1=O
O[C@H]1[C@@H](O)[C@H](n2cnc3c(N)ncnc23)O[C@@H]1CNC(=O)c1cnc2nccnc2c1
S(=O)(=O)(C)N1C(C(=O)NC[C@@H]2[C@@H](O)[C@@H](O)[C@H](n3cnc4c(N)ncnc34)O2)Cc2ccccc2C1
Fc1ccc(C[NH+]2C(C(=O)NC[C@@H]3[C@@H](O)[C@@H](O)[C@H](n4cnc5c(N)ncnc45)O3)CCC2)cc1
S(=O)(=O)(NC[C@@H]1[C@@H](O)[C@@H](O)[C@H](n2cnc3c(N)ncnc23)O1)c1c(C)n(CC)nc1
S(=O)(=O)(NC[C@@H]1[C@@H](O)[C@@H](O)[C@H](n2cnc3c(N)ncnc23)O1)c1n(CC)c(C)nc1
S(=O)(=O)(N1CCOCC1)c1ccc(CCC(=O)NC[C@@H]2[C@@H](O)[C@@H](O)[C@H](n3cnc4c(N)ncnc34)O2)cc1
O[C@H]1[C@@H](O)[C@H](n2cnc3c(N)ncnc23)O[C@@H]1CNC(=O)c1c(C)[nH]nc1C
O[C@H]1[C@@H](O)[C@H](n2cnc3c(N)ncnc23)O[C@@H]1CNC(=O)c1c(C)[nH]c(C)n1
O[C@H]1[C@@H](O)[C@H](n2cnc3c(N)ncnc23)O[C@@H]1CNC(=O)c1c(C)c(C)[nH]n1
O[C@H]1[C@@H](O)[C@H](n2cnc3c(N)ncnc23)O[C@@H]1CNC(=O)C(=O)c1ccc2OCCOc2c1
FC1(F)C(C(=O)NC[C@@H]2[C@@H](O)[C@@H](O)[C@H](n3cnc4c(N)ncnc34)O2)C1
FC(F)(C)C(=O)NC[C@@H]1[C@@H](O)[C@@H](O)[C@H](n2cnc3c(N)ncnc23)O1
O[C@H]1[C@@H](O)[C@H](n2cnc3c(N)ncnc23)O[C@@H]1CNC(=O)COCC(=O)Nc1ccccc1
O[C@H]1[C@@H](O)[C@H](n2cnc3c(N)ncnc23)O[C@@H]1CNC(=O)C(=O)Nc1c(OC)cccc1OC
S(=O)(=O)(NC[C@@H]1[C@@H](O)[C@@H](O)[C@H](n2cnc3c(N)ncnc23)O1)c1ccc(S(=O)(=O)CC)cc1
O[C@H]1[C@@H](O)[C@H](n2cnc3c(N)ncnc23)O[C@@H]1CNC(=O)C(=O)Nc1c(OC)ccc(OC)c1
O[C@H]1[C@@H](O)[C@H](n2cnc3c(N)ncnc23)O[C@@H]1CNC(=O)C(C)C
O[C@H]1[C@@H](O)[C@H](n2cnc3c(N)ncnc23)O[C@@H]1CNC(=O)C1C(C)C1
S(=O)(=O)(NC[C@@H]1[C@@H](O)[C@@H](O)[C@H](n2cnc3c(N)ncnc23)O1)c1cc(OC)c(C(OC)=O)cc1
S(=O)(=O)(NC[C@@H]1[C@@H](O)[C@@H](O)[C@H](n2cnc3c(N)ncnc23)O1)c1c(OC)ccc(C(OC)=O)c1
O[C@H]1[C@@H](O)[C@H](n2cnc3c(N)ncnc23)O[C@@H]1CNC(=O)Cc1nc(NC(=O)C)sc1
O[C@H]1[C@@H](O)[C@H](n2cnc3c(N)ncnc23)O[C@@H]1CNC(=O)C1(n2nnnc2)CCCCC1
O[C@H]1[C@@H](O)[C@H](n2cnc3c(N)ncnc23)O[C@@H]1CNC(=O)c1oc(N2C(C(OC)=O)CC2)cc1
O[C@H]1[C@@H](O)[C@H](n2cnc3c(N)ncnc23)O[C@@H]1CNC(=O)c1nc2N(C)C(=O)N(C)C(=O)c2c(C)c1
O[C@H]1[C@@H](O)[C@H](n2cnc3c(N)ncnc23)O[C@@H]1CNC(=O)C(C)(C)C#C
O[C@H]1[C@@H](O)[C@H](n2cnc3c(N)ncnc23)O[C@@H]1CNC(=O)c1c(C)n(-c2sccn2)nn1
Fc1c(F)cc(CC([NH3+])CC(=O)NC[C@@H]2[C@@H](O)[C@@H](O)[C@H](n3cnc4c(N)ncnc34)O2)c(F)c1
O[C@H]1[C@@H](O)[C@H](n2cnc3c(N)ncnc23)O[C@@H]1CNC(=O)c1c(C)nc(N)s1
O[C@H]1[C@@H](O)[C@H](n2cnc3c(N)ncnc23)O[C@@H]1CNC(=O)COc1c(N)cccc1
S(=O)(=O)(NC[C@@H]1[C@@H](O)[C@@H](O)[C@H](n2cnc3c(N)ncnc23)O1)c1n2CCCCc2nc1
O[C@H]1[C@@H](O)[C@H](n2cnc3c(N)ncnc23)O[C@@H]1CNC(=O)CN(C=O)c1ccccc1
O[C@H]1[C@@H](O)[C@H](n2cnc3c(N)ncnc23)O[C@@H]1CNC(=O)C(=O)N(C)c1ccccc1
O[C@H]1[C@@H](O)[C@H](n2cnc3c(N)ncnc23)O[C@@H]1CNC(=O)C=1C(=O)c2ccccc2NN=1
O[C@H]1[C@@H](O)[C@H](n2cnc3c(N)ncnc23)O[C@@H]1CNC(=O)CC(C)(C)CC(=O)N1CCOCC1
OCc1oc(C(=O)NC[C@@H]2[C@@H](O)[C@@H](O)[C@H](n3cnc4c(N)ncnc34)O2)cc1
O[C@H]1[C@@H](O)[C@H](n2cnc3c(N)ncnc23)O[C@@H]1CNC(=O)c1nnn(-c2ccc3OCCOc3c2)c1
O[C@H]1[C@@H](O)[C@H](n2cnc3c(N)ncnc23)O[C@@H]1CNC(=O)c1cnc(CC)nc1
S(=O)(=O)(CCC(=O)NC[C@@H]1[C@@H](O)[C@@H](O)[C@H](n2cnc3c(N)ncnc23)O1)Cc1ccncc1
S(=O)(=O)(CCC(=O)NC[C@@H]1[C@@H](O)[C@@H](O)[C@H](n2cnc3c(N)ncnc23)O1)Cc1cnccc1
O[C@H]1[C@@H](O)[C@H](n2cnc3c(N)ncnc23)O[C@@H]1CNC(=O)c1cnc(NC(=O)C)cc1
O[C@H]1[C@@H](O)[C@H](n2cnc3c(N)ncnc23)O[C@@H]1CNC(=O)c1cc(NC(=O)C)ncc1
O[C@H]1[C@@H](O)[C@H](n2cnc3c(N)ncnc23)O[C@@H]1CNC(=O)c1nc(NC(=O)C)ccc1
O[C@H]1[C@@H](O)[C@H](n2cnc3c(N)ncnc23)O[C@@H]1CNC(=O)c1c(NC(=O)C)cncc1
O[C@H]1[C@@H](O)[C@H](n2cnc3c(N)ncnc23)O[C@@H]1CNC(=O)c1c(NC(=O)C)cccn1
O[C@H]1[C@@H](O)[C@H](n2cnc3c(N)ncnc23)O[C@@H]1CNC(=O)C1(Cc2ccccc2)CCN(C(=O)[O-])CC1
O[C@H]1[C@@H](O)[C@H](n2cnc3c(N)ncnc23)O[C@@H]1CNC(=O)C1(Cc2ccccc2)CN(C(=O)[O-])CCC1
S(CC(=O)NC[C@@H]1[C@@H](O)[C@@H](O)[C@H](n2cnc3c(N)ncnc23)O1)CC(=O)Nc1noc(C)c1
S(C(C)C(=O)NC[C@@H]1[C@@H](O)[C@@H](O)[C@H](n2cnc3c(N)ncnc23)O1)c1n(C)cnn1
O[C@H]1[C@@H](O)[C@H](n2cnc3c(N)ncnc23)O[C@@H]1CNC(=O)COc1cc(N)c(OC)cc1
S(CCC(=O)NC[C@@H]1[C@@H](O)[C@@H](O)[C@H](n2cnc3c(N)ncnc23)O1)C(=O)C
Brc1nn(C)c2N=CN(CC(=O)NC[C@@H]3[C@@H](O)[C@@H](O)[C@H](n4cnc5c(N)ncnc45)O3)C(=O)c12
S(=O)(=O)(CCN(Cc1ccncc1)C(=O)C=CC(=O)NC[C@@H]1[C@@H](O)[C@@H](O)[C@H](n2cnc3c(N)ncnc23)O1)N1CCCC1
S(=O)(=O)(N(CC)CC)c1cc(C(=O)NC[C@@H]2[C@@H](O)[C@@H](O)[C@H](n3cnc4c(N)ncnc34)O2)[nH]c1
O[C@H]1[C@@H](O)[C@H](n2cnc3c(N)ncnc23)O[C@@H]1CNC(=O)C(CC)C1COC1
O[C@H]1[C@@H](O)[C@H](n2cnc3c(N)ncnc23)O[C@@H]1CNC(=O)C(C)C1COCC1
S(=O)(=O)(C)Cc1ccc(S(=O)(=O)NC[C@@H]2[C@@H](O)[C@@H](O)[C@H](n3cnc4c(N)ncnc34)O2)cc1
S(=O)(=O)(Nc1sc(C(=O)NC[C@@H]2[C@@H](O)[C@@H](O)[C@H](n3cnc4c(N)ncnc34)O2)cn1)C1CC1
S(=O)(=O)(NC(C)C(=O)NC[C@@H]1[C@@H](O)[C@@H](O)[C@H](n2cnc3c(N)ncnc23)O1)c1ccc(C)cc1
S(=O)(=O)(CC)CCOc1ccc(S(=O)(=O)NC[C@@H]2[C@@H](O)[C@@H](O)[C@H](n3cnc4c(N)ncnc34)O2)cc1
Fc1c(OCC(=O)N2CC(C(=O)NC[C@@H]3[C@@H](O)[C@@H](O)[C@H](n4cnc5c(N)ncnc45)O3)C2)cccc1
O[C@H]1[C@@H](O)[C@H](n2cnc3c(N)ncnc23)O[C@@H]1CNC(=O)c1ccc(N2C(=O)COCC2)cc1
S(=O)(=O)(NCCC(=O)NC[C@@H]1[C@@H](O)[C@@H](O)[C@H](n2cnc3c(N)ncnc23)O1)c1ccc(C)cc1
S(=O)(=O)(NCCC(=O)NC[C@@H]1[C@@H](O)[C@@H](O)[C@H](n2cnc3c(N)ncnc23)O1)c1cc(C)ccc1
Brc1sc(CC([NH3+])C(=O)NC[C@@H]2[C@@H](O)[C@@H](O)[C@H](n3cnc4c(N)ncnc34)O2)cc1
O[C@H]1[C@@H](O)[C@H](n2cnc3c(N)ncnc23)O[C@@H]1CNC(=O)c1c(C)n(C2C[NH+]3CCC2CC3)c(C)c1
FC(F)(F)COC(=O)NCCC(=O)NC[C@@H]1[C@@H](O)[C@@H](O)[C@H](n2cnc3c(N)ncnc23)O1
S(=O)(=O)(NC[C@@H]1[C@@H](O)[C@@H](O)[C@H](n2cnc3c(N)ncnc23)O1)c1c([N+](=O)[O-])cc([N+](=O)[O-])cc1
O[C@H]1[C@@H](O)[C@H](n2cnc3c(N)ncnc23)O[C@@H]1CNC(=O)CCC(=O)Nc1oc(C2CC2)nn1
S=C1N(c2ccccc2)C(=O)C(CC(=O)NC[C@@H]2[C@@H](O)[C@@H](O)[C@H](n3cnc4c(N)ncnc34)O2)N1
O[C@H]1[C@@H](O)[C@H](n2cnc3c(N)ncnc23)O[C@@H]1CNC(=O)c1cc(C2CC2)nc2N(C)NC(=O)c12
O[C@H]1[C@@H](O)[C@H](n2cnc3c(N)ncnc23)O[C@@H]1CNC(=O)Cn1nc(-c2cscc2)nn1
O[C@H]1[C@@H](O)[C@H](n2cnc3c(N)ncnc23)O[C@@H]1CNC(=O)Cn1nc(-c2sccc2)nn1
O[C@H]1[C@@H](O)[C@H](n2cnc3c(N)ncnc23)O[C@@H]1CNC(=O)C1(NC(=O)OC(C)(C)C)COCC1
O[C@H]1[C@@H](O)[C@H](n2cnc3c(N)ncnc23)O[C@@H]1CNC(=O)c1c(C(=O)Nc2n[nH]cn2)cccc1
O[C@H]1[C@@H](O)[C@H](n2cnc3c(N)ncnc23)O[C@@H]1CNC(=O)C(C)N1C(=O)c2ccccc2C1=O
S(=O)(=O)(Nc1ccc(C(=O)NC[C@@H]2[C@@H](O)[C@@H](O)[C@H](n3cnc4c(N)ncnc34)O2)cc1)C
S(=O)(=O)(Nc1cc(C(=O)NC[C@@H]2[C@@H](O)[C@@H](O)[C@H](n3cnc4c(N)ncnc34)O2)ccc1)C
S(=O)(=O)(Nc1c(C(=O)NC[C@@H]2[C@@H](O)[C@@H](O)[C@H](n3cnc4c(N)ncnc34)O2)cccc1)C
O[C@H]1[C@@H](O)[C@H](n2cnc3c(N)ncnc23)O[C@@H]1CNC(=O)c1nc(C(=O)NCC=C)sc1
O[C@H]1[C@@H](O)[C@H](n2cnc3c(N)ncnc23)O[C@@H]1CNC(=O)CCN1C(=O)c2ccccc2C1=O
Brc1ccc(C(CC(=O)[O-])C(=O)NC[C@@H]2[C@@H](O)[C@@H](O)[C@H](n3cnc4c(N)ncnc34)O2)cc1
Brc1ccc(C(CC(=O)NC[C@@H]2[C@@H](O)[C@@H](O)[C@H](n3cnc4c(N)ncnc34)O2)C(=O)[O-])cc1
Brc1cc(C(CC(=O)[O-])C(=O)NC[C@@H]2[C@@H](O)[C@@H](O)[C@H](n3cnc4c(N)ncnc34)O2)ccc1
Brc1c(C(CC(=O)[O-])C(=O)NC[C@@H]2[C@@H](O)[C@@H](O)[C@H](n3cnc4c(N)ncnc34)O2)cccc1
Brc1cc(C(CC(=O)NC[C@@H]2[C@@H](O)[C@@H](O)[C@H](n3cnc4c(N)ncnc34)O2)C(=O)[O-])ccc1
Brc1c(C(CC(=O)NC[C@@H]2[C@@H](O)[C@@H](O)[C@H](n3cnc4c(N)ncnc34)O2)C(=O)[O-])cccc1
Clc1cnc(NC(=O)C(=O)NC[C@@H]2[C@@H](O)[C@@H](O)[C@H](n3cnc4c(N)ncnc34)O2)cc1
O[C@H]1[C@@H](O)[C@H](n2cnc3c(N)ncnc23)O[C@@H]1CNC(=O)CN1C(=O)Nc2ccccc2C1=O
O[C@H]1[C@@H](O)[C@H](n2cnc3c(N)ncnc23)O[C@@H]1CNC(=O)Cn1c(C)c([N+](=O)[O-])c(C)n1
S(=O)(=O)(N1CCC(C)CC1)N1CCC(C(=O)NC[C@@H]2[C@@H](O)[C@@H](O)[C@H](n3cnc4c(N)ncnc34)O2)CC1
O[C@H]1[C@@H](O)[C@H](n2cnc3c(N)ncnc23)O[C@@H]1CNC(=O)C=1C(=O)c2ccccc2N(C)N=1
O[C@H]1[C@@H](O)[C@H](n2cnc3c(N)ncnc23)O[C@@H]1CNC(=O)c1cc(C#C)cnc1
O[C@H]1[C@@H](O)[C@H](n2cnc3c(N)ncnc23)O[C@@H]1CNC(=O)C=1C(=O)N2C(C)=CSC2=NC=1
O[C@H]1[C@@H](O)[C@H](n2cnc3c(N)ncnc23)O[C@@H]1CNC(=O)C=1C(=O)N2C=C(C)SC2=NC=1
O[C@H]1[C@@H](O)[C@H](n2cnc3c(N)ncnc23)O[C@@H]1CNC(=O)C=1C(=O)NC(c2occc2)=CC=1
Clc1[nH]nc(C(=O)NC[C@@H]2[C@@H](O)[C@@H](O)[C@H](n3cnc4c(N)ncnc34)O2)c1
Clc1c(C(=O)NC[C@@H]2[C@@H](O)[C@@H](O)[C@H](n3cnc4c(N)ncnc34)O2)c[nH]n1
Clc1c(C(=O)NC[C@@H]2[C@@H](O)[C@@H](O)[C@H](n3cnc4c(N)ncnc34)O2)n[nH]c1
O[C@H]1[C@@H](O)[C@H](n2cnc3c(N)ncnc23)O[C@@H]1CNC(=O)C1=CN(C(C)C)C(=O)C=C1
O[C@H]1[C@@H](O)[C@H](n2cnc3c(N)ncnc23)O[C@@H]1CNC(=O)C=1C(=O)N(C(C)C)C=CC=1
S(=O)(=O)(N1CCCC1)c1oc(C(=O)NC[C@@H]2[C@@H](O)[C@@H](O)[C@H](n3cnc4c(N)ncnc34)O2)cc1
O[C@H]1[C@@H](O)[C@H](n2cnc3c(N)ncnc23)O[C@@H]1CNC(=O)CCCN1C(=O)C=CC=C1
O[C@H]1[C@@H](O)[C@H](n2cnc3c(N)ncnc23)O[C@@H]1CNC(=O)CCN1C(=O)C=CC=C1C
O[C@H]1[C@@H](O)[C@H](n2cnc3c(N)ncnc23)O[C@@H]1CNC(=O)C=1C(=O)N(CCC)C=CC=1
O[C@H]1[C@@H](O)[C@H](n2cnc3c(N)ncnc23)O[C@@H]1CNC(=O)C=1C(=O)N(C)C(C)=CC=1C
O[C@H]1[C@@H](O)[C@H](n2cnc3c(N)ncnc23)O[C@@H]1CNC(=O)C1OC=CCC1
O[C@H]1[C@@H](O)[C@H](n2cnc3c(N)ncnc23)O[C@@H]1CNC(=O)C1(C#N)CCC1
O[C@H]1[C@@H](O)[C@H](n2cnc3c(N)ncnc23)O[C@@H]1CNC(=O)CCCC#N
O[C@H]1[C@@H](O)[C@H](n2cnc3c(N)ncnc23)O[C@@H]1CNC(=O)C1N(Cc2ccccc2)C(=O)COC1
O[C@H]1[C@@H](O)[C@H](n2cnc3c(N)ncnc23)O[C@@H]1CNC(=O)C1C(N(C)C(=O)CO1)c1ccccc1
O[C@H]1[C@@H](O)[C@H](n2cnc3c(N)ncnc23)O[C@@H]1CNC(=O)C=1CCCOC=1
O[C@H]1[C@@H](O)[C@H](n2cnc3c(N)ncnc23)O[C@@H]1CNC(=O)C=1OCCCC=1
O[C@H]1[C@@H](O)[C@H](n2cnc3c(N)ncnc23)O[C@@H]1CNC(=O)C(NC(=O)c1ccc2[nH]ncc2c1)C
O[C@H]1[C@@H](O)[C@H](n2cnc3c(N)ncnc23)O[C@@H]1CNC(=O)C(NC(=O)c1ccc2cn[nH]c2c1)C
O[C@H]1[C@@H](O)[C@H](n2cnc3c(N)ncnc23)O[C@@H]1CNC(=O)C(NC(=O)c1n[nH]c2ccccc12)C
O[C@H]1[C@@H](O)[C@H](n2cnc3c(N)ncnc23)O[C@@H]1CNC(=O)CCC(=O)NC(C)(C)C
O[C@H]1[C@@H](O)[C@H](n2cnc3c(N)ncnc23)O[C@@H]1CNC(=O)C(NC(=O)C1CCC1)(C)C
O[C@H]1[C@@H](O)[C@H](n2cnc3c(N)ncnc23)O[C@@H]1CNC(=O)CCCC(=O)NC(C)C
O[C@H]1[C@@H](O)[C@H](n2cnc3c(N)ncnc23)O[C@@H]1CNC(=O)C(NC(=O)C1CCCC1)C
O[C@H]1[C@@H](O)[C@H](n2cnc3c(N)ncnc23)O[C@@H]1CNC(=O)C(NC(=O)C)C1CCCC1
O[C@H]1[C@@H](O)[C@H](n2cnc3c(N)ncnc23)O[C@@H]1CNC(=O)CC(NC(=O)C)CCC
O[C@H]1[C@@H](O)[C@H](n2cnc3c(N)ncnc23)O[C@@H]1CNC(=O)C(NC(=O)C)CCCC
O[C@H]1[C@@H](O)[C@H](n2cnc3c(N)ncnc23)O[C@@H]1CNC(=O)CC(NC(=O)C)(C)CC
O[C@H]1[C@@H](O)[C@H](n2cnc3c(N)ncnc23)O[C@@H]1CNC(=O)CCNC(=O)c1ccc2[nH]ncc2c1
O[C@H]1[C@@H](O)[C@H](n2cnc3c(N)ncnc23)O[C@@H]1CNC(=O)CCNC(=O)c1ccc2cn[nH]c2c1
O[C@H]1[C@@H](O)[C@H](n2cnc3c(N)ncnc23)O[C@@H]1CNC(=O)CCNC(=O)c1n[nH]c2ccccc12
O[C@H]1[C@@H](O)[C@H](n2cnc3c(N)ncnc23)O[C@@H]1CNC(=O)CNC(=O)CC1CCCC1
O[C@H]1[C@@H](O)[C@H](n2cnc3c(N)ncnc23)O[C@@H]1CNC(=O)CCNC(=O)C1CCCC1
O[C@H]1[C@@H](O)[C@H](n2cnc3c(N)ncnc23)O[C@@H]1CNC(=O)CNC(=O)C1CCCCC1
O[C@H]1[C@@H](O)[C@H](n2cnc3c(N)ncnc23)O[C@@H]1CNC(=O)CCCCCNC(=O)C
O[C@H]1[C@@H](O)[C@H](n2cnc3c(N)ncnc23)O[C@@H]1CNC(=O)CCCC(=O)NCCC
O[C@H]1[C@@H](O)[C@H](n2cnc3c(N)ncnc23)O[C@@H]1CNC(=O)CNC(=O)CCCCC
O[C@H]1[C@@H](O)[C@H](n2cnc3c(N)ncnc23)O[C@@H]1CNC(=O)c1nc2n(c1)C=CC=N2
O[C@H]1[C@@H](O)[C@H](n2cnc3c(N)ncnc23)O[C@@H]1CNC(=O)c1nn2C=CC=Nc2c1
O[C@H]1[C@@H](O)[C@H](n2cnc3c(N)ncnc23)O[C@@H]1CNC(=O)c1cnn2C=CC=Nc12
O[C@H]1[C@@H](O)[C@H](n2cnc3c(N)ncnc23)O[C@@H]1CNC(=O)c1n2C=CC=Nc2nc1
O[C@H]1[C@@H](O)[C@H](n2cnc3c(N)ncnc23)O[C@@H]1CNC(=O)C(Cc1ccccc1)N1C(=O)c2nccnc2C1=O
S(=O)(=O)(NC(C)C)c1cn(C)c(C(=O)NC[C@@H]2[C@@H](O)[C@@H](O)[C@H](n3cnc4c(N)ncnc34)O2)c1
O[C@H]1[C@@H](O)[C@H](n2cnc3c(N)ncnc23)O[C@@H]1CNC(=O)CN1C(=O)C=C2CCCCC2=N1
O[C@H]1[C@@H](O)[C@H](n2cnc3c(N)ncnc23)O[C@@H]1CNC(=O)CN1C(=O)C=2CCCCC=2C=N1
O[C@H]1[C@@H](O)[C@H](n2cnc3c(N)ncnc23)O[C@@H]1CNC(=O)c1c2ccccc2nc2CC[NH+](C)Cc12
O[C@H]1[C@@H](O)[C@H](n2cnc3c(N)ncnc23)O[C@@H]1CNC(=O)Cc1ncsc1
O[C@H]1[C@@H](O)[C@H](n2cnc3c(N)ncnc23)O[C@@H]1CNC(=O)Cc1sccn1
O[C@H]1[C@@H](O)[C@H](n2cnc3c(N)ncnc23)O[C@@H]1CNC(=O)C=1C(=O)NC=2CC(C)(C)CC(=O)C=2C=1
O[C@H]1[C@@H](O)[C@H](n2cnc3c(N)ncnc23)O[C@@H]1CNC(=O)C1N(C(=O)c2ccncc2)CCC1
O[C@H]1[C@@H](O)[C@H](n2cnc3c(N)ncnc23)O[C@@H]1CNC(=O)C1N(C(=O)c2ncccc2)CCC1
O[C@H]1[C@@H](O)[C@H](n2cnc3c(N)ncnc23)O[C@@H]1CNC(=O)C1N(C(=O)C2CCC2)CSC1
O[C@H]1[C@@H](O)[C@H](n2cnc3c(N)ncnc23)O[C@@H]1CNC(=O)C1N(C(=O)CCC)CSC1
O[C@H]1[C@@H](O)[C@H](n2cnc3c(N)ncnc23)O[C@@H]1CNC(=O)c1ccc2N(C)CC(=O)Nc2c1
S(=O)(=O)(N(C)C)c1cc(C(=O)NC[C@@H]2[C@@H](O)[C@@H](O)[C@H](n3cnc4c(N)ncnc34)O2)c(F)cc1
S(=O)(=O)(N(C)C)c1c(F)ccc(C(=O)NC[C@@H]2[C@@H](O)[C@@H](O)[C@H](n3cnc4c(N)ncnc34)O2)c1
O[C@H]1[C@@H](O)[C@H](n2cnc3c(N)ncnc23)O[C@@H]1CNC(=O)c1nnc(N2CCCC2)cc1
O[C@H]1[C@@H](O)[C@H](n2cnc3c(N)ncnc23)O[C@@H]1CNC(=O)c1nc(N2CCCC2)ncc1
O[C@H]1[C@@H](O)[C@H](n2cnc3c(N)ncnc23)O[C@@H]1CNC(=O)C([NH3+])Cc1cn(C)c2ccccc12
S(=O)(=O)(N1CCC(C(=O)NC[C@@H]2[C@@H](O)[C@@H](O)[C@H](n3cnc4c(N)ncnc34)O2)CC1)c1c(C)onc1C
O[C@H]1[C@@H](O)[C@H](n2cnc3c(N)ncnc23)O[C@@H]1CNC(=O)c1cc(C2C[NH+](C)CCC2)ccc1
O[C@H]1[C@@H](O)[C@H](n2cnc3c(N)ncnc23)O[C@@H]1CNC(=O)c1ccc2c(C[NH+](C)C)c[nH]c2c1
O[C@H]1[C@@H](O)[C@H](n2cnc3c(N)ncnc23)O[C@@H]1CNC(=O)c1cccc2[nH]cc(C[NH+](C)C)c12
O[C@H]1[C@@H](O)[C@H](n2cnc3c(N)ncnc23)O[C@@H]1CNC(=O)C1CCN(c2nccnc2)CC1
O[C@H]1[C@@H](O)[C@H](n2cnc3c(N)ncnc23)O[C@@H]1CNC(=O)C1CCN(c2ncccn2)CC1
O[C@H]1[C@@H](O)[C@H](n2cnc3c(N)ncnc23)O[C@@H]1CNC(=O)C1CN(c2ncccn2)CCC1
O[C@H]1[C@@H](O)[C@H](n2cnc3c(N)ncnc23)O[C@@H]1CNC(=O)C1CN(c2nccnc2)CCC1
S(=O)(=O)(NC[C@@H]1[C@@H](O)[C@@H](O)[C@H](n2cnc3c(N)ncnc23)O1)c1cc(F)c(O)cc1
O[C@H]1[C@@H](O)[C@H](n2cnc3c(N)ncnc23)O[C@@H]1CNC(=O)C1CN(c2sc(COCC)nn2)C(=O)C1
O[C@H]1[C@@H](O)[C@H](n2cnc3c(N)ncnc23)O[C@@H]1CNC(=O)c1c(C(OCCOCCOC(=O)c2c(C(=O)[O-])cccc2)=O)cccc1
Fc1cc(F)cc(C(=O)NCC(=O)NC[C@@H]2[C@@H](O)[C@@H](O)[C@H](n3cnc4c(N)ncnc34)O2)c1
Fc1c(C(=O)NCC(=O)NC[C@@H]2[C@@H](O)[C@@H](O)[C@H](n3cnc4c(N)ncnc34)O2)c(F)ccc1
Fc1c(F)ccc(C(=O)NCC(=O)NC[C@@H]2[C@@H](O)[C@@H](O)[C@H](n3cnc4c(N)ncnc34)O2)c1
Fc1c(C(=O)NCC(=O)NC[C@@H]2[C@@H](O)[C@@H](O)[C@H](n3cnc4c(N)ncnc34)O2)ccc(F)c1
O[C@H]1[C@@H](O)[C@H](n2cnc3c(N)ncnc23)O[C@@H]1CNC(=O)C(NC(=O)C)C(OC(C)(C)C)C
O[C@H]1[C@@H](O)[C@H](n2cnc3c(N)ncnc23)O[C@@H]1CNC(=O)C(=O)CC=1C(=O)N(C)c2ccccc2N=1
Ic1c(C(=O)NC[C@@H]2[C@@H](O)[C@@H](O)[C@H](n3cnc4c(N)ncnc34)O2)nccn1
O[C@H]1[C@@H](O)[C@H](n2cnc3c(N)ncnc23)O[C@@H]1CNC(=O)c1ccncc1
O[C@H]1[C@@H](O)[C@H](n2cnc3c(N)ncnc23)O[C@@H]1CNC(=O)c1cnccc1
O[C@H]1[C@@H](O)[C@H](n2cnc3c(N)ncnc23)O[C@@H]1CNC(=O)c1ncccc1
O[C@H]1[C@@H](O)[C@H](n2cnc3c(N)ncnc23)O[C@@H]1CNC(=O)C=1C(=O)N(CCOC)C(C)=CC=1C
S(=O)(=O)(NC[C@@H]1[C@@H](O)[C@@H](O)[C@H](n2cnc3c(N)ncnc23)O1)c1ccc2oc(O)nc2c1
S(=O)(=O)(NC[C@@H]1[C@@H](O)[C@@H](O)[C@H](n2cnc3c(N)ncnc23)O1)c1ccc2nc(O)oc2c1
FC(C(=O)NC[C@@H]1[C@@H](O)[C@@H](O)[C@H](n2cnc3c(N)ncnc23)O1)C1C[NH+](Cc2ccccc2)CC1
S(=O)(=O)(N(C)c1ccc(C(=O)NC[C@@H]2[C@@H](O)[C@@H](O)[C@H](n3cnc4c(N)ncnc34)O2)cc1)C
S(=O)(=O)(N(C)c1cc(C(=O)NC[C@@H]2[C@@H](O)[C@@H](O)[C@H](n3cnc4c(N)ncnc34)O2)ccc1)C
S(=O)(=O)(N(C)c1c(C(=O)NC[C@@H]2[C@@H](O)[C@@H](O)[C@H](n3cnc4c(N)ncnc34)O2)cccc1)C
O[C@H]1[C@@H](O)[C@H](n2cnc3c(N)ncnc23)O[C@@H]1CNC(=O)C1CN(Cc2ccncc2)C(=O)C1
O[C@H]1[C@@H](O)[C@H](n2cnc3c(N)ncnc23)O[C@@H]1CNC(=O)C1CN(Cc2cnccc2)C(=O)C1
O[C@H]1[C@@H](O)[C@H](n2cnc3c(N)ncnc23)O[C@@H]1CNC(=O)C1CN(Cc2ncccc2)C(=O)C1
O[C@H]1[C@@H](O)[C@H](n2cnc3c(N)ncnc23)O[C@@H]1CNC(=O)C1C(N(C)C(=O)C1)c1cnccc1
S(=O)(=O)(NC[C@@H]1[C@@H](O)[C@@H](O)[C@H](n2cnc3c(N)ncnc23)O1)c1cc(C(OC)=O)sc1
S(=O)(=O)(NC[C@@H]1[C@@H](O)[C@@H](O)[C@H](n2cnc3c(N)ncnc23)O1)c1scc(C(OC)=O)c1
S(=O)(=O)(NC[C@@H]1[C@@H](O)[C@@H](O)[C@H](n2cnc3c(N)ncnc23)O1)c1c(C(OC)=O)scc1
S(=O)(=O)(NC[C@@H]1[C@@H](O)[C@@H](O)[C@H](n2cnc3c(N)ncnc23)O1)c1sc(C(OC)=O)cc1
O[C@H]1[C@@H](O)[C@H](n2cnc3c(N)ncnc23)O[C@@H]1CNC(=O)Cn1nnc2ccccc12
O[C@H]1[C@@H](O)[C@H](n2cnc3c(N)ncnc23)O[C@@H]1CNC(=O)c1ccc(C([NH3+])C)cc1
Clc1ccc(C2C(C(=O)NC[C@@H]3[C@@H](O)[C@@H](O)[C@H](n4cnc5c(N)ncnc45)O3)CN(C(=O)[O-])C2)cc1
S=C1N(C)C=C(C(=O)NC[C@@H]2[C@@H](O)[C@@H](O)[C@H](n3cnc4c(N)ncnc34)O2)C=C1
S=C1N(C)C=CC(C(=O)NC[C@@H]2[C@@H](O)[C@@H](O)[C@H](n3cnc4c(N)ncnc34)O2)=C1
S=C1N(C)C=CC=C1C(=O)NC[C@@H]1[C@@H](O)[C@@H](O)[C@H](n2cnc3c(N)ncnc23)O1
S(=O)(=O)(OCC(=O)NC[C@@H]1[C@@H](O)[C@@H](O)[C@H](n2cnc3c(N)ncnc23)O1)c1ccc(C)cc1
O[C@H]1[C@@H](O)[C@H](n2cnc3c(N)ncnc23)O[C@@H]1CNC(=O)C([NH3+])CC=Cc1ccccc1
O[C@H]1[C@@H](O)[C@H](n2cnc3c(N)ncnc23)O[C@@H]1CNC(=O)CCCc1onc(C)n1
O[C@H]1[C@@H](O)[C@H](n2cnc3c(N)ncnc23)O[C@@H]1CNC(=O)CCCc1oc(C)nn1
O[C@H]1[C@@H](O)[C@H](n2cnc3c(N)ncnc23)O[C@@H]1CNC(=O)c1nn(C)c(C)c1
O[C@H]1[C@@H](O)[C@H](n2cnc3c(N)ncnc23)O[C@@H]1CNC(=O)c1nc(C)n(C)c1
O[C@H]1[C@@H](O)[C@H](n2cnc3c(N)ncnc23)O[C@@H]1CNC(=O)c1c(C)nn(C)c1
O[C@H]1[C@@H](O)[C@H](n2cnc3c(N)ncnc23)O[C@@H]1CNC(=O)c1c(C)cn(C)n1
O[C@H]1[C@@H](O)[C@H](n2cnc3c(N)ncnc23)O[C@@H]1CNC(=O)c1n(C)nc(C)c1
O[C@H]1[C@@H](O)[C@H](n2cnc3c(N)ncnc23)O[C@@H]1CNC(=O)c1c(C)n(C)nc1
O[C@H]1[C@@H](O)[C@H](n2cnc3c(N)ncnc23)O[C@@H]1CNC(=O)c1c(C)n(C)cn1
O[C@H]1[C@@H](O)[C@H](n2cnc3c(N)ncnc23)O[C@@H]1CNC(=O)c1n(C)ncc1C
O[C@H]1[C@@H](O)[C@H](n2cnc3c(N)ncnc23)O[C@@H]1CNC(=O)C1CCN(c2ncnc(OC)c2)CC1
O[C@H]1[C@@H](O)[C@H](n2cnc3c(N)ncnc23)O[C@@H]1CNC(=O)C1CCN(c2nc(OC)ccn2)CC1
O[C@H]1[C@@H](O)[C@H](n2cnc3c(N)ncnc23)O[C@@H]1CNC(=O)C1C(C(=O)NC2CC2)C2CC1C=C2
O[C@H]1[C@@H](O)[C@H](n2cnc3c(N)ncnc23)O[C@@H]1CNC(=O)c1ccc2C(=O)NC=Nc2c1
O[C@H]1[C@@H](O)[C@H](n2cnc3c(N)ncnc23)O[C@@H]1CNC(=O)c1cccc2C(=O)NC=Nc12
S(=O)(=O)(C)c1ccc(C(=O)NC[C@@H]2[C@@H](O)[C@@H](O)[C@H](n3cnc4c(N)ncnc34)O2)cc1
S(=O)(=O)(C)c1cc(C(=O)NC[C@@H]2[C@@H](O)[C@@H](O)[C@H](n3cnc4c(N)ncnc34)O2)ccc1
S(=O)(=O)(C)c1c(C(=O)NC[C@@H]2[C@@H](O)[C@@H](O)[C@H](n3cnc4c(N)ncnc34)O2)cccc1
O[C@H]1[C@@H](O)[C@H](n2cnc3c(N)ncnc23)O[C@@H]1CNC(=O)c1cnc(OC)cc1
O[C@H]1[C@@H](O)[C@H](n2cnc3c(N)ncnc23)O[C@@H]1CNC(=O)c1cc(OC)cnc1
O[C@H]1[C@@H](O)[C@H](n2cnc3c(N)ncnc23)O[C@@H]1CNC(=O)c1ncc(OC)cc1
O[C@H]1[C@@H](O)[C@H](n2cnc3c(N)ncnc23)O[C@@H]1CNC(=O)c1cc(OC)ncc1
O[C@H]1[C@@H](O)[C@H](n2cnc3c(N)ncnc23)O[C@@H]1CNC(=O)c1nccc(OC)c1
O[C@H]1[C@@H](O)[C@H](n2cnc3c(N)ncnc23)O[C@@H]1CNC(=O)c1nc(OC)ccc1
O[C@H]1[C@@H](O)[C@H](n2cnc3c(N)ncnc23)O[C@@H]1CNC(=O)c1c(OC)cncc1
O[C@H]1[C@@H](O)[C@H](n2cnc3c(N)ncnc23)O[C@@H]1CNC(=O)c1c(OC)ccnc1
O[C@H]1[C@@H](O)[C@H](n2cnc3c(N)ncnc23)O[C@@H]1CNC(=O)c1c(OC)nccc1
O[C@H]1[C@@H](O)[C@H](n2cnc3c(N)ncnc23)O[C@@H]1CNC(=O)c1c(OC)cccn1
S(=O)(=O)(C)Cc1oc(C(=O)NC[C@@H]2[C@@H](O)[C@@H](O)[C@H](n3cnc4c(N)ncnc34)O2)cc1
O[C@H]1[C@@H](O)[C@H](n2cnc3c(N)ncnc23)O[C@@H]1CNC(=O)COc1c(C)c2OCC(=O)Nc2cc1
O[C@H]1[C@@H](O)[C@H](n2cnc3c(N)ncnc23)O[C@@H]1CNC(=O)CCC1=C(C)Nc2n(C1=O)nc(C)n2
O[C@H]1[C@@H](O)[C@H](n2cnc3c(N)ncnc23)O[C@@H]1CNC(=O)c1c(C)ncnc1C
O[C@H]1[C@@H](O)[C@H](n2cnc3c(N)ncnc23)O[C@@H]1CNC(=O)c1nc(C)c(C)nc1
O[C@H]1[C@@H](O)[C@H](n2cnc3c(N)ncnc23)O[C@@H]1CNC(=O)c1c(C)nc(C)nc1
O[C@H]1[C@@H](O)[C@H](n2cnc3c(N)ncnc23)O[C@@H]1CNC(=O)c1c(C)ncc(C)n1
O[C@H]1[C@@H](O)[C@H](n2cnc3c(N)ncnc23)O[C@@H]1CNC(=O)c1c(OCC#C)nccc1
O[C@H]1[C@@H](O)[C@H](n2cnc3c(N)ncnc23)O[C@@H]1CNC(=O)C1=Cn2c(CC)nnc2C=C1
Clc1c(C(=O)NC[C@@H]2[C@@H](O)[C@@H](O)[C@H](n3cnc4c(N)ncnc34)O2)ccc(NC(=O)[O-])c1
O[C@H]1[C@@H](O)[C@H](n2cnc3c(N)ncnc23)O[C@@H]1CNC(=O)c1nn2CCCc2c1
O[C@H]1[C@@H](O)[C@H](n2cnc3c(N)ncnc23)O[C@@H]1CNC(=O)c1cnn2CCCc12
O[C@H]1[C@@H](O)[C@H](n2cnc3c(N)ncnc23)O[C@@H]1CNC(=O)c1c(OC)n(C)nc1C
O[C@H]1[C@@H](O)[C@H](n2cnc3c(N)ncnc23)O[C@@H]1CNC(=O)CC([NH3+])Cc1c[nH]c2ccccc12
O[C@H]1[C@@H](O)[C@H](n2cnc3c(N)ncnc23)O[C@@H]1CNC(=O)C1C2OC3(CN(C4CCCC4)C(=O)C13)C=C2
O[C@H]1[C@@H](O)[C@H](n2cnc3c(N)ncnc23)O[C@@H]1CNC(=O)C=1C(=O)Nc2ccccc2N=1
O[C@H]1[C@@H](O)[C@H](n2cnc3c(N)ncnc23)O[C@@H]1CNC(=O)c1cc(O)cc(O)c1
O[C@H]1[C@@H](O)[C@H](n2cnc3c(N)ncnc23)O[C@@H]1CNC(=O)C1([NH3+])CCCCCCC1
O[C@H]1[C@@H](O)[C@H](n2cnc3c(N)ncnc23)O[C@@H]1CNC(=O)C1Cn2ccnc2CC1
O[C@H]1[C@@H](O)[C@H](n2cnc3c(N)ncnc23)O[C@@H]1CNC(=O)Cn1c(CC)ncc1
O[C@H]1[C@@H](O)[C@H](n2cnc3c(N)ncnc23)O[C@@H]1CNC(=O)CCCCC1SCC2NC(=O)NC12
S(=O)(=O)(C)c1cc(C(=O)NC[C@@H]2[C@@H](O)[C@@H](O)[C@H](n3cnc4c(N)ncnc34)O2)c(OC)cc1
S(=O)(=O)(C)c1c(OC)ccc(C(=O)NC[C@@H]2[C@@H](O)[C@@H](O)[C@H](n3cnc4c(N)ncnc34)O2)c1
O[C@H]1[C@@H](O)[C@H](n2cnc3c(N)ncnc23)O[C@@H]1CNC(=O)c1cc(OC)nc(OC)c1
O[C@H]1[C@@H](O)[C@H](n2cnc3c(N)ncnc23)O[C@@H]1CNC(=O)c1c(OC)nc(OC)cc1
O[C@H]1[C@@H](O)[C@H](n2cnc3c(N)ncnc23)O[C@@H]1CNC(=O)c1c(OC)c(OC)ccn1
O[C@H]1[C@@H](O)[C@H](n2cnc3c(N)ncnc23)O[C@@H]1CNC(=O)C12CC3(CC(=O)[O-])CC(C1)CC(C3)C2
O[C@H]1[C@@H](O)[C@H](n2cnc3c(N)ncnc23)O[C@@H]1CNC(=O)CC12CC3(C(=O)[O-])CC(C1)CC(C2)C3
S(O)(=O)c1cc(C(=O)NC[C@@H]2[C@@H](O)[C@@H](O)[C@H](n3cnc4c(N)ncnc34)O2)c(OCC)cc1
O[C@H]1[C@@H](O)[C@H](n2cnc3c(N)ncnc23)O[C@@H]1CNC(=O)c1c(CC)nns1
O[C@H]1[C@@H](O)[C@H](n2cnc3c(N)ncnc23)O[C@@H]1CNC(=O)Cc1nn2C(=O)C=3CCCCC=3Nc2n1
O[C@H]1[C@@H](O)[C@H](n2cnc3c(N)ncnc23)O[C@@H]1CNC(=O)C=1NC(=O)N(Cc2ccncc2)C=1
O[C@H]1[C@@H](O)[C@H](n2cnc3c(N)ncnc23)O[C@@H]1CNC(=O)C=1NC(=O)N(Cc2cnccc2)C=1
S(O)(=O)c1ccc(C=CC(=O)NC[C@@H]2[C@@H](O)[C@@H](O)[C@H](n3cnc4c(N)ncnc34)O2)cc1
O[C@H]1[C@@H](O)[C@H](n2cnc3c(N)ncnc23)O[C@@H]1CNC(=O)c1nc(NC(=O)C)sc1
O[C@H]1[C@@H](O)[C@H](n2cnc3c(N)ncnc23)O[C@@H]1CNC(=O)c1sc(NC(=O)C)nc1
O[C@H]1[C@@H](O)[C@H](n2cnc3c(N)ncnc23)O[C@@H]1CNC(=O)c1[nH]nc(C(C)(C)C)n1
S(=O)(=O)(NC[C@@H]1[C@@H](O)[C@@H](O)[C@H](n2cnc3c(N)ncnc23)O1)c1c(C)c(C)cc(S(=O)(=O)N(C)C)c1
O[C@H]1[C@@H](O)[C@H](n2cnc3c(N)ncnc23)O[C@@H]1CNC(=O)C(CC)C1CC[NH+](C(C)C)CC1
S(=O)(=O)(NC[C@@H]1[C@@H](O)[C@@H](O)[C@H](n2cnc3c(N)ncnc23)O1)c1ccc2OC(=O)NCc2c1
O[C@H]1[C@@H](O)[C@H](n2cnc3c(N)ncnc23)O[C@@H]1CNC(=O)CC(OC(C)(C)C)=O
Clc1ccc(C([NH3+])C(=O)NC[C@@H]2[C@@H](O)[C@@H](O)[C@H](n3cnc4c(N)ncnc34)O2)cc1
Clc1cc(C([NH3+])C(=O)NC[C@@H]2[C@@H](O)[C@@H](O)[C@H](n3cnc4c(N)ncnc34)O2)ccc1
Clc1c(C([NH3+])C(=O)NC[C@@H]2[C@@H](O)[C@@H](O)[C@H](n3cnc4c(N)ncnc34)O2)cccc1
O[C@H]1[C@@H](O)[C@H](n2cnc3c(N)ncnc23)O[C@@H]1CNC(=O)c1sc(NC(=O)CC#C)nc1
O[C@H]1[C@@H](O)[C@H](n2cnc3c(N)ncnc23)O[C@@H]1CNC(=O)C=1N=Cn2cccc2C=1
O[C@H]1[C@@H](O)[C@H](n2cnc3c(N)ncnc23)O[C@@H]1CNC(=O)Cc1ccc(NC(=O)N)cc1
O[C@H]1[C@@H](O)[C@H](n2cnc3c(N)ncnc23)O[C@@H]1CNC(=O)C1(C(OCC)=O)CCC1
O[C@H]1[C@@H](O)[C@H](n2cnc3c(N)ncnc23)O[C@@H]1CNC(=O)CCCCC(OC)=O
O[C@H]1[C@@H](O)[C@H](n2cnc3c(N)ncnc23)O[C@@H]1CNC(=O)CCCC(OCC)=O
S(=O)(=O)(CCOC)c1ccc(C(=O)NC[C@@H]2[C@@H](O)[C@@H](O)[C@H](n3cnc4c(N)ncnc34)O2)cc1
S(=O)(=O)(NC[C@@H]1[C@@H](O)[C@@H](O)[C@H](n2cnc3c(N)ncnc23)O1)c1ccc(C#N)cc1
S(=O)(=O)(NC[C@@H]1[C@@H](O)[C@@H](O)[C@H](n2cnc3c(N)ncnc23)O1)c1cc(C#N)ccc1
S(=O)(=O)(NC[C@@H]1[C@@H](O)[C@@H](O)[C@H](n2cnc3c(N)ncnc23)O1)c1c(C#N)cccc1
O[C@H]1[C@@H](O)[C@H](n2cnc3c(N)ncnc23)O[C@@H]1CNC(=O)c1cnc(OCCOC)cc1
O[C@H]1[C@@H](O)[C@H](n2cnc3c(N)ncnc23)O[C@@H]1CNC(=O)c1c(OCCOC)nccc1
S(=O)(=O)(NC[C@@H]1[C@@H](O)[C@@H](O)[C@H](n2cnc3c(N)ncnc23)O1)c1cn(C(C)C)nc1
S(=O)(=O)(NC[C@@H]1[C@@H](O)[C@@H](O)[C@H](n2cnc3c(N)ncnc23)O1)c1n(C(C)C)ncc1
S(=O)(=O)(NC[C@@H]1[C@@H](O)[C@@H](O)[C@H](n2cnc3c(N)ncnc23)O1)c1cn(CCC)nc1
S(=O)(=O)(NC[C@@H]1[C@@H](O)[C@@H](O)[C@H](n2cnc3c(N)ncnc23)O1)c1n(CCC)ncc1
O[C@H]1[C@@H](O)[C@H](n2cnc3c(N)ncnc23)O[C@@H]1CNC(=O)C=C1CCOCC1
S(CC(=O)NC[C@@H]1[C@@H](O)[C@@H](O)[C@H](n2cnc3c(N)ncnc23)O1)c1oc(CC)nn1
O[C@H]1[C@@H](O)[C@H](n2cnc3c(N)ncnc23)O[C@@H]1CNC(=O)CNC(=O)c1ccc(C)cc1
O[C@H]1[C@@H](O)[C@H](n2cnc3c(N)ncnc23)O[C@@H]1CNC(=O)CNC(=O)c1cc(C)ccc1
O[C@H]1[C@@H](O)[C@H](n2cnc3c(N)ncnc23)O[C@@H]1CNC(=O)CNC(=O)c1c(C)cccc1
S(=O)(=O)(NC[C@@H]1[C@@H](O)[C@@H](O)[C@H](n2cnc3c(N)ncnc23)O1)c1ccc2cn[nH]c2c1
S(=O)(=O)(NC[C@@H]1[C@@H](O)[C@@H](O)[C@H](n2cnc3c(N)ncnc23)O1)c1cnc2[nH]ccc2c1
S(=O)(=O)(NC[C@@H]1[C@@H](O)[C@@H](O)[C@H](n2cnc3c(N)ncnc23)O1)c1cccc2[nH]ncc12
O[C@H]1[C@@H](O)[C@H](n2cnc3c(N)ncnc23)O[C@@H]1CNC(=O)CCc1c(C)nc2N(C)NC(=O)c2c1C
O[C@H]1[C@@H](O)[C@H](n2cnc3c(N)ncnc23)O[C@@H]1CNC(=O)c1cc(C(=O)[O-])cc(-c2ccncc2)c1
O[C@H]1[C@@H](O)[C@H](n2cnc3c(N)ncnc23)O[C@@H]1CNC(=O)c1cc(c(C(=O)[O-])cc1)-c1cnccc1
O[C@H]1[C@@H](O)[C@H](n2cnc3c(N)ncnc23)O[C@@H]1CNC(=O)c1c(-c2cnccc2)cc(C(=O)[O-])cc1
O[C@H]1[C@@H](O)[C@H](n2cnc3c(N)ncnc23)O[C@@H]1CNC(=O)C=1C(=O)NC(CC)=C(C)C=1
O[C@H]1[C@@H](O)[C@H](n2cnc3c(N)ncnc23)O[C@@H]1CNC(=O)c1oc(C[NH+]2CCCCC2)cc1
S(=O)(=O)(Cc1ccc(C(=O)NC[C@@H]2[C@@H](O)[C@@H](O)[C@H](n3cnc4c(N)ncnc34)O2)cc1)N1CCOCC1
O[C@H]1[C@@H](O)[C@H](n2cnc3c(N)ncnc23)O[C@@H]1CNC(=O)C=CC=C
O[C@H]1[C@@H](O)[C@H](n2cnc3c(N)ncnc23)O[C@@H]1CNC(=O)C(NC(=O)CCc1c(C)onc1C)C
S(=O)(=O)(N1CCOCC1)c1c(OC)ccc(C=CC(=O)NC[C@@H]2[C@@H](O)[C@@H](O)[C@H](n3cnc4c(N)ncnc34)O2)c1
O[C@H]1[C@@H](O)[C@H](n2cnc3c(N)ncnc23)O[C@@H]1CNC(=O)COCc1onc(C2CC2)n1
O[C@H]1[C@@H](O)[C@H](n2cnc3c(N)ncnc23)O[C@@H]1CNC(=O)C=1NN(c2ccc(C)cc2)C(=O)C=1
S(=O)(=O)(NC(C(C)C)C(=O)NC[C@@H]1[C@@H](O)[C@@H](O)[C@H](n2cnc3c(N)ncnc23)O1)CCCC
S(=O)(=O)(N(CC(=O)NC[C@@H]1[C@@H](O)[C@@H](O)[C@H](n2cnc3c(N)ncnc23)O1)c1cc(F)c(F)cc1)C
S(=O)(=O)(N(CC(=O)NC[C@@H]1[C@@H](O)[C@@H](O)[C@H](n2cnc3c(N)ncnc23)O1)c1c(F)cc(F)cc1)C
O[C@H]1[C@@H](O)[C@H](n2cnc3c(N)ncnc23)O[C@@H]1CNC(=O)c1sc(NC(=O)CCOC)nc1
S(CC(=O)NC[C@@H]1[C@@H](O)[C@@H](O)[C@H](n2cnc3c(N)ncnc23)O1)CC(=O)N1CCCCC1
S(=O)(=O)(NC[C@@H]1[C@@H](O)[C@@H](O)[C@H](n2cnc3c(N)ncnc23)O1)C1CCCC1
FCCn1nc(C(=O)NC[C@@H]2[C@@H](O)[C@@H](O)[C@H](n3cnc4c(N)ncnc34)O2)cc1
FCCn1c(C(=O)NC[C@@H]2[C@@H](O)[C@@H](O)[C@H](n3cnc4c(N)ncnc34)O2)ccn1
O[C@H]1[C@@H](O)[C@H](n2cnc3c(N)ncnc23)O[C@@H]1CNC(=O)CN1C(=O)C(C)(CCC(C)C)NC1=O
Fc1c(C([NH3+])CC(=O)NC[C@@H]2[C@@H](O)[C@@H](O)[C@H](n3cnc4c(N)ncnc34)O2)c(F)ccc1
O[C@H]1[C@@H](O)[C@H](n2cnc3c(N)ncnc23)O[C@@H]1CNC(=O)C([NH3+])CCCCCC=C
O[C@H]1[C@@H](O)[C@H](n2cnc3c(N)ncnc23)O[C@@H]1CNC(=O)CNC(=O)c1cc(OC)c(C)cc1
O[C@H]1[C@@H](O)[C@H](n2cnc3c(N)ncnc23)O[C@@H]1CNC(=O)C(NC(=O)C)Cc1ccccc1
S(=O)(=O)(CCC(=O)NC[C@@H]1[C@@H](O)[C@@H](O)[C@H](n2cnc3c(N)ncnc23)O1)C1CCCC1
O[C@H]1[C@@H](O)[C@H](n2cnc3c(N)ncnc23)O[C@@H]1CNC(=O)c1ccc(OCC2CN(C(=O)[O-])CCC2)cc1
O[C@H]1[C@@H](O)[C@H](n2cnc3c(N)ncnc23)O[C@@H]1CNC(=O)c1cc(OCC2CN(C(=O)[O-])CCC2)ccc1
O[C@H]1[C@@H](O)[C@H](n2cnc3c(N)ncnc23)O[C@@H]1CNC(=O)c1ncc(-c2cnc(N)cc2)cn1
FC(C)(C)C(=O)NC[C@@H]1[C@@H](O)[C@@H](O)[C@H](n2cnc3c(N)ncnc23)O1
O[C@H]1[C@@H](O)[C@H](n2cnc3c(N)ncnc23)O[C@@H]1CNC(=O)c1ccc(CNC(=O)N)cc1
O[C@H]1[C@@H](O)[C@H](n2cnc3c(N)ncnc23)O[C@@H]1CNC(=O)CNC(=O)CCc1ccccc1
O[C@H]1[C@@H](O)[C@H](n2cnc3c(N)ncnc23)O[C@@H]1CNC(=O)CCNC(=O)Cc1ccccc1
O[C@H]1[C@@H](O)[C@H](n2cnc3c(N)ncnc23)O[C@@H]1CNC(=O)C(=O)NCCCc1ccccc1
O[C@H]1[C@@H](O)[C@H](n2cnc3c(N)ncnc23)O[C@@H]1CNC(=O)C=1C(=O)N(C)c2ccccc2N=1
S(=O)(=O)(NCC)c1cc(C(=O)NC[C@@H]2[C@@H](O)[C@@H](O)[C@H](n3cnc4c(N)ncnc34)O2)c(F)cc1
S(=O)(=O)(N1CCOCC1)c1c(OC)c(OC)cc(C=CC(=O)NC[C@@H]2[C@@H](O)[C@@H](O)[C@H](n3cnc4c(N)ncnc34)O2)c1
ClC=CC(=O)NC[C@@H]1[C@@H](O)[C@@H](O)[C@H](n2cnc3c(N)ncnc23)O1
ClC(=C)C(=O)NC[C@@H]1[C@@H](O)[C@@H](O)[C@H](n2cnc3c(N)ncnc23)O1
S(=O)(=O)(NC[C@@H]1[C@@H](O)[C@@H](O)[C@H](n2cnc3c(N)ncnc23)O1)c1c(C)cc(N)cc1
S(=O)(=O)(NC[C@@H]1[C@@H](O)[C@@H](O)[C@H](n2cnc3c(N)ncnc23)O1)c1c(C)ccc(N)c1
S(=O)(=O)(CC(=O)NC[C@@H]1[C@@H](O)[C@@H](O)[C@H](n2cnc3c(N)ncnc23)O1)Cc1ccc(C#N)cc1
S(CC)CC(=O)NC[C@@H]1[C@@H](O)[C@@H](O)[C@H](n2cnc3c(N)ncnc23)O1
S=C1NC(=O)c2ccc(C(=O)NC[C@@H]3[C@@H](O)[C@@H](O)[C@H](n4cnc5c(N)ncnc45)O3)cc2N1
S(=O)(=O)(NC1CC1)c1ccc(C(=O)NC[C@@H]2[C@@H](O)[C@@H](O)[C@H](n3cnc4c(N)ncnc34)O2)cc1
S(=O)(=O)(NC1CC1)c1cc(C(=O)NC[C@@H]2[C@@H](O)[C@@H](O)[C@H](n3cnc4c(N)ncnc34)O2)ccc1
O[C@H]1[C@@H](O)[C@H](n2cnc3c(N)ncnc23)O[C@@H]1CNC(=O)C1C(C(OC)=O)CC=CC1
S(=O)(=O)(NC[C@@H]1[C@@H](O)[C@@H](O)[C@H](n2cnc3c(N)ncnc23)O1)CCC(F)(F)F
O[C@H]1[C@@H](O)[C@H](n2cnc3c(N)ncnc23)O[C@@H]1CNC(=O)C(NC(=O)C)Cc1cc(OC)ccc1
O[C@H]1[C@@H](O)[C@H](n2cnc3c(N)ncnc23)O[C@@H]1CNC(=O)c1c(n(C2CS(=O)(=O)CC2)nc1)-n1cccc1
Clc1cnc(C(=O)NC[C@@H]2[C@@H](O)[C@@H](O)[C@H](n3cnc4c(N)ncnc34)O2)nc1
Clc1nncc(C(=O)NC[C@@H]2[C@@H](O)[C@@H](O)[C@H](n3cnc4c(N)ncnc34)O2)c1
Clc1nnc(C(=O)NC[C@@H]2[C@@H](O)[C@@H](O)[C@H](n3cnc4c(N)ncnc34)O2)cc1
Clc1ncc(C(=O)NC[C@@H]2[C@@H](O)[C@@H](O)[C@H](n3cnc4c(N)ncnc34)O2)nc1
Clc1ncnc(C(=O)NC[C@@H]2[C@@H](O)[C@@H](O)[C@H](n3cnc4c(N)ncnc34)O2)c1
Clc1nc(C(=O)NC[C@@H]2[C@@H](O)[C@@H](O)[C@H](n3cnc4c(N)ncnc34)O2)cnc1
Clc1c(C(=O)NC[C@@H]2[C@@H](O)[C@@H](O)[C@H](n3cnc4c(N)ncnc34)O2)ncnc1
Clc1c(C(=O)NC[C@@H]2[C@@H](O)[C@@H](O)[C@H](n3cnc4c(N)ncnc34)O2)nccn1
O[C@H]1[C@@H](O)[C@H](n2cnc3c(N)ncnc23)O[C@@H]1CNC(=O)CCC(=O)NCc1cnccc1
S(=O)(=O)(NCCCC(=O)NC[C@@H]1[C@@H](O)[C@@H](O)[C@H](n2cnc3c(N)ncnc23)O1)c1ccccc1
Fc1ccc2C(=O)C(=O)N(CCC(=O)NC[C@@H]3[C@@H](O)[C@@H](O)[C@H](n4cnc5c(N)ncnc45)O3)c2c1
S(C)C1=C(C(=O)NC[C@@H]2[C@@H](O)[C@@H](O)[C@H](n3cnc4c(N)ncnc34)O2)C(C)=NC(=O)N1
O[C@H]1[C@@H](O)[C@H](n2cnc3c(N)ncnc23)O[C@@H]1CNC(=O)C(=Cc1c(C)cc(C)cc1C)C(=O)[O-]
O[C@H]1[C@@H](O)[C@H](n2cnc3c(N)ncnc23)O[C@@H]1CNC(=O)c1noc(-c2nccnc2)c1
O[C@H]1[C@@H](O)[C@H](n2cnc3c(N)ncnc23)O[C@@H]1CNC(=O)c1ccc(C[NH+]2CCCC2)cc1
O[C@H]1[C@@H](O)[C@H](n2cnc3c(N)ncnc23)O[C@@H]1CNC(=O)c1cc(C[NH+]2CCCC2)ccc1
O[C@H]1[C@@H](O)[C@H](n2cnc3c(N)ncnc23)O[C@@H]1CNC(=O)C([NH+](C)Cc1ccccc1)CC
O[C@H]1[C@@H](O)[C@H](n2cnc3c(N)ncnc23)O[C@@H]1CNC(=O)CCN1C(=O)NC(=O)c2ccccc12
O[C@H]1[C@@H](O)[C@H](n2cnc3c(N)ncnc23)O[C@@H]1CNC(=O)C(NC(=O)N)Cc1c[nH]c2ccccc12
O[C@H]1[C@@H](O)[C@H](n2cnc3c(N)ncnc23)O[C@@H]1CNC(=O)c1n2N=C(C)C=Cc2nc1
O[C@H]1[C@@H](O)[C@H](n2cnc3c(N)ncnc23)O[C@@H]1CNC(=O)c1ccc(OCC[NH+]2CCCCC2)cc1
O[C@H]1[C@@H](O)[C@H](n2cnc3c(N)ncnc23)O[C@@H]1CNC(=O)C([NH+](CC)CC)c1ccccc1
O[C@H]1[C@@H](O)[C@H](n2cnc3c(N)ncnc23)O[C@@H]1CNC(=O)C1CC[NH+](Cc2ccccc2)CC1
O[C@H]1[C@@H](O)[C@H](n2cnc3c(N)ncnc23)O[C@@H]1CNC(=O)C1C[NH+](Cc2ccccc2)CCC1
O[C@H]1[C@@H](O)[C@H](n2cnc3c(N)ncnc23)O[C@@H]1CNC(=O)CCC[NH+](C)Cc1ccccc1
O[C@H]1[C@@H](O)[C@H](n2cnc3c(N)ncnc23)O[C@@H]1CNC(=O)CC(n1nnnc1)c1ccccc1
O[C@H]1[C@@H](O)[C@H](n2cnc3c(N)ncnc23)O[C@@H]1CNC(=O)C1=Cn2nc(C)cc2N=C1
O[C@H]1[C@@H](O)[C@H](n2cnc3c(N)ncnc23)O[C@@H]1CNC(=O)C(=O)c1cc(C#N)c(OC)cc1
O[C@H]1[C@@H](O)[C@H](n2cnc3c(N)ncnc23)O[C@@H]1CNC(=O)C1C2OC3(C(CC=C)N(CCCOC)C(=O)C13)C=C2
S(=O)(=O)(NC[C@@H]1[C@@H](O)[C@@H](O)[C@H](n2cnc3c(N)ncnc23)O1)c1oc(C)cc1
O[C@H]1[C@@H](O)[C@H](n2cnc3c(N)ncnc23)O[C@@H]1CNC(=O)C=1C=Cn2cncc2C=1
O[C@H]1[C@@H](O)[C@H](n2cnc3c(N)ncnc23)O[C@@H]1CNC(=O)C=1C=Cn2nccc2C=1
O[C@H]1[C@@H](O)[C@H](n2cnc3c(N)ncnc23)O[C@@H]1CNC(=O)C=1C=Cn2ccnc2C=1
O[C@H]1[C@@H](O)[C@H](n2cnc3c(N)ncnc23)O[C@@H]1CNC(=O)C1=Cn2ccnc2C=C1
O[C@H]1[C@@H](O)[C@H](n2cnc3c(N)ncnc23)O[C@@H]1CNC(=O)C1=CC=Cn2cncc12
O[C@H]1[C@@H](O)[C@H](n2cnc3c(N)ncnc23)O[C@@H]1CNC(=O)C1=CC=Cn2ccnc12
O[C@H]1[C@@H](O)[C@H](n2cnc3c(N)ncnc23)O[C@@H]1CNC(=O)C=1n2ccnc2C=CC=1
O[C@H]1[C@@H](O)[C@H](n2cnc3c(N)ncnc23)O[C@@H]1CNC(=O)C=1n2nccc2C=CC=1
S(CC(=O)NC[C@@H]1[C@@H](O)[C@@H](O)[C@H](n2cnc3c(N)ncnc23)O1)c1n(N)c(-c2ccccc2)nn1
FC(C(=O)NC[C@@H]1[C@@H](O)[C@@H](O)[C@H](n2cnc3c(N)ncnc23)O1)C1CCOCC1
S(=O)(=O)(NC[C@@H]1[C@@H](O)[C@@H](O)[C@H](n2cnc3c(N)ncnc23)O1)c1ccc(CNC(=O)C)cc1
O[C@H]1[C@@H](O)[C@H](n2cnc3c(N)ncnc23)O[C@@H]1CNC(=O)CCC(=O)N1CC(=O)Nc2ccccc12
O[C@H]1[C@@H](O)[C@H](n2cnc3c(N)ncnc23)O[C@@H]1CNC(=O)CNC(=O)NCc1ccccc1
Ic1cn(CC(=O)NC[C@@H]2[C@@H](O)[C@@H](O)[C@H](n3cnc4c(N)ncnc34)O2)nc1
O[C@H]1[C@@H](O)[C@H](n2cnc3c(N)ncnc23)O[C@@H]1CNC(=O)Cn1cccc1
O[C@H]1[C@@H](O)[C@H](n2cnc3c(N)ncnc23)O[C@@H]1CNC(=O)C1CCc2sc(N)nc12
O[C@H]1[C@@H](O)[C@H](n2cnc3c(N)ncnc23)O[C@@H]1CNC(=O)c1csnc1
O[C@H]1[C@@H](O)[C@H](n2cnc3c(N)ncnc23)O[C@@H]1CNC(=O)c1ncsc1
O[C@H]1[C@@H](O)[C@H](n2cnc3c(N)ncnc23)O[C@@H]1CNC(=O)c1scnc1
O[C@H]1[C@@H](O)[C@H](n2cnc3c(N)ncnc23)O[C@@H]1CNC(=O)c1sncc1
O[C@H]1[C@@H](O)[C@H](n2cnc3c(N)ncnc23)O[C@@H]1CNC(=O)c1sccn1
S(=O)(=O)(NC[C@@H]1[C@@H](O)[C@@H](O)[C@H](n2cnc3c(N)ncnc23)O1)c1ccc([N+](=O)[O-])cc1
S(=O)(=O)(NC[C@@H]1[C@@H](O)[C@@H](O)[C@H](n2cnc3c(N)ncnc23)O1)c1c([N+](=O)[O-])cccc1
S(=O)(=O)(C(C)C(=O)NC[C@@H]1[C@@H](O)[C@@H](O)[C@H](n2cnc3c(N)ncnc23)O1)c1ccc([N+](=O)[O-])cc1
O[C@H]1[C@@H](O)[C@H](n2cnc3c(N)ncnc23)O[C@@H]1CNC(=O)C(NC(OC)=O)C(C)(C)C
O[C@H]1[C@@H](O)[C@H](n2cnc3c(N)ncnc23)O[C@@H]1CNC(=O)C(NC(OC)=O)CC(C)C
O[C@H]1[C@@H](O)[C@H](n2cnc3c(N)ncnc23)O[C@@H]1CNC(=O)C(NC(OCC)=O)C(C)C
S(=O)(=O)(NC[C@@H]1[C@@H](O)[C@@H](O)[C@H](n2cnc3c(N)ncnc23)O1)c1ccc2N(C(=O)C)CCc2c1
S(=O)(=O)(NC[C@@H]1[C@@H](O)[C@@H](O)[C@H](n2cnc3c(N)ncnc23)O1)c1ccc2CCN(C(=O)C)c2c1
S(=O)(=O)(N1C(C(=O)NC[C@@H]2[C@@H](O)[C@@H](O)[C@H](n3cnc4c(N)ncnc34)O2)CC1)c1ccc(C)cc1
O[C@H]1[C@@H](O)[C@H](n2cnc3c(N)ncnc23)O[C@@H]1CNC(=O)C1([NH+]2CCCCC2)CCCCC1
O[C@H]1[C@@H](O)[C@H](n2cnc3c(N)ncnc23)O[C@@H]1CNC(=O)CN(C)C(=O)c1ccccc1
O[C@H]1[C@@H](O)[C@H](n2cnc3c(N)ncnc23)O[C@@H]1CNC(=O)Cc1ccc(N2C(=O)NCC2)cc1
O[C@H]1[C@@H](O)[C@H](n2cnc3c(N)ncnc23)O[C@@H]1CNC(=O)c1ccc(C[NH+]2CC(C)OC(C)C2)cc1
S(=O)(=O)(CCC(=O)NC[C@@H]1[C@@H](O)[C@@H](O)[C@H](n2cnc3c(N)ncnc23)O1)c1ccc2N(C(=O)C)CCc2c1
O[C@H]1[C@@H](O)[C@H](n2cnc3c(N)ncnc23)O[C@@H]1CNC(=O)c1nc2c(cc1)ccc1ccc(C(=O)[O-])nc21
S(=O)(=O)(NC(C)C(=O)NC[C@@H]1[C@@H](O)[C@@H](O)[C@H](n2cnc3c(N)ncnc23)O1)Cc1ccccc1
S(=O)(=O)(N(CC(=O)NC[C@@H]1[C@@H](O)[C@@H](O)[C@H](n2cnc3c(N)ncnc23)O1)c1ccc(C)cc1)C
S(=O)(=O)(N(CC(=O)NC[C@@H]1[C@@H](O)[C@@H](O)[C@H](n2cnc3c(N)ncnc23)O1)c1cc(C)ccc1)C
S(=O)(=O)(N(CC(=O)NC[C@@H]1[C@@H](O)[C@@H](O)[C@H](n2cnc3c(N)ncnc23)O1)c1c(C)cccc1)C
O[C@H]1[C@@H](O)[C@H](n2cnc3c(N)ncnc23)O[C@@H]1CNC(=O)c1cc(N(C)C)cnc1
O[C@H]1[C@@H](O)[C@H](n2cnc3c(N)ncnc23)O[C@@H]1CNC(=O)c1cnc(N(C)C)cc1
O[C@H]1[C@@H](O)[C@H](n2cnc3c(N)ncnc23)O[C@@H]1CNC(=O)c1cc(N(C)C)ncc1
O[C@H]1[C@@H](O)[C@H](n2cnc3c(N)ncnc23)O[C@@H]1CNC(=O)c1nccc(N(C)C)c1
S(CC(=O)NC[C@@H]1[C@@H](O)[C@@H](O)[C@H](n2cnc3c(N)ncnc23)O1)C1=Nn2c(CC)nnc2C=C1
O[C@H]1[C@@H](O)[C@H](n2cnc3c(N)ncnc23)O[C@@H]1CNC(=O)C1[NH+](Cc2c(C#N)cccc2)CCCC1
OCC(C(=O)NC[C@@H]1[C@@H](O)[C@@H](O)[C@H](n2cnc3c(N)ncnc23)O1)c1ccccc1
S(O)(=O)c1c(C)c(F)cc(C(=O)NC[C@@H]2[C@@H](O)[C@@H](O)[C@H](n3cnc4c(N)ncnc34)O2)c1
Fc1cc(CC(=O)NC[C@@H]2[C@@H](O)[C@@H](O)[C@H](n3cnc4c(N)ncnc34)O2)cnc1
Fc1c(CC(=O)NC[C@@H]2[C@@H](O)[C@@H](O)[C@H](n3cnc4c(N)ncnc34)O2)nccc1
O[C@H]1[C@@H](O)[C@H](n2cnc3c(N)ncnc23)O[C@@H]1CNC(=O)CC1C(=O)N(Cc2ccccc2)C(=O)N1
O[C@H]1[C@@H](O)[C@H](n2cnc3c(N)ncnc23)O[C@@H]1CNC(=O)C1=C(C)OC(=O)C=C1C
O[C@H]1[C@@H](O)[C@H](n2cnc3c(N)ncnc23)O[C@@H]1CNC(=O)CC([NH3+])c1ccc(C)cc1
O[C@H]1[C@@H](O)[C@H](n2cnc3c(N)ncnc23)O[C@@H]1CNC(=O)CC([NH3+])c1cc(C)ccc1
O[C@H]1[C@@H](O)[C@H](n2cnc3c(N)ncnc23)O[C@@H]1CNC(=O)CC([NH3+])c1c(C)cccc1
Fc1ccc(NC(=O)C(=O)NC[C@@H]2[C@@H](O)[C@@H](O)[C@H](n3cnc4c(N)ncnc34)O2)cc1
Fc1cc(NC(=O)C(=O)NC[C@@H]2[C@@H](O)[C@@H](O)[C@H](n3cnc4c(N)ncnc34)O2)ccc1
Fc1c(NC(=O)C(=O)NC[C@@H]2[C@@H](O)[C@@H](O)[C@H](n3cnc4c(N)ncnc34)O2)cccc1
S(=O)(=O)(NCC=C)c1ccc(C(=O)NC[C@@H]2[C@@H](O)[C@@H](O)[C@H](n3cnc4c(N)ncnc34)O2)cc1
S(=O)(=O)(NCC=C)c1cc(C(=O)NC[C@@H]2[C@@H](O)[C@@H](O)[C@H](n3cnc4c(N)ncnc34)O2)ccc1
O[C@H]1[C@@H](O)[C@H](n2cnc3c(N)ncnc23)O[C@@H]1CNC(=O)CN1C(=O)C(C)(c2ccccc2)NC1=O
S(=O)(=O)(NC[C@@H]1[C@@H](O)[C@@H](O)[C@H](n2cnc3c(N)ncnc23)O1)c1c(OC)cc([N+](=O)[O-])cc1
S(=O)(=O)(NC[C@@H]1[C@@H](O)[C@@H](O)[C@H](n2cnc3c(N)ncnc23)O1)c1c([N+](=O)[O-])cc(OC)cc1
Fc1ccc(N2C(=O)C(C(=O)NC[C@@H]3[C@@H](O)[C@@H](O)[C@H](n4cnc5c(N)ncnc45)O3)=CNC2=O)cc1
Fc1cc(N2C(=O)C(C(=O)NC[C@@H]3[C@@H](O)[C@@H](O)[C@H](n4cnc5c(N)ncnc45)O3)=CNC2=O)ccc1
Fc1c(N2C(=O)C(C(=O)NC[C@@H]3[C@@H](O)[C@@H](O)[C@H](n4cnc5c(N)ncnc45)O3)=CNC2=O)cccc1
O[C@H]1[C@@H](O)[C@H](n2cnc3c(N)ncnc23)O[C@@H]1CNC(=O)COCc1noc(C)c1
O[C@H]1[C@@H](O)[C@H](n2cnc3c(N)ncnc23)O[C@@H]1CNC(=O)Cn1c(C)cc(C)n1
O[C@H]1[C@@H](O)[C@H](n2cnc3c(N)ncnc23)O[C@@H]1CNC(=O)CCCCCNC(=O)c1nccnc1
O[C@H]1[C@@H](O)[C@H](n2cnc3c(N)ncnc23)O[C@@H]1CNC(=O)c1c(OCC(=O)N(C)C)cccc1
Fc1cc(C(=O)NC[C@@H]2[C@@H](O)[C@@H](O)[C@H](n3cnc4c(N)ncnc34)O2)[nH]c1
O[C@H]1[C@@H](O)[C@H](n2cnc3c(N)ncnc23)O[C@@H]1CNC(=O)C1CN(c2ccc3OCOc3c2)C(=O)C1
S(=O)(=O)(CC(=O)NC[C@@H]1[C@@H](O)[C@@H](O)[C@H](n2cnc3c(N)ncnc23)O1)c1ccc(C)cc1
O[C@H]1[C@@H](O)[C@H](n2cnc3c(N)ncnc23)O[C@@H]1CNC(=O)COc1c(C)nccc1
S(=O)(=O)(N(CC(=O)NC[C@@H]1[C@@H](O)[C@@H](O)[C@H](n2cnc3c(N)ncnc23)O1)c1c(OC)ccc(C)c1)C
O[C@H]1[C@@H](O)[C@H](n2cnc3c(N)ncnc23)O[C@@H]1CNC(=O)C(C)C1=NNC(=O)c2ccccc12
O[C@H]1[C@@H](O)[C@H](n2cnc3c(N)ncnc23)O[C@@H]1CNC(=O)C1=CNC(=O)c2ccccc12
O[C@H]1[C@@H](O)[C@H](n2cnc3c(N)ncnc23)O[C@@H]1CNC(=O)COc1ccc(O)cc1
O[C@H]1[C@@H](O)[C@H](n2cnc3c(N)ncnc23)O[C@@H]1CNC(=O)COc1c(O)cccc1
O[C@H]1[C@@H](O)[C@H](n2cnc3c(N)ncnc23)O[C@@H]1CNC(=O)C1([NH3+])CCCc2ccccc12
Brc1oc(C(=O)NCC(=O)NC[C@@H]2[C@@H](O)[C@@H](O)[C@H](n3cnc4c(N)ncnc34)O2)cc1
O[C@H]1[C@@H](O)[C@H](n2cnc3c(N)ncnc23)O[C@@H]1CNC(=O)CCN1C(=O)C=CC(c2occc2)=N1
O[C@H]1[C@@H](O)[C@H](n2cnc3c(N)ncnc23)O[C@@H]1CNC(=O)c1ccc(C(=O)N2CCOCC2)cc1
O[C@H]1[C@@H](O)[C@H](n2cnc3c(N)ncnc23)O[C@@H]1CNC(=O)c1c(C(=O)N2CCOCC2)cccc1
Fc1ccc(N2C(=O)C(C(=O)NC[C@@H]3[C@@H](O)[C@@H](O)[C@H](n4cnc5c(N)ncnc45)O3)C=N2)cc1
Fc1c(N2C(=O)C(C(=O)NC[C@@H]3[C@@H](O)[C@@H](O)[C@H](n4cnc5c(N)ncnc45)O3)C=N2)cccc1
S(=O)(=O)(NC[C@@H]1[C@@H](O)[C@@H](O)[C@H](n2cnc3c(N)ncnc23)O1)c1cc(F)c(C(OC)=O)cc1
S(=O)(=O)(NC[C@@H]1[C@@H](O)[C@@H](O)[C@H](n2cnc3c(N)ncnc23)O1)c1cc(C(OC)=O)c(F)cc1
S(=O)(=O)(NC[C@@H]1[C@@H](O)[C@@H](O)[C@H](n2cnc3c(N)ncnc23)O1)c1c(F)ccc(C(OC)=O)c1
S(=O)(=O)(NC[C@@H]1[C@@H](O)[C@@H](O)[C@H](n2cnc3c(N)ncnc23)O1)c1c(C(OC)=O)ccc(F)c1
O[C@H]1[C@@H](O)[C@H](n2cnc3c(N)ncnc23)O[C@@H]1CNC(=O)CC1C(=O)Nc2ccccc2O1
S(=O)(=O)(C)c1c(C)cc(OCC(=O)NC[C@@H]2[C@@H](O)[C@@H](O)[C@H](n3cnc4c(N)ncnc34)O2)cc1
O[C@H]1[C@@H](O)[C@H](n2cnc3c(N)ncnc23)O[C@@H]1CNC(=O)C1CN(C2CCCC2)C(=O)C1
O[C@H]1[C@@H](O)[C@H](n2cnc3c(N)ncnc23)O[C@@H]1CNC(=O)C1N(C(=O)CC)CCCC1
O[C@H]1[C@@H](O)[C@H](n2cnc3c(N)ncnc23)O[C@@H]1CNC(=O)C1N(C(=O)CCC)CCC1
O[C@H]1[C@@H](O)[C@H](n2cnc3c(N)ncnc23)O[C@@H]1CNC(=O)CN1C(=O)C(=O)c2cc(CC)ccc12
O[C@H]1[C@@H](O)[C@H](n2cnc3c(N)ncnc23)O[C@@H]1CNC(=O)CCCC(=O)N1CCCC1
O[C@H]1[C@@H](O)[C@H](n2cnc3c(N)ncnc23)O[C@@H]1CNC(=O)C(=O)N1CCCCCCC1
O[C@H]1[C@@H](O)[C@H](n2cnc3c(N)ncnc23)O[C@@H]1CNC(=O)CCC(=O)N1CCCCC1
O[C@H]1[C@@H](O)[C@H](n2cnc3c(N)ncnc23)O[C@@H]1CNC(=O)CCCN1C(=O)CCCC1
O[C@H]1[C@@H](O)[C@H](n2cnc3c(N)ncnc23)O[C@@H]1CNC(=O)CCN1C(=O)CCCCC1
S(=O)(=O)(NC[C@@H]1[C@@H](O)[C@@H](O)[C@H](n2cnc3c(N)ncnc23)O1)c1ccc2OC(=O)C=Cc2c1
Brc1cnc(CC(=O)NC[C@@H]2[C@@H](O)[C@@H](O)[C@H](n3cnc4c(N)ncnc34)O2)nc1
O[C@H]1[C@@H](O)[C@H](n2cnc3c(N)ncnc23)O[C@@H]1CNC(=O)c1cn(CC)nc1
O[C@H]1[C@@H](O)[C@H](n2cnc3c(N)ncnc23)O[C@@H]1CNC(=O)c1nn(CC)cc1
O[C@H]1[C@@H](O)[C@H](n2cnc3c(N)ncnc23)O[C@@H]1CNC(=O)c1n(CC)cnc1
O[C@H]1[C@@H](O)[C@H](n2cnc3c(N)ncnc23)O[C@@H]1CNC(=O)c1n(CC)ncc1
O[C@H]1[C@@H](O)[C@H](n2cnc3c(N)ncnc23)O[C@@H]1CNC(=O)c1n(CC)ccn1
S(=O)(=O)(NC[C@@H]1[C@@H](O)[C@@H](O)[C@H](n2cnc3c(N)ncnc23)O1)c1ccc2OCCc2c1
S(=O)(=O)(NC[C@@H]1[C@@H](O)[C@@H](O)[C@H](n2cnc3c(N)ncnc23)O1)c1cccc2CCOc12
O[C@H]1[C@@H](O)[C@H](n2cnc3c(N)ncnc23)O[C@@H]1CNC(=O)C1Oc2ccccc2O1
O[C@H]1[C@@H](O)[C@H](n2cnc3c(N)ncnc23)O[C@@H]1CNC(=O)c1nc2SC(C)=Nn2c1
O[C@H]1[C@@H](O)[C@H](n2cnc3c(N)ncnc23)O[C@@H]1CNC(=O)C1C(=O)NCC(C(C)(C)C)C1
O[C@H]1[C@@H](O)[C@H](n2cnc3c(N)ncnc23)O[C@@H]1CNC(=O)Cn1nc(COc2ccccc2)nn1
OCC1CCC(C(=O)NC[C@@H]2[C@@H](O)[C@@H](O)[C@H](n3cnc4c(N)ncnc34)O2)CC1
O[C@H]1[C@@H](O)[C@H](n2cnc3c(N)ncnc23)O[C@@H]1CNC(=O)c1ccc(-n2c(C)c(CCC(=O)[O-])c(C)n2)cc1
O[C@H]1[C@@H](O)[C@H](n2cnc3c(N)ncnc23)O[C@@H]1CNC(=O)C(C)Cn1nccc1
Brc1[nH]nc(C(=O)NC[C@@H]2[C@@H](O)[C@@H](O)[C@H](n3cnc4c(N)ncnc34)O2)c1
Brc1c(C(=O)NC[C@@H]2[C@@H](O)[C@@H](O)[C@H](n3cnc4c(N)ncnc34)O2)n[nH]c1
O[C@H]1[C@@H](O)[C@H](n2cnc3c(N)ncnc23)O[C@@H]1CNC(=O)CNC(=O)c1sc(C)cc1
O[C@H]1[C@@H](O)[C@H](n2cnc3c(N)ncnc23)O[C@@H]1CNC(=O)CC1CC1
O[C@H]1[C@@H](O)[C@H](n2cnc3c(N)ncnc23)O[C@@H]1CNC(=O)C1CCC1
O[C@H]1[C@@H](O)[C@H](n2cnc3c(N)ncnc23)O[C@@H]1CNC(=O)C1(C)CC1
O[C@H]1[C@@H](O)[C@H](n2cnc3c(N)ncnc23)O[C@@H]1CNC(=O)CCC
O[C@H]1[C@@H](O)[C@H](n2cnc3c(N)ncnc23)O[C@@H]1CNC(=O)CN1C(=O)N=C(C)C=C1C
Brc1ccc2CCN(C(=O)[O-])C(C(=O)NC[C@@H]3[C@@H](O)[C@@H](O)[C@H](n4cnc5c(N)ncnc45)O3)c2c1
FC(F)(F)C(=O)N1CCC(C(=O)NC[C@@H]2[C@@H](O)[C@@H](O)[C@H](n3cnc4c(N)ncnc34)O2)CC1
O[C@H]1[C@@H](O)[C@H](n2cnc3c(N)ncnc23)O[C@@H]1CNC(=O)C1ON=C(C(C)C)C1
O[C@H]1[C@@H](O)[C@H](n2cnc3c(N)ncnc23)O[C@@H]1CNC(=O)CCc1nn2C=C(C)C=Nc2n1
O[C@H]1[C@@H](O)[C@H](n2cnc3c(N)ncnc23)O[C@@H]1CNC(=O)Cc1nn2C(C)=CC(C)=Nc2n1
O[C@H]1[C@@H](O)[C@H](n2cnc3c(N)ncnc23)O[C@@H]1CNC(=O)CCCNC(=O)c1occc1
O[C@H]1[C@@H](O)[C@H](n2cnc3c(N)ncnc23)O[C@@H]1CNC(=O)CCCC#C
O[C@H]1[C@@H](O)[C@H](n2cnc3c(N)ncnc23)O[C@@H]1CNC(=O)C#CCCC
S(=O)(=O)(NC[C@@H]1[C@@H](O)[C@@H](O)[C@H](n2cnc3c(N)ncnc23)O1)c1ccc(OCCC(OC)=O)cc1
O[C@H]1[C@@H](O)[C@H](n2cnc3c(N)ncnc23)O[C@@H]1CNC(=O)c1ccc(NC(=O)N)cc1
O[C@H]1[C@@H](O)[C@H](n2cnc3c(N)ncnc23)O[C@@H]1CNC(=O)c1cc(NC(=O)N)ccc1
O[C@H]1[C@@H](O)[C@H](n2cnc3c(N)ncnc23)O[C@@H]1CNC(=O)c1c(NC(=O)N)cccc1
O[C@H]1[C@@H](O)[C@H](n2cnc3c(N)ncnc23)O[C@@H]1CNC(=O)c1c(OCC)n(C)nc1
S(=O)(=O)(NC[C@@H]1[C@@H](O)[C@@H](O)[C@H](n2cnc3c(N)ncnc23)O1)c1cccc2nccnc12
Clc1c(C)n(CS(=O)(=O)CC(=O)NC[C@@H]2[C@@H](O)[C@@H](O)[C@H](n3cnc4c(N)ncnc34)O2)nc1C
O[C@H]1[C@@H](O)[C@H](n2cnc3c(N)ncnc23)O[C@@H]1CNC(=O)C1C(C(=O)[O-])C2CC(c3ccccc3)C1C2
O[C@H]1[C@@H](O)[C@H](n2cnc3c(N)ncnc23)O[C@@H]1CNC(=O)C1C(C(=O)[O-])C2C(c3ccccc3)CC1C2
O[C@H]1[C@@H](O)[C@H](n2cnc3c(N)ncnc23)O[C@@H]1CNC(=O)C=Cc1cn(C)nc1
O[C@H]1[C@@H](O)[C@H](n2cnc3c(N)ncnc23)O[C@@H]1CNC(=O)C=Cc1ncn(C)c1
O[C@H]1[C@@H](O)[C@H](n2cnc3c(N)ncnc23)O[C@@H]1CNC(=O)C=Cc1n(C)ncc1
O[C@H]1[C@@H](O)[C@H](n2cnc3c(N)ncnc23)O[C@@H]1CNC(=O)c1c(OCC=C)cc(C(=O)[O-])c(OCC=C)c1
O[C@H]1[C@@H](O)[C@H](n2cnc3c(N)ncnc23)O[C@@H]1CNC(=O)C(NC(=O)OC(C)(C)C)CC#N
O[C@H]1[C@@H](O)[C@H](n2cnc3c(N)ncnc23)O[C@@H]1CNC(=O)CN(CC(=O)N1CCN(C(OCC)=O)CC1)c1ccccc1
O[C@H]1[C@@H](O)[C@H](n2cnc3c(N)ncnc23)O[C@@H]1CNC(=O)C=1C(=O)c2cc3OCOc3cc2N(CC)N=1
O[C@H]1[C@@H](O)[C@H](n2cnc3c(N)ncnc23)O[C@@H]1CNC(=O)c1ccc2NC(=O)Cc2c1
O[C@H]1[C@@H](O)[C@H](n2cnc3c(N)ncnc23)O[C@@H]1CNC(=O)c1ccc2CC(=O)Nc2c1
O[C@H]1[C@@H](O)[C@H](n2cnc3c(N)ncnc23)O[C@@H]1CNC(=O)c1cccc2NC(=O)Cc12
O[C@H]1[C@@H](O)[C@H](n2cnc3c(N)ncnc23)O[C@@H]1CNC(=O)c1cccc2CC(=O)Nc12
O[C@H]1[C@@H](O)[C@H](n2cnc3c(N)ncnc23)O[C@@H]1CNC(=O)C(NC(=O)C)Cc1sccc1
O[C@H]1[C@@H](O)[C@H](n2cnc3c(N)ncnc23)O[C@@H]1CNC(=O)C1(CC(=O)N2CCOCC2)CCCC1
O[C@H]1[C@@H](O)[C@H](n2cnc3c(N)ncnc23)O[C@@H]1CNC(=O)c1oc(CNC(=O)C)cc1
S(CC([NH3+])C(=O)NC[C@@H]1[C@@H](O)[C@@H](O)[C@H](n2cnc3c(N)ncnc23)O1)Cc1ccccc1
S(=O)(=O)(N1CCC(C(=O)NC[C@@H]2[C@@H](O)[C@@H](O)[C@H](n3cnc4c(N)ncnc34)O2)CC1)c1c(C)n(C)nc1C
S(=O)(=O)(N1CC(C(=O)NC[C@@H]2[C@@H](O)[C@@H](O)[C@H](n3cnc4c(N)ncnc34)O2)CCC1)c1c(C)n(C)nc1C
S(=O)(=O)(NC[C@@H]1[C@@H](O)[C@@H](O)[C@H](n2cnc3c(N)ncnc23)O1)c1ccc2N(C)C(=O)Oc2c1
S(=O)(=O)(NC[C@@H]1[C@@H](O)[C@@H](O)[C@H](n2cnc3c(N)ncnc23)O1)c1ccc2OC(=O)N(C)c2c1
O[C@H]1[C@@H](O)[C@H](n2cnc3c(N)ncnc23)O[C@@H]1CNC(=O)Cc1ccc(NC=O)cc1
O[C@H]1[C@@H](O)[C@H](n2cnc3c(N)ncnc23)O[C@@H]1CNC(=O)C(=O)Cc1ccccc1
Clc1c(S(=O)(=O)NC[C@@H]2[C@@H](O)[C@@H](O)[C@H](n3cnc4c(N)ncnc34)O2)c(C)no1
O[C@H]1[C@@H](O)[C@H](n2cnc3c(N)ncnc23)O[C@@H]1CNC(=O)C=Cc1ccc(C(=O)N)cc1
O[C@H]1[C@@H](O)[C@H](n2cnc3c(N)ncnc23)O[C@@H]1CNC(=O)c1nc(NC(=O)c2nccnc2)sc1
O[C@H]1[C@@H](O)[C@H](n2cnc3c(N)ncnc23)O[C@@H]1CNC(=O)CCNC(=O)C=Cc1occc1
O[C@H]1[C@@H](O)[C@H](n2cnc3c(N)ncnc23)O[C@@H]1CNC(=O)c1oc(Cn2ncnc2)cc1
O[C@H]1[C@@H](O)[C@H](n2cnc3c(N)ncnc23)O[C@@H]1CNC(=O)c1cn(CCCOC)nc1
O[C@H]1[C@@H](O)[C@H](n2cnc3c(N)ncnc23)O[C@@H]1CNC(=O)CCC(=O)Nc1ncccc1
O[C@H]1[C@@H](O)[C@H](n2cnc3c(N)ncnc23)O[C@@H]1CNC(=O)CN1C(=O)OC(c2ccccc2)=N1
O[C@H]1[C@@H](O)[C@H](n2cnc3c(N)ncnc23)O[C@@H]1CNC(=O)C1=NN(Cc2occc2)C(=O)C=C1
O[C@H]1[C@@H](O)[C@H](n2cnc3c(N)ncnc23)O[C@@H]1CNC(=O)C1Oc2ccccc2N(C(=O)C)C1
O[C@H]1[C@@H](O)[C@H](n2cnc3c(N)ncnc23)O[C@@H]1CNC(=O)CN1C(=O)C(C)Oc2ccccc12
S(CC(=O)NC[C@@H]1[C@@H](O)[C@@H](O)[C@H](n2cnc3c(N)ncnc23)O1)c1n(C2CC2)cnn1
O[C@H]1[C@@H](O)[C@H](n2cnc3c(N)ncnc23)O[C@@H]1CNC(=O)c1c(CC(OCC)=O)nccc1
O[C@H]1[C@@H](O)[C@H](n2cnc3c(N)ncnc23)O[C@@H]1CNC(=O)C=CC(=O)N1CC(C)CCC1
O[C@H]1[C@@H](O)[C@H](n2cnc3c(N)ncnc23)O[C@@H]1CNC(=O)COC(C)(C)C
O[C@H]1[C@@H](O)[C@H](n2cnc3c(N)ncnc23)O[C@@H]1CNC(=O)CCOC(C)C
O[C@H]1[C@@H](O)[C@H](n2cnc3c(N)ncnc23)O[C@@H]1CNC(=O)C(OCC1CC1)C
O[C@H]1[C@@H](O)[C@H](n2cnc3c(N)ncnc23)O[C@@H]1CNC(=O)C(OCC)(C)C
O[C@H]1[C@@H](O)[C@H](n2cnc3c(N)ncnc23)O[C@@H]1CNC(=O)COC(C)CC
O[C@H]1[C@@H](O)[C@H](n2cnc3c(N)ncnc23)O[C@@H]1CNC(=O)C(OCC)CC
O[C@H]1[C@@H](O)[C@H](n2cnc3c(N)ncnc23)O[C@@H]1CNC(=O)c1ccc(NC(=O)C(OCC)=O)cc1
O[C@H]1[C@@H](O)[C@H](n2cnc3c(N)ncnc23)O[C@@H]1CNC(=O)c1c(NC(=O)C(OCC)=O)cccc1
O[C@H]1[C@@H](O)[C@H](n2cnc3c(N)ncnc23)O[C@@H]1CNC(=O)CCN1C(=O)COc2ccccc12
O[C@H]1[C@@H](O)[C@H](n2cnc3c(N)ncnc23)O[C@@H]1CNC(=O)CN1C(=O)CCOc2ccccc12
O[C@H]1[C@@H](O)[C@H](n2cnc3c(N)ncnc23)O[C@@H]1CNC(=O)CN1C(=O)c2ccccc2N=C1
S(=O)(=O)(NC1CC1)c1c(C(=O)NC[C@@H]2[C@@H](O)[C@@H](O)[C@H](n3cnc4c(N)ncnc34)O2)scc1
O[C@H]1[C@@H](O)[C@H](n2cnc3c(N)ncnc23)O[C@@H]1CNC(=O)C1CCN(C(=O)c2nn(C)c3CCN(C(=O)C)Cc23)CC1
S(=O)(C)c1ccc(OCC(=O)NC[C@@H]2[C@@H](O)[C@@H](O)[C@H](n3cnc4c(N)ncnc34)O2)cc1
S(=O)(CC(=O)NC[C@@H]1[C@@H](O)[C@@H](O)[C@H](n2cnc3c(N)ncnc23)O1)c1cc(OC)ccc1
O[C@H]1[C@@H](O)[C@H](n2cnc3c(N)ncnc23)O[C@@H]1CNC(=O)c1oc(NC(=O)C=CC)nc1
Clc1cn(CC(=O)NC[C@@H]2[C@@H](O)[C@@H](O)[C@H](n3cnc4c(N)ncnc34)O2)nc1
O[C@H]1[C@@H](O)[C@H](n2cnc3c(N)ncnc23)O[C@@H]1CNC(=O)CC1CCOCC1
O[C@H]1[C@@H](O)[C@H](n2cnc3c(N)ncnc23)O[C@@H]1CNC(=O)C1(C)CCOCC1
O[C@H]1[C@@H](O)[C@H](n2cnc3c(N)ncnc23)O[C@@H]1CNC(=O)COCC1CCC1
O[C@H]1[C@@H](O)[C@H](n2cnc3c(N)ncnc23)O[C@@H]1CNC(=O)C1(COC)CCC1
O[C@H]1[C@@H](O)[C@H](n2cnc3c(N)ncnc23)O[C@@H]1CNC(=O)CCCCOC
O[C@H]1[C@@H](O)[C@H](n2cnc3c(N)ncnc23)O[C@@H]1CNC(=O)CCCOCC
O[C@H]1[C@@H](O)[C@H](n2cnc3c(N)ncnc23)O[C@@H]1CNC(=O)COCCCC
O[C@H]1[C@@H](O)[C@H](n2cnc3c(N)ncnc23)O[C@@H]1CNC(=O)C(OC(=O)c1ccc(C)cc1)C(OC(=O)c1ccc(C)cc1)C(=O)[O-]
O[C@H]1[C@@H](O)[C@H](n2cnc3c(N)ncnc23)O[C@@H]1CNC(=O)C(OC(=O)c1c(C)cccc1)C(OC(=O)c1c(C)cccc1)C(=O)[O-]
O[C@H]1[C@@H](O)[C@H](n2cnc3c(N)ncnc23)O[C@@H]1CNC(=O)C(C)(C)Cc1n(-c2ccccc2)ncc1C(=O)[O-]
O[C@H]1[C@@H](O)[C@H](n2cnc3c(N)ncnc23)O[C@@H]1CNC(=O)c1c(CC(C)(C)C(=O)[O-])n(-c2ccccc2)nc1
O[C@H]1[C@@H](O)[C@H](n2cnc3c(N)ncnc23)O[C@@H]1CNC(=O)C(NC(=O)c1ccccc1)C
S(=O)(=O)(NC[C@@H]1[C@@H](O)[C@@H](O)[C@H](n2cnc3c(N)ncnc23)O1)c1ccc(N2C(=O)OCC2)cc1
S(CC([NH3+])C(=O)NC[C@@H]1[C@@H](O)[C@@H](O)[C@H](n2cnc3c(N)ncnc23)O1)Cc1ccc(OC)cc1
S(CC([NH3+])C(=O)NC[C@@H]1[C@@H](O)[C@@H](O)[C@H](n2cnc3c(N)ncnc23)O1)Cc1cc(OC)ccc1
S(=O)(=O)(NC[C@@H]1[C@@H](O)[C@@H](O)[C@H](n2cnc3c(N)ncnc23)O1)c1ccc2NC(=O)Nc2c1
O[C@H]1[C@@H](O)[C@H](n2cnc3c(N)ncnc23)O[C@@H]1CNC(=O)CCNC(=O)c1ccccc1
O[C@H]1[C@@H](O)[C@H](n2cnc3c(N)ncnc23)O[C@@H]1CNC(=O)C(=O)Cc1ccc(OC)cc1
O[C@H]1[C@@H](O)[C@H](n2cnc3c(N)ncnc23)O[C@@H]1CNC(=O)C(=O)Cc1cc(OC)ccc1
S(=O)(=O)(NC[C@@H]1[C@@H](O)[C@@H](O)[C@H](n2cnc3c(N)ncnc23)O1)c1ccc(NC(=O)C)cc1
S(=O)(=O)(NC[C@@H]1[C@@H](O)[C@@H](O)[C@H](n2cnc3c(N)ncnc23)O1)c1cc(NC(=O)C)ccc1
Brc1cc(C2C(C(=O)NC[C@@H]3[C@@H](O)[C@@H](O)[C@H](n4cnc5c(N)ncnc45)O3)CN(C(=O)[O-])C2)ccc1
O[C@H]1[C@@H](O)[C@H](n2cnc3c(N)ncnc23)O[C@@H]1CNC(=O)CNC(=O)Nc1ccccc1
O[C@H]1[C@@H](O)[C@H](n2cnc3c(N)ncnc23)O[C@@H]1CNC(=O)C(C)C=C
O[C@H]1[C@@H](O)[C@H](n2cnc3c(N)ncnc23)O[C@@H]1CNC(=O)CC(n1nnnc1)c1cscc1
O[C@H]1[C@@H](O)[C@H](n2cnc3c(N)ncnc23)O[C@@H]1CNC(=O)Cc1ccc(-n2cnnc2)cc1
O[C@H]1[C@@H](O)[C@H](n2cnc3c(N)ncnc23)O[C@@H]1CNC(=O)C1CN(c2ccc3OCCOc3c2)C(=O)C1
O[C@H]1[C@@H](O)[C@H](n2cnc3c(N)ncnc23)O[C@@H]1CNC(=O)C1C(=O)N(c2ccc3OCCOc3c2)CC1
O[C@H]1[C@@H](O)[C@H](n2cnc3c(N)ncnc23)O[C@@H]1CNC(=O)C1CN(c2cccc3OCCOc23)C(=O)C1
Brc1oc(C([NH3+])CC(=O)NC[C@@H]2[C@@H](O)[C@@H](O)[C@H](n3cnc4c(N)ncnc34)O2)cc1
S(=O)(=O)(Nc1c(F)ccc(C(=O)NC[C@@H]2[C@@H](O)[C@@H](O)[C@H](n3cnc4c(N)ncnc34)O2)c1)C
S(=O)(=O)(Nc1cc(C(=O)NC[C@@H]2[C@@H](O)[C@@H](O)[C@H](n3cnc4c(N)ncnc34)O2)c(F)cc1)C
O[C@H]1[C@@H](O)[C@H](n2cnc3c(N)ncnc23)O[C@@H]1CNC(=O)Cc1cc(N)ccc1
O[C@H]1[C@@H](O)[C@H](n2cnc3c(N)ncnc23)O[C@@H]1CNC(=O)Cc1c(N)cccc1
O[C@H]1[C@@H](O)[C@H](n2cnc3c(N)ncnc23)O[C@@H]1CNC(=O)CC=1NN(c2ccccc2)C(=O)C=1
S(C)c1ncc(C(=O)NC[C@@H]2[C@@H](O)[C@@H](O)[C@H](n3cnc4c(N)ncnc34)O2)cn1
S(C)c1nc(C(=O)NC[C@@H]2[C@@H](O)[C@@H](O)[C@H](n3cnc4c(N)ncnc34)O2)ccn1
O[C@H]1[C@@H](O)[C@H](n2cnc3c(N)ncnc23)O[C@@H]1CNC(=O)Cc1nc(N2C(=O)CCC2)sc1
O[C@H]1[C@@H](O)[C@H](n2cnc3c(N)ncnc23)O[C@@H]1CNC(=O)CCC1(c2ccccc2)C(=O)NC(=O)N1
O[C@H]1[C@@H](O)[C@H](n2cnc3c(N)ncnc23)O[C@@H]1CNC(=O)CCNC(=O)c1ccc(OC)cc1
O[C@H]1[C@@H](O)[C@H](n2cnc3c(N)ncnc23)O[C@@H]1CNC(=O)CNC(=O)c1ccc(OCC)cc1
O[C@H]1[C@@H](O)[C@H](n2cnc3c(N)ncnc23)O[C@@H]1CNC(=O)c1ccc(OCC(=O)NCC)cc1
O[C@H]1[C@@H](O)[C@H](n2cnc3c(N)ncnc23)O[C@@H]1CNC(=O)CCNC(=O)c1c(OC)cccc1
O[C@H]1[C@@H](O)[C@H](n2cnc3c(N)ncnc23)O[C@@H]1CNC(=O)CNC(=O)c1c(OCC)cccc1
OC(C(=O)NC[C@@H]1[C@@H](O)[C@@H](O)[C@H](n2cnc3c(N)ncnc23)O1)c1ccccc1
S(=O)(=O)(NC[C@@H]1[C@@H](O)[C@@H](O)[C@H](n2cnc3c(N)ncnc23)O1)c1cc(NC(=O)C)c(OC)cc1
S(=O)(=O)(NC[C@@H]1[C@@H](O)[C@@H](O)[C@H](n2cnc3c(N)ncnc23)O1)c1c(OC)ccc(NC(=O)C)c1
O[C@H]1[C@@H](O)[C@H](n2cnc3c(N)ncnc23)O[C@@H]1CNC(=O)CNC(=O)C=Cc1ccccc1
O[C@H]1[C@@H](O)[C@H](n2cnc3c(N)ncnc23)O[C@@H]1CNC(=O)C1CCN(C(=O)NC(C)C)CC1
O[C@H]1[C@@H](O)[C@H](n2cnc3c(N)ncnc23)O[C@@H]1CNC(=O)C1CN(C(=O)NC(C)C)CCC1
O[C@H]1[C@@H](O)[C@H](n2cnc3c(N)ncnc23)O[C@@H]1CNC(=O)c1ccc2cc(C(=O)[O-])ccc2c1
O[C@H]1[C@@H](O)[C@H](n2cnc3c(N)ncnc23)O[C@@H]1CNC(=O)c1ccc2ccc(C(=O)[O-])cc2c1
O[C@H]1[C@@H](O)[C@H](n2cnc3c(N)ncnc23)O[C@@H]1CNC(=O)c1c(C(=O)[O-])cc2ccccc2c1
O[C@H]1[C@@H](O)[C@H](n2cnc3c(N)ncnc23)O[C@@H]1CNC(=O)c1ccc(C(=O)[O-])c2ccccc12
O[C@H]1[C@@H](O)[C@H](n2cnc3c(N)ncnc23)O[C@@H]1CNC(=O)c1cccc2cccc(C(=O)[O-])c12
Clc1nc(C)nc(OCC(=O)NC[C@@H]2[C@@H](O)[C@@H](O)[C@H](n3cnc4c(N)ncnc34)O2)c1
O[C@H]1[C@@H](O)[C@H](n2cnc3c(N)ncnc23)O[C@@H]1CNC(=O)c1oc(NC(=O)NC(C)C)nc1
S(=O)(=O)(Nc1ccccc1)CCC(=O)NC[C@@H]1[C@@H](O)[C@@H](O)[C@H](n2cnc3c(N)ncnc23)O1
O[C@H]1[C@@H](O)[C@H](n2cnc3c(N)ncnc23)O[C@@H]1CNC(=O)CCC(=O)Nc1sc(CC)nn1
O[C@H]1[C@@H](O)[C@H](n2cnc3c(N)ncnc23)O[C@@H]1CNC(=O)CN1C(=O)c2cc(OC)c(OC)cc2N=C1
O[C@H]1[C@@H](O)[C@H](n2cnc3c(N)ncnc23)O[C@@H]1CNC(=O)c1oc(NC(=O)NCCC)nc1
O[C@H]1[C@@H](O)[C@H](n2cnc3c(N)ncnc23)O[C@@H]1CNC(=O)COCCOCCCC
O[C@H]1[C@@H](O)[C@H](n2cnc3c(N)ncnc23)O[C@@H]1CNC(=O)C1=NN(CCOc2ccccc2)C(=O)C=C1
O[C@H]1[C@@H](O)[C@H](n2cnc3c(N)ncnc23)O[C@@H]1CNC(=O)C1CN(C(=O)c2sccc2)C1
O[C@H]1[C@@H](O)[C@H](n2cnc3c(N)ncnc23)O[C@@H]1CNC(=O)CN(C)C(=O)c1cscc1
O[C@H]1[C@@H](O)[C@H](n2cnc3c(N)ncnc23)O[C@@H]1CNC(=O)CN(C)C(=O)c1sccc1
S(C)c1nc(OC)c(C(=O)NC[C@@H]2[C@@H](O)[C@@H](O)[C@H](n3cnc4c(N)ncnc34)O2)cn1
O[C@H]1[C@@H](O)[C@H](n2cnc3c(N)ncnc23)O[C@@H]1CNC(=O)Cc1occc1
O[C@H]1[C@@H](O)[C@H](n2cnc3c(N)ncnc23)O[C@@H]1CNC(=O)c1ccc(C2CCN(C(=O)[O-])CC2)cc1
O[C@H]1[C@@H](O)[C@H](n2cnc3c(N)ncnc23)O[C@@H]1CNC(=O)c1cc(C2CCN(C(=O)[O-])CC2)ccc1
O[C@H]1[C@@H](O)[C@H](n2cnc3c(N)ncnc23)O[C@@H]1CNC(=O)C(NC=O)Cc1c[nH]c2ccccc12
O[C@H]1[C@@H](O)[C@H](n2cnc3c(N)ncnc23)O[C@@H]1CNC(=O)CC([NH3+])c1c(C)ccs1
O[C@H]1[C@@H](O)[C@H](n2cnc3c(N)ncnc23)O[C@@H]1CNC(=O)C(=O)NC1CCCCCC1
O[C@H]1[C@@H](O)[C@H](n2cnc3c(N)ncnc23)O[C@@H]1CNC(=O)CCC(=O)NC1CCCC1
O[C@H]1[C@@H](O)[C@H](n2cnc3c(N)ncnc23)O[C@@H]1CNC(=O)CC1(NC(=O)C)CCCC1
O[C@H]1[C@@H](O)[C@H](n2cnc3c(N)ncnc23)O[C@@H]1CNC(=O)C1(NC(=O)C)CCCCC1
O[C@H]1[C@@H](O)[C@H](n2cnc3c(N)ncnc23)O[C@@H]1CNC(=O)c1c(-n2nnnc2)sc2CCCc12
O[C@H]1[C@@H](O)[C@H](n2cnc3c(N)ncnc23)O[C@@H]1CNC(=O)c1c(-n2nncn2)sc2CCCc12
O[C@H]1[C@@H](O)[C@H](n2cnc3c(N)ncnc23)O[C@@H]1CNC(=O)C1Oc2ccccc2OC1
S(=O)(=O)(N(C)C)N1CCC(C(=O)NC[C@@H]2[C@@H](O)[C@@H](O)[C@H](n3cnc4c(N)ncnc34)O2)(c2ccccc2)CC1
Brc1ccc(C([NH3+])C(=O)NC[C@@H]2[C@@H](O)[C@@H](O)[C@H](n3cnc4c(N)ncnc34)O2)cc1
Brc1cc(C([NH3+])C(=O)NC[C@@H]2[C@@H](O)[C@@H](O)[C@H](n3cnc4c(N)ncnc34)O2)ccc1
Brc1c(C([NH3+])C(=O)NC[C@@H]2[C@@H](O)[C@@H](O)[C@H](n3cnc4c(N)ncnc34)O2)cccc1
O[C@H]1[C@@H](O)[C@H](n2cnc3c(N)ncnc23)O[C@@H]1CNC(=O)C1C2OC3(CN(Cc4occc4)C(=O)C13)C=C2
S(=O)(=O)(CCCC)N1CCC(C(=O)NC[C@@H]2[C@@H](O)[C@@H](O)[C@H](n3cnc4c(N)ncnc34)O2)CC1
S(=O)(=O)(CCCC)N1CC(C(=O)NC[C@@H]2[C@@H](O)[C@@H](O)[C@H](n3cnc4c(N)ncnc34)O2)CCC1
O[C@H]1[C@@H](O)[C@H](n2cnc3c(N)ncnc23)O[C@@H]1CNC(=O)c1nn(C2CS(=O)(=O)CC2)c(C2CC2)c1
O[C@H]1[C@@H](O)[C@H](n2cnc3c(N)ncnc23)O[C@@H]1CNC(=O)c1ccc(N2C(=O)NCC2)cc1
O[C@H]1[C@@H](O)[C@H](n2cnc3c(N)ncnc23)O[C@@H]1CNC(=O)c1cc(N2C(=O)NCC2)ccc1
O[C@H]1[C@@H](O)[C@H](n2cnc3c(N)ncnc23)O[C@@H]1CNC(=O)C1=C(C)n2nccc2N=C1
S(=O)(=O)(Nc1oc(C(=O)NC[C@@H]2[C@@H](O)[C@@H](O)[C@H](n3cnc4c(N)ncnc34)O2)cn1)CCCC
O[C@H]1[C@@H](O)[C@H](n2cnc3c(N)ncnc23)O[C@@H]1CNC(=O)c1nn(C2CS(=O)(=O)CC2)c2CCCCc12
FC(F)(F)C1=CN(CC(=O)NC[C@@H]2[C@@H](O)[C@@H](O)[C@H](n3cnc4c(N)ncnc34)O2)C(=O)C=C1
FC(F)(F)C=1C(=O)N(CC(=O)NC[C@@H]2[C@@H](O)[C@@H](O)[C@H](n3cnc4c(N)ncnc34)O2)C=CC=1
O[C@H]1[C@@H](O)[C@H](n2cnc3c(N)ncnc23)O[C@@H]1CNC(=O)c1ccc2NC(C)=NS(=O)(=O)c2c1
S(=O)(=O)(N1CCC1)c1c(F)ccc(C(=O)NC[C@@H]2[C@@H](O)[C@@H](O)[C@H](n3cnc4c(N)ncnc34)O2)c1
O[C@H]1[C@@H](O)[C@H](n2cnc3c(N)ncnc23)O[C@@H]1CNC(=O)Cc1c(C)onc1C
S(=O)(=O)(NC[C@@H]1[C@@H](O)[C@@H](O)[C@H](n2cnc3c(N)ncnc23)O1)C(C)C(C)C
Fc1ncc(C(=O)NC[C@@H]2[C@@H](O)[C@@H](O)[C@H](n3cnc4c(N)ncnc34)O2)cc1
Fc1cc(C(=O)NC[C@@H]2[C@@H](O)[C@@H](O)[C@H](n3cnc4c(N)ncnc34)O2)cnc1
Fc1cnc(C(=O)NC[C@@H]2[C@@H](O)[C@@H](O)[C@H](n3cnc4c(N)ncnc34)O2)cc1
Fc1nccc(C(=O)NC[C@@H]2[C@@H](O)[C@@H](O)[C@H](n3cnc4c(N)ncnc34)O2)c1
Fc1cc(C(=O)NC[C@@H]2[C@@H](O)[C@@H](O)[C@H](n3cnc4c(N)ncnc34)O2)ncc1
Fc1nc(C(=O)NC[C@@H]2[C@@H](O)[C@@H](O)[C@H](n3cnc4c(N)ncnc34)O2)ccc1
Fc1c(C(=O)NC[C@@H]2[C@@H](O)[C@@H](O)[C@H](n3cnc4c(N)ncnc34)O2)ccnc1
Fc1c(C(=O)NC[C@@H]2[C@@H](O)[C@@H](O)[C@H](n3cnc4c(N)ncnc34)O2)cccn1
Fc1c(C(=O)NC[C@@H]2[C@@H](O)[C@@H](O)[C@H](n3cnc4c(N)ncnc34)O2)nccc1
S(=O)(=O)(N(C)CCC#N)c1cc(C(=O)NC[C@@H]2[C@@H](O)[C@@H](O)[C@H](n3cnc4c(N)ncnc34)O2)ccc1
O[C@H]1[C@@H](O)[C@H](n2cnc3c(N)ncnc23)O[C@@H]1CNC(=O)C1CCN(C(=O)c2c(C)onc2)CC1
O[C@H]1[C@@H](O)[C@H](n2cnc3c(N)ncnc23)O[C@@H]1CNC(=O)C1N(c2ncccn2)CCCC1
S(=O)(=O)(NC[C@@H]1[C@@H](O)[C@@H](O)[C@H](n2cnc3c(N)ncnc23)O1)CCC(C)C
S(=O)(=O)(NC[C@@H]1[C@@H](O)[C@@H](O)[C@H](n2cnc3c(N)ncnc23)O1)CC(C)CC
O[C@H]1[C@@H](O)[C@H](n2cnc3c(N)ncnc23)O[C@@H]1CNC(=O)C(NC(=O)c1ccncc1)C(C)C
O[C@H]1[C@@H](O)[C@H](n2cnc3c(N)ncnc23)O[C@@H]1CNC(=O)C(NC(=O)c1ncccc1)C(C)C
O[C@H]1[C@@H](O)[C@H](n2cnc3c(N)ncnc23)O[C@@H]1CNC(=O)C1N(C=O)Cc2ccccc2C1
O[C@H]1[C@@H](O)[C@H](n2cnc3c(N)ncnc23)O[C@@H]1CNC(=O)C1C(C(=O)N2CCN(C(=O)c3occc3)CC2)C1(C)C
S(=O)(=O)(N1CC(C(=O)NC[C@@H]2[C@@H](O)[C@@H](O)[C@H](n3cnc4c(N)ncnc34)O2)CC1)c1ccc(F)cc1
O[C@H]1[C@@H](O)[C@H](n2cnc3c(N)ncnc23)O[C@@H]1CNC(=O)c1ccc2nonc2c1
O[C@H]1[C@@H](O)[C@H](n2cnc3c(N)ncnc23)O[C@@H]1CNC(=O)C(=O)N1CCc2ccccc2C1
O[C@H]1[C@@H](O)[C@H](n2cnc3c(N)ncnc23)O[C@@H]1CNC(=O)c1c(CC)n(-c2cnccc2)nn1
S=C1N(CC(=O)NC[C@@H]2[C@@H](O)[C@@H](O)[C@H](n3cnc4c(N)ncnc34)O2)C(=O)c2ccccc2N1
S(=O)(=O)(N1C(C(=O)NC[C@@H]2[C@@H](O)[C@@H](O)[C@H](n3cnc4c(N)ncnc34)O2)CCC1)c1ccccc1
O[C@H]1[C@@H](O)[C@H](n2cnc3c(N)ncnc23)O[C@@H]1CNC(=O)c1ccc(N2S(=O)(=O)CCC2)cc1
O[C@H]1[C@@H](O)[C@H](n2cnc3c(N)ncnc23)O[C@@H]1CNC(=O)c1cc(N2S(=O)(=O)CCC2)ccc1
O[C@H]1[C@@H](O)[C@H](n2cnc3c(N)ncnc23)O[C@@H]1CNC(=O)c1cc(OC(OC)=O)cnc1
S(=O)(=O)(N(C(C)C(=O)NC[C@@H]1[C@@H](O)[C@@H](O)[C@H](n2cnc3c(N)ncnc23)O1)c1ccccc1)C
S(=O)(=O)(C)c1cc(F)c(C(=O)NC[C@@H]2[C@@H](O)[C@@H](O)[C@H](n3cnc4c(N)ncnc34)O2)cc1
S(=O)(=O)(C)c1cc(C(=O)NC[C@@H]2[C@@H](O)[C@@H](O)[C@H](n3cnc4c(N)ncnc34)O2)c(F)cc1
S(=O)(=O)(C)c1c(F)cc(C(=O)NC[C@@H]2[C@@H](O)[C@@H](O)[C@H](n3cnc4c(N)ncnc34)O2)cc1
S(=O)(=O)(C)c1c(F)ccc(C(=O)NC[C@@H]2[C@@H](O)[C@@H](O)[C@H](n3cnc4c(N)ncnc34)O2)c1
S(=O)(=O)(C)c1c(C(=O)NC[C@@H]2[C@@H](O)[C@@H](O)[C@H](n3cnc4c(N)ncnc34)O2)cc(F)cc1
Fc1c(OC)ncc(C(=O)NC[C@@H]2[C@@H](O)[C@@H](O)[C@H](n3cnc4c(N)ncnc34)O2)c1
Fc1c(C(=O)NC[C@@H]2[C@@H](O)[C@@H](O)[C@H](n3cnc4c(N)ncnc34)O2)cc(OC)nc1
Fc1cc(C(=O)NC[C@@H]2[C@@H](O)[C@@H](O)[C@H](n3cnc4c(N)ncnc34)O2)c(OC)nc1
O[C@H]1[C@@H](O)[C@H](n2cnc3c(N)ncnc23)O[C@@H]1CNC(=O)C1CN(c2sc(CCC)nn2)C(=O)C1
S(=O)(=O)(NC[C@@H]1[C@@H](O)[C@@H](O)[C@H](n2cnc3c(N)ncnc23)O1)c1c(C)nn(C(F)F)c1
S(=O)(=O)(NC[C@@H]1[C@@H](O)[C@@H](O)[C@H](n2cnc3c(N)ncnc23)O1)c1c(C)n(C(F)F)nc1
S(=O)(=O)(NC[C@@H]1[C@@H](O)[C@@H](O)[C@H](n2cnc3c(N)ncnc23)O1)c1ccc(S(=O)(=O)C(F)F)cc1
O[C@H]1[C@@H](O)[C@H](n2cnc3c(N)ncnc23)O[C@@H]1CNC(=O)c1oc2c(OC)ncnc2c1
S(=O)(=O)(NC[C@@H]1[C@@H](O)[C@@H](O)[C@H](n2cnc3c(N)ncnc23)O1)c1c(C(OC)=O)c(C)oc1C
O[C@H]1[C@@H](O)[C@H](n2cnc3c(N)ncnc23)O[C@@H]1CNC(=O)CCC([NH3+])c1ccccc1
O[C@H]1[C@@H](O)[C@H](n2cnc3c(N)ncnc23)O[C@@H]1CNC(=O)CCC(=O)N1CCN(C(OC(C)(C)C)=O)CC1
S=C1N(CC(=O)NC[C@@H]2[C@@H](O)[C@@H](O)[C@H](n3cnc4c(N)ncnc34)O2)C(c2ccc(C)cc2)=NN1
S=C1N(CC(=O)NC[C@@H]2[C@@H](O)[C@@H](O)[C@H](n3cnc4c(N)ncnc34)O2)C(c2cc(C)ccc2)=NN1
O[C@H]1[C@@H](O)[C@H](n2cnc3c(N)ncnc23)O[C@@H]1CNC(=O)c1c(CC)n(-c2nnc(OC)cc2)nc1
O[C@H]1[C@@H](O)[C@H](n2cnc3c(N)ncnc23)O[C@@H]1CNC(=O)C1C(C(=O)NC2CC2)CC=CC1
O[C@H]1[C@@H](O)[C@H](n2cnc3c(N)ncnc23)O[C@@H]1CNC(=O)C1CCN(C2=NS(=O)(=O)c3ccccc23)CC1
O[C@H]1[C@@H](O)[C@H](n2cnc3c(N)ncnc23)O[C@@H]1CNC(=O)C1CN(C2=NS(=O)(=O)c3ccccc23)CCC1
O[C@H]1[C@@H](O)[C@H](n2cnc3c(N)ncnc23)O[C@@H]1CNC(=O)CCn1ncc(C)c1
O[C@H]1[C@@H](O)[C@H](n2cnc3c(N)ncnc23)O[C@@H]1CNC(=O)CCn1nc(C)cc1
O[C@H]1[C@@H](O)[C@H](n2cnc3c(N)ncnc23)O[C@@H]1CNC(=O)CCn1c(C)ncc1
O[C@H]1[C@@H](O)[C@H](n2cnc3c(N)ncnc23)O[C@@H]1CNC(=O)CCn1c(C)ccn1
O[C@H]1[C@@H](O)[C@H](n2cnc3c(N)ncnc23)O[C@@H]1CNC(=O)C(C)n1ncc(C)c1
O[C@H]1[C@@H](O)[C@H](n2cnc3c(N)ncnc23)O[C@@H]1CNC(=O)C(C)n1c(C)ccn1
O[C@H]1[C@@H](O)[C@H](n2cnc3c(N)ncnc23)O[C@@H]1CNC(=O)C1(CCC(C)C)CCN(C(=O)[O-])CC1
S(=O)(=O)(N1C(C(=O)NC[C@@H]2[C@@H](O)[C@@H](O)[C@H](n3cnc4c(N)ncnc34)O2)CCC1)c1ccc(OC)cc1
S(=O)(=O)(NC[C@@H]1[C@@H](O)[C@@H](O)[C@H](n2cnc3c(N)ncnc23)O1)c1ccccc1
O[C@H]1[C@@H](O)[C@H](n2cnc3c(N)ncnc23)O[C@@H]1CNC(=O)C(Oc1cnccc1)C
O[C@H]1[C@@H](O)[C@H](n2cnc3c(N)ncnc23)O[C@@H]1CNC(=O)CCCCCNC(=O)C=C
O[C@H]1[C@@H](O)[C@H](n2cnc3c(N)ncnc23)O[C@@H]1CNC(=O)C1(C)N2C=CC(C)=CC2=NC(=O)C1
O[C@H]1[C@@H](O)[C@H](n2cnc3c(N)ncnc23)O[C@@H]1CNC(=O)C1(C)N2C(C)=CC=CC2=NC(=O)C1
S(=O)(=O)(N(C(C)C(=O)NC[C@@H]1[C@@H](O)[C@@H](O)[C@H](n2cnc3c(N)ncnc23)O1)c1ccc(OC)cc1)C
S(=O)(=O)(N(C(C)C(=O)NC[C@@H]1[C@@H](O)[C@@H](O)[C@H](n2cnc3c(N)ncnc23)O1)c1cc(OC)ccc1)C
S(=O)(=O)(N(C(C)C(=O)NC[C@@H]1[C@@H](O)[C@@H](O)[C@H](n2cnc3c(N)ncnc23)O1)c1c(OC)cccc1)C
O[C@H]1[C@@H](O)[C@H](n2cnc3c(N)ncnc23)O[C@@H]1CNC(=O)c1ncc(-c2cn(C)nc2)cn1
O[C@H]1[C@@H](O)[C@H](n2cnc3c(N)ncnc23)O[C@@H]1CNC(=O)c1cnc(-c2nn(C)cc2)nc1
O[C@H]1[C@@H](O)[C@H](n2cnc3c(N)ncnc23)O[C@@H]1CNC(=O)c1ncc(-c2n(C)ncc2)cn1
O[C@H]1[C@@H](O)[C@H](n2cnc3c(N)ncnc23)O[C@@H]1CNC(=O)c1ncc(-c2n(C)ccn2)cn1
O[C@H]1[C@@H](O)[C@H](n2cnc3c(N)ncnc23)O[C@@H]1CNC(=O)c1c(C)nc(-c2n[nH]cn2)s1
S(=O)(=O)(CCC(=O)NC[C@@H]1[C@@H](O)[C@@H](O)[C@H](n2cnc3c(N)ncnc23)O1)c1ccccc1
O[C@H]1[C@@H](O)[C@H](n2cnc3c(N)ncnc23)O[C@@H]1CNC(=O)CC1C(=O)N(CCC)C(=O)S1
O[C@H]1[C@@H](O)[C@H](n2cnc3c(N)ncnc23)O[C@@H]1CNC(=O)c1noc(CC)c1
O[C@H]1[C@@H](O)[C@H](n2cnc3c(N)ncnc23)O[C@@H]1CNC(=O)c1onc(CC)c1
O[C@H]1[C@@H](O)[C@H](n2cnc3c(N)ncnc23)O[C@@H]1CNC(=O)c1c(CC)ocn1
O[C@H]1[C@@H](O)[C@H](n2cnc3c(N)ncnc23)O[C@@H]1CNC(=O)CN1C(=O)C=CC(c2sccc2)=N1
O[C@H]1[C@@H](O)[C@H](n2cnc3c(N)ncnc23)O[C@@H]1CNC(=O)C=1N(C)C(=O)N(CC(C)C)C=1
S(=O)(=O)(N(CC(=O)NC[C@@H]1[C@@H](O)[C@@H](O)[C@H](n2cnc3c(N)ncnc23)O1)c1ccc(OCC)cc1)C
S(=O)(=O)(N(CC(=O)NC[C@@H]1[C@@H](O)[C@@H](O)[C@H](n2cnc3c(N)ncnc23)O1)c1c(OCC)cccc1)C
O[C@H]1[C@@H](O)[C@H](n2cnc3c(N)ncnc23)O[C@@H]1CNC(=O)COc1ccc(C(OC)=O)cc1
O[C@H]1[C@@H](O)[C@H](n2cnc3c(N)ncnc23)O[C@@H]1CNC(=O)c1cc(OCC(OC)=O)ccc1
O[C@H]1[C@@H](O)[C@H](n2cnc3c(N)ncnc23)O[C@@H]1CNC(=O)C([NH3+])c1ccc(OC(C)C)cc1
Brc1cnc(C(=O)NC[C@@H]2[C@@H](O)[C@@H](O)[C@H](n3cnc4c(N)ncnc34)O2)nc1
Brc1ncc(C(=O)NC[C@@H]2[C@@H](O)[C@@H](O)[C@H](n3cnc4c(N)ncnc34)O2)nc1
Brc1nc(C(=O)NC[C@@H]2[C@@H](O)[C@@H](O)[C@H](n3cnc4c(N)ncnc34)O2)cnc1
Brc1c(C(=O)NC[C@@H]2[C@@H](O)[C@@H](O)[C@H](n3cnc4c(N)ncnc34)O2)ncnc1
Brc1c(C(=O)NC[C@@H]2[C@@H](O)[C@@H](O)[C@H](n3cnc4c(N)ncnc34)O2)nccn1
O[C@H]1[C@@H](O)[C@H](n2cnc3c(N)ncnc23)O[C@@H]1CNC(=O)c1ccc2C(=O)N(C(C)C)S(=O)(=O)c2c1
O[C@H]1[C@@H](O)[C@H](n2cnc3c(N)ncnc23)O[C@@H]1CNC(=O)C1CN(C(OC(C)(C)C)=O)C1
O[C@H]1[C@@H](O)[C@H](n2cnc3c(N)ncnc23)O[C@@H]1CNC(=O)CN(C)C(=O)OC(C)(C)C
S(=O)(=O)(NC[C@@H]1[C@@H](O)[C@@H](O)[C@H](n2cnc3c(N)ncnc23)O1)c1cccc2nsnc12
O[C@H]1[C@@H](O)[C@H](n2cnc3c(N)ncnc23)O[C@@H]1CNC(=O)CC([NH3+])c1c(OCC)cccc1
O[C@H]1[C@@H](O)[C@H](n2cnc3c(N)ncnc23)O[C@@H]1CNC(=O)c1ncc(-c2cc(C(=O)N(C)C)cnc2)cn1
S(=O)(=O)(NC[C@@H]1[C@@H](O)[C@@H](O)[C@H](n2cnc3c(N)ncnc23)O1)c1ccc2N(C)C(=O)N(C)c2c1
O[C@H]1[C@@H](O)[C@H](n2cnc3c(N)ncnc23)O[C@@H]1CNC(=O)C1CCN(C(OCC)=O)CC1
O[C@H]1[C@@H](O)[C@H](n2cnc3c(N)ncnc23)O[C@@H]1CNC(=O)C1CN(C(OCC)=O)CCC1
O[C@H]1[C@@H](O)[C@H](n2cnc3c(N)ncnc23)O[C@@H]1CNC(=O)CCCN(C)C(OCC)=O
O[C@H]1[C@@H](O)[C@H](n2cnc3c(N)ncnc23)O[C@@H]1CNC(=O)CN(CC#C)C(=O)OC(C)(C)C
S(=O)(=O)(N1C(C(=O)NC[C@@H]2[C@@H](O)[C@@H](O)[C@H](n3cnc4c(N)ncnc34)O2)CCC1)c1cc(OC)c(OC)cc1
S(=O)(=O)(N1CCC(C(=O)NC[C@@H]2[C@@H](O)[C@@H](O)[C@H](n3cnc4c(N)ncnc34)O2)CC1)c1oc(C(OCC)=O)cc1
O[C@H]1[C@@H](O)[C@H](n2cnc3c(N)ncnc23)O[C@@H]1CNC(=O)CCCCCCCCC(=O)[O-]
S(=O)(=O)(NC[C@@H]1[C@@H](O)[C@@H](O)[C@H](n2cnc3c(N)ncnc23)O1)c1ccc(OC)cc1
S(=O)(=O)(NC[C@@H]1[C@@H](O)[C@@H](O)[C@H](n2cnc3c(N)ncnc23)O1)c1cc(OC)ccc1
S(=O)(=O)(NC[C@@H]1[C@@H](O)[C@@H](O)[C@H](n2cnc3c(N)ncnc23)O1)c1c(OC)cccc1
S(=O)(=O)(N(C(C)C(=O)NC[C@@H]1[C@@H](O)[C@@H](O)[C@H](n2cnc3c(N)ncnc23)O1)c1c(OC)ccc(OC)c1)C
S(=O)(=O)(N1CCC(C(=O)NC[C@@H]2[C@@H](O)[C@@H](O)[C@H](n3cnc4c(N)ncnc34)O2)CC1)c1ccc2OCCOc2c1
O[C@H]1[C@@H](O)[C@H](n2cnc3c(N)ncnc23)O[C@@H]1CNC(=O)c1nn2C(C)=CC(C)=Nc2n1
S(=O)(=O)(N(C)C)c1cc(C(=O)NC[C@@H]2[C@@H](O)[C@@H](O)[C@H](n3cnc4c(N)ncnc34)O2)c(C)cc1
S(=O)(=O)(N(C)C)c1c(C)ccc(C(=O)NC[C@@H]2[C@@H](O)[C@@H](O)[C@H](n3cnc4c(N)ncnc34)O2)c1
S(=O)(=O)(C)c1ccc(OCCC(=O)NC[C@@H]2[C@@H](O)[C@@H](O)[C@H](n3cnc4c(N)ncnc34)O2)cc1
S(=O)(=O)(CCC(=O)NC[C@@H]1[C@@H](O)[C@@H](O)[C@H](n2cnc3c(N)ncnc23)O1)c1ccc(OC)cc1
S(=O)(=O)(NC[C@@H]1[C@@H](O)[C@@H](O)[C@H](n2cnc3c(N)ncnc23)O1)c1cc(F)cc(C#N)c1
S(=O)(=O)(NC[C@@H]1[C@@H](O)[C@@H](O)[C@H](n2cnc3c(N)ncnc23)O1)c1cc(C#N)c(F)cc1
S(=O)(=O)(NC[C@@H]1[C@@H](O)[C@@H](O)[C@H](n2cnc3c(N)ncnc23)O1)c1c(F)cc(C#N)cc1
S(=O)(=O)(NC[C@@H]1[C@@H](O)[C@@H](O)[C@H](n2cnc3c(N)ncnc23)O1)c1c(F)ccc(C#N)c1
S(=O)(=O)(NC[C@@H]1[C@@H](O)[C@@H](O)[C@H](n2cnc3c(N)ncnc23)O1)c1c(C#N)c(F)ccc1
O[C@H]1[C@@H](O)[C@H](n2cnc3c(N)ncnc23)O[C@@H]1CNC(=O)C(=O)Cc1sccc1
O[C@H]1[C@@H](O)[C@H](n2cnc3c(N)ncnc23)O[C@@H]1CNC(=O)C=Cc1c(C)nns1
S(=O)(=O)(NC[C@@H]1[C@@H](O)[C@@H](O)[C@H](n2cnc3c(N)ncnc23)O1)c1cc(C)nc(C)c1
O[C@H]1[C@@H](O)[C@H](n2cnc3c(N)ncnc23)O[C@@H]1CNC(=O)c1cc(OC)c(OCC(OC)=O)cc1
O[C@H]1[C@@H](O)[C@H](n2cnc3c(N)ncnc23)O[C@@H]1CNC(=O)C(Cc1ccccc1)n1c(C)nnn1
Brc1cc(CN(CC(=O)NC[C@@H]2[C@@H](O)[C@@H](O)[C@H](n3cnc4c(N)ncnc34)O2)C(=O)[O-])ccc1
Brc1c(CN(CC(=O)NC[C@@H]2[C@@H](O)[C@@H](O)[C@H](n3cnc4c(N)ncnc34)O2)C(=O)[O-])cccc1
O[C@H]1[C@@H](O)[C@H](n2cnc3c(N)ncnc23)O[C@@H]1CNC(=O)C1=C(C(C)C)n2ncnc2N=C1
Clc1c(C(=O)NC[C@@H]2[C@@H](O)[C@@H](O)[C@H](n3cnc4c(N)ncnc34)O2)cc(S(=O)(=O)NC)cc1
Clc1c(S(=O)(=O)NC)cc(C(=O)NC[C@@H]2[C@@H](O)[C@@H](O)[C@H](n3cnc4c(N)ncnc34)O2)cc1
O[C@H]1[C@@H](O)[C@H](n2cnc3c(N)ncnc23)O[C@@H]1CNC(=O)CCC(=O)Nc1sccn1
O[C@H]1[C@@H](O)[C@H](n2cnc3c(N)ncnc23)O[C@@H]1CNC(=O)CN1C(=O)OC(c2sccc2)=N1
O[C@H]1[C@@H](O)[C@H](n2cnc3c(N)ncnc23)O[C@@H]1CNC(=O)C(=O)C=Cc1occc1
O[C@H]1[C@@H](O)[C@H](n2cnc3c(N)ncnc23)O[C@@H]1CNC(=O)CN1C(=O)c2ccsc2N=C1
O[C@H]1[C@@H](O)[C@H](n2cnc3c(N)ncnc23)O[C@@H]1CNC(=O)CN1C(=O)c2sccc2N=C1
O[C@H]1[C@@H](O)[C@H](n2cnc3c(N)ncnc23)O[C@@H]1CNC(=O)Cc1nc(NC(OC)=O)sc1
Fc1c(C)ccc(C(=O)NCC(=O)NC[C@@H]2[C@@H](O)[C@@H](O)[C@H](n3cnc4c(N)ncnc34)O2)c1
O[C@H]1[C@@H](O)[C@H](n2cnc3c(N)ncnc23)O[C@@H]1CNC(=O)CC([NH+]1CCCCC1)c1ccc(N)cc1
O[C@H]1[C@@H](O)[C@H](n2cnc3c(N)ncnc23)O[C@@H]1CNC(=O)COCc1ncccc1
S(=O)(=O)(NC[C@@H]1[C@@H](O)[C@@H](O)[C@H](n2cnc3c(N)ncnc23)O1)c1c(OC)cccc1OC
S(=O)(=O)(NC[C@@H]1[C@@H](O)[C@@H](O)[C@H](n2cnc3c(N)ncnc23)O1)c1cc(OC)c(OC)cc1
S(=O)(=O)(NC[C@@H]1[C@@H](O)[C@@H](O)[C@H](n2cnc3c(N)ncnc23)O1)c1c(OC)cc(OC)cc1
S(=O)(=O)(NC[C@@H]1[C@@H](O)[C@@H](O)[C@H](n2cnc3c(N)ncnc23)O1)c1c(OC)ccc(OC)c1
O[C@H]1[C@@H](O)[C@H](n2cnc3c(N)ncnc23)O[C@@H]1CNC(=O)CCN1C(=O)c2ccccc2C=N1
O[C@H]1[C@@H](O)[C@H](n2cnc3c(N)ncnc23)O[C@@H]1CNC(=O)CN1C(=O)c2ccccc2C(C)=N1
O[C@H]1[C@@H](O)[C@H](n2cnc3c(N)ncnc23)O[C@@H]1CNC(=O)C1=NN(CC)C(=O)c2ccccc12
O[C@H]1[C@@H](O)[C@H](n2cnc3c(N)ncnc23)O[C@@H]1CNC(=O)C(NC(=O)c1sccc1)C
[Si](C)(C)(C)C#CC(=O)NC[C@@H]1[C@@H](O)[C@@H](O)[C@H](n2cnc3c(N)ncnc23)O1
S(=O)(=O)(CCC(=O)NC[C@@H]1[C@@H](O)[C@@H](O)[C@H](n2cnc3c(N)ncnc23)O1)c1cc(OC)c(OC)cc1
O[C@H]1[C@@H](O)[C@H](n2cnc3c(N)ncnc23)O[C@@H]1CNC(=O)CCNC(=O)c1cscc1
O[C@H]1[C@@H](O)[C@H](n2cnc3c(N)ncnc23)O[C@@H]1CNC(=O)CCNC(=O)c1sccc1
O[C@H]1[C@@H](O)[C@H](n2cnc3c(N)ncnc23)O[C@@H]1CNC(=O)C=1C(=O)N(c2cnccc2)C=CC=1
BrC1=CC(C(=O)NC[C@@H]2[C@@H](O)[C@@H](O)[C@H](n3cnc4c(N)ncnc34)O2)=Cn2cnnc12
O[C@H]1[C@@H](O)[C@H](n2cnc3c(N)ncnc23)O[C@@H]1CNC(=O)c1ccc(NC=O)cc1
S(=O)(=O)(NC[C@@H]1[C@@H](O)[C@@H](O)[C@H](n2cnc3c(N)ncnc23)O1)CCOc1ccccc1
S(CC(=O)NC[C@@H]1[C@@H](O)[C@@H](O)[C@H](n2cnc3c(N)ncnc23)O1)C1=NS(=O)(=O)c2ccccc12
S(=O)(=O)(NC[C@@H]1[C@@H](O)[C@@H](O)[C@H](n2cnc3c(N)ncnc23)O1)c1c(C)c(S(=O)(=O)C)cc(C)c1
O[C@H]1[C@@H](O)[C@H](n2cnc3c(N)ncnc23)O[C@@H]1CNC(=O)C(=O)c1ccccc1
O[C@H]1[C@@H](O)[C@H](n2cnc3c(N)ncnc23)O[C@@H]1CNC(=O)C(Cc1cc(OC)ccc1)n1c(C)nnn1
O[C@H]1[C@@H](O)[C@H](n2cnc3c(N)ncnc23)O[C@@H]1CNC(=O)C=1C(=O)NC=2CCCCC=2C=1
S(CC(=O)NC[C@@H]1[C@@H](O)[C@@H](O)[C@H](n2cnc3c(N)ncnc23)O1)c1n(C)ccn1
O[C@H]1[C@@H](O)[C@H](n2cnc3c(N)ncnc23)O[C@@H]1CNC(=O)c1nc(C(OCC)=O)ccc1
FC(F)(F)COC(=O)CCC(=O)NC[C@@H]1[C@@H](O)[C@@H](O)[C@H](n2cnc3c(N)ncnc23)O1
Fc1ccc(CC(NC(=O)C)C(=O)NC[C@@H]2[C@@H](O)[C@@H](O)[C@H](n3cnc4c(N)ncnc34)O2)cc1
Fc1cc(CC(NC(=O)C)C(=O)NC[C@@H]2[C@@H](O)[C@@H](O)[C@H](n3cnc4c(N)ncnc34)O2)ccc1
Fc1c(CC(NC(=O)C)C(=O)NC[C@@H]2[C@@H](O)[C@@H](O)[C@H](n3cnc4c(N)ncnc34)O2)cccc1
Ic1c(C(=O)[O-])cc(I)c(C(=O)NC[C@@H]2[C@@H](O)[C@@H](O)[C@H](n3cnc4c(N)ncnc34)O2)c1
S(=O)(=O)(NC[C@@H]1[C@@H](O)[C@@H](O)[C@H](n2cnc3c(N)ncnc23)O1)c1ccc(OCCOC)cc1
S(=O)(=O)(N1CCC(C(=O)NC[C@@H]2[C@@H](O)[C@@H](O)[C@H](n3cnc4c(N)ncnc34)O2)CC1)c1c(C(OC)=O)cccc1
S(=O)(=O)(NC[C@@H]1[C@@H](O)[C@@H](O)[C@H](n2cnc3c(N)ncnc23)O1)c1cn(CC(F)(F)F)nc1
O[C@H]1[C@@H](O)[C@H](n2cnc3c(N)ncnc23)O[C@@H]1CNC(=O)c1n(C)nc(C(=O)N(CC)CC)c1
O[C@H]1[C@@H](O)[C@H](n2cnc3c(N)ncnc23)O[C@@H]1CNC(=O)c1nc(C)c(C#N)cc1
S(CC(=O)NC[C@@H]1[C@@H](O)[C@@H](O)[C@H](n2cnc3c(N)ncnc23)O1)c1ncnc(C)c1
S(CC(=O)NC[C@@H]1[C@@H](O)[C@@H](O)[C@H](n2cnc3c(N)ncnc23)O1)c1nc(C)ccn1
S(=O)(=O)(NC[C@@H]1[C@@H](O)[C@@H](O)[C@H](n2cnc3c(N)ncnc23)O1)CCOc1ccc(OC)cc1
S(O)(=O)c1c(CC)ccc(C(=O)NC[C@@H]2[C@@H](O)[C@@H](O)[C@H](n3cnc4c(N)ncnc34)O2)c1
S(CC(=O)N)c1c(C(=O)NC[C@@H]2[C@@H](O)[C@@H](O)[C@H](n3cnc4c(N)ncnc34)O2)cccc1
S(CC(=O)NC[C@@H]1[C@@H](O)[C@@H](O)[C@H](n2cnc3c(N)ncnc23)O1)Cc1nc(C)on1
O[C@H]1[C@@H](O)[C@H](n2cnc3c(N)ncnc23)O[C@@H]1CNC(=O)C(=O)c1ccc(OC)cc1
O[C@H]1[C@@H](O)[C@H](n2cnc3c(N)ncnc23)O[C@@H]1CNC(=O)CCCN(Cc1ccccc1)C(=O)[O-]
FC12CC(C(=O)NC[C@@H]3[C@@H](O)[C@@H](O)[C@H](n4cnc5c(N)ncnc45)O3)(C1)C2
S(=O)(=O)(NC[C@@H]1[C@@H](O)[C@@H](O)[C@H](n2cnc3c(N)ncnc23)O1)c1ccc(S(=O)(=O)N(CC)CC)cc1
Ic1cc(C(=O)NC[C@@H]2[C@@H](O)[C@@H](O)[C@H](n3cnc4c(N)ncnc34)O2)c(-n2nnnc2)cc1
O[C@H]1[C@@H](O)[C@H](n2cnc3c(N)ncnc23)O[C@@H]1CNC(=O)c1ccc(-n2cnnc2)cc1
O[C@H]1[C@@H](O)[C@H](n2cnc3c(N)ncnc23)O[C@@H]1CNC(=O)c1ccc(-n2ncnc2)cc1
O[C@H]1[C@@H](O)[C@H](n2cnc3c(N)ncnc23)O[C@@H]1CNC(=O)c1ccc(-n2nncc2)cc1
O[C@H]1[C@@H](O)[C@H](n2cnc3c(N)ncnc23)O[C@@H]1CNC(=O)c1nnn(-c2ccccc2)c1
O[C@H]1[C@@H](O)[C@H](n2cnc3c(N)ncnc23)O[C@@H]1CNC(=O)c1nn(-c2ccccc2)cn1
O[C@H]1[C@@H](O)[C@H](n2cnc3c(N)ncnc23)O[C@@H]1CNC(=O)c1nn(-c2ccccc2)nc1
O[C@H]1[C@@H](O)[C@H](n2cnc3c(N)ncnc23)O[C@@H]1CNC(=O)c1c(-n2nccn2)cccc1
O[C@H]1[C@@H](O)[C@H](n2cnc3c(N)ncnc23)O[C@@H]1CNC(=O)c1cnc(-n2cncc2)cc1
O[C@H]1[C@@H](O)[C@H](n2cnc3c(N)ncnc23)O[C@@H]1CNC(=O)c1cc(-n2ncnc2)ccc1
O[C@H]1[C@@H](O)[C@H](n2cnc3c(N)ncnc23)O[C@@H]1CNC(=O)c1cc(-n2nncc2)ccc1
O[C@H]1[C@@H](O)[C@H](n2cnc3c(N)ncnc23)O[C@@H]1CNC(=O)c1nccc(-n2cncc2)c1
O[C@H]1[C@@H](O)[C@H](n2cnc3c(N)ncnc23)O[C@@H]1CNC(=O)c1cc(-n2cncc2)ncc1
O[C@H]1[C@@H](O)[C@H](n2cnc3c(N)ncnc23)O[C@@H]1CNC(=O)c1cnc(-n2nccc2)cc1
O[C@H]1[C@@H](O)[C@H](n2cnc3c(N)ncnc23)O[C@@H]1CNC(=O)c1cn(-c2cnccc2)nc1
O[C@H]1[C@@H](O)[C@H](n2cnc3c(N)ncnc23)O[C@@H]1CNC(=O)c1nccc(-n2nccc2)c1
O[C@H]1[C@@H](O)[C@H](n2cnc3c(N)ncnc23)O[C@@H]1CNC(=O)c1nc(-n2cncc2)ccc1
O[C@H]1[C@@H](O)[C@H](n2cnc3c(N)ncnc23)O[C@@H]1CNC(=O)c1cn(-c2ncccc2)nc1
O[C@H]1[C@@H](O)[C@H](n2cnc3c(N)ncnc23)O[C@@H]1CNC(=O)c1c(-n2ncnc2)cccc1
O[C@H]1[C@@H](O)[C@H](n2cnc3c(N)ncnc23)O[C@@H]1CNC(=O)c1c(-n2cncc2)nccc1
O[C@H]1[C@@H](O)[C@H](n2cnc3c(N)ncnc23)O[C@@H]1CNC(=O)c1c(-n2nccc2)nccc1
O[C@H]1[C@@H](O)[C@H](n2cnc3c(N)ncnc23)O[C@@H]1CNC(=O)C1CCN(C(=O)C(C)C)CC1
O[C@H]1[C@@H](O)[C@H](n2cnc3c(N)ncnc23)O[C@@H]1CNC(=O)C1CN(C(=O)C(C)C)CCC1
O[C@H]1[C@@H](O)[C@H](n2cnc3c(N)ncnc23)O[C@@H]1CNC(=O)c1sc(NC(=O)C=C)nc1
O[C@H]1[C@@H](O)[C@H](n2cnc3c(N)ncnc23)O[C@@H]1CNC(=O)CC(NC(=O)N)c1ccccc1
S(CC(=O)NC[C@@H]1[C@@H](O)[C@@H](O)[C@H](n2cnc3c(N)ncnc23)O1)CC=1N=C2SC(C)=NN2C(=O)C=1
O[C@H]1[C@@H](O)[C@H](n2cnc3c(N)ncnc23)O[C@@H]1CNC(=O)C1SCCC1
O[C@H]1[C@@H](O)[C@H](n2cnc3c(N)ncnc23)O[C@@H]1CNC(=O)c1ccc(N)cc1
O[C@H]1[C@@H](O)[C@H](n2cnc3c(N)ncnc23)O[C@@H]1CNC(=O)c1cc(N)ccc1
O[C@H]1[C@@H](O)[C@H](n2cnc3c(N)ncnc23)O[C@@H]1CNC(=O)c1c(N)cccc1
O[C@H]1[C@@H](O)[C@H](n2cnc3c(N)ncnc23)O[C@@H]1CNC(=O)c1oc(NC(=O)C(C)C)nc1
Clc1ccc(CC([NH3+])CC(=O)NC[C@@H]2[C@@H](O)[C@@H](O)[C@H](n3cnc4c(N)ncnc34)O2)cc1
Clc1cc(CC([NH3+])CC(=O)NC[C@@H]2[C@@H](O)[C@@H](O)[C@H](n3cnc4c(N)ncnc34)O2)ccc1
Clc1c(CC([NH3+])CC(=O)NC[C@@H]2[C@@H](O)[C@@H](O)[C@H](n3cnc4c(N)ncnc34)O2)cccc1
S(=O)(=O)(N1CCOCC1)c1c(CC)ccc(C(=O)NC[C@@H]2[C@@H](O)[C@@H](O)[C@H](n3cnc4c(N)ncnc34)O2)c1
O[C@H]1[C@@H](O)[C@H](n2cnc3c(N)ncnc23)O[C@@H]1CNC(=O)c1c([N+](=O)[O-])c(CCC)[nH]n1
O[C@H]1[C@@H](O)[C@H](n2cnc3c(N)ncnc23)O[C@@H]1CNC(=O)C1N(C(=O)c2occc2)CCC1
O[C@H]1[C@@H](O)[C@H](n2cnc3c(N)ncnc23)O[C@@H]1CNC(=O)C=CC(OC(C)(C)C)=O
O[C@H]1[C@@H](O)[C@H](n2cnc3c(N)ncnc23)O[C@@H]1CNC(=O)c1ccc(NC(=O)COC)cc1
O[C@H]1[C@@H](O)[C@H](n2cnc3c(N)ncnc23)O[C@@H]1CNC(=O)c1cc(NC(=O)COC)ccc1
O[C@H]1[C@@H](O)[C@H](n2cnc3c(N)ncnc23)O[C@@H]1CNC(=O)c1c(NC(=O)COC)cccc1
S(=O)(=O)(NC[C@@H]1[C@@H](O)[C@@H](O)[C@H](n2cnc3c(N)ncnc23)O1)c1c(C)nn(CC(F)F)c1
O[C@H]1[C@@H](O)[C@H](n2cnc3c(N)ncnc23)O[C@@H]1CNC(=O)C1ON=C(c2ccc(O)cc2)C1
O[C@H]1[C@@H](O)[C@H](n2cnc3c(N)ncnc23)O[C@@H]1CNC(=O)C=CC(OCCCC)=O
S(=O)(=O)(N1CCOCC1)c1ccc2n(C)c(CCC(=O)NC[C@@H]3[C@@H](O)[C@@H](O)[C@H](n4cnc5c(N)ncnc45)O3)nc2c1
O[C@H]1[C@@H](O)[C@H](n2cnc3c(N)ncnc23)O[C@@H]1CNC(=O)C(=O)c1c(OC)cccc1OC
O[C@H]1[C@@H](O)[C@H](n2cnc3c(N)ncnc23)O[C@@H]1CNC(=O)C(=O)c1cc(OC)c(OC)cc1
O[C@H]1[C@@H](O)[C@H](n2cnc3c(N)ncnc23)O[C@@H]1CNC(=O)C(=O)c1c(OC)cc(OC)cc1
O[C@H]1[C@@H](O)[C@H](n2cnc3c(N)ncnc23)O[C@@H]1CNC(=O)C(=O)c1c(OC)ccc(OC)c1
FC(F)C(F)(F)C(=O)NC[C@@H]1[C@@H](O)[C@@H](O)[C@H](n2cnc3c(N)ncnc23)O1
FC(C(F)(F)F)C(=O)NC[C@@H]1[C@@H](O)[C@@H](O)[C@H](n2cnc3c(N)ncnc23)O1
Fc1ccc(C[NH+]2CCC(C(=O)NC[C@@H]3[C@@H](O)[C@@H](O)[C@H](n4cnc5c(N)ncnc45)O3)CC2)cc1
Fc1c(C[NH+]2CCC(C(=O)NC[C@@H]3[C@@H](O)[C@@H](O)[C@H](n4cnc5c(N)ncnc45)O3)CC2)cccc1
Fc1cc(C[NH+]2CC(C(=O)NC[C@@H]3[C@@H](O)[C@@H](O)[C@H](n4cnc5c(N)ncnc45)O3)CCC2)ccc1
O[C@H]1[C@@H](O)[C@H](n2cnc3c(N)ncnc23)O[C@@H]1CNC(=O)CCc1c(C)n(C2CS(=O)(=O)CC2)nc1C
O[C@H]1[C@@H](O)[C@H](n2cnc3c(N)ncnc23)O[C@@H]1CNC(=O)C(C)c1ccc(C(=O)N)cc1
S(C)C=1NC(=O)C(CCC(=O)NC[C@@H]2[C@@H](O)[C@@H](O)[C@H](n3cnc4c(N)ncnc34)O2)=C(C)N=1
S(CC(=O)NC[C@@H]1[C@@H](O)[C@@H](O)[C@H](n2cnc3c(N)ncnc23)O1)C=1NC(=O)C(CC)=C(C)N=1
O[C@H]1[C@@H](O)[C@H](n2cnc3c(N)ncnc23)O[C@@H]1CNC(=O)C1[NH+](Cc2ccccc2)CCCC1
O[C@H]1[C@@H](O)[C@H](n2cnc3c(N)ncnc23)O[C@@H]1CNC(=O)c1cc(N2C(=O)c3nccnc3C2=O)ccc1
O[C@H]1[C@@H](O)[C@H](n2cnc3c(N)ncnc23)O[C@@H]1CNC(=O)c1cc(N)c(OC)cc1
O[C@H]1[C@@H](O)[C@H](n2cnc3c(N)ncnc23)O[C@@H]1CNC(=O)c1c(OC)ccc(N)c1
Fc1ccc(CNC(=O)NCC(=O)NC[C@@H]2[C@@H](O)[C@@H](O)[C@H](n3cnc4c(N)ncnc34)O2)cc1
O[C@H]1[C@@H](O)[C@H](n2cnc3c(N)ncnc23)O[C@@H]1CNC(=O)C=CC(=O)N1CCN(c2ccccc2)CC1
O[C@H]1[C@@H](O)[C@H](n2cnc3c(N)ncnc23)O[C@@H]1CNC(=O)CCC1C(=O)N(c2ccccc2)C(=O)N1
O[C@H]1[C@@H](O)[C@H](n2cnc3c(N)ncnc23)O[C@@H]1CNC(=O)c1c(-n2nnnc2)c(C)c(C)cc1
O[C@H]1[C@@H](O)[C@H](n2cnc3c(N)ncnc23)O[C@@H]1CNC(=O)c1cnc(COCC)nc1
S(C)CC(C(=O)NC[C@@H]1[C@@H](O)[C@@H](O)[C@H](n2cnc3c(N)ncnc23)O1)N1C(=O)C2CCCCC2C1=O
S(CC(C)C(=O)N1C(C(=O)NC[C@@H]2[C@@H](O)[C@@H](O)[C@H](n3cnc4c(N)ncnc34)O2)CCC1)C(=O)C
O[C@H]1[C@@H](O)[C@H](n2cnc3c(N)ncnc23)O[C@@H]1CNC(=O)c1cocc1
O[C@H]1[C@@H](O)[C@H](n2cnc3c(N)ncnc23)O[C@@H]1CNC(=O)c1occc1
O[C@H]1[C@@H](O)[C@H](n2cnc3c(N)ncnc23)O[C@@H]1CNC(=O)C1CN(Cc2occc2)C(=O)C1
BrC=CC(=O)NC[C@@H]1[C@@H](O)[C@@H](O)[C@H](n2cnc3c(N)ncnc23)O1
BrC(=C)C(=O)NC[C@@H]1[C@@H](O)[C@@H](O)[C@H](n2cnc3c(N)ncnc23)O1
O[C@H]1[C@@H](O)[C@H](n2cnc3c(N)ncnc23)O[C@@H]1CNC(=O)C(=O)c1cc(OC)c(OC)c(OC)c1
S(=O)(=O)(NC[C@@H]1[C@@H](O)[C@@H](O)[C@H](n2cnc3c(N)ncnc23)O1)c1cc(F)c([N+](=O)[O-])cc1
S(=O)(=O)(NC[C@@H]1[C@@H](O)[C@@H](O)[C@H](n2cnc3c(N)ncnc23)O1)c1c(F)cc([N+](=O)[O-])cc1
S(=O)(=O)(NC[C@@H]1[C@@H](O)[C@@H](O)[C@H](n2cnc3c(N)ncnc23)O1)c1c([N+](=O)[O-])cc(F)cc1
S(=O)(=O)(NC[C@@H]1[C@@H](O)[C@@H](O)[C@H](n2cnc3c(N)ncnc23)O1)c1c([N+](=O)[O-])ccc(F)c1
S(C(CC(=O)[O-])C(=O)NC[C@@H]1[C@@H](O)[C@@H](O)[C@H](n2cnc3c(N)ncnc23)O1)c1sc2ccccc2n1
S(C(CC(=O)NC[C@@H]1[C@@H](O)[C@@H](O)[C@H](n2cnc3c(N)ncnc23)O1)C(=O)[O-])c1sc2ccccc2n1
Clc1ncc(S(=O)(=O)NC[C@@H]2[C@@H](O)[C@@H](O)[C@H](n3cnc4c(N)ncnc34)O2)cc1
Clc1cc(S(=O)(=O)NC[C@@H]2[C@@H](O)[C@@H](O)[C@H](n3cnc4c(N)ncnc34)O2)cnc1
Clc1cc(S(=O)(=O)NC[C@@H]2[C@@H](O)[C@@H](O)[C@H](n3cnc4c(N)ncnc34)O2)ncc1
Clc1c(S(=O)(=O)NC[C@@H]2[C@@H](O)[C@@H](O)[C@H](n3cnc4c(N)ncnc34)O2)cncc1
Clc1c(S(=O)(=O)NC[C@@H]2[C@@H](O)[C@@H](O)[C@H](n3cnc4c(N)ncnc34)O2)cccn1
O[C@H]1[C@@H](O)[C@H](n2cnc3c(N)ncnc23)O[C@@H]1CNC(=O)c1c(C)c(C)c(C(=O)[O-])c(C)c1C
O[C@H]1[C@@H](O)[C@H](n2cnc3c(N)ncnc23)O[C@@H]1CNC(=O)C(C)(CC(=O)N1CCOCC1)C(C)C
Fc1ccc(C(=O)N(C)CC(=O)NC[C@@H]2[C@@H](O)[C@@H](O)[C@H](n3cnc4c(N)ncnc34)O2)cc1
O[C@H]1[C@@H](O)[C@H](n2cnc3c(N)ncnc23)O[C@@H]1CNC(=O)CN1C(=O)C=C(c2ccccc2)N=C1
O[C@H]1[C@@H](O)[C@H](n2cnc3c(N)ncnc23)O[C@@H]1CNC(=O)c1sc(NC(=O)NCC)nc1
S(=O)(=O)(NC[C@@H]1[C@@H](O)[C@@H](O)[C@H](n2cnc3c(N)ncnc23)O1)C1(CC=C)CC1
S(CC(=O)NC[C@@H]1[C@@H](O)[C@@H](O)[C@H](n2cnc3c(N)ncnc23)O1)CC1OCCC1
O[C@H]1[C@@H](O)[C@H](n2cnc3c(N)ncnc23)O[C@@H]1CNC(=O)C(NC(=O)OC(C)(C)C)C
O[C@H]1[C@@H](O)[C@H](n2cnc3c(N)ncnc23)O[C@@H]1CNC(=O)c1c(N)cc(OC)c(OC)c1
O[C@H]1[C@@H](O)[C@H](n2cnc3c(N)ncnc23)O[C@@H]1CNC(=O)c1[nH]nc(C2CC2)c1
O[C@H]1[C@@H](O)[C@H](n2cnc3c(N)ncnc23)O[C@@H]1CNC(=O)c1c(C2CC2)n[nH]c1
S(=O)(=O)(NC[C@@H]1[C@@H](O)[C@@H](O)[C@H](n2cnc3c(N)ncnc23)O1)c1c(OC)ccc(N2C(=O)CCCC2=O)c1
O[C@H]1[C@@H](O)[C@H](n2cnc3c(N)ncnc23)O[C@@H]1CNC(=O)CCNC(=O)OC(C)(C)C
S(=O)(=O)(N1C(C(=O)NC[C@@H]2[C@@H](O)[C@@H](O)[C@H](n3cnc4c(N)ncnc34)O2)CCC1)c1sccc1
O[C@H]1[C@@H](O)[C@H](n2cnc3c(N)ncnc23)O[C@@H]1CNC(=O)c1oc(OC)cc1
O[C@H]1[C@@H](O)[C@H](n2cnc3c(N)ncnc23)O[C@@H]1CNC(=O)c1[nH]nc2CCCCc12
O[C@H]1[C@@H](O)[C@H](n2cnc3c(N)ncnc23)O[C@@H]1CNC(=O)C(NC(=O)OC(C)(C)C)CC#C
Clc1n(C)nc(C)c1S(=O)(=O)NC[C@@H]1[C@@H](O)[C@@H](O)[C@H](n2cnc3c(N)ncnc23)O1
Fc1cc(F)cc(NC(=O)C(=O)NC[C@@H]2[C@@H](O)[C@@H](O)[C@H](n3cnc4c(N)ncnc34)O2)c1
Fc1c(NC(=O)C(=O)NC[C@@H]2[C@@H](O)[C@@H](O)[C@H](n3cnc4c(N)ncnc34)O2)c(F)ccc1
Fc1c(NC(=O)C(=O)NC[C@@H]2[C@@H](O)[C@@H](O)[C@H](n3cnc4c(N)ncnc34)O2)ccc(F)c1
O[C@H]1[C@@H](O)[C@H](n2cnc3c(N)ncnc23)O[C@@H]1CNC(=O)c1cc(OCc2ccncc2)cc(C(=O)[O-])c1
S(=O)(=O)(NC[C@@H]1[C@@H](O)[C@@H](O)[C@H](n2cnc3c(N)ncnc23)O1)c1ccc2NC(=O)C(C)c2c1
O[C@H]1[C@@H](O)[C@H](n2cnc3c(N)ncnc23)O[C@@H]1CNC(=O)c1c(C(C(OCC)=O)C(OCC)=O)nccc1
O[C@H]1[C@@H](O)[C@H](n2cnc3c(N)ncnc23)O[C@@H]1CNC(=O)CNC(=O)c1ccc2CCCc2c1
O[C@H]1[C@@H](O)[C@H](n2cnc3c(N)ncnc23)O[C@@H]1CNC(=O)c1c(C)oc(C)n1
O[C@H]1[C@@H](O)[C@H](n2cnc3c(N)ncnc23)O[C@@H]1CNC(=O)c1c(C)nc(C)o1
O[C@H]1[C@@H](O)[C@H](n2cnc3c(N)ncnc23)O[C@@H]1CNC(=O)c1c(C)onc1C
Clc1c(S(=O)(=O)NC[C@@H]2[C@@H](O)[C@@H](O)[C@H](n3cnc4c(N)ncnc34)O2)cc(S(=O)(=O)C)cc1
S(CC=C)CC(=O)NC[C@@H]1[C@@H](O)[C@@H](O)[C@H](n2cnc3c(N)ncnc23)O1
O[C@H]1[C@@H](O)[C@H](n2cnc3c(N)ncnc23)O[C@@H]1CNC(=O)C=1C(=O)c2ccc(C)nc2N(C)C=1
O[C@H]1[C@@H](O)[C@H](n2cnc3c(N)ncnc23)O[C@@H]1CNC(=O)CN1C(=O)C=C(c2ccc(OC)cc2)N=C1
S(=O)(=O)(Nc1sc(C(=O)NC[C@@H]2[C@@H](O)[C@@H](O)[C@H](n3cnc4c(N)ncnc34)O2)cn1)C(C)C
S(=O)(=O)(NCC)c1cc(C(=O)NC[C@@H]2[C@@H](O)[C@@H](O)[C@H](n3cnc4c(N)ncnc34)O2)c(C)cc1
O[C@H]1[C@@H](O)[C@H](n2cnc3c(N)ncnc23)O[C@@H]1CNC(=O)c1nn2C(c3occc3)=CC=Nc2n1
Brc1cc(C)c(N(CC(=O)NC[C@@H]2[C@@H](O)[C@@H](O)[C@H](n3cnc4c(N)ncnc34)O2)C(=O)[O-])cc1
O[C@H]1[C@@H](O)[C@H](n2cnc3c(N)ncnc23)O[C@@H]1CNC(=O)C1CN(c2ccncc2)CC1
S(=O)(=O)(Nc1sc(C(=O)NC[C@@H]2[C@@H](O)[C@@H](O)[C@H](n3cnc4c(N)ncnc34)O2)cn1)CCC
O[C@H]1[C@@H](O)[C@H](n2cnc3c(N)ncnc23)O[C@@H]1CNC(=O)CN1C(=O)c2ccccc2C1
S(CC(=O)NC[C@@H]1[C@@H](O)[C@@H](O)[C@H](n2cnc3c(N)ncnc23)O1)Cc1[nH]ccn1
O[C@H]1[C@@H](O)[C@H](n2cnc3c(N)ncnc23)O[C@@H]1CNC(=O)C(N1C(=O)c2nccnc2C1=O)c1ccccc1
S(=O)(=O)(NC[C@@H]1[C@@H](O)[C@@H](O)[C@H](n2cnc3c(N)ncnc23)O1)c1cscc1
S(=O)(=O)(NC[C@@H]1[C@@H](O)[C@@H](O)[C@H](n2cnc3c(N)ncnc23)O1)c1sccc1
O[C@H]1[C@@H](O)[C@H](n2cnc3c(N)ncnc23)O[C@@H]1CNC(=O)C1CN(c2ccc(C#N)cc2)C(=O)C1
O[C@H]1[C@@H](O)[C@H](n2cnc3c(N)ncnc23)O[C@@H]1CNC(=O)c1ccc2N3CCS(=O)(=O)N=C3Sc2c1
Brc1cn(CC(=O)NC[C@@H]2[C@@H](O)[C@@H](O)[C@H](n3cnc4c(N)ncnc34)O2)nc1
Brc1nn(CC(=O)NC[C@@H]2[C@@H](O)[C@@H](O)[C@H](n3cnc4c(N)ncnc34)O2)cc1
O[C@H]1[C@@H](O)[C@H](n2cnc3c(N)ncnc23)O[C@@H]1CNC(=O)C(C)[NH+]1CCC(Cc2ccccc2)CC1
O[C@H]1[C@@H](O)[C@H](n2cnc3c(N)ncnc23)O[C@@H]1CNC(=O)C1N(C(OC(C)(C)C)=O)C(=O)CC1
S(=O)(=O)(NC[C@@H]1[C@@H](O)[C@@H](O)[C@H](n2cnc3c(N)ncnc23)O1)c1c(F)cc(F)c(C(OC)=O)c1
S(=O)(=O)(NC[C@@H]1[C@@H](O)[C@@H](O)[C@H](n2cnc3c(N)ncnc23)O1)c1c(F)c(C(OC)=O)cc(F)c1
O[C@H]1[C@@H](O)[C@H](n2cnc3c(N)ncnc23)O[C@@H]1CNC(=O)C1CCN(C(=O)N2CCCC2)CC1
O[C@H]1[C@@H](O)[C@H](n2cnc3c(N)ncnc23)O[C@@H]1CNC(=O)C1CN(C(=O)N2CCCC2)CCC1
O[C@H]1[C@@H](O)[C@H](n2cnc3c(N)ncnc23)O[C@@H]1CNC(=O)CC(CC(C)C)CC(=O)N
O[C@H]1[C@@H](O)[C@H](n2cnc3c(N)ncnc23)O[C@@H]1CNC(=O)C(NC(=O)OC(C)(C)C)C(OC)C
O[C@H]1[C@@H](O)[C@H](n2cnc3c(N)ncnc23)O[C@@H]1CNC(=O)Cn1nc(-c2ccc(C)cc2)nn1
O[C@H]1[C@@H](O)[C@H](n2cnc3c(N)ncnc23)O[C@@H]1CNC(=O)c1ccc2C(=O)N(CC)C(=O)c2c1
O[C@H]1[C@@H](O)[C@H](n2cnc3c(N)ncnc23)O[C@@H]1CNC(=O)C(NC(=O)OC(C)(C)C)COCC
S(=O)(=O)(N1CCN(C(=O)CCC(=O)NC[C@@H]2[C@@H](O)[C@@H](O)[C@H](n3cnc4c(N)ncnc34)O2)CC1)c1c(C)cc(C)cc1
S(=O)(=O)(N1CCN(C(=O)CCC(=O)NC[C@@H]2[C@@H](O)[C@@H](O)[C@H](n3cnc4c(N)ncnc34)O2)CC1)c1c(C)ccc(C)c1
BrC1=CN2C(=O)C(C(=O)NC[C@@H]3[C@@H](O)[C@@H](O)[C@H](n4cnc5c(N)ncnc45)O3)=CN=C2C=C1
O[C@H]1[C@@H](O)[C@H](n2cnc3c(N)ncnc23)O[C@@H]1CNC(=O)CCCC(=O)N1CC2CN3C(=O)C=CC=C3C(C1)C2
O[C@H]1[C@@H](O)[C@H](n2cnc3c(N)ncnc23)O[C@@H]1CNC(=O)c1ncc(-c2sc(C(=O)N)cc2)cn1
O[C@H]1[C@@H](O)[C@H](n2cnc3c(N)ncnc23)O[C@@H]1CNC(=O)CCOCCNC(=O)OC(C)(C)C
S(=O)(=O)(NC[C@@H]1[C@@H](O)[C@@H](O)[C@H](n2cnc3c(N)ncnc23)O1)c1c([N+](=O)[O-])cc2OCCCOc2c1
O[C@H]1[C@@H](O)[C@H](n2cnc3c(N)ncnc23)O[C@@H]1CNC(=O)C(C(C)C)[NH+]1CCc2ccccc2C1
O[C@H]1[C@@H](O)[C@H](n2cnc3c(N)ncnc23)O[C@@H]1CNC(=O)c1c(C(=O)[O-])c(CC)nc(C(C)(C)C)c1
O[C@H]1[C@@H](O)[C@H](n2cnc3c(N)ncnc23)O[C@@H]1CNC(=O)c1c(CC)nc(C(C)(C)C)cc1C(=O)[O-]
O[C@H]1[C@@H](O)[C@H](n2cnc3c(N)ncnc23)O[C@@H]1CNC(=O)C=1C(OC)=CC(=O)N(c2ccccc2)N=1
S(=O)(=O)(N(C)C)c1sc(C(=O)NC[C@@H]2[C@@H](O)[C@@H](O)[C@H](n3cnc4c(N)ncnc34)O2)c(C)c1
S(=O)(=O)(N1CCOCC1)c1cc(C(=O)NC[C@@H]2[C@@H](O)[C@@H](O)[C@H](n3cnc4c(N)ncnc34)O2)c(N2CCCC2)cc1
O[C@H]1[C@@H](O)[C@H](n2cnc3c(N)ncnc23)O[C@@H]1CNC(=O)c1c(C(=O)NCCCC)n(C)nc1
O[C@H]1[C@@H](O)[C@H](n2cnc3c(N)ncnc23)O[C@@H]1CNC(=O)Cc1nc2n(c1)C=CC=C2
O[C@H]1[C@@H](O)[C@H](n2cnc3c(N)ncnc23)O[C@@H]1CNC(=O)Cc1n2C=CC=Cc2nc1
S(=O)(=O)(N(C)CC(=O)NC[C@@H]1[C@@H](O)[C@@H](O)[C@H](n2cnc3c(N)ncnc23)O1)c1cc(C)c(C)cc1
Ic1c(C(=O)NC[C@@H]2[C@@H](O)[C@@H](O)[C@H](n3cnc4c(N)ncnc34)O2)cc(S(=O)(=O)N2CCOCC2)cc1
O[C@H]1[C@@H](O)[C@H](n2cnc3c(N)ncnc23)O[C@@H]1CNC(=O)COCc1scnc1
O[C@H]1[C@@H](O)[C@H](n2cnc3c(N)ncnc23)O[C@@H]1CNC(=O)Cc1n(C)ccc1
O[C@H]1[C@@H](O)[C@H](n2cnc3c(N)ncnc23)O[C@@H]1CNC(=O)C(NC(=O)C)C(CC)CC
O[C@H]1[C@@H](O)[C@H](n2cnc3c(N)ncnc23)O[C@@H]1CNC(=O)CC(NC(=O)C)CC(C)C
O[C@H]1[C@@H](O)[C@H](n2cnc3c(N)ncnc23)O[C@@H]1CNC(=O)C(NC(=O)C)CCC(C)C
O[C@H]1[C@@H](O)[C@H](n2cnc3c(N)ncnc23)O[C@@H]1CNC(=O)CC(NC(=O)C)(C)C(C)C
O[C@H]1[C@@H](O)[C@H](n2cnc3c(N)ncnc23)O[C@@H]1CNC(=O)C(NC(=O)CC(C)(C)C)C
O[C@H]1[C@@H](O)[C@H](n2cnc3c(N)ncnc23)O[C@@H]1CNC(=O)CC(NC(=O)C)C(C)(C)C
O[C@H]1[C@@H](O)[C@H](n2cnc3c(N)ncnc23)O[C@@H]1CNC(=O)CC(NC(=O)C)C(C)CC
O[C@H]1[C@@H](O)[C@H](n2cnc3c(N)ncnc23)O[C@@H]1CNC(=O)C(NC(=O)C)CC(C)CC
Clc1cc(C(=O)NC[C@@H]2[C@@H](O)[C@@H](O)[C@H](n3cnc4c(N)ncnc34)O2)c(-n2nnnc2)cc1
Clc1cc(-n2nnnc2)c(C(=O)NC[C@@H]2[C@@H](O)[C@@H](O)[C@H](n3cnc4c(N)ncnc34)O2)cc1
Clc1c(C(=O)NC[C@@H]2[C@@H](O)[C@@H](O)[C@H](n3cnc4c(N)ncnc34)O2)ccc(-n2nnnc2)c1
S(=O)(=O)(CC(=O)NC[C@@H]1[C@@H](O)[C@@H](O)[C@H](n2cnc3c(N)ncnc23)O1)Cc1sccc1
O[C@H]1[C@@H](O)[C@H](n2cnc3c(N)ncnc23)O[C@@H]1CNC(=O)C(C)(C)n1nccc1
O[C@H]1[C@@H](O)[C@H](n2cnc3c(N)ncnc23)O[C@@H]1CNC(=O)CCCn1cncc1
O[C@H]1[C@@H](O)[C@H](n2cnc3c(N)ncnc23)O[C@@H]1CNC(=O)CCCn1nccc1
O[C@H]1[C@@H](O)[C@H](n2cnc3c(N)ncnc23)O[C@@H]1CNC(=O)CC(C)n1cncc1
O[C@H]1[C@@H](O)[C@H](n2cnc3c(N)ncnc23)O[C@@H]1CNC(=O)CC(C)n1nccc1
O[C@H]1[C@@H](O)[C@H](n2cnc3c(N)ncnc23)O[C@@H]1CNC(=O)C(CC)n1nccc1
Clc1ncc(N)c(C(=O)NC[C@@H]2[C@@H](O)[C@@H](O)[C@H](n3cnc4c(N)ncnc34)O2)c1
O[C@H]1[C@@H](O)[C@H](n2cnc3c(N)ncnc23)O[C@@H]1CNC(=O)C(=O)c1cscc1
O[C@H]1[C@@H](O)[C@H](n2cnc3c(N)ncnc23)O[C@@H]1CNC(=O)C(=O)c1sccc1
S(O)(=O)c1c(C)cc(C)c(C(=O)NC[C@@H]2[C@@H](O)[C@@H](O)[C@H](n3cnc4c(N)ncnc34)O2)c1
S(O)(=O)c1c(C)c(C(=O)NC[C@@H]2[C@@H](O)[C@@H](O)[C@H](n3cnc4c(N)ncnc34)O2)c(C)cc1
O[C@H]1[C@@H](O)[C@H](n2cnc3c(N)ncnc23)O[C@@H]1CNC(=O)Cc1cnc(C)cc1
O[C@H]1[C@@H](O)[C@H](n2cnc3c(N)ncnc23)O[C@@H]1CNC(=O)Cc1ncc(C)cc1
O[C@H]1[C@@H](O)[C@H](n2cnc3c(N)ncnc23)O[C@@H]1CNC(=O)Cc1nc(C)ccc1
O[C@H]1[C@@H](O)[C@H](n2cnc3c(N)ncnc23)O[C@@H]1CNC(=O)Cc1c(C)cccn1
O[C@H]1[C@@H](O)[C@H](n2cnc3c(N)ncnc23)O[C@@H]1CNC(=O)c1ccc2C(=O)N(CCCOC)C(=O)c2c1
O[C@H]1[C@@H](O)[C@H](n2cnc3c(N)ncnc23)O[C@@H]1CNC(=O)c1nc(C(OCC)=O)sc1
O[C@H]1[C@@H](O)[C@H](n2cnc3c(N)ncnc23)O[C@@H]1CNC(=O)C(=O)Nc1ccc(C)cc1
O[C@H]1[C@@H](O)[C@H](n2cnc3c(N)ncnc23)O[C@@H]1CNC(=O)C(=O)Nc1c(C)cccc1
O[C@H]1[C@@H](O)[C@H](n2cnc3c(N)ncnc23)O[C@@H]1CNC(=O)C1CN(C(=O)c2ccncc2)CCC1
O[C@H]1[C@@H](O)[C@H](n2cnc3c(N)ncnc23)O[C@@H]1CNC(=O)C1CCN(C(=O)c2cnccc2)CC1
O[C@H]1[C@@H](O)[C@H](n2cnc3c(N)ncnc23)O[C@@H]1CNC(=O)CCCN(C)C(=O)c1ccncc1
O[C@H]1[C@@H](O)[C@H](n2cnc3c(N)ncnc23)O[C@@H]1CNC(=O)C1CCN(C(=O)c2ncccc2)CC1
O[C@H]1[C@@H](O)[C@H](n2cnc3c(N)ncnc23)O[C@@H]1CNC(=O)C1CN(C(=O)c2ncccc2)CCC1
O[C@H]1[C@@H](O)[C@H](n2cnc3c(N)ncnc23)O[C@@H]1CNC(=O)C1N(C(=O)C(C)(C)C)CSC1
O[C@H]1[C@@H](O)[C@H](n2cnc3c(N)ncnc23)O[C@@H]1CNC(=O)C1N(C(=O)C(C)CC)CSC1
S=C(N)c1ccc(C(=O)NC[C@@H]2[C@@H](O)[C@@H](O)[C@H](n3cnc4c(N)ncnc34)O2)cc1
S=C(N)c1cc(C(=O)NC[C@@H]2[C@@H](O)[C@@H](O)[C@H](n3cnc4c(N)ncnc34)O2)ccc1
O[C@H]1[C@@H](O)[C@H](n2cnc3c(N)ncnc23)O[C@@H]1CNC(=O)Cc1ccc(O)cc1
O[C@H]1[C@@H](O)[C@H](n2cnc3c(N)ncnc23)O[C@@H]1CNC(=O)Cc1cc(O)ccc1
O[C@H]1[C@@H](O)[C@H](n2cnc3c(N)ncnc23)O[C@@H]1CNC(=O)Cc1c(O)cccc1
IC=CC(=O)NC[C@@H]1[C@@H](O)[C@@H](O)[C@H](n2cnc3c(N)ncnc23)O1
O[C@H]1[C@@H](O)[C@H](n2cnc3c(N)ncnc23)O[C@@H]1CNC(=O)c1cc(OCC)c(OCC(=O)N2CCOCC2)cc1
O[C@H]1[C@@H](O)[C@H](n2cnc3c(N)ncnc23)O[C@@H]1CNC(=O)c1cc(C)[nH]c1
O[C@H]1[C@@H](O)[C@H](n2cnc3c(N)ncnc23)O[C@@H]1CNC(=O)c1[nH]c(C)cc1
O[C@H]1[C@@H](O)[C@H](n2cnc3c(N)ncnc23)O[C@@H]1CNC(=O)c1c(C)c[nH]c1
O[C@H]1[C@@H](O)[C@H](n2cnc3c(N)ncnc23)O[C@@H]1CNC(=O)c1c(C)[nH]cc1
O[C@H]1[C@@H](O)[C@H](n2cnc3c(N)ncnc23)O[C@@H]1CNC(=O)c1c(C)cc[nH]1
Fc1c(C2=NN(CC(=O)NC[C@@H]3[C@@H](O)[C@@H](O)[C@H](n4cnc5c(N)ncnc45)O3)C(=O)C=C2)ccc(OC)c1
Fc1cc(OC)c(C2=NN(CC(=O)NC[C@@H]3[C@@H](O)[C@@H](O)[C@H](n4cnc5c(N)ncnc45)O3)C(=O)C=C2)cc1
O[C@H]1[C@@H](O)[C@H](n2cnc3c(N)ncnc23)O[C@@H]1CNC(=O)COc1ccc(C#N)cc1
O[C@H]1[C@@H](O)[C@H](n2cnc3c(N)ncnc23)O[C@@H]1CNC(=O)COc1cc(C#N)ccc1
O[C@H]1[C@@H](O)[C@H](n2cnc3c(N)ncnc23)O[C@@H]1CNC(=O)COc1c(C#N)cccc1
Fc1ccc(CC(=O)C(=O)NC[C@@H]2[C@@H](O)[C@@H](O)[C@H](n3cnc4c(N)ncnc34)O2)cc1
Fc1cc(CC(=O)C(=O)NC[C@@H]2[C@@H](O)[C@@H](O)[C@H](n3cnc4c(N)ncnc34)O2)ccc1
Fc1c(CC(=O)C(=O)NC[C@@H]2[C@@H](O)[C@@H](O)[C@H](n3cnc4c(N)ncnc34)O2)cccc1
Clc1c(-n2nnnc2)cc(OC)c(C(=O)NC[C@@H]2[C@@H](O)[C@@H](O)[C@H](n3cnc4c(N)ncnc34)O2)c1
O[C@H]1[C@@H](O)[C@H](n2cnc3c(N)ncnc23)O[C@@H]1CNC(=O)Cc1c(C)n(C)nc1C
S(CC(=O)NC[C@@H]1[C@@H](O)[C@@H](O)[C@H](n2cnc3c(N)ncnc23)O1)c1sc(C)nn1
O[C@H]1[C@@H](O)[C@H](n2cnc3c(N)ncnc23)O[C@@H]1CNC(=O)c1ncc(-c2cc(C(OC)=O)cnc2)cn1
FC(F)(F)CC(=O)NC[C@@H]1[C@@H](O)[C@@H](O)[C@H](n2cnc3c(N)ncnc23)O1
Fc1ccc(C=2OC(=O)N(CC(=O)NC[C@@H]3[C@@H](O)[C@@H](O)[C@H](n4cnc5c(N)ncnc45)O3)N=2)cc1
S(=O)(=O)(NC[C@@H]1[C@@H](O)[C@@H](O)[C@H](n2cnc3c(N)ncnc23)O1)c1cc(C(=O)N(C)CC)ccc1
O[C@H]1[C@@H](O)[C@H](n2cnc3c(N)ncnc23)O[C@@H]1CNC(=O)c1ccc2n(C)nnc2c1
O[C@H]1[C@@H](O)[C@H](n2cnc3c(N)ncnc23)O[C@@H]1CNC(=O)c1cnc2n(C)cnc2c1
O[C@H]1[C@@H](O)[C@H](n2cnc3c(N)ncnc23)O[C@@H]1CNC(=O)c1nc2n(C)ncc2cc1
O[C@H]1[C@@H](O)[C@H](n2cnc3c(N)ncnc23)O[C@@H]1CNC(=O)c1nn(C)c2ncccc12
Fc1ccc2N=CN(CC(=O)NC[C@@H]3[C@@H](O)[C@@H](O)[C@H](n4cnc5c(N)ncnc45)O3)C(=O)c2c1
O[C@H]1[C@@H](O)[C@H](n2cnc3c(N)ncnc23)O[C@@H]1CNC(=O)CC(C)n1c(C)nc(C)n1
Clc1noc(C(=O)NC[C@@H]2[C@@H](O)[C@@H](O)[C@H](n3cnc4c(N)ncnc34)O2)c1
O[C@H]1[C@@H](O)[C@H](n2cnc3c(N)ncnc23)O[C@@H]1CNC(=O)c1c(-n2nncc2)ccs1
O[C@H]1[C@@H](O)[C@H](n2cnc3c(N)ncnc23)O[C@@H]1CNC(=O)C(Oc1ccc(C(=O)N)cc1)(C)C
O[C@H]1[C@@H](O)[C@H](n2cnc3c(N)ncnc23)O[C@@H]1CNC(=O)CC(NC(=O)N)c1sccc1
O[C@H]1[C@@H](O)[C@H](n2cnc3c(N)ncnc23)O[C@@H]1CNC(=O)c1cn(C2CCOCC2)nc1
S(=O)(=O)(NC[C@@H]1[C@@H](O)[C@@H](O)[C@H](n2cnc3c(N)ncnc23)O1)c1c(C)ccc(C(OC)=O)c1
S(=O)(=O)(NC[C@@H]1[C@@H](O)[C@@H](O)[C@H](n2cnc3c(N)ncnc23)O1)c1c(C)c(C(OC)=O)ccc1
S(=O)(=O)(NC[C@@H]1[C@@H](O)[C@@H](O)[C@H](n2cnc3c(N)ncnc23)O1)c1c(C(OC)=O)c(C)ccc1
S(=O)(=O)(NC[C@@H]1[C@@H](O)[C@@H](O)[C@H](n2cnc3c(N)ncnc23)O1)c1c(C)cccc1C(OC)=O
O[C@H]1[C@@H](O)[C@H](n2cnc3c(N)ncnc23)O[C@@H]1CNC(=O)c1c(N)ccs1
Fc1ccc(C(=O)NC(C)C(=O)NC[C@@H]2[C@@H](O)[C@@H](O)[C@H](n3cnc4c(N)ncnc34)O2)cc1
FC1(C(=O)NC[C@@H]2[C@@H](O)[C@@H](O)[C@H](n3cnc4c(N)ncnc34)O2)CN(C(OC(C)(C)C)=O)C1
O[C@H]1[C@@H](O)[C@H](n2cnc3c(N)ncnc23)O[C@@H]1CNC(=O)C1=NN(c2ccccc2)C(=O)C=C1
Fc1ccc(C(=O)NCCC(=O)NC[C@@H]2[C@@H](O)[C@@H](O)[C@H](n3cnc4c(N)ncnc34)O2)cc1
O[C@H]1[C@@H](O)[C@H](n2cnc3c(N)ncnc23)O[C@@H]1CNC(=O)COC1CCCC1
O[C@H]1[C@@H](O)[C@H](n2cnc3c(N)ncnc23)O[C@@H]1CNC(=O)CCC1OCCC1
O[C@H]1[C@@H](O)[C@H](n2cnc3c(N)ncnc23)O[C@@H]1CNC(=O)CC1OCCCC1
O[C@H]1[C@@H](O)[C@H](n2cnc3c(N)ncnc23)O[C@@H]1CNC(=O)COc1c(OC)cc(C#N)cc1
S(=O)(=O)(NC[C@@H]1[C@@H](O)[C@@H](O)[C@H](n2cnc3c(N)ncnc23)O1)c1cc(F)c(NC(=O)C)cc1
S(=O)(=O)(NC[C@@H]1[C@@H](O)[C@@H](O)[C@H](n2cnc3c(N)ncnc23)O1)c1cc(NC(=O)C)c(F)cc1
S(=O)(=O)(NC[C@@H]1[C@@H](O)[C@@H](O)[C@H](n2cnc3c(N)ncnc23)O1)c1c(F)cc(NC(=O)C)cc1
O[C@H]1[C@@H](O)[C@H](n2cnc3c(N)ncnc23)O[C@@H]1CNC(=O)c1c(C)oc2N=CN(C)C(=O)c12
Fc1ccc(NC(=O)NCC(=O)NC[C@@H]2[C@@H](O)[C@@H](O)[C@H](n3cnc4c(N)ncnc34)O2)cc1
Fc1c(NC(=O)NCC(=O)NC[C@@H]2[C@@H](O)[C@@H](O)[C@H](n3cnc4c(N)ncnc34)O2)cccc1
O[C@H]1[C@@H](O)[C@H](n2cnc3c(N)ncnc23)O[C@@H]1CNC(=O)CCc1[nH]ccc1
S(=O)(=O)(NC[C@@H]1[C@@H](O)[C@@H](O)[C@H](n2cnc3c(N)ncnc23)O1)c1c(C)n(CC)nc1C
O[C@H]1[C@@H](O)[C@H](n2cnc3c(N)ncnc23)O[C@@H]1CNC(=O)c1n(CC=C)ccn1
O[C@H]1[C@@H](O)[C@H](n2cnc3c(N)ncnc23)O[C@@H]1CNC(=O)COc1ccc2NC(=O)CCc2c1
S(=O)(=O)(N(C)C)c1ccc(C=CC(=O)NC[C@@H]2[C@@H](O)[C@@H](O)[C@H](n3cnc4c(N)ncnc34)O2)cc1
Fc1ccc(N2C(=O)C=C(CC(=O)NC[C@@H]3[C@@H](O)[C@@H](O)[C@H](n4cnc5c(N)ncnc45)O3)N2)cc1
O[C@H]1[C@@H](O)[C@H](n2cnc3c(N)ncnc23)O[C@@H]1CNC(=O)C1C(C(=O)NCC=C)C2CCC1C2
S=C(NCC(=O)NC[C@@H]1[C@@H](O)[C@@H](O)[C@H](n2cnc3c(N)ncnc23)O1)c1ccccc1
O[C@H]1[C@@H](O)[C@H](n2cnc3c(N)ncnc23)O[C@@H]1CNC(=O)COCc1n(CC)ncc1
O[C@H]1[C@@H](O)[C@H](n2cnc3c(N)ncnc23)O[C@@H]1CNC(=O)C1CC=CC1
O[C@H]1[C@@H](O)[C@H](n2cnc3c(N)ncnc23)O[C@@H]1CNC(=O)C=CC1CC1
O[C@H]1[C@@H](O)[C@H](n2cnc3c(N)ncnc23)O[C@@H]1CNC(=O)C=C(C)C
O[C@H]1[C@@H](O)[C@H](n2cnc3c(N)ncnc23)O[C@@H]1CNC(=O)C1CC(=C)C1
O[C@H]1[C@@H](O)[C@H](n2cnc3c(N)ncnc23)O[C@@H]1CNC(=O)C=CCC
O[C@H]1[C@@H](O)[C@H](n2cnc3c(N)ncnc23)O[C@@H]1CNC(=O)CCC=C
O[C@H]1[C@@H](O)[C@H](n2cnc3c(N)ncnc23)O[C@@H]1CNC(=O)CC=CC
O[C@H]1[C@@H](O)[C@H](n2cnc3c(N)ncnc23)O[C@@H]1CNC(=O)C(CC)=C
O[C@H]1[C@@H](O)[C@H](n2cnc3c(N)ncnc23)O[C@@H]1CNC(=O)C(C)=CC
Clc1ccc(S(=O)(=O)N2CCN(C(=O)CCC(=O)NC[C@@H]3[C@@H](O)[C@@H](O)[C@H](n4cnc5c(N)ncnc45)O3)CC2)cc1
O[C@H]1[C@@H](O)[C@H](n2cnc3c(N)ncnc23)O[C@@H]1CNC(=O)c1ccc(N2C(=O)CCC2=O)cc1
O[C@H]1[C@@H](O)[C@H](n2cnc3c(N)ncnc23)O[C@@H]1CNC(=O)c1cc(N2C(=O)CCC2=O)ccc1
O[C@H]1[C@@H](O)[C@H](n2cnc3c(N)ncnc23)O[C@@H]1CNC(=O)C(NC(OC)=O)Cc1ccccc1
Clc1ccc(C(CC(=O)[O-])CC(=O)NC[C@@H]2[C@@H](O)[C@@H](O)[C@H](n3cnc4c(N)ncnc34)O2)cc1
FC(F)(F)COC(C)C(=O)NC[C@@H]1[C@@H](O)[C@@H](O)[C@H](n2cnc3c(N)ncnc23)O1
O[C@H]1[C@@H](O)[C@H](n2cnc3c(N)ncnc23)O[C@@H]1CNC(=O)c1c(C)c(C)sc1-n1nnnc1
S(=O)(=O)(NC[C@@H]1[C@@H](O)[C@@H](O)[C@H](n2cnc3c(N)ncnc23)O1)c1ccc(CCC(OC)=O)cc1
O[C@H]1[C@@H](O)[C@H](n2cnc3c(N)ncnc23)O[C@@H]1CNC(=O)CCCc1onc(CC)n1
O[C@H]1[C@@H](O)[C@H](n2cnc3c(N)ncnc23)O[C@@H]1CNC(=O)CCc1onc(CCC)n1
O[C@H]1[C@@H](O)[C@H](n2cnc3c(N)ncnc23)O[C@@H]1CNC(=O)c1c(OC(=O)CCC(=O)Oc2c(C(=O)[O-])cccc2)cccc1
O[C@H]1[C@@H](O)[C@H](n2cnc3c(N)ncnc23)O[C@@H]1CNC(=O)c1nn(C)c(CC)c1
O[C@H]1[C@@H](O)[C@H](n2cnc3c(N)ncnc23)O[C@@H]1CNC(=O)c1c(CC)nn(C)c1
O[C@H]1[C@@H](O)[C@H](n2cnc3c(N)ncnc23)O[C@@H]1CNC(=O)c1n(C)nc(CC)c1
FC(F)(F)COCCC(=O)NC[C@@H]1[C@@H](O)[C@@H](O)[C@H](n2cnc3c(N)ncnc23)O1
S=C(N)Nc1ccc(C(=O)NC[C@@H]2[C@@H](O)[C@@H](O)[C@H](n3cnc4c(N)ncnc34)O2)cc1
S=C(N)Nc1cc(C(=O)NC[C@@H]2[C@@H](O)[C@@H](O)[C@H](n3cnc4c(N)ncnc34)O2)ccc1
S(C(C)C(=O)NC[C@@H]1[C@@H](O)[C@@H](O)[C@H](n2cnc3c(N)ncnc23)O1)c1ncccn1
O[C@H]1[C@@H](O)[C@H](n2cnc3c(N)ncnc23)O[C@@H]1CNC(=O)CC([NH3+])(CCC)CCC
O[C@H]1[C@@H](O)[C@H](n2cnc3c(N)ncnc23)O[C@@H]1CNC(=O)CC12CC3([NH3+])CC(C1)CC(C3)C2
O[C@H]1[C@@H](O)[C@H](n2cnc3c(N)ncnc23)O[C@@H]1CNC(=O)C([NH3+])CCC1CCCCC1
O[C@H]1[C@@H](O)[C@H](n2cnc3c(N)ncnc23)O[C@@H]1CNC(=O)CC([NH3+])(C)C1CCCCC1
O[C@H]1[C@@H](O)[C@H](n2cnc3c(N)ncnc23)O[C@@H]1CNC(=O)CC1([NH3+])CCC(CC)CC1
O[C@H]1[C@@H](O)[C@H](n2cnc3c(N)ncnc23)O[C@@H]1CNC(=O)Cc1ccc2OCOc2c1
O[C@H]1[C@@H](O)[C@H](n2cnc3c(N)ncnc23)O[C@@H]1CNC(=O)c1nnn(C(C)(C)C)c1
S(=O)(=O)(N(C)C)c1c(OC)ccc(C=CC(=O)NC[C@@H]2[C@@H](O)[C@@H](O)[C@H](n3cnc4c(N)ncnc34)O2)c1
S(CCC(=O)NC[C@@H]1[C@@H](O)[C@@H](O)[C@H](n2cnc3c(N)ncnc23)O1)c1ncccn1
S(=O)(=O)(N1CCC(C(=O)NC[C@@H]2[C@@H](O)[C@@H](O)[C@H](n3cnc4c(N)ncnc34)O2)CC1)c1ccc(C#N)cc1
S(=O)(=O)(N1CCC(C(=O)NC[C@@H]2[C@@H](O)[C@@H](O)[C@H](n3cnc4c(N)ncnc34)O2)CC1)c1c(C#N)cccc1
O[C@H]1[C@@H](O)[C@H](n2cnc3c(N)ncnc23)O[C@@H]1CNC(=O)C(C)CCCCCC(C)C(=O)[O-]
O[C@H]1[C@@H](O)[C@H](n2cnc3c(N)ncnc23)O[C@@H]1CNC(=O)CCCCCCCC[NH3+]
O[C@H]1[C@@H](O)[C@H](n2cnc3c(N)ncnc23)O[C@@H]1CNC(=O)CCc1c(C)[nH]nc1C
O[C@H]1[C@@H](O)[C@H](n2cnc3c(N)ncnc23)O[C@@H]1CNC(=O)CC(NC=O)c1ccccc1
O[C@H]1[C@@H](O)[C@H](n2cnc3c(N)ncnc23)O[C@@H]1CNC(=O)C(NC(=O)C)c1ccccc1
O[C@H]1[C@@H](O)[C@H](n2cnc3c(N)ncnc23)O[C@@H]1CNC(=O)Cc1nc2SC=Cn2c1
Clc1ccc(S(=O)(=O)N(C)CC(=O)NC[C@@H]2[C@@H](O)[C@@H](O)[C@H](n3cnc4c(N)ncnc34)O2)cc1
O[C@H]1[C@@H](O)[C@H](n2cnc3c(N)ncnc23)O[C@@H]1CNC(=O)C(OCC1OCCCC1)C
O[C@H]1[C@@H](O)[C@H](n2cnc3c(N)ncnc23)O[C@@H]1CNC(=O)c1cc(C(=O)[O-])cc(C(C)(C)C)c1
O[C@H]1[C@@H](O)[C@H](n2cnc3c(N)ncnc23)O[C@@H]1CNC(=O)c1c(C(=O)[O-])ccc(C(C)(C)C)c1
O[C@H]1[C@@H](O)[C@H](n2cnc3c(N)ncnc23)O[C@@H]1CNC(=O)c1c(C(=O)[O-])cc(C(C)(C)C)cc1
S(=O)(=O)(N(CCCC(=O)NC[C@@H]1[C@@H](O)[C@@H](O)[C@H](n2cnc3c(N)ncnc23)O1)c1ccc2OCOc2c1)C
Clc1cc(S(=O)(=O)N2CCN(C(=O)CCC(=O)NC[C@@H]3[C@@H](O)[C@@H](O)[C@H](n4cnc5c(N)ncnc45)O3)CC2)c(OC)cc1
O[C@H]1[C@@H](O)[C@H](n2cnc3c(N)ncnc23)O[C@@H]1CNC(=O)C1CC([NH+](CC(C)C)CC(C)C)C1
O[C@H]1[C@@H](O)[C@H](n2cnc3c(N)ncnc23)O[C@@H]1CNC(=O)CCCC(=O)N1CCN(c2sccn2)CC1
O[C@H]1[C@@H](O)[C@H](n2cnc3c(N)ncnc23)O[C@@H]1CNC(=O)C(=O)N1C(C)Cc2ccccc12
O[C@H]1[C@@H](O)[C@H](n2cnc3c(N)ncnc23)O[C@@H]1CNC(=O)C1N(C(=O)C)c2ccccc2C1
O[C@H]1[C@@H](O)[C@H](n2cnc3c(N)ncnc23)O[C@@H]1CNC(=O)C(C)C(OC(C)(C)C)=O
O[C@H]1[C@@H](O)[C@H](n2cnc3c(N)ncnc23)O[C@@H]1CNC(=O)CCCN1C(=O)C=CC(c2ccncc2)=N1
O[C@H]1[C@@H](O)[C@H](n2cnc3c(N)ncnc23)O[C@@H]1CNC(=O)CCCN1C(=O)C=CC(c2cnccc2)=N1
O[C@H]1[C@@H](O)[C@H](n2cnc3c(N)ncnc23)O[C@@H]1CNC(=O)CCCN1C(=O)C=CC(c2ncccc2)=N1
O[C@H]1[C@@H](O)[C@H](n2cnc3c(N)ncnc23)O[C@@H]1CNC(=O)CN1C(=O)CCc2ccccc12
O[C@H]1[C@@H](O)[C@H](n2cnc3c(N)ncnc23)O[C@@H]1CNC(=O)C(=O)N1CCCc2ccccc12
O[C@H]1[C@@H](O)[C@H](n2cnc3c(N)ncnc23)O[C@@H]1CNC(=O)C1CCC(C(OC)=O)CC1
O[C@H]1[C@@H](O)[C@H](n2cnc3c(N)ncnc23)O[C@@H]1CNC(=O)C1CC(C(OC)=O)CCC1
O[C@H]1[C@@H](O)[C@H](n2cnc3c(N)ncnc23)O[C@@H]1CNC(=O)C1CC(C(OCC)=O)CC1
O[C@H]1[C@@H](O)[C@H](n2cnc3c(N)ncnc23)O[C@@H]1CNC(=O)C1C(C(OC)=O)CCCC1
O[C@H]1[C@@H](O)[C@H](n2cnc3c(N)ncnc23)O[C@@H]1CNC(=O)CNC(=O)c1sc2CCCc2c1
O[C@H]1[C@@H](O)[C@H](n2cnc3c(N)ncnc23)O[C@@H]1CNC(=O)c1cnc(C2CC2)nc1
S(=O)(=O)(NC[C@@H]1[C@@H](O)[C@@H](O)[C@H](n2cnc3c(N)ncnc23)O1)c1cn(CC(C)C)nc1
O[C@H]1[C@@H](O)[C@H](n2cnc3c(N)ncnc23)O[C@@H]1CNC(=O)C(OCCC=C)C
O[C@H]1[C@@H](O)[C@H](n2cnc3c(N)ncnc23)O[C@@H]1CNC(=O)c1nc2n(c1)C=C(OC)C=C2
S(=O)(=O)(NCC)c1sc(C(=O)NC[C@@H]2[C@@H](O)[C@@H](O)[C@H](n3cnc4c(N)ncnc34)O2)c(C)c1
Clc1c(C(=O)NC[C@@H]2[C@@H](O)[C@@H](O)[C@H](n3cnc4c(N)ncnc34)O2)cc(S(O)=O)cc1
Clc1c(S(O)=O)ccc(C(=O)NC[C@@H]2[C@@H](O)[C@@H](O)[C@H](n3cnc4c(N)ncnc34)O2)c1
Clc1c(S(O)=O)cc(C(=O)NC[C@@H]2[C@@H](O)[C@@H](O)[C@H](n3cnc4c(N)ncnc34)O2)cc1
Fc1c(C(=O)NC[C@@H]2[C@@H](O)[C@@H](O)[C@H](n3cnc4c(N)ncnc34)O2)cc(N2C(=O)NCC2)cc1
O[C@H]1[C@@H](O)[C@H](n2cnc3c(N)ncnc23)O[C@@H]1CNC(=O)CCCOCC=C
O[C@H]1[C@@H](O)[C@H](n2cnc3c(N)ncnc23)O[C@@H]1CNC(=O)Cc1nc(NC(=O)NC2CC2)sc1
S(=O)(=O)(NC(C)(C)C)c1oc(C(=O)NC[C@@H]2[C@@H](O)[C@@H](O)[C@H](n3cnc4c(N)ncnc34)O2)cc1
S(=O)(=O)(CCN(Cc1cn(C)nc1)C(=O)CCC(=O)NC[C@@H]1[C@@H](O)[C@@H](O)[C@H](n2cnc3c(N)ncnc23)O1)N1CCCCC1
S(=O)(=O)(NC[C@@H]1[C@@H](O)[C@@H](O)[C@H](n2cnc3c(N)ncnc23)O1)c1c(C)c(C(OCC)=O)[nH]c1C
Clc1c(C(=O)[O-])c(Cl)cc(C(=O)NC[C@@H]2[C@@H](O)[C@@H](O)[C@H](n3cnc4c(N)ncnc34)O2)c1
Clc1c(C(=O)NC[C@@H]2[C@@H](O)[C@@H](O)[C@H](n3cnc4c(N)ncnc34)O2)c(Cl)cc(C(=O)[O-])c1
Clc1c(Cl)cc(C(=O)NC[C@@H]2[C@@H](O)[C@@H](O)[C@H](n3cnc4c(N)ncnc34)O2)c(C(=O)[O-])c1
Clc1c(C(=O)[O-])cc(Cl)c(C(=O)NC[C@@H]2[C@@H](O)[C@@H](O)[C@H](n3cnc4c(N)ncnc34)O2)c1
S(=O)(=O)(CCCC)N1C(C(=O)NC[C@@H]2[C@@H](O)[C@@H](O)[C@H](n3cnc4c(N)ncnc34)O2)CCCC1
O[C@H]1[C@@H](O)[C@H](n2cnc3c(N)ncnc23)O[C@@H]1CNC(=O)C1C(C(=O)N2CCN(c3ccccc3)CC2)C1
FC(F)(F)CN1C(=O)C2C(C(=O)NC[C@@H]3[C@@H](O)[C@@H](O)[C@H](n4cnc5c(N)ncnc45)O3)C(C)C=CC2C1=O
O[C@H]1[C@@H](O)[C@H](n2cnc3c(N)ncnc23)O[C@@H]1CNC(=O)C(N1C(=O)CCC1=O)c1ccccc1
O[C@H]1[C@@H](O)[C@H](n2cnc3c(N)ncnc23)O[C@@H]1CNC(=O)C1C2OC3(CN(c4ccccc4)C(=O)C13)C=C2
Fc1nc(F)cc(C(=O)NC[C@@H]2[C@@H](O)[C@@H](O)[C@H](n3cnc4c(N)ncnc34)O2)c1
Fc1c(C(=O)NC[C@@H]2[C@@H](O)[C@@H](O)[C@H](n3cnc4c(N)ncnc34)O2)c(F)cnc1
Fc1c(F)cc(C(=O)NC[C@@H]2[C@@H](O)[C@@H](O)[C@H](n3cnc4c(N)ncnc34)O2)cn1
Fc1c(C(=O)NC[C@@H]2[C@@H](O)[C@@H](O)[C@H](n3cnc4c(N)ncnc34)O2)cc(F)nc1
Fc1c(C(=O)NC[C@@H]2[C@@H](O)[C@@H](O)[C@H](n3cnc4c(N)ncnc34)O2)cc(F)cn1
Fc1c(C(=O)NC[C@@H]2[C@@H](O)[C@@H](O)[C@H](n3cnc4c(N)ncnc34)O2)ncc(F)c1
Fc1c(C(=O)NC[C@@H]2[C@@H](O)[C@@H](O)[C@H](n3cnc4c(N)ncnc34)O2)ccc(F)n1
Fc1c(C(=O)NC[C@@H]2[C@@H](O)[C@@H](O)[C@H](n3cnc4c(N)ncnc34)O2)nc(F)cc1
Fc1c(F)nccc1C(=O)NC[C@@H]1[C@@H](O)[C@@H](O)[C@H](n2cnc3c(N)ncnc23)O1
O[C@H]1[C@@H](O)[C@H](n2cnc3c(N)ncnc23)O[C@@H]1CNC(=O)C(NC(=O)C)COCc1ccccc1
Brc1ccc2nc(C(=O)[O-])cc(C(=O)NC[C@@H]3[C@@H](O)[C@@H](O)[C@H](n4cnc5c(N)ncnc45)O3)c2c1
Brc1ccc2nc(C(=O)NC[C@@H]3[C@@H](O)[C@@H](O)[C@H](n4cnc5c(N)ncnc45)O3)cc(C(=O)[O-])c2c1
Clc1c(C(=O)NC[C@@H]2[C@@H](O)[C@@H](O)[C@H](n3cnc4c(N)ncnc34)O2)cc(S(=O)(=O)N2CCOCC2)cc1
S(=O)(=O)(NC[C@@H]1[C@@H](O)[C@@H](O)[C@H](n2cnc3c(N)ncnc23)O1)c1ccc(N2C(=O)CCC2)cc1
O[C@H]1[C@@H](O)[C@H](n2cnc3c(N)ncnc23)O[C@@H]1CNC(=O)c1n[nH]c(CCC)c1
S(CC(=O)NC[C@@H]1[C@@H](O)[C@@H](O)[C@H](n2cnc3c(N)ncnc23)O1)c1n(C2CCCC2)nnn1
O[C@H]1[C@@H](O)[C@H](n2cnc3c(N)ncnc23)O[C@@H]1CNC(=O)c1cnc(-n2c(C)c(C(OC)=O)cn2)cc1
Clc1c(S(O)=O)cc(C(=O)NC[C@@H]2[C@@H](O)[C@@H](O)[C@H](n3cnc4c(N)ncnc34)O2)c(OC)c1
S(=O)(=O)(NC[C@@H]1[C@@H](O)[C@@H](O)[C@H](n2cnc3c(N)ncnc23)O1)C(CC)CC
S(=O)(=O)(NC[C@@H]1[C@@H](O)[C@@H](O)[C@H](n2cnc3c(N)ncnc23)O1)C(C)CCC
O[C@H]1[C@@H](O)[C@H](n2cnc3c(N)ncnc23)O[C@@H]1CNC(=O)c1ccc(CCNC(=O)C)cc1
S(=O)(=O)(N1C(C(=O)NC[C@@H]2[C@@H](O)[C@@H](O)[C@H](n3cnc4c(N)ncnc34)O2)CCC1)c1ccc(F)cc1
S(=O)(=O)(N1C(C(=O)NC[C@@H]2[C@@H](O)[C@@H](O)[C@H](n3cnc4c(N)ncnc34)O2)CCC1)c1c(F)cccc1
O[C@H]1[C@@H](O)[C@H](n2cnc3c(N)ncnc23)O[C@@H]1CNC(=O)C(C)N1C(=O)c2cc(C)ccc2C1=O
FC(C(=O)NC[C@@H]1[C@@H](O)[C@@H](O)[C@H](n2cnc3c(N)ncnc23)O1)C(F)(F)C
S(=O)(=O)(Nc1c(C)cc(C(=O)NC[C@@H]2[C@@H](O)[C@@H](O)[C@H](n3cnc4c(N)ncnc34)O2)cc1)C
S(=O)(=O)(Nc1c(C)ccc(C(=O)NC[C@@H]2[C@@H](O)[C@@H](O)[C@H](n3cnc4c(N)ncnc34)O2)c1)C
S(=O)(=O)(Nc1c(C)c(C(=O)NC[C@@H]2[C@@H](O)[C@@H](O)[C@H](n3cnc4c(N)ncnc34)O2)ccc1)C
S(=O)(=O)(Nc1c(C)cccc1C(=O)NC[C@@H]1[C@@H](O)[C@@H](O)[C@H](n2cnc3c(N)ncnc23)O1)C
S(=O)(=O)(N(C(C)C(=O)NC[C@@H]1[C@@H](O)[C@@H](O)[C@H](n2cnc3c(N)ncnc23)O1)c1ccc(F)cc1)C
S(=O)(=O)(N(C(C)C(=O)NC[C@@H]1[C@@H](O)[C@@H](O)[C@H](n2cnc3c(N)ncnc23)O1)c1cc(F)ccc1)C
S(=O)(=O)(N(C(C)C(=O)NC[C@@H]1[C@@H](O)[C@@H](O)[C@H](n2cnc3c(N)ncnc23)O1)c1c(F)cccc1)C
O[C@H]1[C@@H](O)[C@H](n2cnc3c(N)ncnc23)O[C@@H]1CNC(=O)CCN1C(=O)c2cc(C)ccc2C1=O
O[C@H]1[C@@H](O)[C@H](n2cnc3c(N)ncnc23)O[C@@H]1CNC(=O)C1=C(C)OCCS1
O[C@H]1[C@@H](O)[C@H](n2cnc3c(N)ncnc23)O[C@@H]1CNC(=O)C1C2OC3(CN(c4cc(OC)ccc4)C(=O)C13)C=C2
FCC(C)(C)C(=O)NC[C@@H]1[C@@H](O)[C@@H](O)[C@H](n2cnc3c(N)ncnc23)O1
O[C@H]1[C@@H](O)[C@H](n2cnc3c(N)ncnc23)O[C@@H]1CNC(=O)CC(=O)Oc1ccccc1
O[C@H]1[C@@H](O)[C@H](n2cnc3c(N)ncnc23)O[C@@H]1CNC(=O)c1c(C)n(-c2nnc(OCC)cc2)nc1
O[C@H]1[C@@H](O)[C@H](n2cnc3c(N)ncnc23)O[C@@H]1CNC(=O)CC1N2C(=O)C(C)=C(C)N=C2SC1
Clc1c(C)[nH]nc1C(=O)NC[C@@H]1[C@@H](O)[C@@H](O)[C@H](n2cnc3c(N)ncnc23)O1
O[C@H]1[C@@H](O)[C@H](n2cnc3c(N)ncnc23)O[C@@H]1CNC(=O)CN1C2(C)N(C(=O)CC2)c2ccccc2C1=O
O[C@H]1[C@@H](O)[C@H](n2cnc3c(N)ncnc23)O[C@@H]1CNC(=O)C12N(CC)C(=O)c3ccccc3N1C(=O)CC2
S(C)CC(C)C(=O)NC[C@@H]1[C@@H](O)[C@@H](O)[C@H](n2cnc3c(N)ncnc23)O1
O[C@H]1[C@@H](O)[C@H](n2cnc3c(N)ncnc23)O[C@@H]1CNC(=O)C=1Nc2n(C(=O)C=1)nc1ccccc21
S(=O)(=O)(N1CCCC1)c1c(C)oc(C(=O)NC[C@@H]2[C@@H](O)[C@@H](O)[C@H](n3cnc4c(N)ncnc34)O2)c1
O[C@H]1[C@@H](O)[C@H](n2cnc3c(N)ncnc23)O[C@@H]1CNC(=O)c1c(C)onc1-c1[nH]ccn1
O[C@H]1[C@@H](O)[C@H](n2cnc3c(N)ncnc23)O[C@@H]1CNC(=O)c1c(C)onc1-c1nc[nH]c1
S(=O)(=O)(NC(C)C)c1ccc(C(=O)NC[C@@H]2[C@@H](O)[C@@H](O)[C@H](n3cnc4c(N)ncnc34)O2)cc1
S(=O)(=O)(NC(C)C)c1cc(C(=O)NC[C@@H]2[C@@H](O)[C@@H](O)[C@H](n3cnc4c(N)ncnc34)O2)ccc1
S(=O)(=O)(NC(C)C)c1c(C(=O)NC[C@@H]2[C@@H](O)[C@@H](O)[C@H](n3cnc4c(N)ncnc34)O2)cccc1
FC(F)n1nc(C(=O)NC[C@@H]2[C@@H](O)[C@@H](O)[C@H](n3cnc4c(N)ncnc34)O2)cc1
FC(F)n1c(C(=O)NC[C@@H]2[C@@H](O)[C@@H](O)[C@H](n3cnc4c(N)ncnc34)O2)ccn1
O[C@H]1[C@@H](O)[C@H](n2cnc3c(N)ncnc23)O[C@@H]1CNC(=O)CN(CC(=O)[O-])C(OCC1c2ccccc2-c2ccccc12)=O
S(=O)(=O)(NC[C@@H]1[C@@H](O)[C@@H](O)[C@H](n2cnc3c(N)ncnc23)O1)CCCOc1ccc2OCOc2c1
S(=O)(=O)(NC[C@@H]1[C@@H](O)[C@@H](O)[C@H](n2cnc3c(N)ncnc23)O1)c1ccc(F)cc1
S(=O)(=O)(NC[C@@H]1[C@@H](O)[C@@H](O)[C@H](n2cnc3c(N)ncnc23)O1)c1cc(F)ccc1
S(=O)(=O)(NC[C@@H]1[C@@H](O)[C@@H](O)[C@H](n2cnc3c(N)ncnc23)O1)c1c(F)cccc1
O[C@H]1[C@@H](O)[C@H](n2cnc3c(N)ncnc23)O[C@@H]1CNC(=O)CN1C(=O)c2cnn(-c3ccccc3)c2N=C1
S(=O)(=O)(C(C)C(=O)NC[C@@H]1[C@@H](O)[C@@H](O)[C@H](n2cnc3c(N)ncnc23)O1)c1ccc(F)cc1
S(=O)(=O)(NCCC)c1cc(C(=O)NC[C@@H]2[C@@H](O)[C@@H](O)[C@H](n3cnc4c(N)ncnc34)O2)ccc1
O[C@H]1[C@@H](O)[C@H](n2cnc3c(N)ncnc23)O[C@@H]1CNC(=O)C(=Cc1cnccc1)C#N
O[C@H]1[C@@H](O)[C@H](n2cnc3c(N)ncnc23)O[C@@H]1CNC(=O)C=1C(=O)Oc2ccccc2C=1
S(=O)(=O)(CCC(=O)NC[C@@H]1[C@@H](O)[C@@H](O)[C@H](n2cnc3c(N)ncnc23)O1)c1ccc(F)cc1
S(=O)(=O)(CCC(=O)NC[C@@H]1[C@@H](O)[C@@H](O)[C@H](n2cnc3c(N)ncnc23)O1)c1c(F)cccc1
S(=O)(=O)(NC[C@@H]1[C@@H](O)[C@@H](O)[C@H](n2cnc3c(N)ncnc23)O1)c1ccc2oncc2c1
S(CC(=O)NC[C@@H]1[C@@H](O)[C@@H](O)[C@H](n2cnc3c(N)ncnc23)O1)C=1NC2CCCCC2N=1
O[C@H]1[C@@H](O)[C@H](n2cnc3c(N)ncnc23)O[C@@H]1CNC(=O)C1N(C2=NS(=O)(=O)c3ccccc23)CCCC1
O[C@H]1[C@@H](O)[C@H](n2cnc3c(N)ncnc23)O[C@@H]1CNC(=O)C1Oc2ccccc2C1
O[C@H]1[C@@H](O)[C@H](n2cnc3c(N)ncnc23)O[C@@H]1CNC(=O)c1nn(Cn2c(C)c([N+](=O)[O-])c(C)n2)cc1
O[C@H]1[C@@H](O)[C@H](n2cnc3c(N)ncnc23)O[C@@H]1CNC(=O)c1ccc(C[NH+](CC)CC)cc1
O[C@H]1[C@@H](O)[C@H](n2cnc3c(N)ncnc23)O[C@@H]1CNC(=O)C=CC(=O)NC1CCCCC1
O[C@H]1[C@@H](O)[C@H](n2cnc3c(N)ncnc23)O[C@@H]1CNC(=O)c1c(C)nn2C=CC=Nc12
O[C@H]1[C@@H](O)[C@H](n2cnc3c(N)ncnc23)O[C@@H]1CNC(=O)c1c(C)nc2n1C=CC=N2
O[C@H]1[C@@H](O)[C@H](n2cnc3c(N)ncnc23)O[C@@H]1CNC(=O)C([NH3+])Cc1ccc2ccccc2c1
O[C@H]1[C@@H](O)[C@H](n2cnc3c(N)ncnc23)O[C@@H]1CNC(=O)C([NH3+])Cc1cccc2ccccc12
S(=O)(=O)(c1ccccc1)C1(C(=O)NC[C@@H]2[C@@H](O)[C@@H](O)[C@H](n3cnc4c(N)ncnc34)O2)CC1
O[C@H]1[C@@H](O)[C@H](n2cnc3c(N)ncnc23)O[C@@H]1CNC(=O)C(C)C1C[NH+](Cc2ccccc2)CC1
O[C@H]1[C@@H](O)[C@H](n2cnc3c(N)ncnc23)O[C@@H]1CNC(=O)Cc1nc(C)sc1
O[C@H]1[C@@H](O)[C@H](n2cnc3c(N)ncnc23)O[C@@H]1CNC(=O)Cc1scc(C)n1
O[C@H]1[C@@H](O)[C@H](n2cnc3c(N)ncnc23)O[C@@H]1CNC(=O)Cc1sc(C)nc1
FC(F)(F)c1cc(C(=O)NC[C@@H]2[C@@H](O)[C@@H](O)[C@H](n3cnc4c(N)ncnc34)O2)c(C(=O)[O-])cc1
FC(F)(F)c1cc(C(=O)[O-])c(C(=O)NC[C@@H]2[C@@H](O)[C@@H](O)[C@H](n3cnc4c(N)ncnc34)O2)cc1
FC(F)(F)c1c(C(=O)[O-])ccc(C(=O)NC[C@@H]2[C@@H](O)[C@@H](O)[C@H](n3cnc4c(N)ncnc34)O2)c1
FC(F)(F)c1c(C(=O)NC[C@@H]2[C@@H](O)[C@@H](O)[C@H](n3cnc4c(N)ncnc34)O2)ccc(C(=O)[O-])c1
O[C@H]1[C@@H](O)[C@H](n2cnc3c(N)ncnc23)O[C@@H]1CNC(=O)c1nc2n(c1)C=CC=C2
O[C@H]1[C@@H](O)[C@H](n2cnc3c(N)ncnc23)O[C@@H]1CNC(=O)c1nn2C=CC=Cc2c1
O[C@H]1[C@@H](O)[C@H](n2cnc3c(N)ncnc23)O[C@@H]1CNC(=O)c1cnn2C=CC=Cc12
O[C@H]1[C@@H](O)[C@H](n2cnc3c(N)ncnc23)O[C@@H]1CNC(=O)c1ncn2C=CC=Cc12
O[C@H]1[C@@H](O)[C@H](n2cnc3c(N)ncnc23)O[C@@H]1CNC(=O)c1n2C=CC=Cc2nc1
O[C@H]1[C@@H](O)[C@H](n2cnc3c(N)ncnc23)O[C@@H]1CNC(=O)c1n2C=CC=Cc2cn1
O[C@H]1[C@@H](O)[C@H](n2cnc3c(N)ncnc23)O[C@@H]1CNC(=O)C1CN(c2c(C#N)cccc2)C1
O[C@H]1[C@@H](O)[C@H](n2cnc3c(N)ncnc23)O[C@@H]1CNC(=O)c1c([N+](=O)[O-])ccc(C(OC)=O)c1
O[C@H]1[C@@H](O)[C@H](n2cnc3c(N)ncnc23)O[C@@H]1CNC(=O)c1c([N+](=O)[O-])c(C(OC)=O)ccc1
S(=O)(=O)(N1CCC(C(=O)NC[C@@H]2[C@@H](O)[C@@H](O)[C@H](n3cnc4c(N)ncnc34)O2)CC1)c1ccc([N+](=O)[O-])cc1
S(=O)(=O)(N1CC(C(=O)NC[C@@H]2[C@@H](O)[C@@H](O)[C@H](n3cnc4c(N)ncnc34)O2)CCC1)c1ccc([N+](=O)[O-])cc1
O[C@H]1[C@@H](O)[C@H](n2cnc3c(N)ncnc23)O[C@@H]1CNC(=O)C1N(C(OC(C)(C)C)=O)CC1
O[C@H]1[C@@H](O)[C@H](n2cnc3c(N)ncnc23)O[C@@H]1CNC(=O)C(OC=O)c1ccccc1
S(=O)(=O)(NC[C@@H]1[C@@H](O)[C@@H](O)[C@H](n2cnc3c(N)ncnc23)O1)c1cc(F)c(OC)cc1
S(=O)(=O)(NC[C@@H]1[C@@H](O)[C@@H](O)[C@H](n2cnc3c(N)ncnc23)O1)c1cc(OC)c(F)cc1
S(=O)(=O)(NC[C@@H]1[C@@H](O)[C@@H](O)[C@H](n2cnc3c(N)ncnc23)O1)c1c(F)cc(OC)cc1
S(=O)(=O)(NC[C@@H]1[C@@H](O)[C@@H](O)[C@H](n2cnc3c(N)ncnc23)O1)c1c(F)ccc(OC)c1
S(=O)(=O)(NC[C@@H]1[C@@H](O)[C@@H](O)[C@H](n2cnc3c(N)ncnc23)O1)c1c(OC)ccc(F)c1
O[C@H]1[C@@H](O)[C@H](n2cnc3c(N)ncnc23)O[C@@H]1CNC(=O)CN1C(=O)c2ncn(-c3ccc(OC)cc3)c2N=C1
Ic1c(C(=O)NC[C@@H]2[C@@H](O)[C@@H](O)[C@H](n3cnc4c(N)ncnc34)O2)nn(C)c1
Ic1c(C(=O)NC[C@@H]2[C@@H](O)[C@@H](O)[C@H](n3cnc4c(N)ncnc34)O2)n(C)nc1
O[C@H]1[C@@H](O)[C@H](n2cnc3c(N)ncnc23)O[C@@H]1CNC(=O)COc1ccc2C=CC(=O)Oc2c1
O[C@H]1[C@@H](O)[C@H](n2cnc3c(N)ncnc23)O[C@@H]1CNC(=O)C=1C(=O)Oc2ccc(OC)cc2C=1
O[C@H]1[C@@H](O)[C@H](n2cnc3c(N)ncnc23)O[C@@H]1CNC(=O)C=1C(=O)Oc2cc(OC)ccc2C=1
O[C@H]1[C@@H](O)[C@H](n2cnc3c(N)ncnc23)O[C@@H]1CNC(=O)C=1C(=O)Oc2c(OC)cccc2C=1
O[C@H]1[C@@H](O)[C@H](n2cnc3c(N)ncnc23)O[C@@H]1CNC(=O)c1cn(C)cc1
O[C@H]1[C@@H](O)[C@H](n2cnc3c(N)ncnc23)O[C@@H]1CNC(=O)c1n(C)ccc1
S=C1C(C(=O)NC[C@@H]2[C@@H](O)[C@@H](O)[C@H](n3cnc4c(N)ncnc34)O2)=C(C)N=C(C2CC2)N1
O[C@H]1[C@@H](O)[C@H](n2cnc3c(N)ncnc23)O[C@@H]1CNC(=O)c1n(CC)nc(C)c1[N+](=O)[O-]
Fc1ccc(CC(C(=O)NC[C@@H]2[C@@H](O)[C@@H](O)[C@H](n3cnc4c(N)ncnc34)O2)n2c(C)nnn2)cc1
Fc1cc(CC(C(=O)NC[C@@H]2[C@@H](O)[C@@H](O)[C@H](n3cnc4c(N)ncnc34)O2)n2c(C)nnn2)ccc1
O[C@H]1[C@@H](O)[C@H](n2cnc3c(N)ncnc23)O[C@@H]1CNC(=O)Cc1ccc2OCCOc2c1
O[C@H]1[C@@H](O)[C@H](n2cnc3c(N)ncnc23)O[C@@H]1CNC(=O)CCCCN1S(=O)(=O)c2ccccc2C1=O
O[C@H]1[C@@H](O)[C@H](n2cnc3c(N)ncnc23)O[C@@H]1CNC(=O)C1CCN(c2nc(C)cnc2)CC1
O[C@H]1[C@@H](O)[C@H](n2cnc3c(N)ncnc23)O[C@@H]1CNC(=O)C1CCN(c2nnc(C)cc2)CC1
O[C@H]1[C@@H](O)[C@H](n2cnc3c(N)ncnc23)O[C@@H]1CNC(=O)C1CN(c2nnc(C)cc2)CCC1
O[C@H]1[C@@H](O)[C@H](n2cnc3c(N)ncnc23)O[C@@H]1CNC(=O)c1ccc(C(=O)N(C)C)cc1
O[C@H]1[C@@H](O)[C@H](n2cnc3c(N)ncnc23)O[C@@H]1CNC(=O)c1cc(C(=O)N(C)C)ccc1
O[C@H]1[C@@H](O)[C@H](n2cnc3c(N)ncnc23)O[C@@H]1CNC(=O)c1c(C(=O)N(C)C)cccc1
O[C@H]1[C@@H](O)[C@H](n2cnc3c(N)ncnc23)O[C@@H]1CNC(=O)C1C(C(=O)N2CCN(c3ncccc3)CC2)C1(C)C
O[C@H]1[C@@H](O)[C@H](n2cnc3c(N)ncnc23)O[C@@H]1CNC(=O)c1ccc2NC(=O)OC(=O)c2c1
O[C@H]1[C@@H](O)[C@H](n2cnc3c(N)ncnc23)O[C@@H]1CNC(=O)c1cnc(C)cc1
O[C@H]1[C@@H](O)[C@H](n2cnc3c(N)ncnc23)O[C@@H]1CNC(=O)c1cc(C)cnc1
O[C@H]1[C@@H](O)[C@H](n2cnc3c(N)ncnc23)O[C@@H]1CNC(=O)c1cc(C)ncc1
O[C@H]1[C@@H](O)[C@H](n2cnc3c(N)ncnc23)O[C@@H]1CNC(=O)c1ncc(C)cc1
O[C@H]1[C@@H](O)[C@H](n2cnc3c(N)ncnc23)O[C@@H]1CNC(=O)c1nccc(C)c1
O[C@H]1[C@@H](O)[C@H](n2cnc3c(N)ncnc23)O[C@@H]1CNC(=O)c1nc(C)ccc1
O[C@H]1[C@@H](O)[C@H](n2cnc3c(N)ncnc23)O[C@@H]1CNC(=O)c1c(C)cncc1
O[C@H]1[C@@H](O)[C@H](n2cnc3c(N)ncnc23)O[C@@H]1CNC(=O)c1c(C)ccnc1
O[C@H]1[C@@H](O)[C@H](n2cnc3c(N)ncnc23)O[C@@H]1CNC(=O)c1c(C)nccc1
O[C@H]1[C@@H](O)[C@H](n2cnc3c(N)ncnc23)O[C@@H]1CNC(=O)c1c(C)cccn1
S(=O)(=O)(N(CCCC(=O)NC[C@@H]1[C@@H](O)[C@@H](O)[C@H](n2cnc3c(N)ncnc23)O1)c1ccc2OCCOc2c1)C
S(=O)(=O)(NC[C@@H]1[C@@H](O)[C@@H](O)[C@H](n2cnc3c(N)ncnc23)O1)c1oc(CC)cc1
S(=O)(=O)(N(C)c1c(C)cc(C(=O)NC[C@@H]2[C@@H](O)[C@@H](O)[C@H](n3cnc4c(N)ncnc34)O2)cc1)C
S(=O)(=O)(N(C)c1c(C)ccc(C(=O)NC[C@@H]2[C@@H](O)[C@@H](O)[C@H](n3cnc4c(N)ncnc34)O2)c1)C
S(=O)(=O)(N(C)c1c(C)c(C(=O)NC[C@@H]2[C@@H](O)[C@@H](O)[C@H](n3cnc4c(N)ncnc34)O2)ccc1)C
S(=O)(=O)(CC#N)Cc1ccc(C(=O)NC[C@@H]2[C@@H](O)[C@@H](O)[C@H](n3cnc4c(N)ncnc34)O2)cc1
S(=O)(=O)(NC[C@@H]1[C@@H](O)[C@@H](O)[C@H](n2cnc3c(N)ncnc23)O1)c1c(F)cc(OC)c(OC)c1
O[C@H]1[C@@H](O)[C@H](n2cnc3c(N)ncnc23)O[C@@H]1CNC(=O)CC1=C(C)n2ncnc2N=C1C
O[C@H]1[C@@H](O)[C@H](n2cnc3c(N)ncnc23)O[C@@H]1CNC(=O)CN1C(=O)Oc2ccccc12
O[C@H]1[C@@H](O)[C@H](n2cnc3c(N)ncnc23)O[C@@H]1CNC(=O)c1ccc(O)cc1
O[C@H]1[C@@H](O)[C@H](n2cnc3c(N)ncnc23)O[C@@H]1CNC(=O)c1cc(O)ccc1
O[C@H]1[C@@H](O)[C@H](n2cnc3c(N)ncnc23)O[C@@H]1CNC(=O)c1c(O)cccc1
O[C@H]1[C@@H](O)[C@H](n2cnc3c(N)ncnc23)O[C@@H]1CNC(=O)Cn1nc(C)c2cccnc12
Brc1cnc(S(=O)(=O)NC[C@@H]2[C@@H](O)[C@@H](O)[C@H](n3cnc4c(N)ncnc34)O2)cc1
Brc1cc(S(=O)(=O)NC[C@@H]2[C@@H](O)[C@@H](O)[C@H](n3cnc4c(N)ncnc34)O2)cnc1
Brc1nc(S(=O)(=O)NC[C@@H]2[C@@H](O)[C@@H](O)[C@H](n3cnc4c(N)ncnc34)O2)ccc1
O[C@H]1[C@@H](O)[C@H](n2cnc3c(N)ncnc23)O[C@@H]1CNC(=O)Cn1cc(C(=O)N)c2ccccc12
O[C@H]1[C@@H](O)[C@H](n2cnc3c(N)ncnc23)O[C@@H]1CNC(=O)Cn1c(C(=O)N)cc2ccccc12
O[C@H]1[C@@H](O)[C@H](n2cnc3c(N)ncnc23)O[C@@H]1CNC(=O)C(NC(=O)NC1CCCCC1)C
O[C@H]1[C@@H](O)[C@H](n2cnc3c(N)ncnc23)O[C@@H]1CNC(=O)CN1C(=O)N(C)C(=O)c2cc(C)ccc12
O[C@H]1[C@@H](O)[C@H](n2cnc3c(N)ncnc23)O[C@@H]1CNC(=O)CN1C(=O)N(C)C(=O)c2ccc(C)cc12
O[C@H]1[C@@H](O)[C@H](n2cnc3c(N)ncnc23)O[C@@H]1CNC(=O)CN1C(=O)N(C)C(=O)c2c(C)cccc12
O[C@H]1[C@@H](O)[C@H](n2cnc3c(N)ncnc23)O[C@@H]1CNC(=O)CN1C(=O)N(C)C(=O)c2cccc(C)c12
S(=O)(=O)(NC[C@@H]1[C@@H](O)[C@@H](O)[C@H](n2cnc3c(N)ncnc23)O1)CCOc1c(F)cccc1
Fc1ccc(C(=O)C(=O)NC[C@@H]2[C@@H](O)[C@@H](O)[C@H](n3cnc4c(N)ncnc34)O2)cc1
O[C@H]1[C@@H](O)[C@H](n2cnc3c(N)ncnc23)O[C@@H]1CNC(=O)CCNC(=O)NC1CCCCC1
O[C@H]1[C@@H](O)[C@H](n2cnc3c(N)ncnc23)O[C@@H]1CNC(=O)C1(NC(=O)NCC)CCCCC1
Fc1cc(C(=O)C(=O)NC[C@@H]2[C@@H](O)[C@@H](O)[C@H](n3cnc4c(N)ncnc34)O2)ccc1
O[C@H]1[C@@H](O)[C@H](n2cnc3c(N)ncnc23)O[C@@H]1CNC(=O)c1c(C)n(C)nc1C
O[C@H]1[C@@H](O)[C@H](n2cnc3c(N)ncnc23)O[C@@H]1CNC(=O)C1N(C(OC(C)(C)C)=O)CC(OC)C1
O[C@H]1[C@@H](O)[C@H](n2cnc3c(N)ncnc23)O[C@@H]1CNC(=O)C1C2OC3(CN(CCc4ccccc4)C(=O)C13)C=C2
Clc1ccc(C([NH+](C)C)(C)C(=O)NC[C@@H]2[C@@H](O)[C@@H](O)[C@H](n3cnc4c(N)ncnc34)O2)cc1
Clc1ccc(C[NH+](CC)CC(=O)NC[C@@H]2[C@@H](O)[C@@H](O)[C@H](n3cnc4c(N)ncnc34)O2)cc1
Clc1c(C[NH+](CC)CC(=O)NC[C@@H]2[C@@H](O)[C@@H](O)[C@H](n3cnc4c(N)ncnc34)O2)cccc1
Fc1c(CC(NC(=O)C)C(=O)NC[C@@H]2[C@@H](O)[C@@H](O)[C@H](n3cnc4c(N)ncnc34)O2)c(F)ccc1
S(=O)(=O)(C)c1cc(C(=O)NC[C@@H]2[C@@H](O)[C@@H](O)[C@H](n3cnc4c(N)ncnc34)O2)c(C)cc1
S(=O)(=O)(C)c1c(C)ccc(C(=O)NC[C@@H]2[C@@H](O)[C@@H](O)[C@H](n3cnc4c(N)ncnc34)O2)c1
S(=O)(=O)(C)c1c(C)c(C(=O)NC[C@@H]2[C@@H](O)[C@@H](O)[C@H](n3cnc4c(N)ncnc34)O2)ccc1
O[C@H]1[C@@H](O)[C@H](n2cnc3c(N)ncnc23)O[C@@H]1CNC(=O)c1c(OC)nc(C)cc1
S(=O)(=O)(C)N1CCCc2cc(C(=O)NC[C@@H]3[C@@H](O)[C@@H](O)[C@H](n4cnc5c(N)ncnc45)O3)ccc12
O[C@H]1[C@@H](O)[C@H](n2cnc3c(N)ncnc23)O[C@@H]1CNC(=O)CC1OCCN(C(OC(C)(C)C)=O)C1
O[C@H]1[C@@H](O)[C@H](n2cnc3c(N)ncnc23)O[C@@H]1CNC(=O)CC1N(C(OC(C)(C)C)=O)CCOC1
O[C@H]1[C@@H](O)[C@H](n2cnc3c(N)ncnc23)O[C@@H]1CNC(=O)C1OCCCN(C(OC(C)(C)C)=O)C1
Ic1c(C(=O)NC[C@@H]2[C@@H](O)[C@@H](O)[C@H](n3cnc4c(N)ncnc34)O2)n(CCOC)nc1
O[C@H]1[C@@H](O)[C@H](n2cnc3c(N)ncnc23)O[C@@H]1CNC(=O)CCc1ccncc1
O[C@H]1[C@@H](O)[C@H](n2cnc3c(N)ncnc23)O[C@@H]1CNC(=O)CCc1cnccc1
O[C@H]1[C@@H](O)[C@H](n2cnc3c(N)ncnc23)O[C@@H]1CNC(=O)CCc1ncccc1
S(C)CC(C(=O)NC[C@@H]1[C@@H](O)[C@@H](O)[C@H](n2cnc3c(N)ncnc23)O1)N1C(=O)c2ccccc2C1=O
O[C@H]1[C@@H](O)[C@H](n2cnc3c(N)ncnc23)O[C@@H]1CNC(=O)c1cccc2C(=O)NC=Cc12
O[C@H]1[C@@H](O)[C@H](n2cnc3c(N)ncnc23)O[C@@H]1CNC(=O)C1CN(c2sc(C(C)C)nn2)C(=O)C1
O[C@H]1[C@@H](O)[C@H](n2cnc3c(N)ncnc23)O[C@@H]1CNC(=O)c1cc(O)c(OC)cc1
O[C@H]1[C@@H](O)[C@H](n2cnc3c(N)ncnc23)O[C@@H]1CNC(=O)c1cc(OC)c(O)cc1
O[C@H]1[C@@H](O)[C@H](n2cnc3c(N)ncnc23)O[C@@H]1CNC(=O)c1c(O)ccc(OC)c1
O[C@H]1[C@@H](O)[C@H](n2cnc3c(N)ncnc23)O[C@@H]1CNC(=O)c1c(O)c(OC)ccc1
Brc1c(S(=O)(=O)NC[C@@H]2[C@@H](O)[C@@H](O)[C@H](n3cnc4c(N)ncnc34)O2)cc(S(=O)(=O)C)cc1
S(=O)(=O)(N(CC(=O)NC[C@@H]1[C@@H](O)[C@@H](O)[C@H](n2cnc3c(N)ncnc23)O1)c1ccc(CC)cc1)C
O[C@H]1[C@@H](O)[C@H](n2cnc3c(N)ncnc23)O[C@@H]1CNC(=O)CC1C(=O)Nc2n1c1ccccc1n2
O[C@H]1[C@@H](O)[C@H](n2cnc3c(N)ncnc23)O[C@@H]1CNC(=O)c1c(C)nc(C)nc1C
O[C@H]1[C@@H](O)[C@H](n2cnc3c(N)ncnc23)O[C@@H]1CNC(=O)c1ccc(CC(OC)=O)cc1
O[C@H]1[C@@H](O)[C@H](n2cnc3c(N)ncnc23)O[C@@H]1CNC(=O)Cc1ccc(C(OC)=O)cc1
O[C@H]1[C@@H](O)[C@H](n2cnc3c(N)ncnc23)O[C@@H]1CNC(=O)Cc1cc(C(OC)=O)ccc1
O[C@H]1[C@@H](O)[C@H](n2cnc3c(N)ncnc23)O[C@@H]1CNC(=O)c1c(CC(OC)=O)cccc1
O[C@H]1[C@@H](O)[C@H](n2cnc3c(N)ncnc23)O[C@@H]1CNC(=O)Cc1c(C(OC)=O)cccc1
O[C@H]1[C@@H](O)[C@H](n2cnc3c(N)ncnc23)O[C@@H]1CNC(=O)CN1C(=O)SC=C1C
Fc1cc(C(=O)C(=O)NC[C@@H]2[C@@H](O)[C@@H](O)[C@H](n3cnc4c(N)ncnc34)O2)c(OC)cc1
FC(F)Oc1ccc(C(=O)NCC(=O)NC[C@@H]2[C@@H](O)[C@@H](O)[C@H](n3cnc4c(N)ncnc34)O2)cc1
FC(F)Oc1cc(C(=O)NCC(=O)NC[C@@H]2[C@@H](O)[C@@H](O)[C@H](n3cnc4c(N)ncnc34)O2)ccc1
FC(F)Oc1c(C(=O)NCC(=O)NC[C@@H]2[C@@H](O)[C@@H](O)[C@H](n3cnc4c(N)ncnc34)O2)cccc1
S(C(C)C(=O)NC[C@@H]1[C@@H](O)[C@@H](O)[C@H](n2cnc3c(N)ncnc23)O1)c1scnn1
Fc1c(F)cc(C(=O)C(=O)NC[C@@H]2[C@@H](O)[C@@H](O)[C@H](n3cnc4c(N)ncnc34)O2)c(C#N)c1
O[C@H]1[C@@H](O)[C@H](n2cnc3c(N)ncnc23)O[C@@H]1CNC(=O)c1ccc2OC(C)C(=O)Nc2c1
O[C@H]1[C@@H](O)[C@H](n2cnc3c(N)ncnc23)O[C@@H]1CNC(=O)c1cccc2NC(=O)C(C)Oc12
S(CC(=O)NC[C@@H]1[C@@H](O)[C@@H](O)[C@H](n2cnc3c(N)ncnc23)O1)CC=1N=C2SC=CN2C(=O)C=1
O[C@H]1[C@@H](O)[C@H](n2cnc3c(N)ncnc23)O[C@@H]1CNC(=O)C1N(C(=O)c2ccc3OCOc3c2)CCC1
Fc1ccc(-n2nnc(C(=O)NC[C@@H]3[C@@H](O)[C@@H](O)[C@H](n4cnc5c(N)ncnc45)O3)c2)cc1
Fc1c(C(=O)NC[C@@H]2[C@@H](O)[C@@H](O)[C@H](n3cnc4c(N)ncnc34)O2)c(-n2nccn2)ccc1
O[C@H]1[C@@H](O)[C@H](n2cnc3c(N)ncnc23)O[C@@H]1CNC(=O)C1C2OC3(CN(C(C)c4ccncc4)C(=O)C13)C=C2
O[C@H]1[C@@H](O)[C@H](n2cnc3c(N)ncnc23)O[C@@H]1CNC(=O)CCc1c(C)nn(C)c1
O[C@H]1[C@@H](O)[C@H](n2cnc3c(N)ncnc23)O[C@@H]1CNC(=O)CCc1c(C)n(C)nc1
O[C@H]1[C@@H](O)[C@H](n2cnc3c(N)ncnc23)O[C@@H]1CNC(=O)CNC(=O)N1CCc2ccccc2C1
Fc1c(C(NC(=O)N)CC(=O)NC[C@@H]2[C@@H](O)[C@@H](O)[C@H](n3cnc4c(N)ncnc34)O2)cccc1
O[C@H]1[C@@H](O)[C@H](n2cnc3c(N)ncnc23)O[C@@H]1CNC(=O)C(NC(=O)C)c1sccc1
Fc1c(N)cc(C(=O)NC[C@@H]2[C@@H](O)[C@@H](O)[C@H](n3cnc4c(N)ncnc34)O2)cc1
Fc1c(N)ccc(C(=O)NC[C@@H]2[C@@H](O)[C@@H](O)[C@H](n3cnc4c(N)ncnc34)O2)c1
Fc1cc(N)c(C(=O)NC[C@@H]2[C@@H](O)[C@@H](O)[C@H](n3cnc4c(N)ncnc34)O2)cc1
Fc1cc(C(=O)NC[C@@H]2[C@@H](O)[C@@H](O)[C@H](n3cnc4c(N)ncnc34)O2)c(N)cc1
Fc1c(C(=O)NC[C@@H]2[C@@H](O)[C@@H](O)[C@H](n3cnc4c(N)ncnc34)O2)cc(N)cc1
Fc1c(C(=O)NC[C@@H]2[C@@H](O)[C@@H](O)[C@H](n3cnc4c(N)ncnc34)O2)c(N)ccc1
Clc1sc(S(=O)(=O)N(C)CC(=O)NC[C@@H]2[C@@H](O)[C@@H](O)[C@H](n3cnc4c(N)ncnc34)O2)cc1
O[C@H]1[C@@H](O)[C@H](n2cnc3c(N)ncnc23)O[C@@H]1CNC(=O)C=1C(=O)Nc2ccccc2C=1
O[C@H]1[C@@H](O)[C@H](n2cnc3c(N)ncnc23)O[C@@H]1CNC(=O)C1=CC(=O)Nc2ccccc12
S(=O)(=O)(C)c1ccc(CCC(=O)NC[C@@H]2[C@@H](O)[C@@H](O)[C@H](n3cnc4c(N)ncnc34)O2)cc1
S(=O)(=O)(CC)c1ccc(CC(=O)NC[C@@H]2[C@@H](O)[C@@H](O)[C@H](n3cnc4c(N)ncnc34)O2)cc1
O[C@H]1[C@@H](O)[C@H](n2cnc3c(N)ncnc23)O[C@@H]1CNC(=O)c1cc(OC)c(O)c(OC)c1
O[C@H]1[C@@H](O)[C@H](n2cnc3c(N)ncnc23)O[C@@H]1CNC(=O)c1c(OC)c(O)c(OC)cc1
S(=O)(=O)(NC[C@@H]1[C@@H](O)[C@@H](O)[C@H](n2cnc3c(N)ncnc23)O1)c1ccc(S(=O)(=O)N2CCCCC2)cc1
S(=O)(=O)(NC[C@@H]1[C@@H](O)[C@@H](O)[C@H](n2cnc3c(N)ncnc23)O1)c1cc(S(=O)(=O)N2CCCCC2)ccc1
O[C@H]1[C@@H](O)[C@H](n2cnc3c(N)ncnc23)O[C@@H]1CNC(=O)C1N(C(=O)C(C)(C)C)CCC1
O[C@H]1[C@@H](O)[C@H](n2cnc3c(N)ncnc23)O[C@@H]1CNC(=O)C1N(C(=O)C(C)C)CCCC1
O[C@H]1[C@@H](O)[C@H](n2cnc3c(N)ncnc23)O[C@@H]1CNC(=O)C1N(C(=O)C2C(C)C2)CCCC1
O[C@H]1[C@@H](O)[C@H](n2cnc3c(N)ncnc23)O[C@@H]1CNC(=O)C1CN(C(C)CCC)C(=O)C1
O[C@H]1[C@@H](O)[C@H](n2cnc3c(N)ncnc23)O[C@@H]1CNC(=O)c1c(C)nc(NC(=O)C)s1
O[C@H]1[C@@H](O)[C@H](n2cnc3c(N)ncnc23)O[C@@H]1CNC(=O)COc1ccc(NC(=O)C)cc1
O[C@H]1[C@@H](O)[C@H](n2cnc3c(N)ncnc23)O[C@@H]1CNC(=O)CC(=O)Nc1ccc(OC)cc1
O[C@H]1[C@@H](O)[C@H](n2cnc3c(N)ncnc23)O[C@@H]1CNC(=O)COc1c(NC(=O)C)cccc1
O[C@H]1[C@@H](O)[C@H](n2cnc3c(N)ncnc23)O[C@@H]1CNC(=O)CCCC(=O)N(CC)CC
O[C@H]1[C@@H](O)[C@H](n2cnc3c(N)ncnc23)O[C@@H]1CNC(=O)C1CCN(C(=O)CCC)CC1
O[C@H]1[C@@H](O)[C@H](n2cnc3c(N)ncnc23)O[C@@H]1CNC(=O)C1CN(C(=O)CCC)CCC1
S(=O)(=O)(NC[C@@H]1[C@@H](O)[C@@H](O)[C@H](n2cnc3c(N)ncnc23)O1)c1ccc(C(OCC)=O)cc1
S(=O)(=O)(NC[C@@H]1[C@@H](O)[C@@H](O)[C@H](n2cnc3c(N)ncnc23)O1)c1cc(C(OCC)=O)ccc1
O[C@H]1[C@@H](O)[C@H](n2cnc3c(N)ncnc23)O[C@@H]1CNC(=O)c1c(C)n(CCOC)nc1C
O[C@H]1[C@@H](O)[C@H](n2cnc3c(N)ncnc23)O[C@@H]1CNC(=O)CC=1N2CCCN=C2SC=1
O[C@H]1[C@@H](O)[C@H](n2cnc3c(N)ncnc23)O[C@@H]1CNC(=O)c1oc(NC(=O)C2CCC2)nc1
O[C@H]1[C@@H](O)[C@H](n2cnc3c(N)ncnc23)O[C@@H]1CNC(=O)c1oc(NC(=O)CCC)nc1
S(=O)(=O)(NC[C@@H]1[C@@H](O)[C@@H](O)[C@H](n2cnc3c(N)ncnc23)O1)c1ccc(NC(OC)=O)cc1
S(=O)(=O)(N(CC)CC)c1cn(C)c(C(=O)NC[C@@H]2[C@@H](O)[C@@H](O)[C@H](n3cnc4c(N)ncnc34)O2)c1
Clc1ccc(CC(CCC(=O)[O-])C(=O)NC[C@@H]2[C@@H](O)[C@@H](O)[C@H](n3cnc4c(N)ncnc34)O2)cc1
Clc1ccc(CC(CCC(=O)NC[C@@H]2[C@@H](O)[C@@H](O)[C@H](n3cnc4c(N)ncnc34)O2)C(=O)[O-])cc1
S(=O)(=O)(NC[C@@H]1[C@@H](O)[C@@H](O)[C@H](n2cnc3c(N)ncnc23)O1)c1cc(C#N)c(C)cc1
S(=O)(=O)(NC[C@@H]1[C@@H](O)[C@@H](O)[C@H](n2cnc3c(N)ncnc23)O1)c1c(C)ccc(C#N)c1
O[C@H]1[C@@H](O)[C@H](n2cnc3c(N)ncnc23)O[C@@H]1CNC(=O)c1ccc2OCOc2c1
O[C@H]1[C@@H](O)[C@H](n2cnc3c(N)ncnc23)O[C@@H]1CNC(=O)c1cccc2OCOc12
O[C@H]1[C@@H](O)[C@H](n2cnc3c(N)ncnc23)O[C@@H]1CNC(=O)c1c(C2CC2)nns1
S(=O)(=O)(CC)N1C(C(=O)NC[C@@H]2[C@@H](O)[C@@H](O)[C@H](n3cnc4c(N)ncnc34)O2)Cc2ccccc2C1
Fc1ccc(C[NH+]2C(C(=O)NC[C@@H]3[C@@H](O)[C@@H](O)[C@H](n4cnc5c(N)ncnc45)O3)CCCC2)cc1
Fc1cc(C[NH+]2C(C(=O)NC[C@@H]3[C@@H](O)[C@@H](O)[C@H](n4cnc5c(N)ncnc45)O3)CCCC2)ccc1
S(=O)(=O)(NC[C@@H]1[C@@H](O)[C@@H](O)[C@H](n2cnc3c(N)ncnc23)O1)c1c(C)nn(CCC)c1
S(=O)(=O)(NC[C@@H]1[C@@H](O)[C@@H](O)[C@H](n2cnc3c(N)ncnc23)O1)c1c(C)n(CCC)nc1
O[C@H]1[C@@H](O)[C@H](n2cnc3c(N)ncnc23)O[C@@H]1CNC(=O)C1CN(Cc2ccc3OCOc3c2)C(=O)C1
S(=O)(=O)(N1CCC(C(=O)NC[C@@H]2[C@@H](O)[C@@H](O)[C@H](n3cnc4c(N)ncnc34)O2)CC1)c1c(C(OC)=O)c(C)c(C(OC)=O)s1
O[C@H]1[C@@H](O)[C@H](n2cnc3c(N)ncnc23)O[C@@H]1CNC(=O)c1nc2SC=Cn2c1
O[C@H]1[C@@H](O)[C@H](n2cnc3c(N)ncnc23)O[C@@H]1CNC(=O)c1n2C=CSc2nc1
S(=O)(=O)(C)N1C(CC(=O)NC[C@@H]2[C@@H](O)[C@@H](O)[C@H](n3cnc4c(N)ncnc34)O2)c2ccccc2CC1
ClC=1C(=O)C(Cl)=CN(CC(=O)NC[C@@H]2[C@@H](O)[C@@H](O)[C@H](n3cnc4c(N)ncnc34)O2)C=1
FC1(F)CC(C(=O)NC[C@@H]2[C@@H](O)[C@@H](O)[C@H](n3cnc4c(N)ncnc34)O2)C1
FC1(F)C(C)(C(=O)NC[C@@H]2[C@@H](O)[C@@H](O)[C@H](n3cnc4c(N)ncnc34)O2)C1
FC(F)(CC)C(=O)NC[C@@H]1[C@@H](O)[C@@H](O)[C@H](n2cnc3c(N)ncnc23)O1
O[C@H]1[C@@H](O)[C@H](n2cnc3c(N)ncnc23)O[C@@H]1CNC(=O)c1c(C)c(C(OC)=O)c(C)[nH]1
S(=O)(=O)(NC[C@@H]1[C@@H](O)[C@@H](O)[C@H](n2cnc3c(N)ncnc23)O1)CCc1ccccc1
O[C@H]1[C@@H](O)[C@H](n2cnc3c(N)ncnc23)O[C@@H]1CNC(=O)COc1cc(NC(=O)C)c(OC)cc1
O[C@H]1[C@@H](O)[C@H](n2cnc3c(N)ncnc23)O[C@@H]1CNC(=O)CC(=O)Nc1c(OC)ccc(OC)c1
O[C@H]1[C@@H](O)[C@H](n2cnc3c(N)ncnc23)O[C@@H]1CNC(=O)CC(=O)Nc1c(OC)cc(OC)cc1
O[C@H]1[C@@H](O)[C@H](n2cnc3c(N)ncnc23)O[C@@H]1CNC(=O)C(C)(C)C
O[C@H]1[C@@H](O)[C@H](n2cnc3c(N)ncnc23)O[C@@H]1CNC(=O)C1C(C)(C)C1
O[C@H]1[C@@H](O)[C@H](n2cnc3c(N)ncnc23)O[C@@H]1CNC(=O)CC(C)C
O[C@H]1[C@@H](O)[C@H](n2cnc3c(N)ncnc23)O[C@@H]1CNC(=O)C1CC(C)C1
O[C@H]1[C@@H](O)[C@H](n2cnc3c(N)ncnc23)O[C@@H]1CNC(=O)C(C)CC
O[C@H]1[C@@H](O)[C@H](n2cnc3c(N)ncnc23)O[C@@H]1CNC(=O)CNC(=O)c1cc(C)cc(C)c1
O[C@H]1[C@@H](O)[C@H](n2cnc3c(N)ncnc23)O[C@@H]1CNC(=O)CNC(=O)c1cc(C)c(C)cc1
S(=O)(=O)(CCCc1ccccc1)CC(=O)NC[C@@H]1[C@@H](O)[C@@H](O)[C@H](n2cnc3c(N)ncnc23)O1
O[C@H]1[C@@H](O)[C@H](n2cnc3c(N)ncnc23)O[C@@H]1CNC(=O)C(NC(=O)c1occc1)C(C)C
S(=O)(=O)(NC[C@@H]1[C@@H](O)[C@@H](O)[C@H](n2cnc3c(N)ncnc23)O1)c1c(OC)ccc(C(OCC)=O)c1
S(=O)(=O)(NC[C@@H]1[C@@H](O)[C@@H](O)[C@H](n2cnc3c(N)ncnc23)O1)c1c(OCC)ccc(C(OC)=O)c1
O[C@H]1[C@@H](O)[C@H](n2cnc3c(N)ncnc23)O[C@@H]1CNC(=O)Cc1nc(NC(=O)C2CC2)sc1
S(=O)(=O)(NC[C@@H]1[C@@H](O)[C@@H](O)[C@H](n2cnc3c(N)ncnc23)O1)c1ccc(-n2nccc2)cc1
S(=O)(=O)(NC[C@@H]1[C@@H](O)[C@@H](O)[C@H](n2cnc3c(N)ncnc23)O1)c1cn(-c2ccccc2)nc1
S(=O)(=O)(NC[C@@H]1[C@@H](O)[C@@H](O)[C@H](n2cnc3c(N)ncnc23)O1)c1ccc(C=CC(OC)=O)cc1
S(=O)(=O)(NC[C@@H]1[C@@H](O)[C@@H](O)[C@H](n2cnc3c(N)ncnc23)O1)c1c(F)cc([N+](=O)[O-])cc1F
FC(F)c1nc(CCC(=O)NC[C@@H]2[C@@H](O)[C@@H](O)[C@H](n3cnc4c(N)ncnc34)O2)on1
Fc1ccc(CN2C(=O)C(C(=O)NC[C@@H]3[C@@H](O)[C@@H](O)[C@H](n4cnc5c(N)ncnc45)O3)C=N2)cc1
Fc1c(F)ccc(C(=O)N2CC(C(=O)NC[C@@H]3[C@@H](O)[C@@H](O)[C@H](n4cnc5c(N)ncnc45)O3)C2)c1
S(=O)(=O)(NC[C@@H]1[C@@H](O)[C@@H](O)[C@H](n2cnc3c(N)ncnc23)O1)c1ccc(CCOC)cc1
S(=O)(C)c1ccc(C(=O)NC[C@@H]2[C@@H](O)[C@@H](O)[C@H](n3cnc4c(N)ncnc34)O2)cc1
O[C@H]1[C@@H](O)[C@H](n2cnc3c(N)ncnc23)O[C@@H]1CNC(=O)C(N(C=O)c1ccccc1)C
O[C@H]1[C@@H](O)[C@H](n2cnc3c(N)ncnc23)O[C@@H]1CNC(=O)C#Cc1ccccc1
Clc1ccc(S(=O)(=O)NC[C@@H]2[C@@H](O)[C@@H](O)[C@H](n3cnc4c(N)ncnc34)O2)c2nonc12
Brc1cc(C(=O)NC[C@@H]2[C@@H](O)[C@@H](O)[C@H](n3cnc4c(N)ncnc34)O2)c(-n2nnnc2)cc1
O[C@H]1[C@@H](O)[C@H](n2cnc3c(N)ncnc23)O[C@@H]1CNC(=O)CN1C(=O)Nc2ccccc12
O[C@H]1[C@@H](O)[C@H](n2cnc3c(N)ncnc23)O[C@@H]1CNC(=O)C=1NN(c2cc(C)c(C)cc2)C(=O)C=1
O[C@H]1[C@@H](O)[C@H](n2cnc3c(N)ncnc23)O[C@@H]1CNC(=O)C=1NN(c2c(C)cc(C)cc2)C(=O)C=1
O[C@H]1[C@@H](O)[C@H](n2cnc3c(N)ncnc23)O[C@@H]1CNC(=O)C1CN(c2ccccc2)C(=O)C1
O[C@H]1[C@@H](O)[C@H](n2cnc3c(N)ncnc23)O[C@@H]1CNC(=O)CN(C(=O)C)c1ccccc1
Brc1ncc(N)c(C(=O)NC[C@@H]2[C@@H](O)[C@@H](O)[C@H](n3cnc4c(N)ncnc34)O2)c1
Brc1cc(C(=O)NC[C@@H]2[C@@H](O)[C@@H](O)[C@H](n3cnc4c(N)ncnc34)O2)c(N)nc1
Brc1c(N)ncc(C(=O)NC[C@@H]2[C@@H](O)[C@@H](O)[C@H](n3cnc4c(N)ncnc34)O2)c1
Brc1c(C(=O)NC[C@@H]2[C@@H](O)[C@@H](O)[C@H](n3cnc4c(N)ncnc34)O2)cc(N)nc1
Brc1c(C(=O)NC[C@@H]2[C@@H](O)[C@@H](O)[C@H](n3cnc4c(N)ncnc34)O2)nc(N)cc1
O[C@H]1[C@@H](O)[C@H](n2cnc3c(N)ncnc23)O[C@@H]1CNC(=O)C1=NC(c2ncccc2)N=N1
Fc1c(F)cc(F)c(CC(=O)NC[C@@H]2[C@@H](O)[C@@H](O)[C@H](n3cnc4c(N)ncnc34)O2)n1
O[C@H]1[C@@H](O)[C@H](n2cnc3c(N)ncnc23)O[C@@H]1CNC(=O)C(NC(=O)Cc1ccc(C)cc1)C
O[C@H]1[C@@H](O)[C@H](n2cnc3c(N)ncnc23)O[C@@H]1CNC(=O)c1cnc(CC2CC2)nc1
O[C@H]1[C@@H](O)[C@H](n2cnc3c(N)ncnc23)O[C@@H]1CNC(=O)c1cnc(CCC)nc1
S(=O)(=O)(NC[C@@H]1[C@@H](O)[C@@H](O)[C@H](n2cnc3c(N)ncnc23)O1)Cc1cc(C(OC)=O)ccc1
S(CC(=O)NC[C@@H]1[C@@H](O)[C@@H](O)[C@H](n2cnc3c(N)ncnc23)O1)C(C)C(=O)Nc1noc(C)c1
S(=O)(=O)(NC[C@@H]1[C@@H](O)[C@@H](O)[C@H](n2cnc3c(N)ncnc23)O1)c1c(OC)ccc(C=CC(OC)=O)c1
O[C@H]1[C@@H](O)[C@H](n2cnc3c(N)ncnc23)O[C@@H]1CNC(=O)C1(NC(=O)OC(C)(C)C)CC1
O[C@H]1[C@@H](O)[C@H](n2cnc3c(N)ncnc23)O[C@@H]1CNC(=O)CNC(=O)CCc1ccc(C)cc1
O[C@H]1[C@@H](O)[C@H](n2cnc3c(N)ncnc23)O[C@@H]1CNC(=O)c1ccc2C(=O)N(C)C=Nc2c1
O[C@H]1[C@@H](O)[C@H](n2cnc3c(N)ncnc23)O[C@@H]1CNC(=O)CON=Cc1ccc(OC)cc1
Clc1c(C(=O)NC[C@@H]2[C@@H](O)[C@@H](O)[C@H](n3cnc4c(N)ncnc34)O2)nn(C)c1
Clc1c(C(=O)NC[C@@H]2[C@@H](O)[C@@H](O)[C@H](n3cnc4c(N)ncnc34)O2)n(C)nc1
Clc1n(C)ncc1C(=O)NC[C@@H]1[C@@H](O)[C@@H](O)[C@H](n2cnc3c(N)ncnc23)O1
O[C@H]1[C@@H](O)[C@H](n2cnc3c(N)ncnc23)O[C@@H]1CNC(=O)C1=CC(=O)N(C)c2ccccc12
S(CC(=O)NC[C@@H]1[C@@H](O)[C@@H](O)[C@H](n2cnc3c(N)ncnc23)O1)c1n(C(C)C)cnn1
O[C@H]1[C@@H](O)[C@H](n2cnc3c(N)ncnc23)O[C@@H]1CNC(=O)C#Cc1ccc(OC)cc1
O[C@H]1[C@@H](O)[C@H](n2cnc3c(N)ncnc23)O[C@@H]1CNC(=O)C(OCC(C)C)C
S(=O)(=O)(NC[C@@H]1[C@@H](O)[C@@H](O)[C@H](n2cnc3c(N)ncnc23)O1)c1c(C)cc(N)cc1C
O[C@H]1[C@@H](O)[C@H](n2cnc3c(N)ncnc23)O[C@@H]1CNC(=O)c1n(C)ncc1-c1oncc1
O[C@H]1[C@@H](O)[C@H](n2cnc3c(N)ncnc23)O[C@@H]1CNC(=O)C1CN(c2ccc(OC)cc2)C(=O)C1
O[C@H]1[C@@H](O)[C@H](n2cnc3c(N)ncnc23)O[C@@H]1CNC(=O)COc1ccc(N(C)C(=O)C)cc1
O[C@H]1[C@@H](O)[C@H](n2cnc3c(N)ncnc23)O[C@@H]1CNC(=O)C1CN(c2cc(OC)ccc2)C(=O)C1
O[C@H]1[C@@H](O)[C@H](n2cnc3c(N)ncnc23)O[C@@H]1CNC(=O)C1CN(c2c(OC)cccc2)C(=O)C1
O[C@H]1[C@@H](O)[C@H](n2cnc3c(N)ncnc23)O[C@@H]1CNC(=O)c1c(C)c(C(OCCOC)=O)c(C)[nH]1
S(=O)(=O)(CCN(Cc1ccncc1)C(=O)C=CC(=O)NC[C@@H]1[C@@H](O)[C@@H](O)[C@H](n2cnc3c(N)ncnc23)O1)N1CCCCC1
O[C@H]1[C@@H](O)[C@H](n2cnc3c(N)ncnc23)O[C@@H]1CNC(=O)CN1CCc2ccccc12
O[C@H]1[C@@H](O)[C@H](n2cnc3c(N)ncnc23)O[C@@H]1CNC(=O)CCOCC(C)C
O[C@H]1[C@@H](O)[C@H](n2cnc3c(N)ncnc23)O[C@@H]1CNC(=O)COCCC(C)C
O[C@H]1[C@@H](O)[C@H](n2cnc3c(N)ncnc23)O[C@@H]1CNC(=O)C(CC)C1COCC1
O[C@H]1[C@@H](O)[C@H](n2cnc3c(N)ncnc23)O[C@@H]1CNC(=O)C(=Cc1sccn1)C#N
S(=O)(=O)(NC[C@@H]1[C@@H](O)[C@@H](O)[C@H](n2cnc3c(N)ncnc23)O1)c1c([N+](=O)[O-])cc(S(=O)(=O)C(F)(F)F)cc1
Brc1noc(C(=O)NC[C@@H]2[C@@H](O)[C@@H](O)[C@H](n3cnc4c(N)ncnc34)O2)c1
O[C@H]1[C@@H](O)[C@H](n2cnc3c(N)ncnc23)O[C@@H]1CNC(=O)c1ccc(NC(=O)NC)cc1
O[C@H]1[C@@H](O)[C@H](n2cnc3c(N)ncnc23)O[C@@H]1CNC(=O)c1cc(NC(=O)NC)ccc1
OCc1oc(C=CC(=O)NC[C@@H]2[C@@H](O)[C@@H](O)[C@H](n3cnc4c(N)ncnc34)O2)cc1
O[C@H]1[C@@H](O)[C@H](n2cnc3c(N)ncnc23)O[C@@H]1CNC(=O)c1cnn-2c1NC(=O)c1ccccc-21
O[C@H]1[C@@H](O)[C@H](n2cnc3c(N)ncnc23)O[C@@H]1CNC(=O)c1ccc(N2C(C(OC)=O)CC2)cc1
O[C@H]1[C@@H](O)[C@H](n2cnc3c(N)ncnc23)O[C@@H]1CNC(=O)c1c(N2C(C(OC)=O)CC2)cccc1
S(=O)(=O)(NC[C@@H]1[C@@H](O)[C@@H](O)[C@H](n2cnc3c(N)ncnc23)O1)c1c(OC)c(OC)cc(C=CC(OC)=O)c1
O[C@H]1[C@@H](O)[C@H](n2cnc3c(N)ncnc23)O[C@@H]1CNC(=O)c1ncc(-c2onc(C)c2)cn1
O[C@H]1[C@@H](O)[C@H](n2cnc3c(N)ncnc23)O[C@@H]1CNC(=O)C([NH3+])Cc1csc2ccccc12
O[C@H]1[C@@H](O)[C@H](n2cnc3c(N)ncnc23)O[C@@H]1CNC(=O)c1c([N+](=O)[O-])c(C(C)C)[nH]n1
O[C@H]1[C@@H](O)[C@H](n2cnc3c(N)ncnc23)O[C@@H]1CNC(=O)C(=O)c1cn(-c2ccccc2)nc1
O[C@H]1[C@@H](O)[C@H](n2cnc3c(N)ncnc23)O[C@@H]1CNC(=O)c1ccc(-c2nc(O)on2)cc1
O[C@H]1[C@@H](O)[C@H](n2cnc3c(N)ncnc23)O[C@@H]1CNC(=O)C=CC(OCCCCCCCCCCOC(=O)C=CC(=O)[O-])=O
O[C@H]1[C@@H](O)[C@H](n2cnc3c(N)ncnc23)O[C@@H]1CNC(=O)C1CC[NH+](Cc2cc(C)ccc2)CC1
O[C@H]1[C@@H](O)[C@H](n2cnc3c(N)ncnc23)O[C@@H]1CNC(=O)C1CC[NH+](Cc2c(C)cccc2)CC1
FC(F)c1[nH]nc(C(=O)NC[C@@H]2[C@@H](O)[C@@H](O)[C@H](n3cnc4c(N)ncnc34)O2)c1
O[C@H]1[C@@H](O)[C@H](n2cnc3c(N)ncnc23)O[C@@H]1CNC(=O)C1CN(c2cc(OC)cc(OC)c2)C(=O)C1
O[C@H]1[C@@H](O)[C@H](n2cnc3c(N)ncnc23)O[C@@H]1CNC(=O)C1CN(c2cc(OC)c(OC)cc2)C(=O)C1
O[C@H]1[C@@H](O)[C@H](n2cnc3c(N)ncnc23)O[C@@H]1CNC(=O)C1CN(c2c(OC)cc(OC)cc2)C(=O)C1
O[C@H]1[C@@H](O)[C@H](n2cnc3c(N)ncnc23)O[C@@H]1CNC(=O)C1CN(c2c(OC)ccc(OC)c2)C(=O)C1
O[C@H]1[C@@H](O)[C@H](n2cnc3c(N)ncnc23)O[C@@H]1CNC(=O)C=1N(C)C(=O)N(Cc2ccncc2)C=1
O[C@H]1[C@@H](O)[C@H](n2cnc3c(N)ncnc23)O[C@@H]1CNC(=O)C=1N(C)C(=O)N(Cc2cnccc2)C=1
Ic1ccc(N(S(=O)(=O)C)CC(=O)NC[C@@H]2[C@@H](O)[C@@H](O)[C@H](n3cnc4c(N)ncnc34)O2)cc1
S(=O)(=O)(NC[C@@H]1[C@@H](O)[C@@H](O)[C@H](n2cnc3c(N)ncnc23)O1)c1c(C)oc(C)c1
Fc1ccc(N2C(=O)C=C(OC)C(C(=O)NC[C@@H]3[C@@H](O)[C@@H](O)[C@H](n4cnc5c(N)ncnc45)O3)=N2)cc1
O[C@H]1[C@@H](O)[C@H](n2cnc3c(N)ncnc23)O[C@@H]1CNC(=O)c1ccc2C(=O)N(C3CC3)C(=O)c2c1
OCc1ccc(C(=O)NC[C@@H]2[C@@H](O)[C@@H](O)[C@H](n3cnc4c(N)ncnc34)O2)cc1
O[C@H]1[C@@H](O)[C@H](n2cnc3c(N)ncnc23)O[C@@H]1CNC(=O)CN1C(=O)Cc2cc(OC)c(OC)cc2C=C1
O[C@H]1[C@@H](O)[C@H](n2cnc3c(N)ncnc23)O[C@@H]1CNC(=O)C=Cc1ccc(C(=O)NC)cc1
O[C@H]1[C@@H](O)[C@H](n2cnc3c(N)ncnc23)O[C@@H]1CNC(=O)C1(NC(=O)OC(C)(C)C)CCOCC1
O[C@H]1[C@@H](O)[C@H](n2cnc3c(N)ncnc23)O[C@@H]1CNC(=O)CNC(=O)NCc1ccc(C)cc1
O[C@H]1[C@@H](O)[C@H](n2cnc3c(N)ncnc23)O[C@@H]1CNC(=O)C(C)(C)N1C(=O)c2ccccc2C1=O
O[C@H]1[C@@H](O)[C@H](n2cnc3c(N)ncnc23)O[C@@H]1CNC(=O)C(CC)N1C(=O)c2ccccc2C1=O
S(=O)(=O)(Nc1ccc(C(=O)NC[C@@H]2[C@@H](O)[C@@H](O)[C@H](n3cnc4c(N)ncnc34)O2)cc1)CC
S(=O)(=O)(Nc1cc(C(=O)NC[C@@H]2[C@@H](O)[C@@H](O)[C@H](n3cnc4c(N)ncnc34)O2)ccc1)CC
S(=O)(=O)(Nc1c(C(=O)NC[C@@H]2[C@@H](O)[C@@H](O)[C@H](n3cnc4c(N)ncnc34)O2)cccc1)CC
Brc1ccc(S(=O)(=O)N2CCN(C(=O)CCC(=O)NC[C@@H]3[C@@H](O)[C@@H](O)[C@H](n4cnc5c(N)ncnc45)O3)CC2)cc1
O[C@H]1[C@@H](O)[C@H](n2cnc3c(N)ncnc23)O[C@@H]1CNC(=O)COCc1occc1
Brc1ccc(C(CC(=O)[O-])CC(=O)NC[C@@H]2[C@@H](O)[C@@H](O)[C@H](n3cnc4c(N)ncnc34)O2)cc1
O[C@H]1[C@@H](O)[C@H](n2cnc3c(N)ncnc23)O[C@@H]1CNC(=O)CCCN1C(=O)c2ccccc2C1=O
Brc1cc(C(CC(=O)[O-])CC(=O)NC[C@@H]2[C@@H](O)[C@@H](O)[C@H](n3cnc4c(N)ncnc34)O2)ccc1
Brc1c(C(CC(=O)[O-])CC(=O)NC[C@@H]2[C@@H](O)[C@@H](O)[C@H](n3cnc4c(N)ncnc34)O2)cccc1
O[C@H]1[C@@H](O)[C@H](n2cnc3c(N)ncnc23)O[C@@H]1CNC(=O)CN1C(=O)N(C)c2ccccc12
O[C@H]1[C@@H](O)[C@H](n2cnc3c(N)ncnc23)O[C@@H]1CNC(=O)c1cc(C(=O)[O-])cc(C#Cc2ccccc2)c1
O[C@H]1[C@@H](O)[C@H](n2cnc3c(N)ncnc23)O[C@@H]1CNC(=O)c1ccc(C#Cc2ccc(C(=O)[O-])cc2)cc1
O[C@H]1[C@@H](O)[C@H](n2cnc3c(N)ncnc23)O[C@@H]1CNC(=O)CCc1onc(-c2ccncc2)n1
O[C@H]1[C@@H](O)[C@H](n2cnc3c(N)ncnc23)O[C@@H]1CNC(=O)CCc1onc(-c2cnccc2)n1
O[C@H]1[C@@H](O)[C@H](n2cnc3c(N)ncnc23)O[C@@H]1CNC(=O)CCc1onc(-c2ncccc2)n1
O[C@H]1[C@@H](O)[C@H](n2cnc3c(N)ncnc23)O[C@@H]1CNC(=O)CCN1C(=O)Nc2ccccc2C1=O
O[C@H]1[C@@H](O)[C@H](n2cnc3c(N)ncnc23)O[C@@H]1CNC(=O)CCn1c(C)c([N+](=O)[O-])c(C)n1
Clc1c([N-][NH+]=CC(=O)NC[C@@H]2[C@@H](O)[C@@H](O)[C@H](n3cnc4c(N)ncnc34)O2)ccc(Cl)c1
O[C@H]1[C@@H](O)[C@H](n2cnc3c(N)ncnc23)O[C@@H]1CNC(=O)c1nsc(C)c1
O[C@H]1[C@@H](O)[C@H](n2cnc3c(N)ncnc23)O[C@@H]1CNC(=O)c1nc(C)sc1
O[C@H]1[C@@H](O)[C@H](n2cnc3c(N)ncnc23)O[C@@H]1CNC(=O)c1c(C)scn1
O[C@H]1[C@@H](O)[C@H](n2cnc3c(N)ncnc23)O[C@@H]1CNC(=O)c1scc(C)n1
O[C@H]1[C@@H](O)[C@H](n2cnc3c(N)ncnc23)O[C@@H]1CNC(=O)c1c(C)ncs1
O[C@H]1[C@@H](O)[C@H](n2cnc3c(N)ncnc23)O[C@@H]1CNC(=O)c1sc(C)nc1
O[C@H]1[C@@H](O)[C@H](n2cnc3c(N)ncnc23)O[C@@H]1CNC(=O)c1sc(C)cn1
O[C@H]1[C@@H](O)[C@H](n2cnc3c(N)ncnc23)O[C@@H]1CNC(=O)CCN1N=CC(=O)c2ccccc12
O[C@H]1[C@@H](O)[C@H](n2cnc3c(N)ncnc23)O[C@@H]1CNC(=O)C=1C(=O)c2ccccc2N(CC)N=1
O[C@H]1[C@@H](O)[C@H](n2cnc3c(N)ncnc23)O[C@@H]1CNC(=O)C1CN(c2cc(OC)c(OC)c(OC)c2)C(=O)C1
S(=O)(=O)(NC[C@@H]1[C@@H](O)[C@@H](O)[C@H](n2cnc3c(N)ncnc23)O1)c1cc(C)c([N+](=O)[O-])cc1
S(=O)(=O)(NC[C@@H]1[C@@H](O)[C@@H](O)[C@H](n2cnc3c(N)ncnc23)O1)c1c(C)cc([N+](=O)[O-])cc1
S(=O)(=O)(NC[C@@H]1[C@@H](O)[C@@H](O)[C@H](n2cnc3c(N)ncnc23)O1)c1c([N+](=O)[O-])cccc1C
O[C@H]1[C@@H](O)[C@H](n2cnc3c(N)ncnc23)O[C@@H]1CNC(=O)COc1ccccc1
Clc1ccc2OCC(=O)N(CC(=O)NC[C@@H]3[C@@H](O)[C@@H](O)[C@H](n4cnc5c(N)ncnc45)O3)c2c1
O[C@H]1[C@@H](O)[C@H](n2cnc3c(N)ncnc23)O[C@@H]1CNC(=O)c1oc(NC(=O)NCC(C)C)nc1
O[C@H]1[C@@H](O)[C@H](n2cnc3c(N)ncnc23)O[C@@H]1CNC(=O)c1cc(-n2nccc2)nc(-n2nccc2)c1
O[C@H]1[C@@H](O)[C@H](n2cnc3c(N)ncnc23)O[C@@H]1CNC(=O)C=1C(=O)N2C(C)=C(C)SC2=NC=1
S(=O)(=O)(N1CCCCC1)c1oc(C(=O)NC[C@@H]2[C@@H](O)[C@@H](O)[C@H](n3cnc4c(N)ncnc34)O2)cc1
O[C@H]1[C@@H](O)[C@H](n2cnc3c(N)ncnc23)O[C@@H]1CNC(=O)c1c(N)n(-c2ccccc2)nc1
O[C@H]1[C@@H](O)[C@H](n2cnc3c(N)ncnc23)O[C@@H]1CNC(=O)C=1C(=O)N(CCCC)C=CC=1
O[C@H]1[C@@H](O)[C@H](n2cnc3c(N)ncnc23)O[C@@H]1CNC(=O)C=1C(=O)N(C)C(CC)=C(C)C=1
O[C@H]1[C@@H](O)[C@H](n2cnc3c(N)ncnc23)O[C@@H]1CNC(=O)C=1C(=O)N(CC)C(C)=CC=1C
O[C@H]1[C@@H](O)[C@H](n2cnc3c(N)ncnc23)O[C@@H]1CNC(=O)CCC=1C(C)=Nn2cnnc2C=1C
S(=O)(=O)(N(CC(=O)NC[C@@H]1[C@@H](O)[C@@H](O)[C@H](n2cnc3c(N)ncnc23)O1)c1c(C)cccc1C)C
S(=O)(=O)(N(CC(=O)NC[C@@H]1[C@@H](O)[C@@H](O)[C@H](n2cnc3c(N)ncnc23)O1)c1cc(C)c(C)cc1)C
S(=O)(=O)(N(CC(=O)NC[C@@H]1[C@@H](O)[C@@H](O)[C@H](n2cnc3c(N)ncnc23)O1)c1c(C)cc(C)cc1)C
S(=O)(=O)(N(CC(=O)NC[C@@H]1[C@@H](O)[C@@H](O)[C@H](n2cnc3c(N)ncnc23)O1)c1c(C)c(C)ccc1)C
Brc1ccc(S(=O)(=O)N(C)CC(=O)NC[C@@H]2[C@@H](O)[C@@H](O)[C@H](n3cnc4c(N)ncnc34)O2)cc1
Clc1ccc(C(=O)NCC(=O)NC[C@@H]2[C@@H](O)[C@@H](O)[C@H](n3cnc4c(N)ncnc34)O2)cc1
Clc1cc(C(=O)NCC(=O)NC[C@@H]2[C@@H](O)[C@@H](O)[C@H](n3cnc4c(N)ncnc34)O2)ccc1
Clc1c(C(=O)NCC(=O)NC[C@@H]2[C@@H](O)[C@@H](O)[C@H](n3cnc4c(N)ncnc34)O2)cccc1
S(=O)(=O)(N(CC)CC)c1ccc(N2C(=O)CC(C(=O)NC[C@@H]3[C@@H](O)[C@@H](O)[C@H](n4cnc5c(N)ncnc45)O3)C2)cc1
O[C@H]1[C@@H](O)[C@H](n2cnc3c(N)ncnc23)O[C@@H]1CNC(=O)C1(C#N)CCCC1
S(=O)(=O)(Nc1ccc(C=CC(=O)NC[C@@H]2[C@@H](O)[C@@H](O)[C@H](n3cnc4c(N)ncnc34)O2)cc1)C
O[C@H]1[C@@H](O)[C@H](n2cnc3c(N)ncnc23)O[C@@H]1CNC(=O)CC(NC(=O)C)(CC)CC
O[C@H]1[C@@H](O)[C@H](n2cnc3c(N)ncnc23)O[C@@H]1CNC(=O)CNC(=O)c1noc(-c2ccccc2)c1
O[C@H]1[C@@H](O)[C@H](n2cnc3c(N)ncnc23)O[C@@H]1CNC(=O)C(NC(=O)CC1CCCC1)C
O[C@H]1[C@@H](O)[C@H](n2cnc3c(N)ncnc23)O[C@@H]1CNC(=O)CC(NC(=O)C1CCCC1)C
O[C@H]1[C@@H](O)[C@H](n2cnc3c(N)ncnc23)O[C@@H]1CNC(=O)C(NC(=O)C1CCCCC1)C
O[C@H]1[C@@H](O)[C@H](n2cnc3c(N)ncnc23)O[C@@H]1CNC(=O)C(NC(=O)C)C1CCCCC1
O[C@H]1[C@@H](O)[C@H](n2cnc3c(N)ncnc23)O[C@@H]1CNC(=O)C1(NC(=O)C)CCC(C)CC1
O[C@H]1[C@@H](O)[C@H](n2cnc3c(N)ncnc23)O[C@@H]1CNC(=O)CC(NC(=O)C)(C)CCC
O[C@H]1[C@@H](O)[C@H](n2cnc3c(N)ncnc23)O[C@@H]1CNC(=O)c1ccc2OCCOc2c1
O[C@H]1[C@@H](O)[C@H](n2cnc3c(N)ncnc23)O[C@@H]1CNC(=O)c1cccc2OCCOc12
O[C@H]1[C@@H](O)[C@H](n2cnc3c(N)ncnc23)O[C@@H]1CNC(=O)CNC(=O)CCC1CCCC1
O[C@H]1[C@@H](O)[C@H](n2cnc3c(N)ncnc23)O[C@@H]1CNC(=O)CNC(=O)CC1CCCCC1
O[C@H]1[C@@H](O)[C@H](n2cnc3c(N)ncnc23)O[C@@H]1CNC(=O)CCNC(=O)C1CCCCC1
O[C@H]1[C@@H](O)[C@H](n2cnc3c(N)ncnc23)O[C@@H]1CNC(=O)c1c(C)c2C(=O)NC=Nc2s1
O[C@H]1[C@@H](O)[C@H](n2cnc3c(N)ncnc23)O[C@@H]1CNC(=O)c1cnn2C=C(C)C=Nc12
O[C@H]1[C@@H](O)[C@H](n2cnc3c(N)ncnc23)O[C@@H]1CNC(=O)c1cnn2C=CC(C)=Nc12
O[C@H]1[C@@H](O)[C@H](n2cnc3c(N)ncnc23)O[C@@H]1CNC(=O)c1cnn2C(C)=CC=Nc12
O[C@H]1[C@@H](O)[C@H](n2cnc3c(N)ncnc23)O[C@@H]1CNC(=O)c1c(C)nc(OC)s1
O[C@H]1[C@@H](O)[C@H](n2cnc3c(N)ncnc23)O[C@@H]1CNC(=O)COc1ccc(OC)cc1
O[C@H]1[C@@H](O)[C@H](n2cnc3c(N)ncnc23)O[C@@H]1CNC(=O)COc1cc(OC)ccc1
O[C@H]1[C@@H](O)[C@H](n2cnc3c(N)ncnc23)O[C@@H]1CNC(=O)COc1c(OC)cccc1
O[C@H]1[C@@H](O)[C@H](n2cnc3c(N)ncnc23)O[C@@H]1CNC(=O)C1N(C=O)C(C)(C)SC1(C)C
S(=O)(=O)(N1CCCC1)c1sc(CC(=O)NC[C@@H]2[C@@H](O)[C@@H](O)[C@H](n3cnc4c(N)ncnc34)O2)cc1
Clc1ccc(N2C(=O)C=C(C(=O)NC[C@@H]3[C@@H](O)[C@@H](O)[C@H](n4cnc5c(N)ncnc45)O3)N2)cc1
O[C@H]1[C@@H](O)[C@H](n2cnc3c(N)ncnc23)O[C@@H]1CNC(=O)CN1C(=O)C=C2CCCCCC2=N1
O[C@H]1[C@@H](O)[C@H](n2cnc3c(N)ncnc23)O[C@@H]1CNC(=O)c1ccc2C(=O)N(CC3OCCC3)C(=O)c2c1
O[C@H]1[C@@H](O)[C@H](n2cnc3c(N)ncnc23)O[C@@H]1CNC(=O)CCc1sccn1
O[C@H]1[C@@H](O)[C@H](n2cnc3c(N)ncnc23)O[C@@H]1CNC(=O)c1cnc(Cc2ccncc2)nc1
O[C@H]1[C@@H](O)[C@H](n2cnc3c(N)ncnc23)O[C@@H]1CNC(=O)c1cnc(Cc2cnccc2)nc1
O[C@H]1[C@@H](O)[C@H](n2cnc3c(N)ncnc23)O[C@@H]1CNC(=O)c1cc(OC(=O)C)c(OC(=O)C)c(OC(=O)C)c1
Fc1c(F)ccc(CC(=O)C(=O)NC[C@@H]2[C@@H](O)[C@@H](O)[C@H](n3cnc4c(N)ncnc34)O2)c1
O[C@H]1[C@@H](O)[C@H](n2cnc3c(N)ncnc23)O[C@@H]1CNC(=O)C1CN(CCc2ccccc2)C(=O)C1
FC(C(=O)NC[C@@H]1[C@@H](O)[C@@H](O)[C@H](n2cnc3c(N)ncnc23)O1)C1CSCC1
O[C@H]1[C@@H](O)[C@H](n2cnc3c(N)ncnc23)O[C@@H]1CNC(=O)C1N(C(=O)C2CCCC2)CSC1
O[C@H]1[C@@H](O)[C@H](n2cnc3c(N)ncnc23)O[C@@H]1CNC(=O)C1N(C(=O)CCCC)CSC1
S(=O)(=O)(NC[C@@H]1[C@@H](O)[C@@H](O)[C@H](n2cnc3c(N)ncnc23)O1)c1ccc2NC(=O)C(C)(C)c2c1
FC(F)(F)C(=O)NC(C(=O)NC[C@@H]1[C@@H](O)[C@@H](O)[C@H](n2cnc3c(N)ncnc23)O1)C(C)(C)C
BrC=1C=C(C(=O)NC[C@@H]2[C@@H](O)[C@@H](O)[C@H](n3cnc4c(N)ncnc34)O2)C(=S)NC=1
O[C@H]1[C@@H](O)[C@H](n2cnc3c(N)ncnc23)O[C@@H]1CNC(=O)c1cc(OC)c2OCCOc2c1
O[C@H]1[C@@H](O)[C@H](n2cnc3c(N)ncnc23)O[C@@H]1CNC(=O)c1nnc(N2CCCCC2)cc1
O[C@H]1[C@@H](O)[C@H](n2cnc3c(N)ncnc23)O[C@@H]1CNC(=O)C1=NC(=O)NC(CC(C)C)=C1
O[C@H]1[C@@H](O)[C@H](n2cnc3c(N)ncnc23)O[C@@H]1CNC(=O)COCCOc1ccccc1
O[C@H]1[C@@H](O)[C@H](n2cnc3c(N)ncnc23)O[C@@H]1CNC(=O)c1ccc2C(=O)N(CC=C)C(=O)c2c1
O[C@H]1[C@@H](O)[C@H](n2cnc3c(N)ncnc23)O[C@@H]1CNC(=O)c1nn(Cn2c(C)cc(C)n2)cc1
O[C@H]1[C@@H](O)[C@H](n2cnc3c(N)ncnc23)O[C@@H]1CNC(=O)C(NC(=O)OC(C)(C)C)COCC=C
S=C1N(C)C(=O)c2ccc(C(=O)NC[C@@H]3[C@@H](O)[C@@H](O)[C@H](n4cnc5c(N)ncnc45)O3)cc2N1
S(=O)(=O)(NC[C@@H]1[C@@H](O)[C@@H](O)[C@H](n2cnc3c(N)ncnc23)O1)c1c(F)c(C)cc(C(OC)=O)c1
Brc1c(C(=O)NC[C@@H]2[C@@H](O)[C@@H](O)[C@H](n3cnc4c(N)ncnc34)O2)cc(S(=O)(=O)N2CCOCC2)cc1
Brc1c(S(=O)(=O)N2CCOCC2)cc(C(=O)NC[C@@H]2[C@@H](O)[C@@H](O)[C@H](n3cnc4c(N)ncnc34)O2)cc1
O[C@H]1[C@@H](O)[C@H](n2cnc3c(N)ncnc23)O[C@@H]1CNC(=O)C=1C(=O)NC(c2ccccc2)=CC=1
Clc1c(N)ccc(S(=O)(=O)NC[C@@H]2[C@@H](O)[C@@H](O)[C@H](n3cnc4c(N)ncnc34)O2)c1
Fc1ccc(N2N=C(C(=O)NC[C@@H]3[C@@H](O)[C@@H](O)[C@H](n4cnc5c(N)ncnc45)O3)C(=O)C=C2)cc1
Fc1ccc(N2C(=O)C=CC(C(=O)NC[C@@H]3[C@@H](O)[C@@H](O)[C@H](n4cnc5c(N)ncnc45)O3)=N2)cc1
S(=O)(=O)(NC[C@@H]1[C@@H](O)[C@@H](O)[C@H](n2cnc3c(N)ncnc23)O1)c1ccc(C(=O)N2CCCC2)cc1
S(=O)(=O)(N1CCCC1)c1ccc(C(=O)NC[C@@H]2[C@@H](O)[C@@H](O)[C@H](n3cnc4c(N)ncnc34)O2)cc1
S(=O)(=O)(NC[C@@H]1[C@@H](O)[C@@H](O)[C@H](n2cnc3c(N)ncnc23)O1)c1cc(C(=O)N2CCCC2)ccc1
S(=O)(=O)(N1CCCC1)c1cc(C(=O)NC[C@@H]2[C@@H](O)[C@@H](O)[C@H](n3cnc4c(N)ncnc34)O2)ccc1
S(=O)(=O)(N1CCCC1)c1c(C(=O)NC[C@@H]2[C@@H](O)[C@@H](O)[C@H](n3cnc4c(N)ncnc34)O2)cccc1
Fc1c(F)ccc(C(=O)NCCC(=O)NC[C@@H]2[C@@H](O)[C@@H](O)[C@H](n3cnc4c(N)ncnc34)O2)c1
Fc1c(C(=O)NCCC(=O)NC[C@@H]2[C@@H](O)[C@@H](O)[C@H](n3cnc4c(N)ncnc34)O2)ccc(F)c1
O[C@H]1[C@@H](O)[C@H](n2cnc3c(N)ncnc23)O[C@@H]1CNC(=O)c1ccc(-c2n[nH]cn2)cc1
O[C@H]1[C@@H](O)[C@H](n2cnc3c(N)ncnc23)O[C@@H]1CNC(=O)c1[nH]nc(-c2ccncc2)c1
O[C@H]1[C@@H](O)[C@H](n2cnc3c(N)ncnc23)O[C@@H]1CNC(=O)c1cc(-c2n[nH]cn2)ccc1
O[C@H]1[C@@H](O)[C@H](n2cnc3c(N)ncnc23)O[C@@H]1CNC(=O)c1[nH]nc(-c2cnccc2)c1
O[C@H]1[C@@H](O)[C@H](n2cnc3c(N)ncnc23)O[C@@H]1CNC(=O)c1[nH]nc(-c2ncccc2)c1
O[C@H]1[C@@H](O)[C@H](n2cnc3c(N)ncnc23)O[C@@H]1CNC(=O)C(=O)c1c([N+](=O)[O-])c(C)ccc1
S(=O)(=O)(N(CC)c1ccc(C(=O)NC[C@@H]2[C@@H](O)[C@@H](O)[C@H](n3cnc4c(N)ncnc34)O2)cc1)C
S(=O)(=O)(N(C)c1ccc(C(=O)NC[C@@H]2[C@@H](O)[C@@H](O)[C@H](n3cnc4c(N)ncnc34)O2)cc1)CC
O[C@H]1[C@@H](O)[C@H](n2cnc3c(N)ncnc23)O[C@@H]1CNC(=O)C1CN(CCc2c(OC)cccc2)C(=O)C1
O[C@H]1[C@@H](O)[C@H](n2cnc3c(N)ncnc23)O[C@@H]1CNC(=O)c1ccc(C(OC)=O)cc1
O[C@H]1[C@@H](O)[C@H](n2cnc3c(N)ncnc23)O[C@@H]1CNC(=O)c1cc(C(OC)=O)ccc1
O[C@H]1[C@@H](O)[C@H](n2cnc3c(N)ncnc23)O[C@@H]1CNC(=O)c1c(C(OC)=O)cccc1
S(=O)(=O)(N1CCC(C(=O)NC[C@@H]2[C@@H](O)[C@@H](O)[C@H](n3cnc4c(N)ncnc34)O2)CC1)c1ccccc1
S(=O)(=O)(N1CC(C(=O)NC[C@@H]2[C@@H](O)[C@@H](O)[C@H](n3cnc4c(N)ncnc34)O2)CCC1)c1ccccc1
O[C@H]1[C@@H](O)[C@H](n2cnc3c(N)ncnc23)O[C@@H]1CNC(=O)CCn1nnc2ccccc12
O[C@H]1[C@@H](O)[C@H](n2cnc3c(N)ncnc23)O[C@@H]1CNC(=O)CN1C(=O)N(CC)C(=O)c2ccccc12
O[C@H]1[C@@H](O)[C@H](n2cnc3c(N)ncnc23)O[C@@H]1CNC(=O)C(Cc1nc[nH]c1)n1cccc1
O[C@H]1[C@@H](O)[C@H](n2cnc3c(N)ncnc23)O[C@@H]1CNC(=O)c1[nH]nc(-c2c(C)nn(C)c2)c1
O[C@H]1[C@@H](O)[C@H](n2cnc3c(N)ncnc23)O[C@@H]1CNC(=O)c1[nH]nc(-c2c(C)n(C)nc2)c1
O[C@H]1[C@@H](O)[C@H](n2cnc3c(N)ncnc23)O[C@@H]1CNC(=O)c1c(C)nn(CC)c1
O[C@H]1[C@@H](O)[C@H](n2cnc3c(N)ncnc23)O[C@@H]1CNC(=O)c1nn(CC)c(C)c1
O[C@H]1[C@@H](O)[C@H](n2cnc3c(N)ncnc23)O[C@@H]1CNC(=O)c1n(CC)nc(C)c1
O[C@H]1[C@@H](O)[C@H](n2cnc3c(N)ncnc23)O[C@@H]1CNC(=O)c1c(C)n(CC)nc1
O[C@H]1[C@@H](O)[C@H](n2cnc3c(N)ncnc23)O[C@@H]1CNC(=O)c1ccc(CN2C(=O)NCC2)cc1
S(=O)(=O)(N1CCC(C(=O)NC[C@@H]2[C@@H](O)[C@@H](O)[C@H](n3cnc4c(N)ncnc34)O2)CC1)c1cccc2nsnc12
O[C@H]1[C@@H](O)[C@H](n2cnc3c(N)ncnc23)O[C@@H]1CNC(=O)C(CC(C)C)N1C(=O)c2cnccc2C1=O
O[C@H]1[C@@H](O)[C@H](n2cnc3c(N)ncnc23)O[C@@H]1CNC(=O)C=1C(=O)NC(c2cc(OC)ccc2)=CC=1
O[C@H]1[C@@H](O)[C@H](n2cnc3c(N)ncnc23)O[C@@H]1CNC(=O)C=1C(=O)NC(c2c(OC)cccc2)=CC=1
O[C@H]1[C@@H](O)[C@H](n2cnc3c(N)ncnc23)O[C@@H]1CNC(=O)C(=CC(C)C)C#N
S(=O)(=O)(N1CCCC1)c1cc(C(=O)NC[C@@H]2[C@@H](O)[C@@H](O)[C@H](n3cnc4c(N)ncnc34)O2)c(OC)cc1
S(=O)(=O)(N1CCCC1)c1c(OC)ccc(C(=O)NC[C@@H]2[C@@H](O)[C@@H](O)[C@H](n3cnc4c(N)ncnc34)O2)c1
S(=O)(=O)(CC)c1ccc(C(=O)NC[C@@H]2[C@@H](O)[C@@H](O)[C@H](n3cnc4c(N)ncnc34)O2)cc1
O[C@H]1[C@@H](O)[C@H](n2cnc3c(N)ncnc23)O[C@@H]1CNC(=O)c1cnc(OCC)cc1
O[C@H]1[C@@H](O)[C@H](n2cnc3c(N)ncnc23)O[C@@H]1CNC(=O)c1cc(OCC)ncc1
O[C@H]1[C@@H](O)[C@H](n2cnc3c(N)ncnc23)O[C@@H]1CNC(=O)c1c(OCC)nccc1
O[C@H]1[C@@H](O)[C@H](n2cnc3c(N)ncnc23)O[C@@H]1CNC(=O)C(C)Cn1nc(C)cc1
Brc1c(C)[nH]nc1C(=O)NC[C@@H]1[C@@H](O)[C@@H](O)[C@H](n2cnc3c(N)ncnc23)O1
S(=O)(=O)(NC[C@@H]1[C@@H](O)[C@@H](O)[C@H](n2cnc3c(N)ncnc23)O1)c1cccc2nn(C)cc12
S(=O)(=O)(NC[C@@H]1[C@@H](O)[C@@H](O)[C@H](n2cnc3c(N)ncnc23)O1)c1cccc2cn(C)nc12
O[C@H]1[C@@H](O)[C@H](n2cnc3c(N)ncnc23)O[C@@H]1CNC(=O)C1CN(CCc2cc(OC)c(OC)cc2)C(=O)C1
O[C@H]1[C@@H](O)[C@H](n2cnc3c(N)ncnc23)O[C@@H]1CNC(=O)C=Cc1ccncc1
O[C@H]1[C@@H](O)[C@H](n2cnc3c(N)ncnc23)O[C@@H]1CNC(=O)C=Cc1cnccc1
O[C@H]1[C@@H](O)[C@H](n2cnc3c(N)ncnc23)O[C@@H]1CNC(=O)C=Cc1ncccc1
O[C@H]1[C@@H](O)[C@H](n2cnc3c(N)ncnc23)O[C@@H]1CNC(=O)c1cc(OC)cc(C(OC)=O)c1
S(=O)(=O)(N1CCC(C(=O)NC[C@@H]2[C@@H](O)[C@@H](O)[C@H](n3cnc4c(N)ncnc34)O2)CC1)c1ccc(OC)cc1
S(=O)(=O)(N1CC(C(=O)NC[C@@H]2[C@@H](O)[C@@H](O)[C@H](n3cnc4c(N)ncnc34)O2)CCC1)c1ccc(OC)cc1
S(=O)(=O)(N(C)CCCC(=O)NC[C@@H]1[C@@H](O)[C@@H](O)[C@H](n2cnc3c(N)ncnc23)O1)c1ccc(OC)cc1
O[C@H]1[C@@H](O)[C@H](n2cnc3c(N)ncnc23)O[C@@H]1CNC(=O)C=1CCCC=1
O[C@H]1[C@@H](O)[C@H](n2cnc3c(N)ncnc23)O[C@@H]1CNC(=O)C=C1CCC1
S(=O)(=O)(N1CC(C)OC(C)C1)c1ccc(C(=O)NC[C@@H]2[C@@H](O)[C@@H](O)[C@H](n3cnc4c(N)ncnc34)O2)cc1
S(=O)(=O)(N1CC(C)OC(C)C1)c1cc(C(=O)NC[C@@H]2[C@@H](O)[C@@H](O)[C@H](n3cnc4c(N)ncnc34)O2)ccc1
O[C@H]1[C@@H](O)[C@H](n2cnc3c(N)ncnc23)O[C@@H]1CNC(=O)c1c([N+](=O)[O-])c(N)c(C)cc1
S(=O)(=O)(N1CCSCC1)c1c(C(=O)NC[C@@H]2[C@@H](O)[C@@H](O)[C@H](n3cnc4c(N)ncnc34)O2)scc1
O[C@H]1[C@@H](O)[C@H](n2cnc3c(N)ncnc23)O[C@@H]1CNC(=O)c1c(C)c(NC(=O)N)ccc1
O[C@H]1[C@@H](O)[C@H](n2cnc3c(N)ncnc23)O[C@@H]1CNC(=O)C1C2CN(C(OC(C)(C)C)=O)CC12
O[C@H]1[C@@H](O)[C@H](n2cnc3c(N)ncnc23)O[C@@H]1CNC(=O)c1nc2n(CCCC2)c1
O[C@H]1[C@@H](O)[C@H](n2cnc3c(N)ncnc23)O[C@@H]1CNC(=O)c1nn2CCCCc2c1
O[C@H]1[C@@H](O)[C@H](n2cnc3c(N)ncnc23)O[C@@H]1CNC(=O)c1cnn2CCCCc12
O[C@H]1[C@@H](O)[C@H](n2cnc3c(N)ncnc23)O[C@@H]1CNC(=O)c1n2CCCCc2nc1
S(CC(=O)NC[C@@H]1[C@@H](O)[C@@H](O)[C@H](n2cnc3c(N)ncnc23)O1)C(=S)N1CCCC1
Clc1c(C(=O)NC[C@@H]2[C@@H](O)[C@@H](O)[C@H](n3cnc4c(N)ncnc34)O2)c(N2C(C(OC)=O)CC2)cnc1
O[C@H]1[C@@H](O)[C@H](n2cnc3c(N)ncnc23)O[C@@H]1CNC(=O)Cc1ccc(C#N)cc1
O[C@H]1[C@@H](O)[C@H](n2cnc3c(N)ncnc23)O[C@@H]1CNC(=O)Cc1cc(C#N)ccc1
O[C@H]1[C@@H](O)[C@H](n2cnc3c(N)ncnc23)O[C@@H]1CNC(=O)Cc1c(C#N)cccc1
O[C@H]1[C@@H](O)[C@H](n2cnc3c(N)ncnc23)O[C@@H]1CNC(=O)C=Cc1n(C)nc(C)c1
O[C@H]1[C@@H](O)[C@H](n2cnc3c(N)ncnc23)O[C@@H]1CNC(=O)C=Cc1c(C)n(C)nc1
O[C@H]1[C@@H](O)[C@H](n2cnc3c(N)ncnc23)O[C@@H]1CNC(=O)Cc1nn(C(C)C)cc1
O[C@H]1[C@@H](O)[C@H](n2cnc3c(N)ncnc23)O[C@@H]1CNC(=O)CCn1c(CC)ncc1
O[C@H]1[C@@H](O)[C@H](n2cnc3c(N)ncnc23)O[C@@H]1CNC(=O)C(C)n1c(CC)ncc1
O[C@H]1[C@@H](O)[C@H](n2cnc3c(N)ncnc23)O[C@@H]1CNC(=O)c1oc(COc2ccc(C(=O)[O-])cc2)cc1
S(=O)(=O)(CC)c1cc(C(=O)NC[C@@H]2[C@@H](O)[C@@H](O)[C@H](n3cnc4c(N)ncnc34)O2)c(OC)cc1
O[C@H]1[C@@H](O)[C@H](n2cnc3c(N)ncnc23)O[C@@H]1CNC(=O)C12CC3(C)CC(C)(CC(C(=O)[O-])(C3)C1)C2
O[C@H]1[C@@H](O)[C@H](n2cnc3c(N)ncnc23)O[C@@H]1CNC(=O)CC12CC3(CC(=O)[O-])CC(C1)CC(C3)C2
S(=O)(=O)(C)c1ccc(C=CC(=O)NC[C@@H]2[C@@H](O)[C@@H](O)[C@H](n3cnc4c(N)ncnc34)O2)cc1
O[C@H]1[C@@H](O)[C@H](n2cnc3c(N)ncnc23)O[C@@H]1CNC(=O)c1c(CCC)nns1
S(=O)(=O)(N1CCC(C(=O)NC[C@@H]2[C@@H](O)[C@@H](O)[C@H](n3cnc4c(N)ncnc34)O2)CC1)c1cc(OC)c(OC)cc1
FC(F)(F)C=CC(=O)NC[C@@H]1[C@@H](O)[C@@H](O)[C@H](n2cnc3c(N)ncnc23)O1
FC(F)(F)C(=C)C(=O)NC[C@@H]1[C@@H](O)[C@@H](O)[C@H](n2cnc3c(N)ncnc23)O1
S(=O)(=O)(CC(C)C(=O)NC[C@@H]1[C@@H](O)[C@@H](O)[C@H](n2cnc3c(N)ncnc23)O1)c1ccc(OC)cc1
S(CC([NH3+])C(=O)NC[C@@H]1[C@@H](O)[C@@H](O)[C@H](n2cnc3c(N)ncnc23)O1)Cc1ccc(C)cc1
O[C@H]1[C@@H](O)[C@H](n2cnc3c(N)ncnc23)O[C@@H]1CNC(=O)c1nc(NC(=O)C2CC2)sc1
O[C@H]1[C@@H](O)[C@H](n2cnc3c(N)ncnc23)O[C@@H]1CNC(=O)c1sc(NC(=O)C2CC2)nc1
O[C@H]1[C@@H](O)[C@H](n2cnc3c(N)ncnc23)O[C@@H]1CNC(=O)c1sc(NC(=O)CC)nc1
O[C@H]1[C@@H](O)[C@H](n2cnc3c(N)ncnc23)O[C@@H]1CNC(=O)Cc1[nH]c2ccccc2n1
O[C@H]1[C@@H](O)[C@H](n2cnc3c(N)ncnc23)O[C@@H]1CNC(=O)Cc1c[nH]c2ncccc12
O[C@H]1[C@@H](O)[C@H](n2cnc3c(N)ncnc23)O[C@@H]1CNC(=O)Cc1n[nH]c2ccccc12
Clc1ccc(N(S(=O)(=O)C)CC(=O)NC[C@@H]2[C@@H](O)[C@@H](O)[C@H](n3cnc4c(N)ncnc34)O2)cc1
Clc1cc(N(S(=O)(=O)C)CC(=O)NC[C@@H]2[C@@H](O)[C@@H](O)[C@H](n3cnc4c(N)ncnc34)O2)ccc1
O[C@H]1[C@@H](O)[C@H](n2cnc3c(N)ncnc23)O[C@@H]1CNC(=O)C(=O)Cc1ccc(C)cc1
Clc1c(F)cc(S(O)=O)cc1C(=O)NC[C@@H]1[C@@H](O)[C@@H](O)[C@H](n2cnc3c(N)ncnc23)O1
Clc1c(C(=O)NC[C@@H]2[C@@H](O)[C@@H](O)[C@H](n3cnc4c(N)ncnc34)O2)cc(S(O)=O)c(F)c1
O[C@H]1[C@@H](O)[C@H](n2cnc3c(N)ncnc23)O[C@@H]1CNC(=O)CC1=CC(=O)Oc2cc3OCOc3cc12
O[C@H]1[C@@H](O)[C@H](n2cnc3c(N)ncnc23)O[C@@H]1CNC(=O)CCC(OC(C)(C)C)=O
ON=Cc1ccc(C(=O)NC[C@@H]2[C@@H](O)[C@@H](O)[C@H](n3cnc4c(N)ncnc34)O2)cc1
Clc1ccc(C([NH3+])CC(=O)NC[C@@H]2[C@@H](O)[C@@H](O)[C@H](n3cnc4c(N)ncnc34)O2)cc1
Clc1cc(C([NH3+])CC(=O)NC[C@@H]2[C@@H](O)[C@@H](O)[C@H](n3cnc4c(N)ncnc34)O2)ccc1
Clc1c(C([NH3+])CC(=O)NC[C@@H]2[C@@H](O)[C@@H](O)[C@H](n3cnc4c(N)ncnc34)O2)cccc1
O[C@H]1[C@@H](O)[C@H](n2cnc3c(N)ncnc23)O[C@@H]1CNC(=O)C(NC(=O)NC(C)(C)C)C(C)C
O[C@H]1[C@@H](O)[C@H](n2cnc3c(N)ncnc23)O[C@@H]1CNC(=O)CCC(=O)Nc1nccc(C)c1
O[C@H]1[C@@H](O)[C@H](n2cnc3c(N)ncnc23)O[C@@H]1CNC(=O)Cc1c(C#N)cc(OC)cc1
O[C@H]1[C@@H](O)[C@H](n2cnc3c(N)ncnc23)O[C@@H]1CNC(=O)C12CC(C(OC)=O)(CC1)CC2
O[C@H]1[C@@H](O)[C@H](n2cnc3c(N)ncnc23)O[C@@H]1CNC(=O)CCCCCC(OC)=O
O[C@H]1[C@@H](O)[C@H](n2cnc3c(N)ncnc23)O[C@@H]1CNC(=O)CCCCC(OCC)=O
S=C1NC(=O)c2c(C)c(C(=O)NC[C@@H]3[C@@H](O)[C@@H](O)[C@H](n4cnc5c(N)ncnc45)O3)sc2N1
O[C@H]1[C@@H](O)[C@H](n2cnc3c(N)ncnc23)O[C@@H]1CNC(=O)c1cnc(OCCCOC)cc1
O[C@H]1[C@@H](O)[C@H](n2cnc3c(N)ncnc23)O[C@@H]1CNC(=O)CN1C(=O)c2cccc(C)c2N=C1
S(=O)(=O)(C)Cc1cc(C(=O)NC[C@@H]2[C@@H](O)[C@@H](O)[C@H](n3cnc4c(N)ncnc34)O2)ccc1
S(=O)(C)c1c(C)cc(OCC(=O)NC[C@@H]2[C@@H](O)[C@@H](O)[C@H](n3cnc4c(N)ncnc34)O2)cc1
O[C@H]1[C@@H](O)[C@H](n2cnc3c(N)ncnc23)O[C@@H]1CNC(=O)C1N(c2sccn2)CCC1
O[C@H]1[C@@H](O)[C@H](n2cnc3c(N)ncnc23)O[C@@H]1CNC(=O)C1CC(=O)Nc2ccccc12
O[C@H]1[C@@H](O)[C@H](n2cnc3c(N)ncnc23)O[C@@H]1CNC(=O)CC1C(=O)Nc2ccccc12
O[C@H]1[C@@H](O)[C@H](n2cnc3c(N)ncnc23)O[C@@H]1CNC(=O)CN1C(=O)c2ccccc2C=C1
O[C@H]1[C@@H](O)[C@H](n2cnc3c(N)ncnc23)O[C@@H]1CNC(=O)C1=CN(C)C(=O)c2ccccc12
O[C@H]1[C@@H](O)[C@H](n2cnc3c(N)ncnc23)O[C@@H]1CNC(=O)C1(c2ccncc2)CC1
O[C@H]1[C@@H](O)[C@H](n2cnc3c(N)ncnc23)O[C@@H]1CNC(=O)C1(c2cnccc2)CC1
O[C@H]1[C@@H](O)[C@H](n2cnc3c(N)ncnc23)O[C@@H]1CNC(=O)C1(c2ncccc2)CC1
O[C@H]1[C@@H](O)[C@H](n2cnc3c(N)ncnc23)O[C@@H]1CNC(=O)C(NC(=O)c1cc(C)ccc1)C
O[C@H]1[C@@H](O)[C@H](n2cnc3c(N)ncnc23)O[C@@H]1CNC(=O)C(NC(=O)c1c(C)cccc1)C
O[C@H]1[C@@H](O)[C@H](n2cnc3c(N)ncnc23)O[C@@H]1CNC(=O)c1sc(N2C(C(OC)=O)CC2)cc1
O[C@H]1[C@@H](O)[C@H](n2cnc3c(N)ncnc23)O[C@@H]1CNC(=O)c1c(C(OCC)=O)c(C)c[nH]1
Clc1ccc(S(=O)(=O)CC(=O)NC[C@@H]2[C@@H](O)[C@@H](O)[C@H](n3cnc4c(N)ncnc34)O2)cc1
S(=O)(=O)(C)Cc1n(CC(=O)NC[C@@H]2[C@@H](O)[C@@H](O)[C@H](n3cnc4c(N)ncnc34)O2)c2ccccc2n1
Clc1cc(OCC(=O)NC[C@@H]2[C@@H](O)[C@@H](O)[C@H](n3cnc4c(N)ncnc34)O2)cnc1
Clc1c(OCC(=O)NC[C@@H]2[C@@H](O)[C@@H](O)[C@H](n3cnc4c(N)ncnc34)O2)cccn1
Brc1oc(C(=O)N(C)CC(=O)NC[C@@H]2[C@@H](O)[C@@H](O)[C@H](n3cnc4c(N)ncnc34)O2)cc1
Clc1c(OC)ccc(N(S(=O)(=O)C)CC(=O)NC[C@@H]2[C@@H](O)[C@@H](O)[C@H](n3cnc4c(N)ncnc34)O2)c1
Clc1c(N(S(=O)(=O)C)CC(=O)NC[C@@H]2[C@@H](O)[C@@H](O)[C@H](n3cnc4c(N)ncnc34)O2)cc(OC)cc1
O[C@H]1[C@@H](O)[C@H](n2cnc3c(N)ncnc23)O[C@@H]1CNC(=O)CCNC(=O)c1cc(C)ccc1
O[C@H]1[C@@H](O)[C@H](n2cnc3c(N)ncnc23)O[C@@H]1CNC(=O)CCNC(=O)c1c(C)cccc1
S(=O)(=O)(N(C)C)c1ccc2n(C)c(CCC(=O)NC[C@@H]3[C@@H](O)[C@@H](O)[C@H](n4cnc5c(N)ncnc45)O3)nc2c1
O[C@H]1[C@@H](O)[C@H](n2cnc3c(N)ncnc23)O[C@@H]1CNC(=O)CCC(=O)N1CCN(c2ccccc2)CC1
S(=O)(=O)(NC[C@@H]1[C@@H](O)[C@@H](O)[C@H](n2cnc3c(N)ncnc23)O1)c1c(C)cc(NC(=O)C)cc1
S(=O)(=O)(NC[C@@H]1[C@@H](O)[C@@H](O)[C@H](n2cnc3c(N)ncnc23)O1)c1c(C)ccc(NC(=O)C)c1
O[C@H]1[C@@H](O)[C@H](n2cnc3c(N)ncnc23)O[C@@H]1CNC(=O)CNC(=O)Nc1cc(C)ccc1
S(CC(=O)NC[C@@H]1[C@@H](O)[C@@H](O)[C@H](n2cnc3c(N)ncnc23)O1)c1ncnc2ncccc12
O[C@H]1[C@@H](O)[C@H](n2cnc3c(N)ncnc23)O[C@@H]1CNC(=O)Cc1c(C)n(-c2ccccc2)nn1
S(CC(=O)NC[C@@H]1[C@@H](O)[C@@H](O)[C@H](n2cnc3c(N)ncnc23)O1)c1c(C)[nH]nc1C
O[C@H]1[C@@H](O)[C@H](n2cnc3c(N)ncnc23)O[C@@H]1CNC(=O)C=CC=CC
O[C@H]1[C@@H](O)[C@H](n2cnc3c(N)ncnc23)O[C@@H]1CNC(=O)CC=CC=C
S(=O)(=O)(N(C(C)C(=O)NC[C@@H]1[C@@H](O)[C@@H](O)[C@H](n2cnc3c(N)ncnc23)O1)c1cc(F)c(F)cc1)C
S(C)c1nc(C)cc(C(=O)NC[C@@H]2[C@@H](O)[C@@H](O)[C@H](n3cnc4c(N)ncnc34)O2)n1
S(C)c1nc(C)c(C(=O)NC[C@@H]2[C@@H](O)[C@@H](O)[C@H](n3cnc4c(N)ncnc34)O2)cn1
O[C@H]1[C@@H](O)[C@H](n2cnc3c(N)ncnc23)O[C@@H]1CNC(=O)c1ccc(OCCOc2ccc(C(=O)[O-])cc2)cc1
S(=O)(=O)(NC[C@@H]1[C@@H](O)[C@@H](O)[C@H](n2cnc3c(N)ncnc23)O1)C1CCCCC1
O[C@H]1[C@@H](O)[C@H](n2cnc3c(N)ncnc23)O[C@@H]1CNC(=O)CN(C)c1ccccc1
FC(F)c1ncc(C(=O)NC[C@@H]2[C@@H](O)[C@@H](O)[C@H](n3cnc4c(N)ncnc34)O2)nc1
S(=O)(=O)(NC[C@@H]1[C@@H](O)[C@@H](O)[C@H](n2cnc3c(N)ncnc23)O1)c1ccc2NC(=O)CCCc2c1
Brc1sc(S(=O)(=O)N2CCN(C(=O)CCC(=O)NC[C@@H]3[C@@H](O)[C@@H](O)[C@H](n4cnc5c(N)ncnc45)O3)CC2)cc1
O[C@H]1[C@@H](O)[C@H](n2cnc3c(N)ncnc23)O[C@@H]1CNC(=O)C(NC(=O)CCc1ccccc1)C
O[C@H]1[C@@H](O)[C@H](n2cnc3c(N)ncnc23)O[C@@H]1CNC(=O)C(NC(=O)C)CCc1ccccc1
O[C@H]1[C@@H](O)[C@H](n2cnc3c(N)ncnc23)O[C@@H]1CNC(=O)CCOCCC(OC(C)(C)C)=O
O[C@H]1[C@@H](O)[C@H](n2cnc3c(N)ncnc23)O[C@@H]1CNC(=O)CN1C(=O)CSc2ccccc12
O[C@H]1[C@@H](O)[C@H](n2cnc3c(N)ncnc23)O[C@@H]1CNC(=O)C=CC(=O)NCc1ccccc1
O[C@H]1[C@@H](O)[C@H](n2cnc3c(N)ncnc23)O[C@@H]1CNC(=O)CCc1onc(C(C)C)n1
O[C@H]1[C@@H](O)[C@H](n2cnc3c(N)ncnc23)O[C@@H]1CNC(=O)CCc1oc(C(C)C)nn1
O[C@H]1[C@@H](O)[C@H](n2cnc3c(N)ncnc23)O[C@@H]1CNC(=O)CN1C(=O)C(C)=Nc2ccccc12
S(=O)(=O)(NC[C@@H]1[C@@H](O)[C@@H](O)[C@H](n2cnc3c(N)ncnc23)O1)c1cc(F)cc(F)c1
S(=O)(=O)(NC[C@@H]1[C@@H](O)[C@@H](O)[C@H](n2cnc3c(N)ncnc23)O1)c1c(F)cccc1F
S(=O)(=O)(NC[C@@H]1[C@@H](O)[C@@H](O)[C@H](n2cnc3c(N)ncnc23)O1)c1cc(F)c(F)cc1
S(=O)(=O)(NC[C@@H]1[C@@H](O)[C@@H](O)[C@H](n2cnc3c(N)ncnc23)O1)c1c(F)cc(F)cc1
S(=O)(=O)(NC[C@@H]1[C@@H](O)[C@@H](O)[C@H](n2cnc3c(N)ncnc23)O1)c1c(F)ccc(F)c1
S(=O)(=O)(NC[C@@H]1[C@@H](O)[C@@H](O)[C@H](n2cnc3c(N)ncnc23)O1)c1c(F)c(F)ccc1
S(=O)(=O)(NC[C@@H]1[C@@H](O)[C@@H](O)[C@H](n2cnc3c(N)ncnc23)O1)Cc1ccc(C#N)cc1
S(=O)(=O)(NC[C@@H]1[C@@H](O)[C@@H](O)[C@H](n2cnc3c(N)ncnc23)O1)Cc1cc(C#N)ccc1
S(=O)(=O)(NC[C@@H]1[C@@H](O)[C@@H](O)[C@H](n2cnc3c(N)ncnc23)O1)Cc1c(C#N)cccc1
O[C@H]1[C@@H](O)[C@H](n2cnc3c(N)ncnc23)O[C@@H]1CNC(=O)C12N(C3CC3)C(=O)c3ccccc3N1C(=O)CC2
S(CC(=O)NC[C@@H]1[C@@H](O)[C@@H](O)[C@H](n2cnc3c(N)ncnc23)O1)C(C)C
S(C)C(C)CC(=O)NC[C@@H]1[C@@H](O)[C@@H](O)[C@H](n2cnc3c(N)ncnc23)O1
S(C)C(CC)C(=O)NC[C@@H]1[C@@H](O)[C@@H](O)[C@H](n2cnc3c(N)ncnc23)O1
S(C)CCC(C(=O)NC[C@@H]1[C@@H](O)[C@@H](O)[C@H](n2cnc3c(N)ncnc23)O1)n1c(C)c(C)[n+]([O-])c1
O[C@H]1[C@@H](O)[C@H](n2cnc3c(N)ncnc23)O[C@@H]1CNC(=O)CC1N2C(=O)C=3CCCC=3N=C2SC1
Fc1cccc2OC(=O)C(C(=O)NC[C@@H]3[C@@H](O)[C@@H](O)[C@H](n4cnc5c(N)ncnc45)O3)=Cc12
O[C@H]1[C@@H](O)[C@H](n2cnc3c(N)ncnc23)O[C@@H]1CNC(=O)CN(CC(=O)N1CC(C)OC(C)C1)c1ccccc1
O[C@H]1[C@@H](O)[C@H](n2cnc3c(N)ncnc23)O[C@@H]1CNC(=O)C1CCSCC1
O[C@H]1[C@@H](O)[C@H](n2cnc3c(N)ncnc23)O[C@@H]1CNC(=O)C(C)c1c(C)[nH]nc1C
O[C@H]1[C@@H](O)[C@H](n2cnc3c(N)ncnc23)O[C@@H]1CNC(=O)C=1C(=O)N(Cc2ncccc2)C=CC=1
S(CC(=O)NC[C@@H]1[C@@H](O)[C@@H](O)[C@H](n2cnc3c(N)ncnc23)O1)c1ncnc(CC)c1
S(C)CCC(NC(=O)c1occc1)C(=O)NC[C@@H]1[C@@H](O)[C@@H](O)[C@H](n2cnc3c(N)ncnc23)O1
O[C@H]1[C@@H](O)[C@H](n2cnc3c(N)ncnc23)O[C@@H]1CNC(=O)c1c(C)nc(N(C)C)s1
O[C@H]1[C@@H](O)[C@H](n2cnc3c(N)ncnc23)O[C@@H]1CNC(=O)C1CCc2sc(NC(=O)C)nc12
O[C@H]1[C@@H](O)[C@H](n2cnc3c(N)ncnc23)O[C@@H]1CNC(=O)COc1cc(N(C)C)ccc1
O[C@H]1[C@@H](O)[C@H](n2cnc3c(N)ncnc23)O[C@@H]1CNC(=O)COc1ccc(CC#N)cc1
O[C@H]1[C@@H](O)[C@H](n2cnc3c(N)ncnc23)O[C@@H]1CNC(=O)Cc1ccc(OCC#N)cc1
O[C@H]1[C@@H](O)[C@H](n2cnc3c(N)ncnc23)O[C@@H]1CNC(=O)C1CCN(C(=O)c2cocc2)CC1
O[C@H]1[C@@H](O)[C@H](n2cnc3c(N)ncnc23)O[C@@H]1CNC(=O)C1CCN(C(=O)c2occc2)CC1
O[C@H]1[C@@H](O)[C@H](n2cnc3c(N)ncnc23)O[C@@H]1CNC(=O)C1CN(C(=O)c2cocc2)CCC1
O[C@H]1[C@@H](O)[C@H](n2cnc3c(N)ncnc23)O[C@@H]1CNC(=O)C1CN(C(=O)c2occc2)CCC1
S(=O)(=O)(NC[C@@H]1[C@@H](O)[C@@H](O)[C@H](n2cnc3c(N)ncnc23)O1)CCCC(F)(F)F
O[C@H]1[C@@H](O)[C@H](n2cnc3c(N)ncnc23)O[C@@H]1CNC(=O)C(=O)c1cn(C(C)(C)C)nc1
O[C@H]1[C@@H](O)[C@H](n2cnc3c(N)ncnc23)O[C@@H]1CNC(=O)c1scc2OCCOc12
Fc1c(C(=O)NC[C@@H]2[C@@H](O)[C@@H](O)[C@H](n3cnc4c(N)ncnc34)O2)nc2n1C=CC=C2
O[C@H]1[C@@H](O)[C@H](n2cnc3c(N)ncnc23)O[C@@H]1CNC(=O)c1nc(NC(=O)c2occc2)oc1
Fc1c(N(C)CC(=O)NC[C@@H]2[C@@H](O)[C@@H](O)[C@H](n3cnc4c(N)ncnc34)O2)ccc(C#N)c1
O[C@H]1[C@@H](O)[C@H](n2cnc3c(N)ncnc23)O[C@@H]1CNC(=O)C=CC(=O)NCc1ccc(OC)cc1
O[C@H]1[C@@H](O)[C@H](n2cnc3c(N)ncnc23)O[C@@H]1CNC(=O)C=CC(=O)NCc1cc(OC)ccc1
O[C@H]1[C@@H](O)[C@H](n2cnc3c(N)ncnc23)O[C@@H]1CNC(=O)C=CC(=O)NCc1c(OC)cccc1
O[C@H]1[C@@H](O)[C@H](n2cnc3c(N)ncnc23)O[C@@H]1CNC(=O)c1ccc(N2CC(OC)C2)cc1
O[C@H]1[C@@H](O)[C@H](n2cnc3c(N)ncnc23)O[C@@H]1CNC(=O)c1ccc(C[NH+]2CCCCC2)cc1
O[C@H]1[C@@H](O)[C@H](n2cnc3c(N)ncnc23)O[C@@H]1CNC(=O)c1cc(C[NH+]2CCCCC2)ccc1
O[C@H]1[C@@H](O)[C@H](n2cnc3c(N)ncnc23)O[C@@H]1CNC(=O)c1cc2CCC(=O)N3CCc(c1)c23
S(=O)(=O)(NC[C@@H]1[C@@H](O)[C@@H](O)[C@H](n2cnc3c(N)ncnc23)O1)c1cc(F)c(OC)c(F)c1
Clc1c(S(=O)(=O)N(OC)C)cc(C(=O)NC[C@@H]2[C@@H](O)[C@@H](O)[C@H](n3cnc4c(N)ncnc34)O2)cc1
Clc1c(S(=O)(=O)N2CCC(C(=O)NC[C@@H]3[C@@H](O)[C@@H](O)[C@H](n4cnc5c(N)ncnc45)O3)CC2)cccn1
O[C@H]1[C@@H](O)[C@H](n2cnc3c(N)ncnc23)O[C@@H]1CNC(=O)C(=O)C1CCCCC1
S(=O)(=O)(C)c1ccc2nc(N(C)CC(=O)NC[C@@H]3[C@@H](O)[C@@H](O)[C@H](n4cnc5c(N)ncnc45)O3)sc2c1
S(=O)(=O)(C)c1cccc2sc(N(C)CC(=O)NC[C@@H]3[C@@H](O)[C@@H](O)[C@H](n4cnc5c(N)ncnc45)O3)nc12
O[C@H]1[C@@H](O)[C@H](n2cnc3c(N)ncnc23)O[C@@H]1CNC(=O)CN1C(=O)c2ccsc2CCC1
O[C@H]1[C@@H](O)[C@H](n2cnc3c(N)ncnc23)O[C@@H]1CNC(=O)C1CC(=O)N(C)c2ccccc12
O[C@H]1[C@@H](O)[C@H](n2cnc3c(N)ncnc23)O[C@@H]1CNC(=O)c1ccc(N2CCOCC2)cc1
O[C@H]1[C@@H](O)[C@H](n2cnc3c(N)ncnc23)O[C@@H]1CNC(=O)c1cc(N2CCOCC2)ccc1
O[C@H]1[C@@H](O)[C@H](n2cnc3c(N)ncnc23)O[C@@H]1CNC(=O)c1c(N2CCOCC2)cccc1
O[C@H]1[C@@H](O)[C@H](n2cnc3c(N)ncnc23)O[C@@H]1CNC(=O)C([NH3+])Cc1ccc(C(C)(C)C)cc1
S=C1C(C(=O)NC[C@@H]2[C@@H](O)[C@@H](O)[C@H](n3cnc4c(N)ncnc34)O2)=C(C)C=C(C)N1
O[C@H]1[C@@H](O)[C@H](n2cnc3c(N)ncnc23)O[C@@H]1CNC(=O)CC1CC[NH+](Cc2ccccc2)CC1
S(=O)(=O)(N1C(C(=O)NC[C@@H]2[C@@H](O)[C@@H](O)[C@H](n3cnc4c(N)ncnc34)O2)CCCC1)c1ccc([N+](=O)[O-])cc1
O[C@H]1[C@@H](O)[C@H](n2cnc3c(N)ncnc23)O[C@@H]1CNC(=O)c1cc(C)c(N2C(=O)NCC2)cc1
O[C@H]1[C@@H](O)[C@H](n2cnc3c(N)ncnc23)O[C@@H]1CNC(=O)c1cc(N2C(=O)NCC2)c(C)cc1
S(CC(=O)NC)c1c(C(=O)NC[C@@H]2[C@@H](O)[C@@H](O)[C@H](n3cnc4c(N)ncnc34)O2)cccc1
O[C@H]1[C@@H](O)[C@H](n2cnc3c(N)ncnc23)O[C@@H]1CNC(=O)C1=C(C)n2nc(C)cc2N=C1
O[C@H]1[C@@H](O)[C@H](n2cnc3c(N)ncnc23)O[C@@H]1CNC(=O)CN1C(=O)c2ccccc2N=N1
O[C@H]1[C@@H](O)[C@H](n2cnc3c(N)ncnc23)O[C@@H]1CNC(=O)CCNC(=O)NCc1ccccc1
O[C@H]1[C@@H](O)[C@H](n2cnc3c(N)ncnc23)O[C@@H]1CNC(=O)Cc1nc(-c2ncccn2)sc1
O[C@H]1[C@@H](O)[C@H](n2cnc3c(N)ncnc23)O[C@@H]1CNC(=O)Cc1nc(-c2nccnc2)sc1
Fc1c(C)cc(C(=O)NC[C@@H]2[C@@H](O)[C@@H](O)[C@H](n3cnc4c(N)ncnc34)O2)cn1
Fc1c(C)ncc(C(=O)NC[C@@H]2[C@@H](O)[C@@H](O)[C@H](n3cnc4c(N)ncnc34)O2)c1
Fc1ncc(C(=O)NC[C@@H]2[C@@H](O)[C@@H](O)[C@H](n3cnc4c(N)ncnc34)O2)c(C)c1
Fc1c(C)nc(C(=O)NC[C@@H]2[C@@H](O)[C@@H](O)[C@H](n3cnc4c(N)ncnc34)O2)cc1
Fc1nc(C)c(C(=O)NC[C@@H]2[C@@H](O)[C@@H](O)[C@H](n3cnc4c(N)ncnc34)O2)cc1
Fc1c(C(=O)NC[C@@H]2[C@@H](O)[C@@H](O)[C@H](n3cnc4c(N)ncnc34)O2)cc(C)cn1
O[C@H]1[C@@H](O)[C@H](n2cnc3c(N)ncnc23)O[C@@H]1CNC(=O)c1cc(C[NH+]2CCCCC2)c(OC)cc1
Ic1cn(C(C)C(=O)NC[C@@H]2[C@@H](O)[C@@H](O)[C@H](n3cnc4c(N)ncnc34)O2)nc1
O[C@H]1[C@@H](O)[C@H](n2cnc3c(N)ncnc23)O[C@@H]1CNC(=O)C1N(Cc2ccccc2)C(=O)N(Cc2ccccc2)C1C(=O)[O-]
O[C@H]1[C@@H](O)[C@H](n2cnc3c(N)ncnc23)O[C@@H]1CNC(=O)CCn1cccc1
Fc1c(C(=O)NC[C@@H]2[C@@H](O)[C@@H](O)[C@H](n3cnc4c(N)ncnc34)O2)ccc(O)c1
O[C@H]1[C@@H](O)[C@H](n2cnc3c(N)ncnc23)O[C@@H]1CNC(=O)C1CCCc2sc(N)nc12
O[C@H]1[C@@H](O)[C@H](n2cnc3c(N)ncnc23)O[C@@H]1CNC(=O)C=1C(=O)NC(c2sccc2)=CC=1
O[C@H]1[C@@H](O)[C@H](n2cnc3c(N)ncnc23)O[C@@H]1CNC(=O)c1cc(N2CCOCC2)c(OC)cc1
O[C@H]1[C@@H](O)[C@H](n2cnc3c(N)ncnc23)O[C@@H]1CNC(=O)C(NC(OC(C)C)=O)C(C)C
O[C@H]1[C@@H](O)[C@H](n2cnc3c(N)ncnc23)O[C@@H]1CNC(=O)C=1Oc2ccccc2C(=O)C=1
O[C@H]1[C@@H](O)[C@H](n2cnc3c(N)ncnc23)O[C@@H]1CNC(=O)C=1C(=O)c2ccccc2OC=1
Clc1cc(Cl)cc(CC([NH3+])C(=O)NC[C@@H]2[C@@H](O)[C@@H](O)[C@H](n3cnc4c(N)ncnc34)O2)c1
Clc1c(CC([NH3+])C(=O)NC[C@@H]2[C@@H](O)[C@@H](O)[C@H](n3cnc4c(N)ncnc34)O2)ccc(Cl)c1
Clc1c(Cl)ccc(CC([NH3+])C(=O)NC[C@@H]2[C@@H](O)[C@@H](O)[C@H](n3cnc4c(N)ncnc34)O2)c1
O[C@H]1[C@@H](O)[C@H](n2cnc3c(N)ncnc23)O[C@@H]1CNC(=O)c1n[nH]c(C(C)C)c1
O[C@H]1[C@@H](O)[C@H](n2cnc3c(N)ncnc23)O[C@@H]1CNC(=O)c1c(C(C)C)n[nH]c1
O[C@H]1[C@@H](O)[C@H](n2cnc3c(N)ncnc23)O[C@@H]1CNC(=O)c1nc(-c2nc[nH]c2)sc1
O[C@H]1[C@@H](O)[C@H](n2cnc3c(N)ncnc23)O[C@@H]1CNC(=O)c1ccc2oc(O)nc2c1
O[C@H]1[C@@H](O)[C@H](n2cnc3c(N)ncnc23)O[C@@H]1CNC(=O)c1ccc2nc(O)oc2c1
O[C@H]1[C@@H](O)[C@H](n2cnc3c(N)ncnc23)O[C@@H]1CNC(=O)C(C)CNC(=O)OC(C)(C)C
O[C@H]1[C@@H](O)[C@H](n2cnc3c(N)ncnc23)O[C@@H]1CNC(=O)c1ncc(N2CCN(C(OC(C)(C)C)=O)CC2)nc1
Fc1c(F)ccc(C(=O)C(=O)NC[C@@H]2[C@@H](O)[C@@H](O)[C@H](n3cnc4c(N)ncnc34)O2)c1
S(=O)(=O)(NC[C@@H]1[C@@H](O)[C@@H](O)[C@H](n2cnc3c(N)ncnc23)O1)c1ccc2N(C(=O)C3CC3)CCc2c1
S(=O)(=O)(NC[C@@H]1[C@@H](O)[C@@H](O)[C@H](n2cnc3c(N)ncnc23)O1)c1ccc2N(C(=O)C)CCCc2c1
S(=O)(=O)(NC[C@@H]1[C@@H](O)[C@@H](O)[C@H](n2cnc3c(N)ncnc23)O1)c1ccc2CCCN(C(=O)C)c2c1
O[C@H]1[C@@H](O)[C@H](n2cnc3c(N)ncnc23)O[C@@H]1CNC(=O)c1[nH]nc2CCC(C)Cc12
S(=O)(=O)(N1C(C(=O)NC[C@@H]2[C@@H](O)[C@@H](O)[C@H](n3cnc4c(N)ncnc34)O2)CCC1)c1ccc(C)cc1
S(=O)(=O)(N1C(C(=O)NC[C@@H]2[C@@H](O)[C@@H](O)[C@H](n3cnc4c(N)ncnc34)O2)CCC1)c1cc(C)ccc1
O[C@H]1[C@@H](O)[C@H](n2cnc3c(N)ncnc23)O[C@@H]1CNC(=O)c1sc(C(OC)=O)cc1
O[C@H]1[C@@H](O)[C@H](n2cnc3c(N)ncnc23)O[C@@H]1CNC(=O)C1CN(C(=O)c2ccccc2)CC1
S(=O)(=O)(N1CCC(C(=O)NC[C@@H]2[C@@H](O)[C@@H](O)[C@H](n3cnc4c(N)ncnc34)O2)CC1)c1sccc1
S(=O)(=O)(N1CC(C(=O)NC[C@@H]2[C@@H](O)[C@@H](O)[C@H](n3cnc4c(N)ncnc34)O2)CCC1)c1sccc1
S(=O)(=O)(N(C)CCCC(=O)NC[C@@H]1[C@@H](O)[C@@H](O)[C@H](n2cnc3c(N)ncnc23)O1)c1sccc1
S(=O)(=O)(CCC(=O)NC[C@@H]1[C@@H](O)[C@@H](O)[C@H](n2cnc3c(N)ncnc23)O1)c1ccc2N(C(=O)CC)CCc2c1
O[C@H]1[C@@H](O)[C@H](n2cnc3c(N)ncnc23)O[C@@H]1CNC(=O)CN1C(=O)c2ccccc2S1
S(=O)(=O)(N(C(C)C(=O)NC[C@@H]1[C@@H](O)[C@@H](O)[C@H](n2cnc3c(N)ncnc23)O1)c1cc(C)ccc1)C
S(=O)(=O)(N(C(C)C(=O)NC[C@@H]1[C@@H](O)[C@@H](O)[C@H](n2cnc3c(N)ncnc23)O1)c1c(C)cccc1)C
FC(F)(F)COC(=O)N1C(C(=O)NC[C@@H]2[C@@H](O)[C@@H](O)[C@H](n3cnc4c(N)ncnc34)O2)CCC1
Clc1c(C#N)ccc(NC(=O)C(=O)NC[C@@H]2[C@@H](O)[C@@H](O)[C@H](n3cnc4c(N)ncnc34)O2)c1
S(=O)(=O)(N(C)C)c1cc(C(=O)NC[C@@H]2[C@@H](O)[C@@H](O)[C@H](n3cnc4c(N)ncnc34)O2)c(N2CCCC2)cc1
S(CC(=O)NC[C@@H]1[C@@H](O)[C@@H](O)[C@H](n2cnc3c(N)ncnc23)O1)C=1NC(=O)c2ccccc2N=1
O[C@H]1[C@@H](O)[C@H](n2cnc3c(N)ncnc23)O[C@@H]1CNC(=O)c1cc(OC(=O)C)cc(OC(=O)C)c1
O[C@H]1[C@@H](O)[C@H](n2cnc3c(N)ncnc23)O[C@@H]1CNC(=O)c1cc(OC(=O)C)c(OC(=O)C)cc1
O[C@H]1[C@@H](O)[C@H](n2cnc3c(N)ncnc23)O[C@@H]1CNC(=O)c1c(OC(=O)C)c(OC(=O)C)ccc1
O[C@H]1[C@@H](O)[C@H](n2cnc3c(N)ncnc23)O[C@@H]1CNC(=O)C12N(CC=C)C(=O)c3ccccc3N1C(=O)CC2
O[C@H]1[C@@H](O)[C@H](n2cnc3c(N)ncnc23)O[C@@H]1CNC(=O)CN1C(=O)N(C(C)C1=O)c1ccc(C)cc1
O[C@H]1[C@@H](O)[C@H](n2cnc3c(N)ncnc23)O[C@@H]1CNC(=O)c1ncc(-c2ccncc2)cn1
O[C@H]1[C@@H](O)[C@H](n2cnc3c(N)ncnc23)O[C@@H]1CNC(=O)c1cnc(-c2ccncc2)nc1
O[C@H]1[C@@H](O)[C@H](n2cnc3c(N)ncnc23)O[C@@H]1CNC(=O)c1ncc(-c2cnccc2)cn1
O[C@H]1[C@@H](O)[C@H](n2cnc3c(N)ncnc23)O[C@@H]1CNC(=O)c1cnc(-c2cnccc2)nc1
O[C@H]1[C@@H](O)[C@H](n2cnc3c(N)ncnc23)O[C@@H]1CNC(=O)c1ccc(NC(=O)CC#N)cc1
O[C@H]1[C@@H](O)[C@H](n2cnc3c(N)ncnc23)O[C@@H]1CNC(=O)c1c(NC(=O)CC#N)cccc1
O[C@H]1[C@@H](O)[C@H](n2cnc3c(N)ncnc23)O[C@@H]1CNC(=O)c1c(-c2n(C)ncc2)nn(C)c1
S(=O)(=O)(NC[C@@H]1[C@@H](O)[C@@H](O)[C@H](n2cnc3c(N)ncnc23)O1)c1c(C)n(C(F)F)nc1C
Clc1ccc(C[NH+]2C(C(=O)NC[C@@H]3[C@@H](O)[C@@H](O)[C@H](n4cnc5c(N)ncnc45)O3)CCC2)cc1
O[C@H]1[C@@H](O)[C@H](n2cnc3c(N)ncnc23)O[C@@H]1CNC(=O)C=Cc1n2N=Cc3ccccc3-c2nn1
O[C@H]1[C@@H](O)[C@H](n2cnc3c(N)ncnc23)O[C@@H]1CNC(=O)C=1C(=O)N(N(C)C=1C)c1ccccc1
Fc1ccc(NC(=O)CC(=O)NC[C@@H]2[C@@H](O)[C@@H](O)[C@H](n3cnc4c(N)ncnc34)O2)cc1
O[C@H]1[C@@H](O)[C@H](n2cnc3c(N)ncnc23)O[C@@H]1CNC(=O)Cc1ccc(OC(=O)C)cc1
Brc1c(C(=O)NC[C@@H]2[C@@H](O)[C@@H](O)[C@H](n3cnc4c(N)ncnc34)O2)cn(C)n1
Brc1c(C(=O)NC[C@@H]2[C@@H](O)[C@@H](O)[C@H](n3cnc4c(N)ncnc34)O2)nn(C)c1
Brc1n(C)c(C(=O)NC[C@@H]2[C@@H](O)[C@@H](O)[C@H](n3cnc4c(N)ncnc34)O2)nc1
Brc1c(C(=O)NC[C@@H]2[C@@H](O)[C@@H](O)[C@H](n3cnc4c(N)ncnc34)O2)n(C)nc1
Brc1n(C)ncc1C(=O)NC[C@@H]1[C@@H](O)[C@@H](O)[C@H](n2cnc3c(N)ncnc23)O1
O[C@H]1[C@@H](O)[C@H](n2cnc3c(N)ncnc23)O[C@@H]1CNC(=O)C=Cc1ncsc1
O[C@H]1[C@@H](O)[C@H](n2cnc3c(N)ncnc23)O[C@@H]1CNC(=O)C=Cc1sccn1
O[C@H]1[C@@H](O)[C@H](n2cnc3c(N)ncnc23)O[C@@H]1CNC(=O)CCn1c(C)cc(C)n1
O[C@H]1[C@@H](O)[C@H](n2cnc3c(N)ncnc23)O[C@@H]1CNC(=O)C(C)n1c(C)cc(C)n1
S(=O)(=O)(NC[C@@H]1[C@@H](O)[C@@H](O)[C@H](n2cnc3c(N)ncnc23)O1)c1ccc(C)cc1
S(=O)(=O)(NC[C@@H]1[C@@H](O)[C@@H](O)[C@H](n2cnc3c(N)ncnc23)O1)c1cc(C)ccc1
S(=O)(=O)(NC[C@@H]1[C@@H](O)[C@@H](O)[C@H](n2cnc3c(N)ncnc23)O1)c1c(C)cccc1
O[C@H]1[C@@H](O)[C@H](n2cnc3c(N)ncnc23)O[C@@H]1CNC(=O)c1ncc(-c2c(C)nn(C)c2)cn1
O[C@H]1[C@@H](O)[C@H](n2cnc3c(N)ncnc23)O[C@@H]1CNC(=O)c1ncc(-c2c(C)n(C)nc2)cn1
S(=O)(=O)(CCC(=O)NC[C@@H]1[C@@H](O)[C@@H](O)[C@H](n2cnc3c(N)ncnc23)O1)c1ccc(C)cc1
O[C@H]1[C@@H](O)[C@H](n2cnc3c(N)ncnc23)O[C@@H]1CNC(=O)c1c(C)onc1CC
O[C@H]1[C@@H](O)[C@H](n2cnc3c(N)ncnc23)O[C@@H]1CNC(=O)c1c(CC)onc1C
O[C@H]1[C@@H](O)[C@H](n2cnc3c(N)ncnc23)O[C@@H]1CNC(=O)c1cc(OC2=Nn3cnnc3C=C2)ccc1
O[C@H]1[C@@H](O)[C@H](n2cnc3c(N)ncnc23)O[C@@H]1CNC(=O)C1CN(C(=O)N(CC)CC)CCC1
S(=O)(=O)(C)c1ccc(-c2cnc(C(=O)NC[C@@H]3[C@@H](O)[C@@H](O)[C@H](n4cnc5c(N)ncnc45)O3)nc2)cc1
O[C@H]1[C@@H](O)[C@H](n2cnc3c(N)ncnc23)O[C@@H]1CNC(=O)C(OC(=O)C)Cc1ccccc1
O[C@H]1[C@@H](O)[C@H](n2cnc3c(N)ncnc23)O[C@@H]1CNC(=O)c1cnc(-c2nccc(OC)c2)nc1
Brc1c(C(=O)NC[C@@H]2[C@@H](O)[C@@H](O)[C@H](n3cnc4c(N)ncnc34)O2)nc(C)nc1
S(=O)(=O)(NC[C@@H]1[C@@H](O)[C@@H](O)[C@H](n2cnc3c(N)ncnc23)O1)c1c(C)ccc2nsnc12
O[C@H]1[C@@H](O)[C@H](n2cnc3c(N)ncnc23)O[C@@H]1CNC(=O)C1N(C(OC(C)(C)C)=O)CC=C1
S(CC(=O)NC[C@@H]1[C@@H](O)[C@@H](O)[C@H](n2cnc3c(N)ncnc23)O1)Cc1n(-c2ccccc2)nnn1
O[C@H]1[C@@H](O)[C@H](n2cnc3c(N)ncnc23)O[C@@H]1CNC(=O)CCCN1C(=O)C=CC(c2occc2)=N1
O[C@H]1[C@@H](O)[C@H](n2cnc3c(N)ncnc23)O[C@@H]1CNC(=O)CNC(=O)c1oc2ccccc2c1
O[C@H]1[C@@H](O)[C@H](n2cnc3c(N)ncnc23)O[C@@H]1CNC(=O)C1COc2ccccc12
O[C@H]1[C@@H](O)[C@H](n2cnc3c(N)ncnc23)O[C@@H]1CNC(=O)C=C1CN(C(OC(C)(C)C)=O)C1
O[C@H]1[C@@H](O)[C@H](n2cnc3c(N)ncnc23)O[C@@H]1CNC(=O)C=1CN(C(OC(C)(C)C)=O)CC=1
O[C@H]1[C@@H](O)[C@H](n2cnc3c(N)ncnc23)O[C@@H]1CNC(=O)C(NC(=O)Oc1ccccc1)C
O[C@H]1[C@@H](O)[C@H](n2cnc3c(N)ncnc23)O[C@@H]1CNC(=O)Cc1ccc2OCCc2c1
O[C@H]1[C@@H](O)[C@H](n2cnc3c(N)ncnc23)O[C@@H]1CNC(=O)c1ccc(NC(=O)N2CCOCC2)cc1
O[C@H]1[C@@H](O)[C@H](n2cnc3c(N)ncnc23)O[C@@H]1CNC(=O)c1c(NC(=O)N2CCOCC2)cccc1
S(=O)(=O)(NC[C@@H]1[C@@H](O)[C@@H](O)[C@H](n2cnc3c(N)ncnc23)O1)c1cc(C(OCC)=O)c(F)cc1
S(=O)(=O)(NC[C@@H]1[C@@H](O)[C@@H](O)[C@H](n2cnc3c(N)ncnc23)O1)c1c(F)ccc(C(OCC)=O)c1
O[C@H]1[C@@H](O)[C@H](n2cnc3c(N)ncnc23)O[C@@H]1CNC(=O)c1noc(C2CC2)c1
O[C@H]1[C@@H](O)[C@H](n2cnc3c(N)ncnc23)O[C@@H]1CNC(=O)c1c(C2CC2)onc1
O[C@H]1[C@@H](O)[C@H](n2cnc3c(N)ncnc23)O[C@@H]1CNC(=O)c1c(C2CC2)ocn1
S(=O)(=O)(NC[C@@H]1[C@@H](O)[C@@H](O)[C@H](n2cnc3c(N)ncnc23)O1)c1cc(C)c(OC)cc1
S(=O)(=O)(NC[C@@H]1[C@@H](O)[C@@H](O)[C@H](n2cnc3c(N)ncnc23)O1)c1c(C)cc(OC)cc1
S(=O)(=O)(NC[C@@H]1[C@@H](O)[C@@H](O)[C@H](n2cnc3c(N)ncnc23)O1)c1c(OC)cc(C)cc1
S(=O)(=O)(NC[C@@H]1[C@@H](O)[C@@H](O)[C@H](n2cnc3c(N)ncnc23)O1)c1c(OC)ccc(C)c1
O[C@H]1[C@@H](O)[C@H](n2cnc3c(N)ncnc23)O[C@@H]1CNC(=O)c1noc2CCCCc12
S(=O)(=O)(N(CC)CC)c1cc(C(=O)NC[C@@H]2[C@@H](O)[C@@H](O)[C@H](n3cnc4c(N)ncnc34)O2)c(N2CCOCC2)cc1
O[C@H]1[C@@H](O)[C@H](n2cnc3c(N)ncnc23)O[C@@H]1CNC(=O)C1N(C(=O)C2CCCC2)CCC1
O[C@H]1[C@@H](O)[C@H](n2cnc3c(N)ncnc23)O[C@@H]1CNC(=O)C1CN(C2CCCCC2)C(=O)C1
O[C@H]1[C@@H](O)[C@H](n2cnc3c(N)ncnc23)O[C@@H]1CNC(=O)C1N(C(=O)CCC)CCCC1
O[C@H]1[C@@H](O)[C@H](n2cnc3c(N)ncnc23)O[C@@H]1CNC(=O)C(Oc1cccc2C(=O)NC=Cc12)C
Clc1c([N+](=O)[O-])c(CCC(=O)NC[C@@H]2[C@@H](O)[C@@H](O)[C@H](n3cnc4c(N)ncnc34)O2)on1
O[C@H]1[C@@H](O)[C@H](n2cnc3c(N)ncnc23)O[C@@H]1CNC(=O)CCC(=O)N1CCCCCC1
O[C@H]1[C@@H](O)[C@H](n2cnc3c(N)ncnc23)O[C@@H]1CNC(=O)C1=NN(c2ccccc2)C(=O)CC1
O[C@H]1[C@@H](O)[C@H](n2cnc3c(N)ncnc23)O[C@@H]1CNC(=O)c1nc(COC)sc1
O[C@H]1[C@@H](O)[C@H](n2cnc3c(N)ncnc23)O[C@@H]1CNC(=O)C1CCN(c2ncc(C#N)cc2)CC1
FC(F)(F)c1ccc(CC([NH3+])C(=O)NC[C@@H]2[C@@H](O)[C@@H](O)[C@H](n3cnc4c(N)ncnc34)O2)cc1
FC(F)(F)c1cc(CC([NH3+])C(=O)NC[C@@H]2[C@@H](O)[C@@H](O)[C@H](n3cnc4c(N)ncnc34)O2)ccc1
FC(F)(F)c1c(CC([NH3+])C(=O)NC[C@@H]2[C@@H](O)[C@@H](O)[C@H](n3cnc4c(N)ncnc34)O2)cccc1
S(=O)(=O)(N(C)C)c1ccc2oc(SCC(=O)NC[C@@H]3[C@@H](O)[C@@H](O)[C@H](n4cnc5c(N)ncnc45)O3)nc2c1
O[C@H]1[C@@H](O)[C@H](n2cnc3c(N)ncnc23)O[C@@H]1CNC(=O)CCC(=O)Nc1scc(C)n1
Clc1cnc(N(C)CC(=O)NC[C@@H]2[C@@H](O)[C@@H](O)[C@H](n3cnc4c(N)ncnc34)O2)cc1
S(=O)(=O)(NC[C@@H]1[C@@H](O)[C@@H](O)[C@H](n2cnc3c(N)ncnc23)O1)CCc1ccc(F)cc1
S(=O)(=O)(NC[C@@H]1[C@@H](O)[C@@H](O)[C@H](n2cnc3c(N)ncnc23)O1)CCc1c(F)cccc1
O[C@H]1[C@@H](O)[C@H](n2cnc3c(N)ncnc23)O[C@@H]1CNC(=O)c1ccc(C#N)cc1
O[C@H]1[C@@H](O)[C@H](n2cnc3c(N)ncnc23)O[C@@H]1CNC(=O)c1cc(C#N)ccc1
O[C@H]1[C@@H](O)[C@H](n2cnc3c(N)ncnc23)O[C@@H]1CNC(=O)c1c(C#N)cccc1
O[C@H]1[C@@H](O)[C@H](n2cnc3c(N)ncnc23)O[C@@H]1CNC(=O)c1ccc(N2C(=O)N(C)CC2)cc1
S(=O)(=O)(NC[C@@H]1[C@@H](O)[C@@H](O)[C@H](n2cnc3c(N)ncnc23)O1)c1ccc2OC(C)Cc2c1
S(=O)(=O)(N1CCCCC1)c1cn(C)c(C(=O)NC[C@@H]2[C@@H](O)[C@@H](O)[C@H](n3cnc4c(N)ncnc34)O2)c1
O[C@H]1[C@@H](O)[C@H](n2cnc3c(N)ncnc23)O[C@@H]1CNC(=O)COCc1cnc(C)cc1
O[C@H]1[C@@H](O)[C@H](n2cnc3c(N)ncnc23)O[C@@H]1CNC(=O)COCc1nc(C)ccc1
O[C@H]1[C@@H](O)[C@H](n2cnc3c(N)ncnc23)O[C@@H]1CNC(=O)c1cn(C(C)C)nc1
O[C@H]1[C@@H](O)[C@H](n2cnc3c(N)ncnc23)O[C@@H]1CNC(=O)c1nn(C(C)C)cc1
O[C@H]1[C@@H](O)[C@H](n2cnc3c(N)ncnc23)O[C@@H]1CNC(=O)c1n(C(C)C)ncc1
O[C@H]1[C@@H](O)[C@H](n2cnc3c(N)ncnc23)O[C@@H]1CNC(=O)c1n(C(C)C)ccn1
O[C@H]1[C@@H](O)[C@H](n2cnc3c(N)ncnc23)O[C@@H]1CNC(=O)c1cn(CCC)nc1
O[C@H]1[C@@H](O)[C@H](n2cnc3c(N)ncnc23)O[C@@H]1CNC(=O)c1n(CCC)ncc1
O[C@H]1[C@@H](O)[C@H](n2cnc3c(N)ncnc23)O[C@@H]1CNC(=O)C(NC(=O)C(C)(C)C)C(C)C
O[C@H]1[C@@H](O)[C@H](n2cnc3c(N)ncnc23)O[C@@H]1CNC(=O)C(NC(=O)CC(C)C)C(C)C
O[C@H]1[C@@H](O)[C@H](n2cnc3c(N)ncnc23)O[C@@H]1CNC(=O)C1C(C(=O)NC(C)C)C2CCC1C2
S(=O)(=O)(NC[C@@H]1[C@@H](O)[C@@H](O)[C@H](n2cnc3c(N)ncnc23)O1)c1ccc2OCCCc2c1
S(=O)(=O)(NC[C@@H]1[C@@H](O)[C@@H](O)[C@H](n2cnc3c(N)ncnc23)O1)c1cccc2CCCOc12
S(CC(=O)NC[C@@H]1[C@@H](O)[C@@H](O)[C@H](n2cnc3c(N)ncnc23)O1)c1ccncc1
S(CC(=O)NC[C@@H]1[C@@H](O)[C@@H](O)[C@H](n2cnc3c(N)ncnc23)O1)c1ncccc1
Clc1cc(N2CCN(C3=NN(CC(=O)NC[C@@H]4[C@@H](O)[C@@H](O)[C@H](n5cnc6c(N)ncnc56)O4)C(=O)C=C3)CC2)ccc1
S(=O)(=O)(NC[C@@H]1[C@@H](O)[C@@H](O)[C@H](n2cnc3c(N)ncnc23)O1)c1c(C)cc(OC)c(OC)c1
S(=O)(=O)(N(CC(=O)NC[C@@H]1[C@@H](O)[C@@H](O)[C@H](n2cnc3c(N)ncnc23)O1)c1cc(SC)ccc1)C
Brc1ccc2N(CC(=O)NC[C@@H]3[C@@H](O)[C@@H](O)[C@H](n4cnc5c(N)ncnc45)O3)C(=O)COc2c1
O[C@H]1[C@@H](O)[C@H](n2cnc3c(N)ncnc23)O[C@@H]1CNC(=O)CCN(OC)C(=O)OC(C)(C)C
O[C@H]1[C@@H](O)[C@H](n2cnc3c(N)ncnc23)O[C@@H]1CNC(=O)C(C(C)C)n1cncc1
O[C@H]1[C@@H](O)[C@H](n2cnc3c(N)ncnc23)O[C@@H]1CNC(=O)c1[nH]c2ccccc2n1
O[C@H]1[C@@H](O)[C@H](n2cnc3c(N)ncnc23)O[C@@H]1CNC(=O)c1ccc2[nH]ncc2c1
O[C@H]1[C@@H](O)[C@H](n2cnc3c(N)ncnc23)O[C@@H]1CNC(=O)c1ccc2cn[nH]c2c1
O[C@H]1[C@@H](O)[C@H](n2cnc3c(N)ncnc23)O[C@@H]1CNC(=O)c1ccc2[nH]cnc2c1
O[C@H]1[C@@H](O)[C@H](n2cnc3c(N)ncnc23)O[C@@H]1CNC(=O)c1cnc2[nH]ccc2c1
O[C@H]1[C@@H](O)[C@H](n2cnc3c(N)ncnc23)O[C@@H]1CNC(=O)c1cnc2cc[nH]c2c1
O[C@H]1[C@@H](O)[C@H](n2cnc3c(N)ncnc23)O[C@@H]1CNC(=O)c1[nH]c2ccncc2c1
O[C@H]1[C@@H](O)[C@H](n2cnc3c(N)ncnc23)O[C@@H]1CNC(=O)c1[nH]c2cnccc2c1
O[C@H]1[C@@H](O)[C@H](n2cnc3c(N)ncnc23)O[C@@H]1CNC(=O)c1nc2cc[nH]c2cc1
O[C@H]1[C@@H](O)[C@H](n2cnc3c(N)ncnc23)O[C@@H]1CNC(=O)c1nc2[nH]ccc2cc1
O[C@H]1[C@@H](O)[C@H](n2cnc3c(N)ncnc23)O[C@@H]1CNC(=O)c1[nH]c2cccnc2c1
O[C@H]1[C@@H](O)[C@H](n2cnc3c(N)ncnc23)O[C@@H]1CNC(=O)c1[nH]c2ncccc2c1
O[C@H]1[C@@H](O)[C@H](n2cnc3c(N)ncnc23)O[C@@H]1CNC(=O)c1cccc2[nH]ncc12
O[C@H]1[C@@H](O)[C@H](n2cnc3c(N)ncnc23)O[C@@H]1CNC(=O)c1c[nH]c2ccncc12
O[C@H]1[C@@H](O)[C@H](n2cnc3c(N)ncnc23)O[C@@H]1CNC(=O)c1cccc2cn[nH]c12
O[C@H]1[C@@H](O)[C@H](n2cnc3c(N)ncnc23)O[C@@H]1CNC(=O)c1ccnc2[nH]ccc12
O[C@H]1[C@@H](O)[C@H](n2cnc3c(N)ncnc23)O[C@@H]1CNC(=O)c1cccc2[nH]cnc12
O[C@H]1[C@@H](O)[C@H](n2cnc3c(N)ncnc23)O[C@@H]1CNC(=O)c1c[nH]c2ncccc12
O[C@H]1[C@@H](O)[C@H](n2cnc3c(N)ncnc23)O[C@@H]1CNC(=O)c1c[nH]c2cccnc12
O[C@H]1[C@@H](O)[C@H](n2cnc3c(N)ncnc23)O[C@@H]1CNC(=O)c1n[nH]c2ccccc12
O[C@H]1[C@@H](O)[C@H](n2cnc3c(N)ncnc23)O[C@@H]1CNC(=O)C1CCCC1
O[C@H]1[C@@H](O)[C@H](n2cnc3c(N)ncnc23)O[C@@H]1CNC(=O)CCC1CC1
O[C@H]1[C@@H](O)[C@H](n2cnc3c(N)ncnc23)O[C@@H]1CNC(=O)C1C2(C1)CCC2
O[C@H]1[C@@H](O)[C@H](n2cnc3c(N)ncnc23)O[C@@H]1CNC(=O)CC1CCC1
O[C@H]1[C@@H](O)[C@H](n2cnc3c(N)ncnc23)O[C@@H]1CNC(=O)C1(C)CCC1
O[C@H]1[C@@H](O)[C@H](n2cnc3c(N)ncnc23)O[C@@H]1CNC(=O)C1(CC)CC1
O[C@H]1[C@@H](O)[C@H](n2cnc3c(N)ncnc23)O[C@@H]1CNC(=O)CCCC
O[C@H]1[C@@H](O)[C@H](n2cnc3c(N)ncnc23)O[C@@H]1CNC(=O)CCN1C(=O)N=C(C)C=C1C
O[C@H]1[C@@H](O)[C@H](n2cnc3c(N)ncnc23)O[C@@H]1CNC(=O)C1ON=C(C(C)(C)C)C1
O[C@H]1[C@@H](O)[C@H](n2cnc3c(N)ncnc23)O[C@@H]1CNC(=O)C(=O)c1ccc(C)cc1
O[C@H]1[C@@H](O)[C@H](n2cnc3c(N)ncnc23)O[C@@H]1CNC(=O)C1=NN(c2ccc(OC)cc2)C(=O)CC1
Fc1ccc(N2C(=O)CC(C(=O)NC[C@@H]3[C@@H](O)[C@@H](O)[C@H](n4cnc5c(N)ncnc45)O3)C2)cc1
Fc1ccc(N2C(=O)C(C(=O)NC[C@@H]3[C@@H](O)[C@@H](O)[C@H](n4cnc5c(N)ncnc45)O3)CC2)cc1
Fc1cc(N2C(=O)CC(C(=O)NC[C@@H]3[C@@H](O)[C@@H](O)[C@H](n4cnc5c(N)ncnc45)O3)C2)ccc1
Fc1c(N2C(=O)CC(C(=O)NC[C@@H]3[C@@H](O)[C@@H](O)[C@H](n4cnc5c(N)ncnc45)O3)C2)cccc1
O[C@H]1[C@@H](O)[C@H](n2cnc3c(N)ncnc23)O[C@@H]1CNC(=O)C=1Nc2ccccc2C(=O)C=1
O[C@H]1[C@@H](O)[C@H](n2cnc3c(N)ncnc23)O[C@@H]1CNC(=O)C=1C(=O)c2ccccc2NC=1
Clc1c(CC(=O)NC[C@@H]2[C@@H](O)[C@@H](O)[C@H](n3cnc4c(N)ncnc34)O2)c(C)no1
O[C@H]1[C@@H](O)[C@H](n2cnc3c(N)ncnc23)O[C@@H]1CNC(=O)CCN1C(=O)C=CC(c2ccccc2)=N1
O[C@H]1[C@@H](O)[C@H](n2cnc3c(N)ncnc23)O[C@@H]1CNC(=O)CNC(OCc1ccccc1)=O
O[C@H]1[C@@H](O)[C@H](n2cnc3c(N)ncnc23)O[C@@H]1CNC(=O)C(NC(OC)=O)c1ccccc1
O[C@H]1[C@@H](O)[C@H](n2cnc3c(N)ncnc23)O[C@@H]1CNC(=O)C1ON=C(c2ccccc2)C1
S(=O)(=O)(N1CCCC1)c1ccc2N(CCC(=O)NC[C@@H]3[C@@H](O)[C@@H](O)[C@H](n4cnc5c(N)ncnc45)O3)C(=O)Oc2c1
O[C@H]1[C@@H](O)[C@H](n2cnc3c(N)ncnc23)O[C@@H]1CNC(=O)CCCCC#C
O[C@H]1[C@@H](O)[C@H](n2cnc3c(N)ncnc23)O[C@@H]1CNC(=O)c1nc(C)c(C(OCC)=O)cc1
Fc1c(CC(=O)NC[C@@H]2[C@@H](O)[C@@H](O)[C@H](n3cnc4c(N)ncnc34)O2)c(F)c(F)nc1F
O[C@H]1[C@@H](O)[C@H](n2cnc3c(N)ncnc23)O[C@@H]1CNC(=O)c1cc(C#N)c(OC)cc1
O[C@H]1[C@@H](O)[C@H](n2cnc3c(N)ncnc23)O[C@@H]1CNC(=O)c1c(C#N)ccc(OC)c1
O[C@H]1[C@@H](O)[C@H](n2cnc3c(N)ncnc23)O[C@@H]1CNC(=O)c1c(OC)cc(C#N)cc1
O[C@H]1[C@@H](O)[C@H](n2cnc3c(N)ncnc23)O[C@@H]1CNC(=O)c1c(OC)ccc(C#N)c1
O[C@H]1[C@@H](O)[C@H](n2cnc3c(N)ncnc23)O[C@@H]1CNC(=O)C=CC(=O)Nc1ccccc1
O[C@H]1[C@@H](O)[C@H](n2cnc3c(N)ncnc23)O[C@@H]1CNC(=O)C1N(c2ccccc2)C(=O)CC1
S(=O)(=O)(NC[C@@H]1[C@@H](O)[C@@H](O)[C@H](n2cnc3c(N)ncnc23)O1)c1cc(C)c(OCCOC)cc1
O[C@H]1[C@@H](O)[C@H](n2cnc3c(N)ncnc23)O[C@@H]1CNC(=O)C(Oc1ccc2OCOc2c1)C
O[C@H]1[C@@H](O)[C@H](n2cnc3c(N)ncnc23)O[C@@H]1CNC(=O)C=Cc1cn(CC)nc1
O[C@H]1[C@@H](O)[C@H](n2cnc3c(N)ncnc23)O[C@@H]1CNC(=O)C(NC(=O)OC(C)(C)C)CCC#N
S(=O)(=O)(NC[C@@H]1[C@@H](O)[C@@H](O)[C@H](n2cnc3c(N)ncnc23)O1)c1cc(C(OC)=O)cc2cccnc12
O[C@H]1[C@@H](O)[C@H](n2cnc3c(N)ncnc23)O[C@@H]1CNC(=O)c1c(n(C)nc1)-n1cccc1
FC(F)(F)C(F)(F)C(=O)NC[C@@H]1[C@@H](O)[C@@H](O)[C@H](n2cnc3c(N)ncnc23)O1
O[C@H]1[C@@H](O)[C@H](n2cnc3c(N)ncnc23)O[C@@H]1CNC(=O)C1N(c2ccccc2)N=C(C(OCC)=O)C1
O[C@H]1[C@@H](O)[C@H](n2cnc3c(N)ncnc23)O[C@@H]1CNC(=O)c1ccc2NC(=O)CCc2c1
O[C@H]1[C@@H](O)[C@H](n2cnc3c(N)ncnc23)O[C@@H]1CNC(=O)C1C(c2ccncc2)C1
O[C@H]1[C@@H](O)[C@H](n2cnc3c(N)ncnc23)O[C@@H]1CNC(=O)c1[nH]c2ccc(OC)cc2n1
O[C@H]1[C@@H](O)[C@H](n2cnc3c(N)ncnc23)O[C@@H]1CNC(=O)c1n[nH]c2ccc(OC)cc12
O[C@H]1[C@@H](O)[C@H](n2cnc3c(N)ncnc23)O[C@@H]1CNC(=O)c1n[nH]c2c(OC)cccc12
S(CC(=O)NC[C@@H]1[C@@H](O)[C@@H](O)[C@H](n2cnc3c(N)ncnc23)O1)c1nc(C)cc(C)n1
O[C@H]1[C@@H](O)[C@H](n2cnc3c(N)ncnc23)O[C@@H]1CNC(=O)Cc1ccc(N2C(=O)OCC2)cc1
O[C@H]1[C@@H](O)[C@H](n2cnc3c(N)ncnc23)O[C@@H]1CNC(=O)CC1(CC(=O)N2CCOCC2)CCCC1
S=C1Nc2ccccc2C(C(=O)NC[C@@H]2[C@@H](O)[C@@H](O)[C@H](n3cnc4c(N)ncnc34)O2)=N1
O[C@H]1[C@@H](O)[C@H](n2cnc3c(N)ncnc23)O[C@@H]1CNC(=O)C(=Cc1cocc1)C#N
O[C@H]1[C@@H](O)[C@H](n2cnc3c(N)ncnc23)O[C@@H]1CNC(=O)C(=Cc1occc1)C#N
S(=O)(=O)(N1CCC(C(=O)NC[C@@H]2[C@@H](O)[C@@H](O)[C@H](n3cnc4c(N)ncnc34)O2)CC1)c1c(C)n(CC)nc1C
O[C@H]1[C@@H](O)[C@H](n2cnc3c(N)ncnc23)O[C@@H]1CNC(=O)C=1C(=O)c2ccc(OC)cc2NC=1
O[C@H]1[C@@H](O)[C@H](n2cnc3c(N)ncnc23)O[C@@H]1CNC(=O)C=1C(=O)c2cccc(OC)c2NC=1
S(=O)(=O)(NC[C@@H]1[C@@H](O)[C@@H](O)[C@H](n2cnc3c(N)ncnc23)O1)c1ccc2N(CC)C(=O)Oc2c1
O[C@H]1[C@@H](O)[C@H](n2cnc3c(N)ncnc23)O[C@@H]1CNC(=O)Cc1ccc(NC(=O)C)cc1
O[C@H]1[C@@H](O)[C@H](n2cnc3c(N)ncnc23)O[C@@H]1CNC(=O)Cc1cc(NC(=O)C)ccc1
O[C@H]1[C@@H](O)[C@H](n2cnc3c(N)ncnc23)O[C@@H]1CNC(=O)Cc1c(NC(=O)C)cccc1
O[C@H]1[C@@H](O)[C@H](n2cnc3c(N)ncnc23)O[C@@H]1CNC(=O)C(=O)Nc1c(CC)cccc1
S(=O)(=O)(NC[C@@H]1[C@@H](O)[C@@H](O)[C@H](n2cnc3c(N)ncnc23)O1)c1cc(S(=O)(=O)N(CC)CC)c(C)cc1
O[C@H]1[C@@H](O)[C@H](n2cnc3c(N)ncnc23)O[C@@H]1CNC(=O)CCN1C(=O)C=CC(c2ccc(OC)cc2)=N1
O[C@H]1[C@@H](O)[C@H](n2cnc3c(N)ncnc23)O[C@@H]1CNC(=O)C1ON=C(c2ccc(OC)cc2)C1
O[C@H]1[C@@H](O)[C@H](n2cnc3c(N)ncnc23)O[C@@H]1CNC(=O)C1ON=C(c2cc(OC)ccc2)C1
O[C@H]1[C@@H](O)[C@H](n2cnc3c(N)ncnc23)O[C@@H]1CNC(=O)C(=O)CCc1ccccc1
O[C@H]1[C@@H](O)[C@H](n2cnc3c(N)ncnc23)O[C@@H]1CNC(=O)c1cc(C)nc2[nH]nc(C)c12
O[C@H]1[C@@H](O)[C@H](n2cnc3c(N)ncnc23)O[C@@H]1CNC(=O)C1CCN(c2c(CC)n[nH]c2)CC1
O[C@H]1[C@@H](O)[C@H](n2cnc3c(N)ncnc23)O[C@@H]1CNC(=O)C1CN(c2c(CC)n[nH]c2)CCC1
Brc1c(Br)cc(C(=O)NC[C@@H]2[C@@H](O)[C@@H](O)[C@H](n3cnc4c(N)ncnc34)O2)c(C(=O)[O-])c1
Brc1c(C(=O)[O-])cc(C(=O)NC[C@@H]2[C@@H](O)[C@@H](O)[C@H](n3cnc4c(N)ncnc34)O2)c(Br)c1
Brc1c(C(=O)[O-])cc(Br)c(C(=O)NC[C@@H]2[C@@H](O)[C@@H](O)[C@H](n3cnc4c(N)ncnc34)O2)c1
Brc1c(C(=O)[O-])cc(Br)cc1C(=O)NC[C@@H]1[C@@H](O)[C@@H](O)[C@H](n2cnc3c(N)ncnc23)O1
S(=O)(=O)(NC[C@@H]1[C@@H](O)[C@@H](O)[C@H](n2cnc3c(N)ncnc23)O1)C1CCN(C(OC(C)(C)C)=O)CC1
O[C@H]1[C@@H](O)[C@H](n2cnc3c(N)ncnc23)O[C@@H]1CNC(=O)c1c(C)n(-c2ccncc2)nc1
O[C@H]1[C@@H](O)[C@H](n2cnc3c(N)ncnc23)O[C@@H]1CNC(=O)c1c(C)nn(-c2ccccc2)n1
O[C@H]1[C@@H](O)[C@H](n2cnc3c(N)ncnc23)O[C@@H]1CNC(=O)c1nn(c(C)n1)-c1ccccc1
O[C@H]1[C@@H](O)[C@H](n2cnc3c(N)ncnc23)O[C@@H]1CNC(=O)c1c(C)n(-c2ccccc2)nn1
O[C@H]1[C@@H](O)[C@H](n2cnc3c(N)ncnc23)O[C@@H]1CNC(=O)c1c(-n2nccn2)ccc(C)c1
O[C@H]1[C@@H](O)[C@H](n2cnc3c(N)ncnc23)O[C@@H]1CNC(=O)c1nnn(-c2cc(C)ccc2)c1
O[C@H]1[C@@H](O)[C@H](n2cnc3c(N)ncnc23)O[C@@H]1CNC(=O)c1cnc(-n2c(C)ncc2)cc1
O[C@H]1[C@@H](O)[C@H](n2cnc3c(N)ncnc23)O[C@@H]1CNC(=O)c1nccc(-n2c(C)ncc2)c1
O[C@H]1[C@@H](O)[C@H](n2cnc3c(N)ncnc23)O[C@@H]1CNC(=O)c1nnn(-c2c(C)cccc2)c1
O[C@H]1[C@@H](O)[C@H](n2cnc3c(N)ncnc23)O[C@@H]1CNC(=O)c1c(C)n(-c2ncccc2)nc1
O[C@H]1[C@@H](O)[C@H](n2cnc3c(N)ncnc23)O[C@@H]1CNC(=O)C=CC(=O)Nc1ccc(OC)cc1
O[C@H]1[C@@H](O)[C@H](n2cnc3c(N)ncnc23)O[C@@H]1CNC(=O)C=CC(=O)Nc1cc(OC)ccc1
O[C@H]1[C@@H](O)[C@H](n2cnc3c(N)ncnc23)O[C@@H]1CNC(=O)C=CC(=O)Nc1c(OC)cccc1
O[C@H]1[C@@H](O)[C@H](n2cnc3c(N)ncnc23)O[C@@H]1CNC(=O)CC(NC(=O)N)c1ccc(C)cc1
O[C@H]1[C@@H](O)[C@H](n2cnc3c(N)ncnc23)O[C@@H]1CNC(=O)CC(NC(=O)N)c1cc(C)ccc1
O[C@H]1[C@@H](O)[C@H](n2cnc3c(N)ncnc23)O[C@@H]1CNC(=O)CC(NC(=O)N)c1c(C)cccc1
O[C@H]1[C@@H](O)[C@H](n2cnc3c(N)ncnc23)O[C@@H]1CNC(=O)CCN1C(=O)C(C)Oc2ccccc12
O[C@H]1[C@@H](O)[C@H](n2cnc3c(N)ncnc23)O[C@@H]1CNC(=O)C(CC)N1C(=O)COc2ccccc12
O[C@H]1[C@@H](O)[C@H](n2cnc3c(N)ncnc23)O[C@@H]1CNC(=O)C(C)N1C(=O)c2ccccc2N=C1
O[C@H]1[C@@H](O)[C@H](n2cnc3c(N)ncnc23)O[C@@H]1CNC(=O)c1cc(C)c(N)cc1
O[C@H]1[C@@H](O)[C@H](n2cnc3c(N)ncnc23)O[C@@H]1CNC(=O)c1cc(N)c(C)cc1
O[C@H]1[C@@H](O)[C@H](n2cnc3c(N)ncnc23)O[C@@H]1CNC(=O)c1c(C)cc(N)cc1
O[C@H]1[C@@H](O)[C@H](n2cnc3c(N)ncnc23)O[C@@H]1CNC(=O)c1c(C)ccc(N)c1
O[C@H]1[C@@H](O)[C@H](n2cnc3c(N)ncnc23)O[C@@H]1CNC(=O)c1c(N)ccc(C)c1
O[C@H]1[C@@H](O)[C@H](n2cnc3c(N)ncnc23)O[C@@H]1CNC(=O)c1c(C)c(N)ccc1
O[C@H]1[C@@H](O)[C@H](n2cnc3c(N)ncnc23)O[C@@H]1CNC(=O)c1c(N)c(C)ccc1
O[C@H]1[C@@H](O)[C@H](n2cnc3c(N)ncnc23)O[C@@H]1CNC(=O)C1C(C(=O)N2CCCC2)CC=CC1
O[C@H]1[C@@H](O)[C@H](n2cnc3c(N)ncnc23)O[C@@H]1CNC(=O)c1[nH]cc2COCc12
O[C@H]1[C@@H](O)[C@H](n2cnc3c(N)ncnc23)O[C@@H]1CNC(=O)c1c(O)cn(-c2ccccc2)n1
O[C@H]1[C@@H](O)[C@H](n2cnc3c(N)ncnc23)O[C@@H]1CNC(=O)C1CCC(OC)CC1
O[C@H]1[C@@H](O)[C@H](n2cnc3c(N)ncnc23)O[C@@H]1CNC(=O)COC(C)(C)CC
O[C@H]1[C@@H](O)[C@H](n2cnc3c(N)ncnc23)O[C@@H]1CNC(=O)C(C)CC1OCCC1
O[C@H]1[C@@H](O)[C@H](n2cnc3c(N)ncnc23)O[C@@H]1CNC(=O)C1CC(OC)CCC1
O[C@H]1[C@@H](O)[C@H](n2cnc3c(N)ncnc23)O[C@@H]1CNC(=O)C(OCCCC)C
O[C@H]1[C@@H](O)[C@H](n2cnc3c(N)ncnc23)O[C@@H]1CNC(=O)C(OCC)CCC
O[C@H]1[C@@H](O)[C@H](n2cnc3c(N)ncnc23)O[C@@H]1CNC(=O)CCC(=O)Nc1c(C(OC)=O)cccc1
O[C@H]1[C@@H](O)[C@H](n2cnc3c(N)ncnc23)O[C@@H]1CNC(=O)COc1ccc(N2C(=O)CCC2)cc1
O[C@H]1[C@@H](O)[C@H](n2cnc3c(N)ncnc23)O[C@@H]1CNC(=O)COc1cc(N2C(=O)CCC2)ccc1
O[C@H]1[C@@H](O)[C@H](n2cnc3c(N)ncnc23)O[C@@H]1CNC(=O)CCN1C(=O)c2ccccc2N=C1
O[C@H]1[C@@H](O)[C@H](n2cnc3c(N)ncnc23)O[C@@H]1CNC(=O)CN1C(C)=Nc2ccccc2C1=O
O[C@H]1[C@@H](O)[C@H](n2cnc3c(N)ncnc23)O[C@@H]1CNC(=O)c1cc(C(=O)NC2CC2)ccc1
FC(C(=O)NC[C@@H]1[C@@H](O)[C@@H](O)[C@H](n2cnc3c(N)ncnc23)O1)C1CCN(C(OCC)=O)CC1
Clc1cn(CCC(=O)NC[C@@H]2[C@@H](O)[C@@H](O)[C@H](n3cnc4c(N)ncnc34)O2)nc1
Clc1cn(C(C)C(=O)NC[C@@H]2[C@@H](O)[C@@H](O)[C@H](n3cnc4c(N)ncnc34)O2)nc1
O[C@H]1[C@@H](O)[C@H](n2cnc3c(N)ncnc23)O[C@@H]1CNC(=O)COCC1CCCC1
O[C@H]1[C@@H](O)[C@H](n2cnc3c(N)ncnc23)O[C@@H]1CNC(=O)CCCCCOC
O[C@H]1[C@@H](O)[C@H](n2cnc3c(N)ncnc23)O[C@@H]1CNC(=O)COCCCCC
S(=O)(=O)(NC[C@@H]1[C@@H](O)[C@@H](O)[C@H](n2cnc3c(N)ncnc23)O1)c1c(C)n(CC(F)F)nc1C
Clc1c(C(=O)N2C(C(=O)NC[C@@H]3[C@@H](O)[C@@H](O)[C@H](n4cnc5c(N)ncnc45)O3)CCC2)cc(S(=O)(=O)N(C)C)cc1
O[C@H]1[C@@H](O)[C@H](n2cnc3c(N)ncnc23)O[C@@H]1CNC(=O)CC(NC(=O)c1ccccc1)C
O[C@H]1[C@@H](O)[C@H](n2cnc3c(N)ncnc23)O[C@@H]1CNC(=O)c1c(n(C)nc1C)-n1ncc(C)c1
O[C@H]1[C@@H](O)[C@H](n2cnc3c(N)ncnc23)O[C@@H]1CNC(=O)C1CCN(c2ccc(C=NN)cc2)CC1
FC(F)(F)C(=O)Nc1c(C(=O)NC[C@@H]2[C@@H](O)[C@@H](O)[C@H](n3cnc4c(N)ncnc34)O2)ccnc1
O[C@H]1[C@@H](O)[C@H](n2cnc3c(N)ncnc23)O[C@@H]1CNC(=O)CCCNC(=O)c1ccccc1
O[C@H]1[C@@H](O)[C@H](n2cnc3c(N)ncnc23)O[C@@H]1CNC(=O)C1ON=C(c2cc(OC)c(OC)cc2)C1
O[C@H]1[C@@H](O)[C@H](n2cnc3c(N)ncnc23)O[C@@H]1CNC(=O)C1ON=C(c2c(OC)ccc(OC)c2)C1
O[C@H]1[C@@H](O)[C@H](n2cnc3c(N)ncnc23)O[C@@H]1CNC(=O)c1sc(C[NH+]2CCCCC2)cc1
S(=O)(=O)(NC[C@@H]1[C@@H](O)[C@@H](O)[C@H](n2cnc3c(N)ncnc23)O1)c1ccc(NC(=O)CC)cc1
FC(F)(CC=C)C(=O)NC[C@@H]1[C@@H](O)[C@@H](O)[C@H](n2cnc3c(N)ncnc23)O1
O[C@H]1[C@@H](O)[C@H](n2cnc3c(N)ncnc23)O[C@@H]1CNC(=O)c1c(C)n(-c2ccc(OC)cc2)nn1
O[C@H]1[C@@H](O)[C@H](n2cnc3c(N)ncnc23)O[C@@H]1CNC(=O)c1c(C)n(-c2cc(OC)ccc2)nn1
O[C@H]1[C@@H](O)[C@H](n2cnc3c(N)ncnc23)O[C@@H]1CNC(=O)c1c(C)n(-c2c(OC)cccc2)nn1
O[C@H]1[C@@H](O)[C@H](n2cnc3c(N)ncnc23)O[C@@H]1CNC(=O)CCNC(=O)Nc1ccccc1
O[C@H]1[C@@H](O)[C@H](n2cnc3c(N)ncnc23)O[C@@H]1CNC(=O)C=CC(=O)Nc1cc(OC)cc(OC)c1
O[C@H]1[C@@H](O)[C@H](n2cnc3c(N)ncnc23)O[C@@H]1CNC(=O)C=CC(=O)Nc1c(OC)cc(OC)cc1
O[C@H]1[C@@H](O)[C@H](n2cnc3c(N)ncnc23)O[C@@H]1CNC(=O)C=CC(=O)Nc1cc(OC)c(OC)cc1
O[C@H]1[C@@H](O)[C@H](n2cnc3c(N)ncnc23)O[C@@H]1CNC(=O)C=CC(C)C
O[C@H]1[C@@H](O)[C@H](n2cnc3c(N)ncnc23)O[C@@H]1CNC(=O)C(C)(C)C=C
O[C@H]1[C@@H](O)[C@H](n2cnc3c(N)ncnc23)O[C@@H]1CNC(=O)C1CC2CC1C=C2
O[C@H]1[C@@H](O)[C@H](n2cnc3c(N)ncnc23)O[C@@H]1CNC(=O)C(C)CC=C
O[C@H]1[C@@H](O)[C@H](n2cnc3c(N)ncnc23)O[C@@H]1CNC(=O)C1[NH+](Cc2cc(C)ccc2)CCCC1
O[C@H]1[C@@H](O)[C@H](n2cnc3c(N)ncnc23)O[C@@H]1CNC(=O)c1cc(N2C(=O)C(C)CC2=O)ccc1
O[C@H]1[C@@H](O)[C@H](n2cnc3c(N)ncnc23)O[C@@H]1CNC(=O)CCc1onc(CC(C)C)n1
O[C@H]1[C@@H](O)[C@H](n2cnc3c(N)ncnc23)O[C@@H]1CNC(=O)c1oc(C)cc1
O[C@H]1[C@@H](O)[C@H](n2cnc3c(N)ncnc23)O[C@@H]1CNC(=O)c1c(C)occ1
O[C@H]1[C@@H](O)[C@H](n2cnc3c(N)ncnc23)O[C@@H]1CNC(=O)c1c(C)cco1
O[C@H]1[C@@H](O)[C@H](n2cnc3c(N)ncnc23)O[C@@H]1CNC(=O)C1N(C(=O)c2ccccc2)CSC1
O[C@H]1[C@@H](O)[C@H](n2cnc3c(N)ncnc23)O[C@@H]1CNC(=O)CC1(CC(=O)N)CCCCC1
O[C@H]1[C@@H](O)[C@H](n2cnc3c(N)ncnc23)O[C@@H]1CNC(=O)c1ccc(OCC#N)cc1
O[C@H]1[C@@H](O)[C@H](n2cnc3c(N)ncnc23)O[C@@H]1CNC(=O)c1c(OCC#N)cccc1
O[C@H]1[C@@H](O)[C@H](n2cnc3c(N)ncnc23)O[C@@H]1CNC(=O)CN1C(=O)c2sccc2N=N1
O[C@H]1[C@@H](O)[C@H](n2cnc3c(N)ncnc23)O[C@@H]1CNC(=O)c1ccc(CNC(=O)C)cc1
O[C@H]1[C@@H](O)[C@H](n2cnc3c(N)ncnc23)O[C@@H]1CNC(=O)c1cc(CNC(=O)C)ccc1
O[C@H]1[C@@H](O)[C@H](n2cnc3c(N)ncnc23)O[C@@H]1CNC(=O)CN1C=CC(=O)c2ccccc12
O[C@H]1[C@@H](O)[C@H](n2cnc3c(N)ncnc23)O[C@@H]1CNC(=O)C=1C(=O)c2ccccc2N(C)C=1
O[C@H]1[C@@H](O)[C@H](n2cnc3c(N)ncnc23)O[C@@H]1CNC(=O)C12CC3(C([NH3+])C)CC(C1)CC(C3)C2
O[C@H]1[C@@H](O)[C@H](n2cnc3c(N)ncnc23)O[C@@H]1CNC(=O)CNC(=O)c1ccc(OC(C)C)cc1
Clc1c(S(=O)(=O)NC[C@@H]2[C@@H](O)[C@@H](O)[C@H](n3cnc4c(N)ncnc34)O2)cc(C(=O)N(C)C)cc1
Clc1c(C(=O)NC[C@@H]2[C@@H](O)[C@@H](O)[C@H](n3cnc4c(N)ncnc34)O2)cc(S(=O)(=O)N(C)C)cc1
Clc1c(S(=O)(=O)N(C)C)cc(C(=O)NC[C@@H]2[C@@H](O)[C@@H](O)[C@H](n3cnc4c(N)ncnc34)O2)cc1
S(=O)(=O)(Nc1ccc(C(=O)NC[C@@H]2[C@@H](O)[C@@H](O)[C@H](n3cnc4c(N)ncnc34)O2)cc1)C1CC1
S(=O)(=O)(Nc1cc(C(=O)NC[C@@H]2[C@@H](O)[C@@H](O)[C@H](n3cnc4c(N)ncnc34)O2)ccc1)C1CC1
Fc1ccc(OCC(=O)NC[C@@H]2[C@@H](O)[C@@H](O)[C@H](n3cnc4c(N)ncnc34)O2)cc1
O[C@H]1[C@@H](O)[C@H](n2cnc3c(N)ncnc23)O[C@@H]1CNC(=O)C(NC(=O)C=Cc1ccccc1)C
Fc1cc(OCC(=O)NC[C@@H]2[C@@H](O)[C@@H](O)[C@H](n3cnc4c(N)ncnc34)O2)ccc1
Fc1c(OCC(=O)NC[C@@H]2[C@@H](O)[C@@H](O)[C@H](n3cnc4c(N)ncnc34)O2)cccc1
O[C@H]1[C@@H](O)[C@H](n2cnc3c(N)ncnc23)O[C@@H]1CNC(=O)CCCNC(=O)c1ccc(OC)cc1
Clc1c(C)cc(S(=O)(=O)NC[C@@H]2[C@@H](O)[C@@H](O)[C@H](n3cnc4c(N)ncnc34)O2)cn1
Clc1ncc(S(=O)(=O)NC[C@@H]2[C@@H](O)[C@@H](O)[C@H](n3cnc4c(N)ncnc34)O2)c(C)c1
Clc1nc(C)c(S(=O)(=O)NC[C@@H]2[C@@H](O)[C@@H](O)[C@H](n3cnc4c(N)ncnc34)O2)cc1
Clc1c(S(=O)(=O)NC[C@@H]2[C@@H](O)[C@@H](O)[C@H](n3cnc4c(N)ncnc34)O2)cc(C)cn1
Clc1c(S(=O)(=O)NC[C@@H]2[C@@H](O)[C@@H](O)[C@H](n3cnc4c(N)ncnc34)O2)ccc(C)n1
Clc1c(S(=O)(=O)NC[C@@H]2[C@@H](O)[C@@H](O)[C@H](n3cnc4c(N)ncnc34)O2)c(C)ccn1
O[C@H]1[C@@H](O)[C@H](n2cnc3c(N)ncnc23)O[C@@H]1CNC(=O)C=CC(=O)N(C)c1ccccc1
S(C)c1c[n+](C)c(C(=O)NC[C@@H]2[C@@H](O)[C@@H](O)[C@H](n3cnc4c(N)ncnc34)O2)cc1
S(C)c1[n+](C)cc(C(=O)NC[C@@H]2[C@@H](O)[C@@H](O)[C@H](n3cnc4c(N)ncnc34)O2)cc1
S(C)c1[n+](C)ccc(C(=O)NC[C@@H]2[C@@H](O)[C@@H](O)[C@H](n3cnc4c(N)ncnc34)O2)c1
S(C)c1c(C(=O)NC[C@@H]2[C@@H](O)[C@@H](O)[C@H](n3cnc4c(N)ncnc34)O2)c[n+](C)cc1
S(C)c1c(C(=O)NC[C@@H]2[C@@H](O)[C@@H](O)[C@H](n3cnc4c(N)ncnc34)O2)cc[n+](C)c1
S(C)c1[n+](C)cccc1C(=O)NC[C@@H]1[C@@H](O)[C@@H](O)[C@H](n2cnc3c(N)ncnc23)O1
O[C@H]1[C@@H](O)[C@H](n2cnc3c(N)ncnc23)O[C@@H]1CNC(=O)CCNC(=O)C=Cc1ccccc1
O[C@H]1[C@@H](O)[C@H](n2cnc3c(N)ncnc23)O[C@@H]1CNC(=O)C(NC(=O)COc1ccccc1)C(C)C
O[C@H]1[C@@H](O)[C@H](n2cnc3c(N)ncnc23)O[C@@H]1CNC(=O)c1ccc(Cn2ncnc2)cc1
O[C@H]1[C@@H](O)[C@H](n2cnc3c(N)ncnc23)O[C@@H]1CNC(=O)c1nnn(Cc2ccccc2)c1
O[C@H]1[C@@H](O)[C@H](n2cnc3c(N)ncnc23)O[C@@H]1CNC(=O)c1cc(Cn2ncnc2)ccc1
O[C@H]1[C@@H](O)[C@H](n2cnc3c(N)ncnc23)O[C@@H]1CNC(=O)c1c(Cn2ncnc2)cccc1
O[C@H]1[C@@H](O)[C@H](n2cnc3c(N)ncnc23)O[C@@H]1CNC(=O)C(NC(=O)N1CCCC1)C(C)CC
O[C@H]1[C@@H](O)[C@H](n2cnc3c(N)ncnc23)O[C@@H]1CNC(=O)C(OCC1OCCC1)C(C)C
O[C@H]1[C@@H](O)[C@H](n2cnc3c(N)ncnc23)O[C@@H]1CNC(=O)CCNC(=O)Nc1ccc(OC)cc1
O[C@H]1[C@@H](O)[C@H](n2cnc3c(N)ncnc23)O[C@@H]1CNC(=O)CNC(=O)c1ccc(-n2cccc2)cc1
O[C@H]1[C@@H](O)[C@H](n2cnc3c(N)ncnc23)O[C@@H]1CNC(=O)C1CCN(C(=O)NCCCC)CC1
O[C@H]1[C@@H](O)[C@H](n2cnc3c(N)ncnc23)O[C@@H]1CNC(=O)c1oc(NC(=O)NC(C)(C)C)nc1
O[C@H]1[C@@H](O)[C@H](n2cnc3c(N)ncnc23)O[C@@H]1CNC(=O)CCOCCOC(C)(C)C
O[C@H]1[C@@H](O)[C@H](n2cnc3c(N)ncnc23)O[C@@H]1CNC(=O)C(CC(C)C)N1C(=O)C2C(C1=O)C1CC2C=C1
Clc1c(C(=O)NCC(=O)NC[C@@H]2[C@@H](O)[C@@H](O)[C@H](n3cnc4c(N)ncnc34)O2)ccc(F)c1
Clc1c(C(=O)NCC(=O)NC[C@@H]2[C@@H](O)[C@@H](O)[C@H](n3cnc4c(N)ncnc34)O2)c(F)ccc1
O[C@H]1[C@@H](O)[C@H](n2cnc3c(N)ncnc23)O[C@@H]1CNC(=O)c1ccc2N(C(=O)C)CCc2c1
O[C@H]1[C@@H](O)[C@H](n2cnc3c(N)ncnc23)O[C@@H]1CNC(=O)CCC(=O)Nc1sc(CCC)nn1
O[C@H]1[C@@H](O)[C@H](n2cnc3c(N)ncnc23)O[C@@H]1CNC(=O)CCN1C(=O)c2cc(OC)c(OC)cc2N=C1
S(=O)(=O)(N1C(C(=O)NC[C@@H]2[C@@H](O)[C@@H](O)[C@H](n3cnc4c(N)ncnc34)O2)CCC1)c1sc(C)cc1
O[C@H]1[C@@H](O)[C@H](n2cnc3c(N)ncnc23)O[C@@H]1CNC(=O)c1oc(NC(=O)NCCCC)nc1
O[C@H]1[C@@H](O)[C@H](n2cnc3c(N)ncnc23)O[C@@H]1CNC(=O)c1cc(OC)c(OCC#N)cc1
O[C@H]1[C@@H](O)[C@H](n2cnc3c(N)ncnc23)O[C@@H]1CNC(=O)c1c(OCC#N)ccc(OC)c1
O[C@H]1[C@@H](O)[C@H](n2cnc3c(N)ncnc23)O[C@@H]1CNC(=O)Cn1nnc(-c2ccccc2)c1
O[C@H]1[C@@H](O)[C@H](n2cnc3c(N)ncnc23)O[C@@H]1CNC(=O)c1nn(C2CS(=O)(=O)CC2)c(-c2occc2)c1
O[C@H]1[C@@H](O)[C@H](n2cnc3c(N)ncnc23)O[C@@H]1CNC(=O)CCc1occc1
O[C@H]1[C@@H](O)[C@H](n2cnc3c(N)ncnc23)O[C@@H]1CNC(=O)C(NC(=O)C=Cc1ccc(OC)cc1)C
O[C@H]1[C@@H](O)[C@H](n2cnc3c(N)ncnc23)O[C@@H]1CNC(=O)c1cnc(C(C)C)nc1
O[C@H]1[C@@H](O)[C@H](n2cnc3c(N)ncnc23)O[C@@H]1CNC(=O)c1cnc(-c2ncsc2)nc1
O[C@H]1[C@@H](O)[C@H](n2cnc3c(N)ncnc23)O[C@@H]1CNC(=O)c1nc(-c2ncccn2)sc1
O[C@H]1[C@@H](O)[C@H](n2cnc3c(N)ncnc23)O[C@@H]1CNC(=O)c1ncc(-c2sccn2)cn1
O[C@H]1[C@@H](O)[C@H](n2cnc3c(N)ncnc23)O[C@@H]1CNC(=O)c1nc(-c2nccnc2)sc1
O[C@H]1[C@@H](O)[C@H](n2cnc3c(N)ncnc23)O[C@@H]1CNC(=O)c1sc(-c2nccnc2)nc1
O[C@H]1[C@@H](O)[C@H](n2cnc3c(N)ncnc23)O[C@@H]1CNC(=O)CCNC(=O)C=Cc1ccc(OC)cc1
S(=O)(=O)(N1CCN(c2ncccc2)CC1)c1c(OC)ccc(C(=O)NC[C@@H]2[C@@H](O)[C@@H](O)[C@H](n3cnc4c(N)ncnc34)O2)c1
O[C@H]1[C@@H](O)[C@H](n2cnc3c(N)ncnc23)O[C@@H]1CNC(=O)CNC(=O)C=Cc1c(OCC)cccc1
O[C@H]1[C@@H](O)[C@H](n2cnc3c(N)ncnc23)O[C@@H]1CNC(=O)C1C(C)Oc2ccccc2O1
O[C@H]1[C@@H](O)[C@H](n2cnc3c(N)ncnc23)O[C@@H]1CNC(=O)c1nnn(Cc2ccc(OC)cc2)c1
O[C@H]1[C@@H](O)[C@H](n2cnc3c(N)ncnc23)O[C@@H]1CNC(=O)C(NC(=O)C)Cc1c[nH]c2ccccc12
Brc1ccc(N(S(=O)(=O)C)CC(=O)NC[C@@H]2[C@@H](O)[C@@H](O)[C@H](n3cnc4c(N)ncnc34)O2)cc1
Brc1cc(N(S(=O)(=O)C)CC(=O)NC[C@@H]2[C@@H](O)[C@@H](O)[C@H](n3cnc4c(N)ncnc34)O2)ccc1
Brc1c(N(S(=O)(=O)C)CC(=O)NC[C@@H]2[C@@H](O)[C@@H](O)[C@H](n3cnc4c(N)ncnc34)O2)cccc1
O[C@H]1[C@@H](O)[C@H](n2cnc3c(N)ncnc23)O[C@@H]1CNC(=O)C1(CC(=O)NC2CC2)CCCC1
O[C@H]1[C@@H](O)[C@H](n2cnc3c(N)ncnc23)O[C@@H]1CNC(=O)C1(NC(=O)C)CCCCCC1
O[C@H]1[C@@H](O)[C@H](n2cnc3c(N)ncnc23)O[C@@H]1CNC(=O)c1ccc(CN2C(=O)CCC2=O)cc1
O[C@H]1[C@@H](O)[C@H](n2cnc3c(N)ncnc23)O[C@@H]1CNC(=O)c1c(-n2nncn2)sc2CCCCc12
O[C@H]1[C@@H](O)[C@H](n2cnc3c(N)ncnc23)O[C@@H]1CNC(=O)C1CN(c2ccc(C(OCC)=O)cc2)C(=O)C1
O[C@H]1[C@@H](O)[C@H](n2cnc3c(N)ncnc23)O[C@@H]1CNC(=O)C1Oc2ccccc2OCC1
Fc1ccc(CCN2C(=O)CC(C(=O)NC[C@@H]3[C@@H](O)[C@@H](O)[C@H](n4cnc5c(N)ncnc45)O3)C2)cc1
O[C@H]1[C@@H](O)[C@H](n2cnc3c(N)ncnc23)O[C@@H]1CNC(=O)c1cc(NC(=O)C)cc(NC(=O)C)c1
O[C@H]1[C@@H](O)[C@H](n2cnc3c(N)ncnc23)O[C@@H]1CNC(=O)c1cc(NC(=O)C)c(NC(=O)C)cc1
Clc1c(Cl)ccc(C(CC(=O)[O-])C(=O)NC[C@@H]2[C@@H](O)[C@@H](O)[C@H](n3cnc4c(N)ncnc34)O2)c1
Clc1c(C(CC(=O)[O-])C(=O)NC[C@@H]2[C@@H](O)[C@@H](O)[C@H](n3cnc4c(N)ncnc34)O2)ccc(Cl)c1
Clc1c(Cl)ccc(C(CC(=O)NC[C@@H]2[C@@H](O)[C@@H](O)[C@H](n3cnc4c(N)ncnc34)O2)C(=O)[O-])c1
Clc1c(C(CC(=O)NC[C@@H]2[C@@H](O)[C@@H](O)[C@H](n3cnc4c(N)ncnc34)O2)C(=O)[O-])ccc(Cl)c1
O[C@H]1[C@@H](O)[C@H](n2cnc3c(N)ncnc23)O[C@@H]1CNC(=O)c1c([N+](=O)[O-])c(OC)ccc1
Brc1ccc(C([NH3+])CC(=O)NC[C@@H]2[C@@H](O)[C@@H](O)[C@H](n3cnc4c(N)ncnc34)O2)cc1
Brc1cc(C([NH3+])CC(=O)NC[C@@H]2[C@@H](O)[C@@H](O)[C@H](n3cnc4c(N)ncnc34)O2)ccc1
Brc1c(C([NH3+])CC(=O)NC[C@@H]2[C@@H](O)[C@@H](O)[C@H](n3cnc4c(N)ncnc34)O2)cccc1
Brc1cc(C([NH3+])(C)C(=O)NC[C@@H]2[C@@H](O)[C@@H](O)[C@H](n3cnc4c(N)ncnc34)O2)ccc1
O[C@H]1[C@@H](O)[C@H](n2cnc3c(N)ncnc23)O[C@@H]1CNC(=O)C(=O)c1c(NC(=O)CC)cccc1
O[C@H]1[C@@H](O)[C@H](n2cnc3c(N)ncnc23)O[C@@H]1CNC(=O)c1ncc(-c2cc(N(C)C)ncc2)cn1
O[C@H]1[C@@H](O)[C@H](n2cnc3c(N)ncnc23)O[C@@H]1CNC(=O)C([NH3+])c1ccc2ccccc2c1
S(=O)(=O)(NC[C@@H]1[C@@H](O)[C@@H](O)[C@H](n2cnc3c(N)ncnc23)O1)c1sc(C)cc1
S(=O)(=O)(NC[C@@H]1[C@@H](O)[C@@H](O)[C@H](n2cnc3c(N)ncnc23)O1)c1c(C)ccs1
O[C@H]1[C@@H](O)[C@H](n2cnc3c(N)ncnc23)O[C@@H]1CNC(=O)C1N(C(=O)Cc2ccccc2)CCC1
Brc1c(C)nn(CC(=O)NC[C@@H]2[C@@H](O)[C@@H](O)[C@H](n3cnc4c(N)ncnc34)O2)c1
Brc1c(C)n(CC(=O)NC[C@@H]2[C@@H](O)[C@@H](O)[C@H](n3cnc4c(N)ncnc34)O2)nc1
O[C@H]1[C@@H](O)[C@H](n2cnc3c(N)ncnc23)O[C@@H]1CNC(=O)CCc1[nH]nc2CCCCc12
O[C@H]1[C@@H](O)[C@H](n2cnc3c(N)ncnc23)O[C@@H]1CNC(=O)c1ccc2N3CCCC3C(=O)Nc2c1
FC(F)(F)c1sc(N2C(=O)CC(C(=O)NC[C@@H]3[C@@H](O)[C@@H](O)[C@H](n4cnc5c(N)ncnc45)O3)C2)nn1
O[C@H]1[C@@H](O)[C@H](n2cnc3c(N)ncnc23)O[C@@H]1CNC(=O)c1n[nH]c(CC(C)C)c1
Clc1nc(SCC(=O)NC[C@@H]2[C@@H](O)[C@@H](O)[C@H](n3cnc4c(N)ncnc34)O2)cnc1
S=C1N(c2ccccc2)C(C(=O)NC[C@@H]2[C@@H](O)[C@@H](O)[C@H](n3cnc4c(N)ncnc34)O2)=CN1
O[C@H]1[C@@H](O)[C@H](n2cnc3c(N)ncnc23)O[C@@H]1CNC(=O)c1oc(COC(=O)C)cc1
Fc1ccc(C=2NC(=O)C(C(=O)NC[C@@H]3[C@@H](O)[C@@H](O)[C@H](n4cnc5c(N)ncnc45)O3)=CC=2)cc1
Fc1ccc(C=2C(=O)C(C(=O)NC[C@@H]3[C@@H](O)[C@@H](O)[C@H](n4cnc5c(N)ncnc45)O3)=CNC=2)cc1
Brc1ccc(S(=O)(=O)CC(=O)NC[C@@H]2[C@@H](O)[C@@H](O)[C@H](n3cnc4c(N)ncnc34)O2)cc1
Fc1c(C=2NC(=O)C(C(=O)NC[C@@H]3[C@@H](O)[C@@H](O)[C@H](n4cnc5c(N)ncnc45)O3)=CC=2)cccc1
Brc1cc(S(=O)(=O)CC(=O)NC[C@@H]2[C@@H](O)[C@@H](O)[C@H](n3cnc4c(N)ncnc34)O2)ccc1
Brc1cnc(OCC(=O)NC[C@@H]2[C@@H](O)[C@@H](O)[C@H](n3cnc4c(N)ncnc34)O2)cc1
Clc1c(N)cc(F)c(S(=O)(=O)NC[C@@H]2[C@@H](O)[C@@H](O)[C@H](n3cnc4c(N)ncnc34)O2)c1
S(=O)(=O)(N1CCCC1)c1c(F)ccc(C(=O)NC[C@@H]2[C@@H](O)[C@@H](O)[C@H](n3cnc4c(N)ncnc34)O2)c1
O[C@H]1[C@@H](O)[C@H](n2cnc3c(N)ncnc23)O[C@@H]1CNC(=O)CCc1c(C)onc1C
S(C)CC(C)C(=O)N1CCC(C(=O)NC[C@@H]2[C@@H](O)[C@@H](O)[C@H](n3cnc4c(N)ncnc34)O2)CC1
O[C@H]1[C@@H](O)[C@H](n2cnc3c(N)ncnc23)O[C@@H]1CNC(=O)CCC1=C(C)NC(=O)N=C1C
Clc1ncnc2[nH]cc(C(=O)NC[C@@H]3[C@@H](O)[C@@H](O)[C@H](n4cnc5c(N)ncnc45)O3)c12
S(=O)(=O)(N1CCN(C(=O)CCC(=O)NC[C@@H]2[C@@H](O)[C@@H](O)[C@H](n3cnc4c(N)ncnc34)O2)CC1)c1c(C)cc(C)cc1C
O[C@H]1[C@@H](O)[C@H](n2cnc3c(N)ncnc23)O[C@@H]1CNC(=O)c1ccc(OC(=O)C)cc1
O[C@H]1[C@@H](O)[C@H](n2cnc3c(N)ncnc23)O[C@@H]1CNC(=O)c1cc(OC(=O)C)ccc1
O[C@H]1[C@@H](O)[C@H](n2cnc3c(N)ncnc23)O[C@@H]1CNC(=O)c1c(OC(=O)C)cccc1
O[C@H]1[C@@H](O)[C@H](n2cnc3c(N)ncnc23)O[C@@H]1CNC(=O)c1c([N+](=O)[O-])c(OC)cc(OC)c1
O[C@H]1[C@@H](O)[C@H](n2cnc3c(N)ncnc23)O[C@@H]1CNC(=O)c1c([N+](=O)[O-])c(OC)c(OC)cc1
Fc1cc(C(OC)=O)cc(C(=O)NC[C@@H]2[C@@H](O)[C@@H](O)[C@H](n3cnc4c(N)ncnc34)O2)c1
Fc1c(C(OC)=O)ccc(C(=O)NC[C@@H]2[C@@H](O)[C@@H](O)[C@H](n3cnc4c(N)ncnc34)O2)c1
O[C@H]1[C@@H](O)[C@H](n2cnc3c(N)ncnc23)O[C@@H]1CNC(=O)C1N(C(=O)C)Cc2ccccc2C1
S(=O)(=O)(N1CCC(C(=O)NC[C@@H]2[C@@H](O)[C@@H](O)[C@H](n3cnc4c(N)ncnc34)O2)CC1)c1ccc(F)cc1
S(=O)(=O)(N1CC(C(=O)NC[C@@H]2[C@@H](O)[C@@H](O)[C@H](n3cnc4c(N)ncnc34)O2)CCC1)c1ccc(F)cc1
S(=O)(=O)(N(C)CCCC(=O)NC[C@@H]1[C@@H](O)[C@@H](O)[C@H](n2cnc3c(N)ncnc23)O1)c1ccc(F)cc1
S(=O)(=O)(N1CCC(C(=O)NC[C@@H]2[C@@H](O)[C@@H](O)[C@H](n3cnc4c(N)ncnc34)O2)CC1)c1c(F)cccc1
O[C@H]1[C@@H](O)[C@H](n2cnc3c(N)ncnc23)O[C@@H]1CNC(=O)c1nnn(Cc2c(C)c(OC)c(C)cn2)c1
O[C@H]1[C@@H](O)[C@H](n2cnc3c(N)ncnc23)O[C@@H]1CNC(=O)C1([NH+](C)C)CCC(c2ccccc2)CC1
Brc1cn(Cn2nc(C(=O)NC[C@@H]3[C@@H](O)[C@@H](O)[C@H](n4cnc5c(N)ncnc45)O3)cc2)nc1
O[C@H]1[C@@H](O)[C@H](n2cnc3c(N)ncnc23)O[C@@H]1CNC(=O)C=1C(OC)=CC(=O)N(c2ccc(C)cc2)N=1
O[C@H]1[C@@H](O)[C@H](n2cnc3c(N)ncnc23)O[C@@H]1CNC(=O)C=1C(OC)=CC(=O)N(c2c(C)cccc2)N=1
O[C@H]1[C@@H](O)[C@H](n2cnc3c(N)ncnc23)O[C@@H]1CNC(=O)Cc1ccccc1
S=C1N(CCC(=O)NC[C@@H]2[C@@H](O)[C@@H](O)[C@H](n3cnc4c(N)ncnc34)O2)C(=O)c2ccccc2N1
S=C1SC(CC(=O)NC[C@@H]2[C@@H](O)[C@@H](O)[C@H](n3cnc4c(N)ncnc34)O2)=C(C)N1
S(=O)(=O)(N1C(C(=O)NC[C@@H]2[C@@H](O)[C@@H](O)[C@H](n3cnc4c(N)ncnc34)O2)CCCC1)c1ccccc1
O[C@H]1[C@@H](O)[C@H](n2cnc3c(N)ncnc23)O[C@@H]1CNC(=O)CC1N2C(=O)C=C(C(C)C)N=C2SC1
O[C@H]1[C@@H](O)[C@H](n2cnc3c(N)ncnc23)O[C@@H]1CNC(=O)c1cc(N2S(=O)(=O)CCCC2)ccc1
S=C1C(C(=O)NC[C@@H]2[C@@H](O)[C@@H](O)[C@H](n3cnc4c(N)ncnc34)O2)=C(C)N=C(c2occc2)N1
O[C@H]1[C@@H](O)[C@H](n2cnc3c(N)ncnc23)O[C@@H]1CNC(=O)CN1C(=O)N(Cc2ccccc2)C=CC1=O
S(=O)(=O)(N(C(CC)C(=O)NC[C@@H]1[C@@H](O)[C@@H](O)[C@H](n2cnc3c(N)ncnc23)O1)c1ccccc1)C
O[C@H]1[C@@H](O)[C@H](n2cnc3c(N)ncnc23)O[C@@H]1CNC(=O)C(OC(=O)c1ccccc1)C
O[C@H]1[C@@H](O)[C@H](n2cnc3c(N)ncnc23)O[C@@H]1CNC(=O)c1ccc2OC(=O)C=Cc2c1
Clc1c(S(=O)(=O)NC[C@@H]2[C@@H](O)[C@@H](O)[C@H](n3cnc4c(N)ncnc34)O2)n2C=CSc2n1
FC(Oc1c(C#N)cccc1)C(=O)NC[C@@H]1[C@@H](O)[C@@H](O)[C@H](n2cnc3c(N)ncnc23)O1
S(=O)(=O)(N(CCCC(=O)NC[C@@H]1[C@@H](O)[C@@H](O)[C@H](n2cnc3c(N)ncnc23)O1)c1ccccc1)C
S(=O)(=O)(CC)c1cc(C(=O)NC[C@@H]2[C@@H](O)[C@@H](O)[C@H](n3cnc4c(N)ncnc34)O2)c(F)cc1
Ic1cc(C(=O)NC[C@@H]2[C@@H](O)[C@@H](O)[C@H](n3cnc4c(N)ncnc34)O2)[nH]c1
O[C@H]1[C@@H](O)[C@H](n2cnc3c(N)ncnc23)O[C@@H]1CNC(=O)C1CN(OCc2ccccc2)C(=O)C1
O[C@H]1[C@@H](O)[C@H](n2cnc3c(N)ncnc23)O[C@@H]1CNC(=O)c1scc(C#N)c1
O[C@H]1[C@@H](O)[C@H](n2cnc3c(N)ncnc23)O[C@@H]1CNC(=O)c1c(C#N)ccs1
Fc1cnc(C=CC(=O)NC[C@@H]2[C@@H](O)[C@@H](O)[C@H](n3cnc4c(N)ncnc34)O2)cc1
O[C@H]1[C@@H](O)[C@H](n2cnc3c(N)ncnc23)O[C@@H]1CNC(=O)c1cc(OC)c(OC(=O)C)cc1
S(=O)(=O)(N1C(C(=O)NC[C@@H]2[C@@H](O)[C@@H](O)[C@H](n3cnc4c(N)ncnc34)O2)CCCC1)c1cccc2nsnc12
O[C@H]1[C@@H](O)[C@H](n2cnc3c(N)ncnc23)O[C@@H]1CNC(=O)c1ccc2OCCc2c1
O[C@H]1[C@@H](O)[C@H](n2cnc3c(N)ncnc23)O[C@@H]1CNC(=O)c1cccc2CCOc12
O[C@H]1[C@@H](O)[C@H](n2cnc3c(N)ncnc23)O[C@@H]1CNC(=O)C=CC1OC=CCC1
O[C@H]1[C@@H](O)[C@H](n2cnc3c(N)ncnc23)O[C@@H]1CNC(=O)CN(CC(=O)N1CCN(c2ncccc2)CC1)c1ccccc1
O[C@H]1[C@@H](O)[C@H](n2cnc3c(N)ncnc23)O[C@@H]1CNC(=O)Cc1ccc(OC)cc1
O[C@H]1[C@@H](O)[C@H](n2cnc3c(N)ncnc23)O[C@@H]1CNC(=O)C1COc2ccccc2C1
O[C@H]1[C@@H](O)[C@H](n2cnc3c(N)ncnc23)O[C@@H]1CNC(=O)Cc1cc(OC)ccc1
O[C@H]1[C@@H](O)[C@H](n2cnc3c(N)ncnc23)O[C@@H]1CNC(=O)Cc1c(OC)cccc1
O[C@H]1[C@@H](O)[C@H](n2cnc3c(N)ncnc23)O[C@@H]1CNC(=O)CCCn1ncc(C)c1
O[C@H]1[C@@H](O)[C@H](n2cnc3c(N)ncnc23)O[C@@H]1CNC(=O)CCCn1nc(C)cc1
O[C@H]1[C@@H](O)[C@H](n2cnc3c(N)ncnc23)O[C@@H]1CNC(=O)CCCn1c(C)ncc1
O[C@H]1[C@@H](O)[C@H](n2cnc3c(N)ncnc23)O[C@@H]1CNC(=O)CC(C)n1c(C)ncc1
O[C@H]1[C@@H](O)[C@H](n2cnc3c(N)ncnc23)O[C@@H]1CNC(=O)C(CC)n1ncc(C)c1
S(=O)(=O)(N1C(C(=O)NC[C@@H]2[C@@H](O)[C@@H](O)[C@H](n3cnc4c(N)ncnc34)O2)CCCC1)c1ccc(OC)cc1
O[C@H]1[C@@H](O)[C@H](n2cnc3c(N)ncnc23)O[C@@H]1CNC(=O)CCCNC(=O)C1CCC=CC1
O[C@H]1[C@@H](O)[C@H](n2cnc3c(N)ncnc23)O[C@@H]1CNC(=O)C=Cc1ccc(N2S(=O)(=O)CCC2)cc1
S(=O)(=O)(N(C(C)C(=O)NC[C@@H]1[C@@H](O)[C@@H](O)[C@H](n2cnc3c(N)ncnc23)O1)c1ccc(OCC)cc1)C
S(=O)(=O)(N(C(CC)C(=O)NC[C@@H]1[C@@H](O)[C@@H](O)[C@H](n2cnc3c(N)ncnc23)O1)c1cc(OC)ccc1)C
Fc1c(C#N)cc(CC(=O)NC[C@@H]2[C@@H](O)[C@@H](O)[C@H](n3cnc4c(N)ncnc34)O2)cc1
Fc1c(C#N)ccc(CC(=O)NC[C@@H]2[C@@H](O)[C@@H](O)[C@H](n3cnc4c(N)ncnc34)O2)c1
O[C@H]1[C@@H](O)[C@H](n2cnc3c(N)ncnc23)O[C@@H]1CNC(=O)C1CN(C(=O)c2c[nH]c3ccccc23)C1
O[C@H]1[C@@H](O)[C@H](n2cnc3c(N)ncnc23)O[C@@H]1CNC(=O)c1ncc(-c2n(CC)ncc2)cn1
O[C@H]1[C@@H](O)[C@H](n2cnc3c(N)ncnc23)O[C@@H]1CNC(=O)CCC=1NC(=O)c2ccccc2N=1
O[C@H]1[C@@H](O)[C@H](n2cnc3c(N)ncnc23)O[C@@H]1CNC(=O)c1c(CC)onc1-c1[nH]ccn1
O[C@H]1[C@@H](O)[C@H](n2cnc3c(N)ncnc23)O[C@@H]1CNC(=O)c1c(CC)onc1-c1nc[nH]c1
O[C@H]1[C@@H](O)[C@H](n2cnc3c(N)ncnc23)O[C@@H]1CNC(=O)c1noc(CCC)c1
O[C@H]1[C@@H](O)[C@H](n2cnc3c(N)ncnc23)O[C@@H]1CNC(=O)CCN1C(=O)C=CC(c2sccc2)=N1
O[C@H]1[C@@H](O)[C@H](n2cnc3c(N)ncnc23)O[C@@H]1CNC(=O)C=1N(CC)C(=O)N(CC(C)C)C=1
S(=O)(=O)(N(CCCC(=O)NC[C@@H]1[C@@H](O)[C@@H](O)[C@H](n2cnc3c(N)ncnc23)O1)c1ccc(OC)cc1)C
S(=O)(=O)(N(CCCC(=O)NC[C@@H]1[C@@H](O)[C@@H](O)[C@H](n2cnc3c(N)ncnc23)O1)c1cc(OC)ccc1)C
S(=O)(=O)(N(CCCC(=O)NC[C@@H]1[C@@H](O)[C@@H](O)[C@H](n2cnc3c(N)ncnc23)O1)c1c(OC)cccc1)C
O[C@H]1[C@@H](O)[C@H](n2cnc3c(N)ncnc23)O[C@@H]1CNC(=O)C(N(C)C(=O)OC(C)(C)C)C
O[C@H]1[C@@H](O)[C@H](n2cnc3c(N)ncnc23)O[C@@H]1CNC(=O)C(=O)Nc1cc(C)cc(C)c1
O[C@H]1[C@@H](O)[C@H](n2cnc3c(N)ncnc23)O[C@@H]1CNC(=O)C(=O)Nc1c(C)cccc1C
O[C@H]1[C@@H](O)[C@H](n2cnc3c(N)ncnc23)O[C@@H]1CNC(=O)C(=O)Nc1c(C)cc(C)cc1
O[C@H]1[C@@H](O)[C@H](n2cnc3c(N)ncnc23)O[C@@H]1CNC(=O)C(=O)Nc1c(C)ccc(C)c1
O[C@H]1[C@@H](O)[C@H](n2cnc3c(N)ncnc23)O[C@@H]1CNC(=O)C(=O)Nc1c(C)c(C)ccc1
S(C)CC(NC(=O)OC(C)(C)C)C(=O)NC[C@@H]1[C@@H](O)[C@@H](O)[C@H](n2cnc3c(N)ncnc23)O1
O[C@H]1[C@@H](O)[C@H](n2cnc3c(N)ncnc23)O[C@@H]1CNC(=O)c1cc(OC)c(OC(=O)C)c(OC)c1
O[C@H]1[C@@H](O)[C@H](n2cnc3c(N)ncnc23)O[C@@H]1CNC(=O)CC1CN(C(OC(C)(C)C)=O)C1
O[C@H]1[C@@H](O)[C@H](n2cnc3c(N)ncnc23)O[C@@H]1CNC(=O)C1(C)CN(C(OC(C)(C)C)=O)C1
O[C@H]1[C@@H](O)[C@H](n2cnc3c(N)ncnc23)O[C@@H]1CNC(=O)C12CN(C(OC(C)(C)C)=O)CC1C2
O[C@H]1[C@@H](O)[C@H](n2cnc3c(N)ncnc23)O[C@@H]1CNC(=O)C1CN(C(OC(C)(C)C)=O)CC1
O[C@H]1[C@@H](O)[C@H](n2cnc3c(N)ncnc23)O[C@@H]1CNC(=O)CCN(C)C(=O)OC(C)(C)C
O[C@H]1[C@@H](O)[C@H](n2cnc3c(N)ncnc23)O[C@@H]1CNC(=O)CN(CC)C(=O)OC(C)(C)C
O[C@H]1[C@@H](O)[C@H](n2cnc3c(N)ncnc23)O[C@@H]1CNC(=O)c1ccc2nccnc2c1
O[C@H]1[C@@H](O)[C@H](n2cnc3c(N)ncnc23)O[C@@H]1CNC(=O)c1nc2ccncc2cc1
O[C@H]1[C@@H](O)[C@H](n2cnc3c(N)ncnc23)O[C@@H]1CNC(=O)c1nc2ncccc2cc1
O[C@H]1[C@@H](O)[C@H](n2cnc3c(N)ncnc23)O[C@@H]1CNC(=O)c1nc2ccccc2nc1
O[C@H]1[C@@H](O)[C@H](n2cnc3c(N)ncnc23)O[C@@H]1CNC(=O)c1cnnc2ccccc12
O[C@H]1[C@@H](O)[C@H](n2cnc3c(N)ncnc23)O[C@@H]1CNC(=O)c1cncc2cccnc12
O[C@H]1[C@@H](O)[C@H](n2cnc3c(N)ncnc23)O[C@@H]1CNC(=O)c1ccnc2ncccc12
O[C@H]1[C@@H](O)[C@H](n2cnc3c(N)ncnc23)O[C@@H]1CNC(=O)c1cccc2nccnc12
O[C@H]1[C@@H](O)[C@H](n2cnc3c(N)ncnc23)O[C@@H]1CNC(=O)c1ccnc2cccnc12
O[C@H]1[C@@H](O)[C@H](n2cnc3c(N)ncnc23)O[C@@H]1CNC(=O)C(OC)Cc1ccccc1
O[C@H]1[C@@H](O)[C@H](n2cnc3c(N)ncnc23)O[C@@H]1CNC(=O)C1N(C(=O)C(C)=CCC)CSC1
Brc1c(C(=O)NC[C@@H]2[C@@H](O)[C@@H](O)[C@H](n3cnc4c(N)ncnc34)O2)cc(S(=O)(=O)N(OC)C)cc1
O[C@H]1[C@@H](O)[C@H](n2cnc3c(N)ncnc23)O[C@@H]1CNC(=O)CC1CCN(C(OCC)=O)CC1
Clc1c(F)ccc(N(S(=O)(=O)C)CC(=O)NC[C@@H]2[C@@H](O)[C@@H](O)[C@H](n3cnc4c(N)ncnc34)O2)c1
O[C@H]1[C@@H](O)[C@H](n2cnc3c(N)ncnc23)O[C@@H]1CNC(=O)c1c(C)[nH]c(C)c1
O[C@H]1[C@@H](O)[C@H](n2cnc3c(N)ncnc23)O[C@@H]1CNC(=O)c1c(C)cc(C)[nH]1
O[C@H]1[C@@H](O)[C@H](n2cnc3c(N)ncnc23)O[C@@H]1CNC(=O)c1c(C)c(C)c[nH]1
O[C@H]1[C@@H](O)[C@H](n2cnc3c(N)ncnc23)O[C@@H]1CNC(=O)c1c(C)[nH]cc1C
O[C@H]1[C@@H](O)[C@H](n2cnc3c(N)ncnc23)O[C@@H]1CNC(=O)COCCc1ccccc1
O[C@H]1[C@@H](O)[C@H](n2cnc3c(N)ncnc23)O[C@@H]1CNC(=O)Cc1cc(OC)cc(OC)c1
O[C@H]1[C@@H](O)[C@H](n2cnc3c(N)ncnc23)O[C@@H]1CNC(=O)C1COc2ccc(OC)cc2C1
O[C@H]1[C@@H](O)[C@H](n2cnc3c(N)ncnc23)O[C@@H]1CNC(=O)C1COc2cc(OC)ccc2C1
O[C@H]1[C@@H](O)[C@H](n2cnc3c(N)ncnc23)O[C@@H]1CNC(=O)C1COc2c(OC)cccc2C1
O[C@H]1[C@@H](O)[C@H](n2cnc3c(N)ncnc23)O[C@@H]1CNC(=O)Cc1c(OC)ccc(OC)c1
O[C@H]1[C@@H](O)[C@H](n2cnc3c(N)ncnc23)O[C@@H]1CNC(=O)Cc1c(OC)cc(OC)cc1
O[C@H]1[C@@H](O)[C@H](n2cnc3c(N)ncnc23)O[C@@H]1CNC(=O)Cc1cc(OC)c(OC)cc1
O[C@H]1[C@@H](O)[C@H](n2cnc3c(N)ncnc23)O[C@@H]1CNC(=O)Cc1c(OC)c(OC)ccc1
O[C@H]1[C@@H](O)[C@H](n2cnc3c(N)ncnc23)O[C@@H]1CNC(=O)CCCCCCCCCC(=O)[O-]
S(=O)(=O)(NC[C@@H]1[C@@H](O)[C@@H](O)[C@H](n2cnc3c(N)ncnc23)O1)c1ccc(OCC)cc1
O[C@H]1[C@@H](O)[C@H](n2cnc3c(N)ncnc23)O[C@@H]1CNC(=O)C1N(C(OCc2ccccc2)=O)COC1
O[C@H]1[C@@H](O)[C@H](n2cnc3c(N)ncnc23)O[C@@H]1CNC(=O)Cc1nc(CC)sc1
O[C@H]1[C@@H](O)[C@H](n2cnc3c(N)ncnc23)O[C@@H]1CNC(=O)c1cc(N2CCSCC2)ncc1
S(=O)(=O)(N1CCC(C(=O)NC[C@@H]2[C@@H](O)[C@@H](O)[C@H](n3cnc4c(N)ncnc34)O2)CC1)c1ccc2OCCCOc2c1
S(=O)(=O)(C)c1ccc(OCCCC(=O)NC[C@@H]2[C@@H](O)[C@@H](O)[C@H](n3cnc4c(N)ncnc34)O2)cc1
S(=O)(=O)(CCCC(=O)NC[C@@H]1[C@@H](O)[C@@H](O)[C@H](n2cnc3c(N)ncnc23)O1)c1ccc(OC)cc1
O[C@H]1[C@@H](O)[C@H](n2cnc3c(N)ncnc23)O[C@@H]1CNC(=O)c1cnc2n(C)nc(C)c2c1
O[C@H]1[C@@H](O)[C@H](n2cnc3c(N)ncnc23)O[C@@H]1CNC(=O)c1c(C)cc2cnn(C)c2n1
O[C@H]1[C@@H](O)[C@H](n2cnc3c(N)ncnc23)O[C@@H]1CNC(=O)c1cc(C)nc2n(C)ncc12
Brc1c(C(=O)[O-])c(C(=O)NC[C@@H]2[C@@H](O)[C@@H](O)[C@H](n3cnc4c(N)ncnc34)O2)c(Br)s1
O[C@H]1[C@@H](O)[C@H](n2cnc3c(N)ncnc23)O[C@@H]1CNC(=O)c1cc(OCC)c(OCC(OC)=O)cc1
O[C@H]1[C@@H](O)[C@H](n2cnc3c(N)ncnc23)O[C@@H]1CNC(=O)C1=Nc2n(C(C(C)(C)C)=C1)ncn2
Fc1c(C(=O)NC[C@@H]2[C@@H](O)[C@@H](O)[C@H](n3cnc4c(N)ncnc34)O2)c(F)c(F)nc1F
O[C@H]1[C@@H](O)[C@H](n2cnc3c(N)ncnc23)O[C@@H]1CNC(=O)CCC[NH+](CCCC)CCCC
O[C@H]1[C@@H](O)[C@H](n2cnc3c(N)ncnc23)O[C@@H]1CNC(=O)CCN1C(=O)OC(c2sccc2)=N1
O[C@H]1[C@@H](O)[C@H](n2cnc3c(N)ncnc23)O[C@@H]1CNC(=O)C1C(=O)N(c2cc(C)c(C)cc2)N=C1
O[C@H]1[C@@H](O)[C@H](n2cnc3c(N)ncnc23)O[C@@H]1CNC(=O)C1C(=O)N(c2c(C)cc(C)cc2)N=C1
S(=O)(=O)(NC[C@@H]1[C@@H](O)[C@@H](O)[C@H](n2cnc3c(N)ncnc23)O1)c1c(C)c(C)cc(C(OC)=O)c1
S(=O)(=O)(N(CC=C)c1ccc(C(=O)NC[C@@H]2[C@@H](O)[C@@H](O)[C@H](n3cnc4c(N)ncnc34)O2)cc1)C
Fc1cnc(C2(C(=O)NC[C@@H]3[C@@H](O)[C@@H](O)[C@H](n4cnc5c(N)ncnc45)O3)CC2)cc1
O[C@H]1[C@@H](O)[C@H](n2cnc3c(N)ncnc23)O[C@@H]1CNC(=O)c1n(C)nc(CCC)c1[N+](=O)[O-]
O[C@H]1[C@@H](O)[C@H](n2cnc3c(N)ncnc23)O[C@@H]1CNC(=O)CCN1C(=O)c2ccsc2N=C1
O[C@H]1[C@@H](O)[C@H](n2cnc3c(N)ncnc23)O[C@@H]1CNC(=O)Cc1nc(NC(OCC)=O)sc1
O[C@H]1[C@@H](O)[C@H](n2cnc3c(N)ncnc23)O[C@@H]1CNC(=O)COc1ccc(CCOC)cc1
O[C@H]1[C@@H](O)[C@H](n2cnc3c(N)ncnc23)O[C@@H]1CNC(=O)Cc1ccc(OCCOC)cc1
O[C@H]1[C@@H](O)[C@H](n2cnc3c(N)ncnc23)O[C@@H]1CNC(=O)Cc1cc(OCCOC)ccc1
O[C@H]1[C@@H](O)[C@H](n2cnc3c(N)ncnc23)O[C@@H]1CNC(=O)c1ccc(Cc2ccc(C(=O)[O-])cc2)cc1
Fc1ccc(N2CCN(C(=O)CCC(=O)NC[C@@H]3[C@@H](O)[C@@H](O)[C@H](n4cnc5c(N)ncnc45)O3)CC2)cc1
O[C@H]1[C@@H](O)[C@H](n2cnc3c(N)ncnc23)O[C@@H]1CNC(=O)Cc1cc(OC)c(OC)c(OC)c1
O[C@H]1[C@@H](O)[C@H](n2cnc3c(N)ncnc23)O[C@@H]1CNC(=O)C1=NN(C(C)C)C(=O)c2ccccc12
S(=O)(=O)(NC[C@@H]1[C@@H](O)[C@@H](O)[C@H](n2cnc3c(N)ncnc23)O1)c1cn(C2CCCC2)nc1
S(=O)(=O)(NC[C@@H]1[C@@H](O)[C@@H](O)[C@H](n2cnc3c(N)ncnc23)O1)Cc1ccccc1
O[C@H]1[C@@H](O)[C@H](n2cnc3c(N)ncnc23)O[C@@H]1CNC(=O)C1=NN(CCC)C(=O)c2ccccc12
O[C@H]1[C@@H](O)[C@H](n2cnc3c(N)ncnc23)O[C@@H]1CNC(=O)c1ccc(N2C(=O)OCC2)cc1
O[C@H]1[C@@H](O)[C@H](n2cnc3c(N)ncnc23)O[C@@H]1CNC(=O)c1cc(N2C(=O)OCC2)ccc1
Clc1c([N+](=O)[O-])c(C(=O)NC[C@@H]2[C@@H](O)[C@@H](O)[C@H](n3cnc4c(N)ncnc34)O2)ccn1
S(C(C)C(=O)NC[C@@H]1[C@@H](O)[C@@H](O)[C@H](n2cnc3c(N)ncnc23)O1)C1=NS(=O)(=O)c2ccccc12
O[C@H]1[C@@H](O)[C@H](n2cnc3c(N)ncnc23)O[C@@H]1CNC(=O)c1ncc(CC)cc1
O[C@H]1[C@@H](O)[C@H](n2cnc3c(N)ncnc23)O[C@@H]1CNC(=O)c1nccc(CC)c1
O[C@H]1[C@@H](O)[C@H](n2cnc3c(N)ncnc23)O[C@@H]1CNC(=O)c1c(CC)nccc1
O[C@H]1[C@@H](O)[C@H](n2cnc3c(N)ncnc23)O[C@@H]1CNC(=O)c1ccc2NC(=O)Nc2c1
O[C@H]1[C@@H](O)[C@H](n2cnc3c(N)ncnc23)O[C@@H]1CNC(=O)CCCNC(=O)c1cscc1
O[C@H]1[C@@H](O)[C@H](n2cnc3c(N)ncnc23)O[C@@H]1CNC(=O)CCCNC(=O)c1sccc1
O[C@H]1[C@@H](O)[C@H](n2cnc3c(N)ncnc23)O[C@@H]1CNC(=O)C1N(C(OC(C)(C)C)=O)CC(COC)C1
O[C@H]1[C@@H](O)[C@H](n2cnc3c(N)ncnc23)O[C@@H]1CNC(=O)c1ccc(NC(=O)C)cc1
O[C@H]1[C@@H](O)[C@H](n2cnc3c(N)ncnc23)O[C@@H]1CNC(=O)c1cc(NC(=O)C)ccc1
S(=O)(=O)(NC[C@@H]1[C@@H](O)[C@@H](O)[C@H](n2cnc3c(N)ncnc23)O1)CCCOc1ccccc1
Clc1ccc(-c2nn(CC(=O)NC[C@@H]3[C@@H](O)[C@@H](O)[C@H](n4cnc5c(N)ncnc45)O3)nn2)cc1
O[C@H]1[C@@H](O)[C@H](n2cnc3c(N)ncnc23)O[C@@H]1CNC(=O)C(C)Cc1ncccc1
Clc1noc(CCC(=O)NC[C@@H]2[C@@H](O)[C@@H](O)[C@H](n3cnc4c(N)ncnc34)O2)c1
O[C@H]1[C@@H](O)[C@H](n2cnc3c(N)ncnc23)O[C@@H]1CNC(=O)c1ccc2C(=O)N(c3sc(C)nn3)C(=O)c2c1
O[C@H]1[C@@H](O)[C@H](n2cnc3c(N)ncnc23)O[C@@H]1CNC(=O)C=1C(=O)NC=2CCCCCC=2C=1
O[C@H]1[C@@H](O)[C@H](n2cnc3c(N)ncnc23)O[C@@H]1CNC(=O)C(C)C(=O)Nc1ccccc1
S(=O)(=O)(NC[C@@H]1[C@@H](O)[C@@H](O)[C@H](n2cnc3c(N)ncnc23)O1)c1cc(COC)ccc1
S(CCC(=O)NC[C@@H]1[C@@H](O)[C@@H](O)[C@H](n2cnc3c(N)ncnc23)O1)c1n(C)ccn1
FC(F)(F)c1c([N+](=O)[O-])c(C(=O)NC[C@@H]2[C@@H](O)[C@@H](O)[C@H](n3cnc4c(N)ncnc34)O2)[nH]n1
O[C@H]1[C@@H](O)[C@H](n2cnc3c(N)ncnc23)O[C@@H]1CNC(=O)CCc1onc(-c2occc2)n1
S(=O)(=O)(N1CCC(C(=O)NC[C@@H]2[C@@H](O)[C@@H](O)[C@H](n3cnc4c(N)ncnc34)O2)CC1)c1ccc(C(OCC)=O)cc1
S(=O)(=O)(NC[C@@H]1[C@@H](O)[C@@H](O)[C@H](n2cnc3c(N)ncnc23)O1)c1ccc(OCCOCC)cc1
Clc1cc(C(=O)NC[C@@H]2[C@@H](O)[C@@H](O)[C@H](n3cnc4c(N)ncnc34)O2)cc2C(=O)OC(=O)c12
S(=O)(=O)(NC[C@@H]1[C@@H](O)[C@@H](O)[C@H](n2cnc3c(N)ncnc23)O1)Cc1cc(OC)ccc1
O[C@H]1[C@@H](O)[C@H](n2cnc3c(N)ncnc23)O[C@@H]1CNC(=O)c1cccc2NC(=O)C=Cc12
S(=O)(=O)(NC[C@@H]1[C@@H](O)[C@@H](O)[C@H](n2cnc3c(N)ncnc23)O1)c1cc(F)c(F)c(F)c1
S(=O)(=O)(NC[C@@H]1[C@@H](O)[C@@H](O)[C@H](n2cnc3c(N)ncnc23)O1)c1c(F)cc(F)cc1F
S(=O)(=O)(NC[C@@H]1[C@@H](O)[C@@H](O)[C@H](n2cnc3c(N)ncnc23)O1)c1c(F)cc(F)c(F)c1
S(=O)(=O)(NC[C@@H]1[C@@H](O)[C@@H](O)[C@H](n2cnc3c(N)ncnc23)O1)c1c(F)c(F)cc(F)c1
S(=O)(=O)(NC[C@@H]1[C@@H](O)[C@@H](O)[C@H](n2cnc3c(N)ncnc23)O1)c1c(F)c(F)c(F)cc1
S(=O)(=O)(NC[C@@H]1[C@@H](O)[C@@H](O)[C@H](n2cnc3c(N)ncnc23)O1)c1c(F)c(F)ccc1F
S(C(C)C(=O)N)c1c(C(=O)NC[C@@H]2[C@@H](O)[C@@H](O)[C@H](n3cnc4c(N)ncnc34)O2)cccc1
O[C@H]1[C@@H](O)[C@H](n2cnc3c(N)ncnc23)O[C@@H]1CNC(=O)c1cc(NC(=O)C)c(OC)cc1
S(=O)(=O)(NC[C@@H]1[C@@H](O)[C@@H](O)[C@H](n2cnc3c(N)ncnc23)O1)CCCOc1ccc(OC)cc1
S(=O)(=O)(N1CCN(c2ncccc2)CC1)c1c(C(=O)NC[C@@H]2[C@@H](O)[C@@H](O)[C@H](n3cnc4c(N)ncnc34)O2)scc1
O[C@H]1[C@@H](O)[C@H](n2cnc3c(N)ncnc23)O[C@@H]1CNC(=O)CN1C(=N)N(CC)c2ccccc12
O[C@H]1[C@@H](O)[C@H](n2cnc3c(N)ncnc23)O[C@@H]1CNC(=O)c1nn(C)c(C2CC2)c1
O[C@H]1[C@@H](O)[C@H](n2cnc3c(N)ncnc23)O[C@@H]1CNC(=O)c1n(C)nc(C2CC2)c1
S(=O)(=O)(NC[C@@H]1[C@@H](O)[C@@H](O)[C@H](n2cnc3c(N)ncnc23)O1)c1ccc2N(CC)C(=O)N(CC)C(=O)c2c1
O[C@H]1[C@@H](O)[C@H](n2cnc3c(N)ncnc23)O[C@@H]1CNC(=O)C1CCN(C(=O)C(C)(C)C)CC1
O[C@H]1[C@@H](O)[C@H](n2cnc3c(N)ncnc23)O[C@@H]1CNC(=O)C1CN(C(=O)C(C)(C)C)CCC1
O[C@H]1[C@@H](O)[C@H](n2cnc3c(N)ncnc23)O[C@@H]1CNC(=O)C1CN(C(=O)C(C)CC)CCC1
O[C@H]1[C@@H](O)[C@H](n2cnc3c(N)ncnc23)O[C@@H]1CNC(=O)c1sc(NC(=O)C=CC)nc1
O[C@H]1[C@@H](O)[C@H](n2cnc3c(N)ncnc23)O[C@@H]1CNC(=O)c1nn(C)c2CCCCc12
O[C@H]1[C@@H](O)[C@H](n2cnc3c(N)ncnc23)O[C@@H]1CNC(=O)c1n(C)nc2CCCCc12
S(CCC(=O)NC[C@@H]1[C@@H](O)[C@@H](O)[C@H](n2cnc3c(N)ncnc23)O1)CC=1N=C2SC(C)=NN2C(=O)C=1
O[C@H]1[C@@H](O)[C@H](n2cnc3c(N)ncnc23)O[C@@H]1CNC(=O)CN1C(=O)N(c2sccc2)N=N1
O[C@H]1[C@@H](O)[C@H](n2cnc3c(N)ncnc23)O[C@@H]1CNC(=O)c1n(-c2ccccc2)nc(C(OC)=O)c1
O[C@H]1[C@@H](O)[C@H](n2cnc3c(N)ncnc23)O[C@@H]1CNC(=O)c1oc(NC(=O)C(C)(C)C)nc1
O[C@H]1[C@@H](O)[C@H](n2cnc3c(N)ncnc23)O[C@@H]1CNC(=O)c1oc(NC(=O)CC(C)C)nc1
O[C@H]1[C@@H](O)[C@H](n2cnc3c(N)ncnc23)O[C@@H]1CNC(=O)Cn1c(C(C)C)ncc1
O[C@H]1[C@@H](O)[C@H](n2cnc3c(N)ncnc23)O[C@@H]1CNC(=O)Cc1ccc2SCC(=O)Nc2c1
Clc1c(S(=O)(=O)NC[C@@H]2[C@@H](O)[C@@H](O)[C@H](n3cnc4c(N)ncnc34)O2)cc2OCCOc2c1
O[C@H]1[C@@H](O)[C@H](n2cnc3c(N)ncnc23)O[C@@H]1CNC(=O)C1N(C(=O)c2occc2)CCCC1
O[C@H]1[C@@H](O)[C@H](n2cnc3c(N)ncnc23)O[C@@H]1CNC(=O)c1c(C(=O)Nc2ccccc2)nc[nH]1
O[C@H]1[C@@H](O)[C@H](n2cnc3c(N)ncnc23)O[C@@H]1CNC(=O)c1c(NC(=O)c2n[nH]cc2)cccc1
O[C@H]1[C@@H](O)[C@H](n2cnc3c(N)ncnc23)O[C@@H]1CNC(=O)c1c(NC(=O)C)cc(OC)c(OC)c1
Fc1c(C(=O)NC[C@@H]2[C@@H](O)[C@@H](O)[C@H](n3cnc4c(N)ncnc34)O2)ccc(N2CCOCC2)c1
Fc1c(N2CCOCC2)ccc(C(=O)NC[C@@H]2[C@@H](O)[C@@H](O)[C@H](n3cnc4c(N)ncnc34)O2)c1
O[C@H]1[C@@H](O)[C@H](n2cnc3c(N)ncnc23)O[C@@H]1CNC(=O)C(CC(OCCCC)=O)=C
S(=O)(=O)(NC[C@@H]1[C@@H](O)[C@@H](O)[C@H](n2cnc3c(N)ncnc23)O1)c1c(C)nn(CC(C)C)c1
S(=O)(=O)(NC[C@@H]1[C@@H](O)[C@@H](O)[C@H](n2cnc3c(N)ncnc23)O1)c1n(CC(C)C)nc(C)c1
S(=O)(=O)(NC[C@@H]1[C@@H](O)[C@@H](O)[C@H](n2cnc3c(N)ncnc23)O1)c1c(C)n(CC(C)C)nc1
O[C@H]1[C@@H](O)[C@H](n2cnc3c(N)ncnc23)O[C@@H]1CNC(=O)c1c(C)nc(C2CC2)nc1
S(=O)(=O)(N1CCOCC1)c1ccc2n(CC)c(CCC(=O)NC[C@@H]3[C@@H](O)[C@@H](O)[C@H](n4cnc5c(N)ncnc45)O3)nc2c1
Clc1ncc(CC(=O)NC[C@@H]2[C@@H](O)[C@@H](O)[C@H](n3cnc4c(N)ncnc34)O2)cc1
Clc1cnc(CC(=O)NC[C@@H]2[C@@H](O)[C@@H](O)[C@H](n3cnc4c(N)ncnc34)O2)cc1
Clc1nccc(CC(=O)NC[C@@H]2[C@@H](O)[C@@H](O)[C@H](n3cnc4c(N)ncnc34)O2)c1
Clc1nc(CC(=O)NC[C@@H]2[C@@H](O)[C@@H](O)[C@H](n3cnc4c(N)ncnc34)O2)ccc1
Clc1c(CC(=O)NC[C@@H]2[C@@H](O)[C@@H](O)[C@H](n3cnc4c(N)ncnc34)O2)cccn1
Clc1ccc(NC(=O)C(=O)NC[C@@H]2[C@@H](O)[C@@H](O)[C@H](n3cnc4c(N)ncnc34)O2)cc1
O[C@H]1[C@@H](O)[C@H](n2cnc3c(N)ncnc23)O[C@@H]1CNC(=O)C1C2C3CCC(C3)C12
O[C@H]1[C@@H](O)[C@H](n2cnc3c(N)ncnc23)O[C@@H]1CNC(=O)C(C)C(C)C
Clc1cc(NC(=O)C(=O)NC[C@@H]2[C@@H](O)[C@@H](O)[C@H](n3cnc4c(N)ncnc34)O2)ccc1
Clc1c(NC(=O)C(=O)NC[C@@H]2[C@@H](O)[C@@H](O)[C@H](n3cnc4c(N)ncnc34)O2)cccc1
O[C@H]1[C@@H](O)[C@H](n2cnc3c(N)ncnc23)O[C@@H]1CNC(=O)C(=O)Cc1c[nH]c2ccccc12
O[C@H]1[C@@H](O)[C@H](n2cnc3c(N)ncnc23)O[C@@H]1CNC(=O)Cc1nc(NC(=O)C(C)C)sc1
O[C@H]1[C@@H](O)[C@H](n2cnc3c(N)ncnc23)O[C@@H]1CNC(=O)CC1(Cn2nnnc2)CCCCC1
O[C@H]1[C@@H](O)[C@H](n2cnc3c(N)ncnc23)O[C@@H]1CNC(=O)C=Cc1nn(-c2ccccc2)nc1
O[C@H]1[C@@H](O)[C@H](n2cnc3c(N)ncnc23)O[C@@H]1CNC(=O)c1ccc(C=NOC)cc1
S(=O)(=O)(NC[C@@H]1[C@@H](O)[C@@H](O)[C@H](n2cnc3c(N)ncnc23)O1)c1cc(S(=O)(=O)C(F)(F)F)c(F)cc1
O[C@H]1[C@@H](O)[C@H](n2cnc3c(N)ncnc23)O[C@@H]1CNC(=O)C1C2OC3(CN(c4ccc(C)cc4)C(=O)C13)C=C2
O[C@H]1[C@@H](O)[C@H](n2cnc3c(N)ncnc23)O[C@@H]1CNC(=O)C1C2OC3(CN(c4cc(C)ccc4)C(=O)C13)C=C2
O[C@H]1[C@@H](O)[C@H](n2cnc3c(N)ncnc23)O[C@@H]1CNC(=O)c1ccc(C#C)cc1
O[C@H]1[C@@H](O)[C@H](n2cnc3c(N)ncnc23)O[C@@H]1CNC(=O)c1cc(C#C)ccc1
O[C@H]1[C@@H](O)[C@H](n2cnc3c(N)ncnc23)O[C@@H]1CNC(=O)c1c(C#C)cccc1
O[C@H]1[C@@H](O)[C@H](n2cnc3c(N)ncnc23)O[C@@H]1CNC(=O)C1N(C(=O)Cc2sccc2)CCC1
Clc1cc(C(=O)NC[C@@H]2[C@@H](O)[C@@H](O)[C@H](n3cnc4c(N)ncnc34)O2)[nH]c1
O[C@H]1[C@@H](O)[C@H](n2cnc3c(N)ncnc23)O[C@@H]1CNC(=O)c1ccc2N(C)C(=O)Nc2c1
O[C@H]1[C@@H](O)[C@H](n2cnc3c(N)ncnc23)O[C@@H]1CNC(=O)C=Cc1ccc(N)cc1
O[C@H]1[C@@H](O)[C@H](n2cnc3c(N)ncnc23)O[C@@H]1CNC(=O)C=Cc1c(N)cccc1
O[C@H]1[C@@H](O)[C@H](n2cnc3c(N)ncnc23)O[C@@H]1CNC(=O)c1ccc(OCOC)cc1
O[C@H]1[C@@H](O)[C@H](n2cnc3c(N)ncnc23)O[C@@H]1CNC(=O)c1ccc(N(C)C(=O)C)cc1
O[C@H]1[C@@H](O)[C@H](n2cnc3c(N)ncnc23)O[C@@H]1CNC(=O)c1c(N(C)C(=O)C)cccc1
S(C)CCC(C(=O)NC[C@@H]1[C@@H](O)[C@@H](O)[C@H](n2cnc3c(N)ncnc23)O1)N1C(=O)C2CCCCC2C1=O
O[C@H]1[C@@H](O)[C@H](n2cnc3c(N)ncnc23)O[C@@H]1CNC(=O)c1[nH]nc(-c2occc2)c1
S(CC(=O)NC(C)C(=O)NC[C@@H]1[C@@H](O)[C@@H](O)[C@H](n2cnc3c(N)ncnc23)O1)c1ccccc1
S(CC(NC(=O)C)C(=O)NC[C@@H]1[C@@H](O)[C@@H](O)[C@H](n2cnc3c(N)ncnc23)O1)c1ccccc1
S(=O)(=O)(NC[C@@H]1[C@@H](O)[C@@H](O)[C@H](n2cnc3c(N)ncnc23)O1)c1c(C)cc(N2C(=O)CCC2)cc1
Fc1ccc2C(=O)C=C(C(=O)NC[C@@H]3[C@@H](O)[C@@H](O)[C@H](n4cnc5c(N)ncnc45)O3)Oc2c1
Fc1ccc2OC(C(=O)NC[C@@H]3[C@@H](O)[C@@H](O)[C@H](n4cnc5c(N)ncnc45)O3)=CC(=O)c2c1
Fc1ccc2OC=C(C(=O)NC[C@@H]3[C@@H](O)[C@@H](O)[C@H](n4cnc5c(N)ncnc45)O3)C(=O)c2c1
O[C@H]1[C@@H](O)[C@H](n2cnc3c(N)ncnc23)O[C@@H]1CNC(=O)C(NC(=O)NC1CC1)c1ccccc1
BrC(=CC)C(=O)NC[C@@H]1[C@@H](O)[C@@H](O)[C@H](n2cnc3c(N)ncnc23)O1
O[C@H]1[C@@H](O)[C@H](n2cnc3c(N)ncnc23)O[C@@H]1CNC(=O)c1c(C)c(C(OC)=O)c(CC)[nH]1
O[C@H]1[C@@H](O)[C@H](n2cnc3c(N)ncnc23)O[C@@H]1CNC(=O)c1sc(NC(=O)NC(C)C)nc1
S(CC1OCCC1)C(C)C(=O)NC[C@@H]1[C@@H](O)[C@@H](O)[C@H](n2cnc3c(N)ncnc23)O1
O[C@H]1[C@@H](O)[C@H](n2cnc3c(N)ncnc23)O[C@@H]1CNC(=O)CCNC(=O)c1[nH]c2ccccc2c1
O[C@H]1[C@@H](O)[C@H](n2cnc3c(N)ncnc23)O[C@@H]1CNC(=O)c1sc(NC(=O)NCCC)nc1
O[C@H]1[C@@H](O)[C@H](n2cnc3c(N)ncnc23)O[C@@H]1CNC(=O)c1cnc(CC(C)C)nc1
O[C@H]1[C@@H](O)[C@H](n2cnc3c(N)ncnc23)O[C@@H]1CNC(=O)c1ncc(CC(C)C)cn1
Clc1c(C(OC)=O)cc(S(=O)(=O)NC[C@@H]2[C@@H](O)[C@@H](O)[C@H](n3cnc4c(N)ncnc34)O2)cc1
Clc1cc(S(=O)(=O)NC[C@@H]2[C@@H](O)[C@@H](O)[C@H](n3cnc4c(N)ncnc34)O2)c(C(OC)=O)cc1
Clc1c(S(=O)(=O)NC[C@@H]2[C@@H](O)[C@@H](O)[C@H](n3cnc4c(N)ncnc34)O2)ccc(C(OC)=O)c1
Clc1c(S(=O)(=O)NC[C@@H]2[C@@H](O)[C@@H](O)[C@H](n3cnc4c(N)ncnc34)O2)cc(C(OC)=O)cc1
S(CC(=O)NC[C@@H]1[C@@H](O)[C@@H](O)[C@H](n2cnc3c(N)ncnc23)O1)CC1OCCCC1
O[C@H]1[C@@H](O)[C@H](n2cnc3c(N)ncnc23)O[C@@H]1CNC(=O)C1CC(NC(=O)OC(C)(C)C)C1
O[C@H]1[C@@H](O)[C@H](n2cnc3c(N)ncnc23)O[C@@H]1CNC(=O)C(NC(=O)OC(C)(C)C)C1CC1
O[C@H]1[C@@H](O)[C@H](n2cnc3c(N)ncnc23)O[C@@H]1CNC(=O)C(NC(=O)OC(C)(C)C)(C)C
O[C@H]1[C@@H](O)[C@H](n2cnc3c(N)ncnc23)O[C@@H]1CNC(=O)CC(NC(=O)OC(C)(C)C)C
O[C@H]1[C@@H](O)[C@H](n2cnc3c(N)ncnc23)O[C@@H]1CNC(=O)C(NC(=O)OC(C)(C)C)CC
O[C@H]1[C@@H](O)[C@H](n2cnc3c(N)ncnc23)O[C@@H]1CNC(=O)C1OCCN(C(OCc2ccccc2)=O)C1
O[C@H]1[C@@H](O)[C@H](n2cnc3c(N)ncnc23)O[C@@H]1CNC(=O)C1N(C(OCc2ccccc2)=O)CCOC1
O[C@H]1[C@@H](O)[C@H](n2cnc3c(N)ncnc23)O[C@@H]1CNC(=O)Cc1cscc1
O[C@H]1[C@@H](O)[C@H](n2cnc3c(N)ncnc23)O[C@@H]1CNC(=O)Cc1sccc1
O[C@H]1[C@@H](O)[C@H](n2cnc3c(N)ncnc23)O[C@@H]1CNC(=O)C1N(C(=O)c2ccccc2)CCC1
O[C@H]1[C@@H](O)[C@H](n2cnc3c(N)ncnc23)O[C@@H]1CNC(=O)C1(CNC(=O)OC(C)(C)C)CC1
O[C@H]1[C@@H](O)[C@H](n2cnc3c(N)ncnc23)O[C@@H]1CNC(=O)CCCNC(=O)OC(C)(C)C
Fc1cc(-c2ncc(C(=O)NC[C@@H]3[C@@H](O)[C@@H](O)[C@H](n4cnc5c(N)ncnc45)O3)cn2)cnc1
O[C@H]1[C@@H](O)[C@H](n2cnc3c(N)ncnc23)O[C@@H]1CNC(=O)C(NC(OCCCC)=O)C1CC1
S(=O)(=O)(N1C(C(=O)NC[C@@H]2[C@@H](O)[C@@H](O)[C@H](n3cnc4c(N)ncnc34)O2)CCCC1)c1sccc1
FC=1C=Cn2cc(C(=O)NC[C@@H]3[C@@H](O)[C@@H](O)[C@H](n4cnc5c(N)ncnc45)O3)nc2C=1
FC1=Cn2cc(C(=O)NC[C@@H]3[C@@H](O)[C@@H](O)[C@H](n4cnc5c(N)ncnc45)O3)nc2C=C1
FC1=Cn2c(C(=O)NC[C@@H]3[C@@H](O)[C@@H](O)[C@H](n4cnc5c(N)ncnc45)O3)cnc2C=C1
Clc1ncnc2nc(C(=O)NC[C@@H]3[C@@H](O)[C@@H](O)[C@H](n4cnc5c(N)ncnc45)O3)ccc12
O[C@H]1[C@@H](O)[C@H](n2cnc3c(N)ncnc23)O[C@@H]1CNC(=O)c1[nH]nc2CCCCCc12
O[C@H]1[C@@H](O)[C@H](n2cnc3c(N)ncnc23)O[C@@H]1CNC(=O)c1ccc2N(C)CCc2c1
O[C@H]1[C@@H](O)[C@H](n2cnc3c(N)ncnc23)O[C@@H]1CNC(=O)c1cccc2N(C)CCc12
O[C@H]1[C@@H](O)[C@H](n2cnc3c(N)ncnc23)O[C@@H]1CNC(=O)C=Cc1cocc1
O[C@H]1[C@@H](O)[C@H](n2cnc3c(N)ncnc23)O[C@@H]1CNC(=O)C=Cc1occc1
O[C@H]1[C@@H](O)[C@H](n2cnc3c(N)ncnc23)O[C@@H]1CNC(=O)CC(NC(=O)OC(C)(C)C)CC#C
Clc1c(S(=O)(=O)NC[C@@H]2[C@@H](O)[C@@H](O)[C@H](n3cnc4c(N)ncnc34)O2)n(CC)nc1C
S(CC=C)C(C)C(=O)NC[C@@H]1[C@@H](O)[C@@H](O)[C@H](n2cnc3c(N)ncnc23)O1
Brc1nc(N2CCOCC2)cc(C(=O)NC[C@@H]2[C@@H](O)[C@@H](O)[C@H](n3cnc4c(N)ncnc34)O2)c1
Brc1cc(C(=O)NC[C@@H]2[C@@H](O)[C@@H](O)[C@H](n3cnc4c(N)ncnc34)O2)c(N2CCOCC2)nc1
O[C@H]1[C@@H](O)[C@H](n2cnc3c(N)ncnc23)O[C@@H]1CNC(=O)CN(CC(=O)N1CCC(C(OCC)=O)CC1)c1ccccc1
O[C@H]1[C@@H](O)[C@H](n2cnc3c(N)ncnc23)O[C@@H]1CNC(=O)CN(CC(=O)N1CC(C(OCC)=O)CCC1)c1ccccc1
O[C@H]1[C@@H](O)[C@H](n2cnc3c(N)ncnc23)O[C@@H]1CNC(=O)CN1SC(=O)c2ccccc12
O[C@H]1[C@@H](O)[C@H](n2cnc3c(N)ncnc23)O[C@@H]1CNC(=O)c1nccc(N2CCCC2)c1
O[C@H]1[C@@H](O)[C@H](n2cnc3c(N)ncnc23)O[C@@H]1CNC(=O)c1cc(N2CCCC2)ncc1
O[C@H]1[C@@H](O)[C@H](n2cnc3c(N)ncnc23)O[C@@H]1CNC(=O)c1c(N2CCCC2)nccc1
FC(F)n1c(C)cc(C(=O)NC[C@@H]2[C@@H](O)[C@@H](O)[C@H](n3cnc4c(N)ncnc34)O2)n1
S(=O)(=O)(NC[C@@H]1[C@@H](O)[C@@H](O)[C@H](n2cnc3c(N)ncnc23)O1)c1cc(C)c(F)cc1
S(=O)(=O)(NC[C@@H]1[C@@H](O)[C@@H](O)[C@H](n2cnc3c(N)ncnc23)O1)c1cc(F)c(C)cc1
S(=O)(=O)(NC[C@@H]1[C@@H](O)[C@@H](O)[C@H](n2cnc3c(N)ncnc23)O1)c1c(C)cc(F)cc1
S(=O)(=O)(NC[C@@H]1[C@@H](O)[C@@H](O)[C@H](n2cnc3c(N)ncnc23)O1)c1c(C)ccc(F)c1
S(=O)(=O)(NC[C@@H]1[C@@H](O)[C@@H](O)[C@H](n2cnc3c(N)ncnc23)O1)c1c(F)cc(C)cc1
S(=O)(=O)(NC[C@@H]1[C@@H](O)[C@@H](O)[C@H](n2cnc3c(N)ncnc23)O1)c1c(F)ccc(C)c1
S(=O)(=O)(NC[C@@H]1[C@@H](O)[C@@H](O)[C@H](n2cnc3c(N)ncnc23)O1)c1c(C)c(F)ccc1
S(=O)(=O)(NC[C@@H]1[C@@H](O)[C@@H](O)[C@H](n2cnc3c(N)ncnc23)O1)c1c(F)c(C)ccc1
O[C@H]1[C@@H](O)[C@H](n2cnc3c(N)ncnc23)O[C@@H]1CNC(=O)C1N(C(OC(C)(C)C)=O)CSC1
O[C@H]1[C@@H](O)[C@H](n2cnc3c(N)ncnc23)O[C@@H]1CNC(=O)C1N(C(OC(C)(C)C)=O)CCS1
S(=O)(=O)(C(F)F)c1ccc(C(=O)NC[C@@H]2[C@@H](O)[C@@H](O)[C@H](n3cnc4c(N)ncnc34)O2)cc1
O[C@H]1[C@@H](O)[C@H](n2cnc3c(N)ncnc23)O[C@@H]1CNC(=O)C1C2OC3(CN(Cc4sccc4)C(=O)C13)C=C2
O[C@H]1[C@@H](O)[C@H](n2cnc3c(N)ncnc23)O[C@@H]1CNC(=O)C=1C(=O)c2ccc(C)nc2N(CC)C=1
FC(F)Oc1nc(C(=O)NC[C@@H]2[C@@H](O)[C@@H](O)[C@H](n3cnc4c(N)ncnc34)O2)ccc1
S(=O)(=O)(Cc1oc(C(=O)NC[C@@H]2[C@@H](O)[C@@H](O)[C@H](n3cnc4c(N)ncnc34)O2)cc1)C(F)F
O[C@H]1[C@@H](O)[C@H](n2cnc3c(N)ncnc23)O[C@@H]1CNC(=O)C(C)N1C(=O)c2ccccc2C1
O[C@H]1[C@@H](O)[C@H](n2cnc3c(N)ncnc23)O[C@@H]1CNC(=O)C1CCN(c2ccncc2)CC1
O[C@H]1[C@@H](O)[C@H](n2cnc3c(N)ncnc23)O[C@@H]1CNC(=O)C1CN(c2ccncc2)CCC1
O[C@H]1[C@@H](O)[C@H](n2cnc3c(N)ncnc23)O[C@@H]1CNC(=O)C1CCN(c2ncccc2)CC1
O[C@H]1[C@@H](O)[C@H](n2cnc3c(N)ncnc23)O[C@@H]1CNC(=O)C1CN(c2ncccc2)CCC1
O[C@H]1[C@@H](O)[C@H](n2cnc3c(N)ncnc23)O[C@@H]1CNC(=O)CCN1C(=O)c2ccccc2C1
O[C@H]1[C@@H](O)[C@H](n2cnc3c(N)ncnc23)O[C@@H]1CNC(=O)CCc1onc(C(C)(C)C)n1
O[C@H]1[C@@H](O)[C@H](n2cnc3c(N)ncnc23)O[C@@H]1CNC(=O)C1N(C(=O)c2ccc(OC)cc2)CCC1
Ic1ncc(C(=O)NC[C@@H]2[C@@H](O)[C@@H](O)[C@H](n3cnc4c(N)ncnc34)O2)cc1
Ic1cnc(C(=O)NC[C@@H]2[C@@H](O)[C@@H](O)[C@H](n3cnc4c(N)ncnc34)O2)cc1
Ic1cc(C(=O)NC[C@@H]2[C@@H](O)[C@@H](O)[C@H](n3cnc4c(N)ncnc34)O2)cnc1
Ic1nccc(C(=O)NC[C@@H]2[C@@H](O)[C@@H](O)[C@H](n3cnc4c(N)ncnc34)O2)c1
Ic1cc(C(=O)NC[C@@H]2[C@@H](O)[C@@H](O)[C@H](n3cnc4c(N)ncnc34)O2)ncc1
Ic1c(C(=O)NC[C@@H]2[C@@H](O)[C@@H](O)[C@H](n3cnc4c(N)ncnc34)O2)ccnc1
Ic1c(C(=O)NC[C@@H]2[C@@H](O)[C@@H](O)[C@H](n3cnc4c(N)ncnc34)O2)cccn1
Ic1c(C(=O)NC[C@@H]2[C@@H](O)[C@@H](O)[C@H](n3cnc4c(N)ncnc34)O2)nccc1
O[C@H]1[C@@H](O)[C@H](n2cnc3c(N)ncnc23)O[C@@H]1CNC(=O)c1ccccc1
O[C@H]1[C@@H](O)[C@H](n2cnc3c(N)ncnc23)O[C@@H]1CNC(=O)C1CN(Cc2ccccc2)C(=O)C1
O[C@H]1[C@@H](O)[C@H](n2cnc3c(N)ncnc23)O[C@@H]1CNC(=O)C1C(=O)N(Cc2ccccc2)CC1
O[C@H]1[C@@H](O)[C@H](n2cnc3c(N)ncnc23)O[C@@H]1CNC(=O)C1C(N(C)C(=O)C1)c1ccccc1
Brc1cn(CCC(=O)NC[C@@H]2[C@@H](O)[C@@H](O)[C@H](n3cnc4c(N)ncnc34)O2)nc1
Brc1nn(CCC(=O)NC[C@@H]2[C@@H](O)[C@@H](O)[C@H](n3cnc4c(N)ncnc34)O2)cc1
O[C@H]1[C@@H](O)[C@H](n2cnc3c(N)ncnc23)O[C@@H]1CNC(=O)Cc1c(C)sc(C)n1
O[C@H]1[C@@H](O)[C@H](n2cnc3c(N)ncnc23)O[C@@H]1CNC(=O)Cc1c(C)nc(C)s1
FC(F)(F)c1c(C)c(C(=O)[O-])cc(C(=O)NC[C@@H]2[C@@H](O)[C@@H](O)[C@H](n3cnc4c(N)ncnc34)O2)c1
O[C@H]1[C@@H](O)[C@H](n2cnc3c(N)ncnc23)O[C@@H]1CNC(=O)c1c(C)nc2n1C=CC=C2
O[C@H]1[C@@H](O)[C@H](n2cnc3c(N)ncnc23)O[C@@H]1CNC(=O)Cn1nc2ccccc2c1
O[C@H]1[C@@H](O)[C@H](n2cnc3c(N)ncnc23)O[C@@H]1CNC(=O)Cn1cnc2ccccc12
O[C@H]1[C@@H](O)[C@H](n2cnc3c(N)ncnc23)O[C@@H]1CNC(=O)Cn1ncc2ccccc12
O[C@H]1[C@@H](O)[C@H](n2cnc3c(N)ncnc23)O[C@@H]1CNC(=O)C1CCN(C(=O)COc2ccccc2)CC1
O[C@H]1[C@@H](O)[C@H](n2cnc3c(N)ncnc23)O[C@@H]1CNC(=O)C1CN(C(=O)COc2ccccc2)CCC1
O[C@H]1[C@@H](O)[C@H](n2cnc3c(N)ncnc23)O[C@@H]1CNC(=O)c1ccc2C(=O)N(C(C)C)C(=O)c2c1
Clc1ncc(CS(=O)(=O)NC[C@@H]2[C@@H](O)[C@@H](O)[C@H](n3cnc4c(N)ncnc34)O2)cc1
O[C@H]1[C@@H](O)[C@H](n2cnc3c(N)ncnc23)O[C@@H]1CNC(=O)C=Cc1c(C)onc1C
S(=O)(=O)(NC[C@@H]1[C@@H](O)[C@@H](O)[C@H](n2cnc3c(N)ncnc23)O1)c1c(C)c(F)c(OC)cc1
O[C@H]1[C@@H](O)[C@H](n2cnc3c(N)ncnc23)O[C@@H]1CNC(=O)c1ccc2nsnc2c1
FC(F)(F)C(=O)NNc1ccc(C(=O)NC[C@@H]2[C@@H](O)[C@@H](O)[C@H](n3cnc4c(N)ncnc34)O2)cc1
O[C@H]1[C@@H](O)[C@H](n2cnc3c(N)ncnc23)O[C@@H]1CNC(=O)C(NC(=O)OC(C)(C)C)CCCOC
O[C@H]1[C@@H](O)[C@H](n2cnc3c(N)ncnc23)O[C@@H]1CNC(=O)C(NC(=O)OC(C)(C)C)CCOCC
O[C@H]1[C@@H](O)[C@H](n2cnc3c(N)ncnc23)O[C@@H]1CNC(=O)c1c(C)n(C)cc1
O[C@H]1[C@@H](O)[C@H](n2cnc3c(N)ncnc23)O[C@@H]1CNC(=O)c1n(C)c(C)cc1
O[C@H]1[C@@H](O)[C@H](n2cnc3c(N)ncnc23)O[C@@H]1CNC(=O)COCCc1sccc1
O[C@H]1[C@@H](O)[C@H](n2cnc3c(N)ncnc23)O[C@@H]1CNC(=O)C(C(C)C)N1C(=O)c2ccccc2C1=O
O[C@H]1[C@@H](O)[C@H](n2cnc3c(N)ncnc23)O[C@@H]1CNC(=O)C1N(C(=O)c2c(OC)cc(OC)cc2)CCC1
Ic1cc(C(=O)NC[C@@H]2[C@@H](O)[C@@H](O)[C@H](n3cnc4c(N)ncnc34)O2)c(OC)nc1
Ic1c(OC)ccc(C(=O)NC[C@@H]2[C@@H](O)[C@@H](O)[C@H](n3cnc4c(N)ncnc34)O2)n1
Fc1cc(N2C(=O)CCC(C(=O)NC[C@@H]3[C@@H](O)[C@@H](O)[C@H](n4cnc5c(N)ncnc45)O3)=N2)ccc1
O[C@H]1[C@@H](O)[C@H](n2cnc3c(N)ncnc23)O[C@@H]1CNC(=O)c1cnc(N2CC(C)OC(C)C2)cc1
O[C@H]1[C@@H](O)[C@H](n2cnc3c(N)ncnc23)O[C@@H]1CNC(=O)c1ccc(OC)cc1
Clc1cc(C(=O)NC[C@@H]2[C@@H](O)[C@@H](O)[C@H](n3cnc4c(N)ncnc34)O2)c2OCC(=O)N(C)c2c1
O[C@H]1[C@@H](O)[C@H](n2cnc3c(N)ncnc23)O[C@@H]1CNC(=O)c1cc(OC)ccc1
O[C@H]1[C@@H](O)[C@H](n2cnc3c(N)ncnc23)O[C@@H]1CNC(=O)c1c(OC)cccc1
O[C@H]1[C@@H](O)[C@H](n2cnc3c(N)ncnc23)O[C@@H]1CNC(=O)C1CCN(c2nc(C)cc(C)n2)CC1
O[C@H]1[C@@H](O)[C@H](n2cnc3c(N)ncnc23)O[C@@H]1CNC(=O)c1nc(N2CCSCC2)sc1
S(CC(=O)N1CCC(C(=O)NC[C@@H]2[C@@H](O)[C@@H](O)[C@H](n3cnc4c(N)ncnc34)O2)CC1)c1n(-c2c(OC)ccc(C)c2)nnn1
O[C@H]1[C@@H](O)[C@H](n2cnc3c(N)ncnc23)O[C@@H]1CNC(=O)C1CN(Cc2ccc(OC)cc2)C(=O)C1
O[C@H]1[C@@H](O)[C@H](n2cnc3c(N)ncnc23)O[C@@H]1CNC(=O)C1C(N(C)C(=O)C1)c1ccc(OC)cc1
O[C@H]1[C@@H](O)[C@H](n2cnc3c(N)ncnc23)O[C@@H]1CNC(=O)C1CN(Cc2c(OC)cccc2)C(=O)C1
O[C@H]1[C@@H](O)[C@H](n2cnc3c(N)ncnc23)O[C@@H]1CNC(=O)C(C)Cn1c(C)c([N+](=O)[O-])c(C)n1
Fc1cc(C(=O)NC[C@@H]2[C@@H](O)[C@@H](O)[C@H](n3cnc4c(N)ncnc34)O2)cc(C#N)c1
Fc1c(C#N)cc(C(=O)NC[C@@H]2[C@@H](O)[C@@H](O)[C@H](n3cnc4c(N)ncnc34)O2)cc1
Fc1c(C#N)ccc(C(=O)NC[C@@H]2[C@@H](O)[C@@H](O)[C@H](n3cnc4c(N)ncnc34)O2)c1
Fc1cc(C#N)c(C(=O)NC[C@@H]2[C@@H](O)[C@@H](O)[C@H](n3cnc4c(N)ncnc34)O2)cc1
Fc1cc(C(=O)NC[C@@H]2[C@@H](O)[C@@H](O)[C@H](n3cnc4c(N)ncnc34)O2)c(C#N)cc1
Fc1c(C(=O)NC[C@@H]2[C@@H](O)[C@@H](O)[C@H](n3cnc4c(N)ncnc34)O2)ccc(C#N)c1
Fc1c(C(=O)NC[C@@H]2[C@@H](O)[C@@H](O)[C@H](n3cnc4c(N)ncnc34)O2)cc(C#N)cc1
Fc1c(C(=O)NC[C@@H]2[C@@H](O)[C@@H](O)[C@H](n3cnc4c(N)ncnc34)O2)cccc1C#N
S(=O)(=O)(N1CCCCC1)c1cc(C(=O)NC[C@@H]2[C@@H](O)[C@@H](O)[C@H](n3cnc4c(N)ncnc34)O2)c(N2CCOCC2)cc1
S(=O)(=O)(N1CCOCC1)c1cc(C(=O)NC[C@@H]2[C@@H](O)[C@@H](O)[C@H](n3cnc4c(N)ncnc34)O2)c(N2CCCCC2)cc1
O[C@H]1[C@@H](O)[C@H](n2cnc3c(N)ncnc23)O[C@@H]1CNC(=O)c1cc(C)nc(C)c1
O[C@H]1[C@@H](O)[C@H](n2cnc3c(N)ncnc23)O[C@@H]1CNC(=O)c1nc(C)cc(C)c1
O[C@H]1[C@@H](O)[C@H](n2cnc3c(N)ncnc23)O[C@@H]1CNC(=O)c1cc(C)c(C)nc1
O[C@H]1[C@@H](O)[C@H](n2cnc3c(N)ncnc23)O[C@@H]1CNC(=O)c1c(C)cc(C)nc1
O[C@H]1[C@@H](O)[C@H](n2cnc3c(N)ncnc23)O[C@@H]1CNC(=O)c1c(C)cc(C)cn1
O[C@H]1[C@@H](O)[C@H](n2cnc3c(N)ncnc23)O[C@@H]1CNC(=O)c1c(C)nc(C)cc1
O[C@H]1[C@@H](O)[C@H](n2cnc3c(N)ncnc23)O[C@@H]1CNC(=O)c1c(C)nccc1C
Brc1c(C(=O)NC[C@@H]2[C@@H](O)[C@@H](O)[C@H](n3cnc4c(N)ncnc34)O2)cc(S(=O)(=O)N(C)C)cc1
Brc1c(S(=O)(=O)N(C)C)cc(C(=O)NC[C@@H]2[C@@H](O)[C@@H](O)[C@H](n3cnc4c(N)ncnc34)O2)cc1
Brc1c(S(=O)(=O)N(C)C)ccc(C(=O)NC[C@@H]2[C@@H](O)[C@@H](O)[C@H](n3cnc4c(N)ncnc34)O2)c1
O[C@H]1[C@@H](O)[C@H](n2cnc3c(N)ncnc23)O[C@@H]1CNC(=O)Cc1n2C=CC=C(C)c2nc1
Clc1n(C2CS(=O)(=O)CC2)nc(C)c1C=CC(=O)NC[C@@H]1[C@@H](O)[C@@H](O)[C@H](n2cnc3c(N)ncnc23)O1
O[C@H]1[C@@H](O)[C@H](n2cnc3c(N)ncnc23)O[C@@H]1CNC(=O)CN1C(=O)Oc2ccc(C)cc12
S(CC(=O)NC[C@@H]1[C@@H](O)[C@@H](O)[C@H](n2cnc3c(N)ncnc23)O1)C=1n2c3ccccc3nc2NN=1
O[C@H]1[C@@H](O)[C@H](n2cnc3c(N)ncnc23)O[C@@H]1CNC(=O)c1cc(O)c(C)cc1
O[C@H]1[C@@H](O)[C@H](n2cnc3c(N)ncnc23)O[C@@H]1CNC(=O)c1c(O)cc(C)cc1
O[C@H]1[C@@H](O)[C@H](n2cnc3c(N)ncnc23)O[C@@H]1CNC(=O)c1c(O)ccc(C)c1
O[C@H]1[C@@H](O)[C@H](n2cnc3c(N)ncnc23)O[C@@H]1CNC(=O)c1c(C)c(O)ccc1
O[C@H]1[C@@H](O)[C@H](n2cnc3c(N)ncnc23)O[C@@H]1CNC(=O)c1c(O)c(C)ccc1
O[C@H]1[C@@H](O)[C@H](n2cnc3c(N)ncnc23)O[C@@H]1CNC(=O)Cn1nc(C)c2cc(C)cnc12
Fc1cnc2[nH]c(C(=O)NC[C@@H]3[C@@H](O)[C@@H](O)[C@H](n4cnc5c(N)ncnc45)O3)cc2c1
Fc1cc(C(=O)NC[C@@H]2[C@@H](O)[C@@H](O)[C@H](n3cnc4c(N)ncnc34)O2)c2cn[nH]c2c1
Fc1cnc2[nH]cc(C(=O)NC[C@@H]3[C@@H](O)[C@@H](O)[C@H](n4cnc5c(N)ncnc45)O3)c2c1
Fc1ccc2c(C(=O)NC[C@@H]3[C@@H](O)[C@@H](O)[C@H](n4cnc5c(N)ncnc45)O3)n[nH]c2c1
Fc1ccc2[nH]nc(C(=O)NC[C@@H]3[C@@H](O)[C@@H](O)[C@H](n4cnc5c(N)ncnc45)O3)c2c1
Fc1cc(C(=O)NC[C@@H]2[C@@H](O)[C@@H](O)[C@H](n3cnc4c(N)ncnc34)O2)c2nc[nH]c2c1
Fc1c(C(=O)NC[C@@H]2[C@@H](O)[C@@H](O)[C@H](n3cnc4c(N)ncnc34)O2)ccc2[nH]ncc12
Fc1cccc2c(C(=O)NC[C@@H]3[C@@H](O)[C@@H](O)[C@H](n4cnc5c(N)ncnc45)O3)n[nH]c12
O[C@H]1[C@@H](O)[C@H](n2cnc3c(N)ncnc23)O[C@@H]1CNC(=O)C(CC)(CC)C#N
O[C@H]1[C@@H](O)[C@H](n2cnc3c(N)ncnc23)O[C@@H]1CNC(=O)CCc1n(C)ccc1
ClC=1C=C(C(=O)NC[C@@H]2[C@@H](O)[C@@H](O)[C@H](n3cnc4c(N)ncnc34)O2)c2n(ccn2)C=1
O[C@H]1[C@@H](O)[C@H](n2cnc3c(N)ncnc23)O[C@@H]1CNC(=O)C(NC(=O)C1CCCC1)C(C)C
O[C@H]1[C@@H](O)[C@H](n2cnc3c(N)ncnc23)O[C@@H]1CNC(=O)c1cc(OC)cc(OC)c1
O[C@H]1[C@@H](O)[C@H](n2cnc3c(N)ncnc23)O[C@@H]1CNC(=O)c1c(OC)cccc1OC
O[C@H]1[C@@H](O)[C@H](n2cnc3c(N)ncnc23)O[C@@H]1CNC(=O)c1cc(OC)c(OC)cc1
O[C@H]1[C@@H](O)[C@H](n2cnc3c(N)ncnc23)O[C@@H]1CNC(=O)c1c(OC)cc(OC)cc1
O[C@H]1[C@@H](O)[C@H](n2cnc3c(N)ncnc23)O[C@@H]1CNC(=O)c1c(OC)ccc(OC)c1
O[C@H]1[C@@H](O)[C@H](n2cnc3c(N)ncnc23)O[C@@H]1CNC(=O)c1c(OC)c(OC)ccc1
Fc1c(N2C(=O)CC(C(=O)NC[C@@H]3[C@@H](O)[C@@H](O)[C@H](n4cnc5c(N)ncnc45)O3)C2)c(F)ccc1
Fc1cc(F)cc(N2C(=O)C(C(=O)NC[C@@H]3[C@@H](O)[C@@H](O)[C@H](n4cnc5c(N)ncnc45)O3)CC2)c1
Fc1c(N2C(=O)CC(C(=O)NC[C@@H]3[C@@H](O)[C@@H](O)[C@H](n4cnc5c(N)ncnc45)O3)C2)ccc(F)c1
Fc1cccc2C(=O)C(C(=O)NC[C@@H]3[C@@H](O)[C@@H](O)[C@H](n4cnc5c(N)ncnc45)O3)=CNc12
Fc1ccc(C2=NOC(C(=O)NC[C@@H]3[C@@H](O)[C@@H](O)[C@H](n4cnc5c(N)ncnc45)O3)C2)cc1
O[C@H]1[C@@H](O)[C@H](n2cnc3c(N)ncnc23)O[C@@H]1CNC(=O)C1CN(Cc2c(OC)cc(OC)cc2)C(=O)C1
Fc1cc(C2=NOC(C(=O)NC[C@@H]3[C@@H](O)[C@@H](O)[C@H](n4cnc5c(N)ncnc45)O3)C2)ccc1
Fc1c(C2=NOC(C(=O)NC[C@@H]3[C@@H](O)[C@@H](O)[C@H](n4cnc5c(N)ncnc45)O3)C2)cccc1
O[C@H]1[C@@H](O)[C@H](n2cnc3c(N)ncnc23)O[C@@H]1CNC(=O)CNC(=O)C12CC3CC(C1)CC(C2)C3
O[C@H]1[C@@H](O)[C@H](n2cnc3c(N)ncnc23)O[C@@H]1CNC(=O)C1C(C(=O)NCCC)CCCC1
O[C@H]1[C@@H](O)[C@H](n2cnc3c(N)ncnc23)O[C@@H]1CNC(=O)c1nc(CC)sc1
O[C@H]1[C@@H](O)[C@H](n2cnc3c(N)ncnc23)O[C@@H]1CNC(=O)c1c(CC)ncs1
O[C@H]1[C@@H](O)[C@H](n2cnc3c(N)ncnc23)O[C@@H]1CNC(=O)c1sc(CC)nc1
O[C@H]1[C@@H](O)[C@H](n2cnc3c(N)ncnc23)O[C@@H]1CNC(=O)C=1NC(=O)N(Cc2ccccc2)C=1
O[C@H]1[C@@H](O)[C@H](n2cnc3c(N)ncnc23)O[C@@H]1CNC(=O)c1c(NC(=O)C)ccs1
O[C@H]1[C@@H](O)[C@H](n2cnc3c(N)ncnc23)O[C@@H]1CNC(=O)c1nn2C(c3c(C)n(C)nc3)=CC=Nc2c1
Fc1ccc(NC(=O)C=CC(=O)NC[C@@H]2[C@@H](O)[C@@H](O)[C@H](n3cnc4c(N)ncnc34)O2)cc1
O[C@H]1[C@@H](O)[C@H](n2cnc3c(N)ncnc23)O[C@@H]1CNC(=O)c1c(C)c(OC)c(C)cn1
O[C@H]1[C@@H](O)[C@H](n2cnc3c(N)ncnc23)O[C@@H]1CNC(=O)c1[nH]nc(C(C)(C)C)c1
O[C@H]1[C@@H](O)[C@H](n2cnc3c(N)ncnc23)O[C@@H]1CNC(=O)c1c(C(C)(C)C)n[nH]c1
O[C@H]1[C@@H](O)[C@H](n2cnc3c(N)ncnc23)O[C@@H]1CNC(=O)c1c(C(C)(C)C)nc[nH]1
FC(F)c1noc(C(=O)NC[C@@H]2[C@@H](O)[C@@H](O)[C@H](n3cnc4c(N)ncnc34)O2)c1
FC(F)(F)C1=CC=Cn2c(C(=O)NC[C@@H]3[C@@H](O)[C@@H](O)[C@H](n4cnc5c(N)ncnc45)O3)nnc12
O[C@H]1[C@@H](O)[C@H](n2cnc3c(N)ncnc23)O[C@@H]1CNC(=O)C=1C(=O)c2cc3OCOc3cc2N(CC)C=1
O[C@H]1[C@@H](O)[C@H](n2cnc3c(N)ncnc23)O[C@@H]1CNC(=O)C(=Cc1ccc2OCOc2c1)C#N
S(=O)(C(F)(F)F)c1c(C(=O)NC[C@@H]2[C@@H](O)[C@@H](O)[C@H](n3cnc4c(N)ncnc34)O2)cccn1
O[C@H]1[C@@H](O)[C@H](n2cnc3c(N)ncnc23)O[C@@H]1CNC(=O)c1c(C)cc(OC)c(O)c1
O[C@H]1[C@@H](O)[C@H](n2cnc3c(N)ncnc23)O[C@@H]1CNC(=O)COc1nn(C)c2nc(C)cc(C)c12
O[C@H]1[C@@H](O)[C@H](n2cnc3c(N)ncnc23)O[C@@H]1CNC(=O)CC(=O)Nc1ccc(C)cc1
O[C@H]1[C@@H](O)[C@H](n2cnc3c(N)ncnc23)O[C@@H]1CNC(=O)CC(=O)Nc1cc(C)ccc1
O[C@H]1[C@@H](O)[C@H](n2cnc3c(N)ncnc23)O[C@@H]1CNC(=O)C1N(C(=O)CC(C)(C)C)CSC1
[Si](C)(C)(C)CC(=O)NC[C@@H]1[C@@H](O)[C@@H](O)[C@H](n2cnc3c(N)ncnc23)O1
O[C@H]1[C@@H](O)[C@H](n2cnc3c(N)ncnc23)O[C@@H]1CNC(=O)CCc1ccc(O)cc1
O[C@H]1[C@@H](O)[C@H](n2cnc3c(N)ncnc23)O[C@@H]1CNC(=O)CCc1cc(O)ccc1
O[C@H]1[C@@H](O)[C@H](n2cnc3c(N)ncnc23)O[C@@H]1CNC(=O)CN1C(=O)N(C)Cc2ccccc12
Clc1cc(C(=O)NC[C@@H]2[C@@H](O)[C@@H](O)[C@H](n3cnc4c(N)ncnc34)O2)c(NS(=O)(=O)C)cc1
Clc1c(NS(=O)(=O)C)cc(C(=O)NC[C@@H]2[C@@H](O)[C@@H](O)[C@H](n3cnc4c(N)ncnc34)O2)cc1
Clc1c(C(=O)NC[C@@H]2[C@@H](O)[C@@H](O)[C@H](n3cnc4c(N)ncnc34)O2)cc(NS(=O)(=O)C)cc1
Clc1c(C(=O)NC[C@@H]2[C@@H](O)[C@@H](O)[C@H](n3cnc4c(N)ncnc34)O2)ccc(NS(=O)(=O)C)c1
IC(C)=CC(=O)NC[C@@H]1[C@@H](O)[C@@H](O)[C@H](n2cnc3c(N)ncnc23)O1
O[C@H]1[C@@H](O)[C@H](n2cnc3c(N)ncnc23)O[C@@H]1CNC(=O)c1cc(OCCOC)ccc1
O[C@H]1[C@@H](O)[C@H](n2cnc3c(N)ncnc23)O[C@@H]1CNC(=O)C(Oc1ccc(C#N)cc1)C
O[C@H]1[C@@H](O)[C@H](n2cnc3c(N)ncnc23)O[C@@H]1CNC(=O)C(Oc1cc(C#N)ccc1)C
O[C@H]1[C@@H](O)[C@H](n2cnc3c(N)ncnc23)O[C@@H]1CNC(=O)C(Oc1c(C#N)cccc1)C
Clc1c(CC(=O)NC[C@@H]2[C@@H](O)[C@@H](O)[C@H](n3cnc4c(N)ncnc34)O2)c(Cl)ncn1
O[C@H]1[C@@H](O)[C@H](n2cnc3c(N)ncnc23)O[C@@H]1CNC(=O)c1cc(OC)c(OC)c(OC)c1
O[C@H]1[C@@H](O)[C@H](n2cnc3c(N)ncnc23)O[C@@H]1CNC(=O)c1c(OC)cc(OC)cc1OC
O[C@H]1[C@@H](O)[C@H](n2cnc3c(N)ncnc23)O[C@@H]1CNC(=O)c1c(OC)cc(OC)c(OC)c1
O[C@H]1[C@@H](O)[C@H](n2cnc3c(N)ncnc23)O[C@@H]1CNC(=O)c1c(OC)c(OC)c(OC)cc1
O[C@H]1[C@@H](O)[C@H](n2cnc3c(N)ncnc23)O[C@@H]1CNC(=O)c1c(OC)c(OC)ccc1OC
O[C@H]1[C@@H](O)[C@H](n2cnc3c(N)ncnc23)O[C@@H]1CNC(=O)C1Cc2ccccc12
S(CC(=O)NC[C@@H]1[C@@H](O)[C@@H](O)[C@H](n2cnc3c(N)ncnc23)O1)c1nc(-c2cn(C)nc2)ccn1
S(CC(=O)NC[C@@H]1[C@@H](O)[C@@H](O)[C@H](n2cnc3c(N)ncnc23)O1)c1nc(-c2n(C)ncc2)ccn1
Fc1ccc(-n2c(C)nc(C(=O)NC[C@@H]3[C@@H](O)[C@@H](O)[C@H](n4cnc5c(N)ncnc45)O3)n2)cc1
Fc1c(-n2c(C)c(C(=O)NC[C@@H]3[C@@H](O)[C@@H](O)[C@H](n4cnc5c(N)ncnc45)O3)nn2)cccc1
O[C@H]1[C@@H](O)[C@H](n2cnc3c(N)ncnc23)O[C@@H]1CNC(=O)CCc1c(C)n(C)nc1C
FC(F)(F)C1(C(=O)NC[C@@H]2[C@@H](O)[C@@H](O)[C@H](n3cnc4c(N)ncnc34)O2)CC1
O[C@H]1[C@@H](O)[C@H](n2cnc3c(N)ncnc23)O[C@@H]1CNC(=O)c1ncc(-c2cc(C(OCC)=O)cnc2)cn1
FC(F)(F)CCC(=O)NC[C@@H]1[C@@H](O)[C@@H](O)[C@H](n2cnc3c(N)ncnc23)O1
S(=O)(=O)(N(C)C(C)C)c1ccc(C(=O)NC[C@@H]2[C@@H](O)[C@@H](O)[C@H](n3cnc4c(N)ncnc34)O2)cc1
S(=O)(=O)(N(C)C(C)C)c1cc(C(=O)NC[C@@H]2[C@@H](O)[C@@H](O)[C@H](n3cnc4c(N)ncnc34)O2)ccc1
S(=O)(=O)(NC[C@@H]1[C@@H](O)[C@@H](O)[C@H](n2cnc3c(N)ncnc23)O1)c1ccc2cc[nH]c2c1
S(=O)(=O)(NC[C@@H]1[C@@H](O)[C@@H](O)[C@H](n2cnc3c(N)ncnc23)O1)c1cccc2[nH]ccc12
S(=O)(=O)(NC[C@@H]1[C@@H](O)[C@@H](O)[C@H](n2cnc3c(N)ncnc23)O1)c1cccc2cc[nH]c12
O[C@H]1[C@@H](O)[C@H](n2cnc3c(N)ncnc23)O[C@@H]1CNC(=O)C(=O)C=Cc1sccc1
O[C@H]1[C@@H](O)[C@H](n2cnc3c(N)ncnc23)O[C@@H]1CNC(=O)c1ccc(-c2ccc(C(=O)[O-])cc2)cc1
S(=O)(=O)(NC[C@@H]1[C@@H](O)[C@@H](O)[C@H](n2cnc3c(N)ncnc23)O1)c1ccc(C(=O)N(CC)CC)cc1
S(=O)(=O)(N(CC)CC)c1ccc(C(=O)NC[C@@H]2[C@@H](O)[C@@H](O)[C@H](n3cnc4c(N)ncnc34)O2)cc1
O[C@H]1[C@@H](O)[C@H](n2cnc3c(N)ncnc23)O[C@@H]1CNC(=O)c1cc(-c2ccc(C(=O)[O-])cc2)ccc1
O[C@H]1[C@@H](O)[C@H](n2cnc3c(N)ncnc23)O[C@@H]1CNC(=O)c1ccc(-c2cc(C(=O)[O-])ccc2)cc1
O[C@H]1[C@@H](O)[C@H](n2cnc3c(N)ncnc23)O[C@@H]1CNC(=O)c1ccc(-c2c(C(=O)[O-])cccc2)cc1
O[C@H]1[C@@H](O)[C@H](n2cnc3c(N)ncnc23)O[C@@H]1CNC(=O)c1c(-c2ccc(C(=O)[O-])cc2)cccc1
O[C@H]1[C@@H](O)[C@H](n2cnc3c(N)ncnc23)O[C@@H]1CNC(=O)c1cc(-c2cc(C(=O)[O-])ccc2)ccc1
O[C@H]1[C@@H](O)[C@H](n2cnc3c(N)ncnc23)O[C@@H]1CNC(=O)c1c(-c2c(C(=O)[O-])cccc2)cccc1
Brc1cnc(SCC(=O)NC[C@@H]2[C@@H](O)[C@@H](O)[C@H](n3cnc4c(N)ncnc34)O2)nc1
O[C@H]1[C@@H](O)[C@H](n2cnc3c(N)ncnc23)O[C@@H]1CNC(=O)c1ccc2n(CC)nnc2c1
S(=O)(=O)(NC[C@@H]1[C@@H](O)[C@@H](O)[C@H](n2cnc3c(N)ncnc23)O1)c1c(C)ccc(S(=O)(=O)N2CCCCC2)c1
S(=O)(=O)(NC[C@@H]1[C@@H](O)[C@@H](O)[C@H](n2cnc3c(N)ncnc23)O1)c1cc(S(=O)(=O)N2CCCCC2)c(C)cc1
O[C@H]1[C@@H](O)[C@H](n2cnc3c(N)ncnc23)O[C@@H]1CNC(=O)C(COC(=O)C)c1ccccc1
O[C@H]1[C@@H](O)[C@H](n2cnc3c(N)ncnc23)O[C@@H]1CNC(=O)CCc1cc(O)c(OC)cc1
O[C@H]1[C@@H](O)[C@H](n2cnc3c(N)ncnc23)O[C@@H]1CNC(=O)CCc1cc(OC)c(O)cc1
O[C@H]1[C@@H](O)[C@H](n2cnc3c(N)ncnc23)O[C@@H]1CNC(=O)C=CC(=O)N(C)C1CCCCC1
S(=O)(=O)(NC[C@@H]1[C@@H](O)[C@@H](O)[C@H](n2cnc3c(N)ncnc23)O1)c1cc(C(OCC)=O)c(C)cc1
S(=O)(=O)(NC[C@@H]1[C@@H](O)[C@@H](O)[C@H](n2cnc3c(N)ncnc23)O1)c1c(C)ccc(C(OCC)=O)c1
FC1CN(C(OC(C)(C)C)=O)C(C(=O)NC[C@@H]2[C@@H](O)[C@@H](O)[C@H](n3cnc4c(N)ncnc34)O2)C1
O[C@H]1[C@@H](O)[C@H](n2cnc3c(N)ncnc23)O[C@@H]1CNC(=O)c1cc(OC)c(OCCOC)cc1
O[C@H]1[C@@H](O)[C@H](n2cnc3c(N)ncnc23)O[C@@H]1CNC(=O)c1c(OCCOC)cc(OC)cc1
Brc1cnc2[nH]nc(C(=O)NC[C@@H]3[C@@H](O)[C@@H](O)[C@H](n4cnc5c(N)ncnc45)O3)c2c1
Brc1c(C(=O)NC[C@@H]2[C@@H](O)[C@@H](O)[C@H](n3cnc4c(N)ncnc34)O2)nc2[nH]cnc2c1
Brc1c(C(=O)NC[C@@H]2[C@@H](O)[C@@H](O)[C@H](n3cnc4c(N)ncnc34)O2)c2nc[nH]c2nc1
O[C@H]1[C@@H](O)[C@H](n2cnc3c(N)ncnc23)O[C@@H]1CNC(=O)C(OC1CCCC1)C
O[C@H]1[C@@H](O)[C@H](n2cnc3c(N)ncnc23)O[C@@H]1CNC(=O)C=1C(=O)C=C(C)N(c2ccccc2)N=1
O[C@H]1[C@@H](O)[C@H](n2cnc3c(N)ncnc23)O[C@@H]1CNC(=O)COC1CCCCC1
Fc1ccc(C(=O)NCCCC(=O)NC[C@@H]2[C@@H](O)[C@@H](O)[C@H](n3cnc4c(N)ncnc34)O2)cc1
O[C@H]1[C@@H](O)[C@H](n2cnc3c(N)ncnc23)O[C@@H]1CNC(=O)CCC1OCCCC1
O[C@H]1[C@@H](O)[C@H](n2cnc3c(N)ncnc23)O[C@@H]1CNC(=O)COc1c(OCC)cc(C#N)cc1
Clc1c(C(=O)NC[C@@H]2[C@@H](O)[C@@H](O)[C@H](n3cnc4c(N)ncnc34)O2)nn2C=CC=Nc12
S(CC(=O)NC[C@@H]1[C@@H](O)[C@@H](O)[C@H](n2cnc3c(N)ncnc23)O1)c1n2C(C)=CC(C)=Nc2nn1
Ic1c(C(=O)NC[C@@H]2[C@@H](O)[C@@H](O)[C@H](n3cnc4c(N)ncnc34)O2)nn(CCF)c1
Ic1c(C(=O)NC[C@@H]2[C@@H](O)[C@@H](O)[C@H](n3cnc4c(N)ncnc34)O2)n(CCF)nc1
S(=O)(=O)(NC[C@@H]1[C@@H](O)[C@@H](O)[C@H](n2cnc3c(N)ncnc23)O1)c1ccc2CCCc2c1
O[C@H]1[C@@H](O)[C@H](n2cnc3c(N)ncnc23)O[C@@H]1CNC(=O)C1N(C(=O)C)C(c2occc2)SC1
S(=O)(=O)(NC[C@@H]1[C@@H](O)[C@@H](O)[C@H](n2cnc3c(N)ncnc23)O1)c1c(C)n(C(C)C)nc1C
S(=O)(=O)(NC[C@@H]1[C@@H](O)[C@@H](O)[C@H](n2cnc3c(N)ncnc23)O1)c1c(C)n(CCC)nc1C
O[C@H]1[C@@H](O)[C@H](n2cnc3c(N)ncnc23)O[C@@H]1CNC(=O)C1N(C(OC(C)(C)C)=O)CCSC1
O[C@H]1[C@@H](O)[C@H](n2cnc3c(N)ncnc23)O[C@@H]1CNC(=O)c1c(C)n2C=CSc2n1
S(=O)(=O)(CCC(=O)NC[C@@H]1[C@@H](O)[C@@H](O)[C@H](n2cnc3c(N)ncnc23)O1)c1ccc2CCCc2c1
O[C@H]1[C@@H](O)[C@H](n2cnc3c(N)ncnc23)O[C@@H]1CNC(=O)COC1(C#C)CCCCC1
S(=O)(=O)(N(CC)CC)c1cc(C(=O)NC[C@@H]2[C@@H](O)[C@@H](O)[C@H](n3cnc4c(N)ncnc34)O2)c(OC)cc1
S(=O)(=O)(N(CC)CC)c1c(OC)ccc(C(=O)NC[C@@H]2[C@@H](O)[C@@H](O)[C@H](n3cnc4c(N)ncnc34)O2)c1
O[C@H]1[C@@H](O)[C@H](n2cnc3c(N)ncnc23)O[C@@H]1CNC(=O)CCOc1ccc2NC(=O)CCc2c1
S=C(NC(C)C(=O)NC[C@@H]1[C@@H](O)[C@@H](O)[C@H](n2cnc3c(N)ncnc23)O1)c1ccccc1
S(=O)(=O)(NC[C@@H]1[C@@H](O)[C@@H](O)[C@H](n2cnc3c(N)ncnc23)O1)CCc1ccc(C)cc1
O[C@H]1[C@@H](O)[C@H](n2cnc3c(N)ncnc23)O[C@@H]1CNC(=O)C1(NC(=O)Nc2ccccc2)CC1
O[C@H]1[C@@H](O)[C@H](n2cnc3c(N)ncnc23)O[C@@H]1CNC(=O)c1ccc(NC=2SCC(=O)N=2)cc1
O[C@H]1[C@@H](O)[C@H](n2cnc3c(N)ncnc23)O[C@@H]1CNC(=O)c1cc(NC=2SCC(=O)N=2)ccc1
O[C@H]1[C@@H](O)[C@H](n2cnc3c(N)ncnc23)O[C@@H]1CNC(=O)CC1CCC=C1
O[C@H]1[C@@H](O)[C@H](n2cnc3c(N)ncnc23)O[C@@H]1CNC(=O)CCC(C)=C
O[C@H]1[C@@H](O)[C@H](n2cnc3c(N)ncnc23)O[C@@H]1CNC(=O)C1CCC=CC1
O[C@H]1[C@@H](O)[C@H](n2cnc3c(N)ncnc23)O[C@@H]1CNC(=O)C(C)=CC1CC1
O[C@H]1[C@@H](O)[C@H](n2cnc3c(N)ncnc23)O[C@@H]1CNC(=O)C=C(C)C1CC1
O[C@H]1[C@@H](O)[C@H](n2cnc3c(N)ncnc23)O[C@@H]1CNC(=O)C=CCCC
O[C@H]1[C@@H](O)[C@H](n2cnc3c(N)ncnc23)O[C@@H]1CNC(=O)CCCC=C
O[C@H]1[C@@H](O)[C@H](n2cnc3c(N)ncnc23)O[C@@H]1CNC(=O)CC=CCC
O[C@H]1[C@@H](O)[C@H](n2cnc3c(N)ncnc23)O[C@@H]1CNC(=O)C=C(C)CC
O[C@H]1[C@@H](O)[C@H](n2cnc3c(N)ncnc23)O[C@@H]1CNC(=O)C(C)=CCC
Fc1cc(F)cc(OCC(=O)NC[C@@H]2[C@@H](O)[C@@H](O)[C@H](n3cnc4c(N)ncnc34)O2)c1
Fc1c(F)ccc(OCC(=O)NC[C@@H]2[C@@H](O)[C@@H](O)[C@H](n3cnc4c(N)ncnc34)O2)c1
Fc1c(OCC(=O)NC[C@@H]2[C@@H](O)[C@@H](O)[C@H](n3cnc4c(N)ncnc34)O2)ccc(F)c1
Fc1c(OCC(=O)NC[C@@H]2[C@@H](O)[C@@H](O)[C@H](n3cnc4c(N)ncnc34)O2)cc(F)cc1
O[C@H]1[C@@H](O)[C@H](n2cnc3c(N)ncnc23)O[C@@H]1CNC(=O)C(NC(OC)=O)CCc1ccccc1
O[C@H]1[C@@H](O)[C@H](n2cnc3c(N)ncnc23)O[C@@H]1CNC(=O)C(NC(OCC)=O)Cc1ccccc1
Clc1c(C(=O)NC[C@@H]2[C@@H](O)[C@@H](O)[C@H](n3cnc4c(N)ncnc34)O2)nc(N2CCCC2)nc1
O[C@H]1[C@@H](O)[C@H](n2cnc3c(N)ncnc23)O[C@@H]1CNC(=O)c1ccc2SCC(=O)Nc2c1
O[C@H]1[C@@H](O)[C@H](n2cnc3c(N)ncnc23)O[C@@H]1CNC(=O)CCCc1onc(CCC)n1
O[C@H]1[C@@H](O)[C@H](n2cnc3c(N)ncnc23)O[C@@H]1CNC(=O)c1n(C)nc(CCC)c1
O[C@H]1[C@@H](O)[C@H](n2cnc3c(N)ncnc23)O[C@@H]1CNC(=O)c1c(CCC)n(C)nc1
O[C@H]1[C@@H](O)[C@H](n2cnc3c(N)ncnc23)O[C@@H]1CNC(=O)COCc1[nH]c2ccccc2n1
O[C@H]1[C@@H](O)[C@H](n2cnc3c(N)ncnc23)O[C@@H]1CNC(=O)C(=O)Cc1nc2ccccc2cc1
Clc1nnc(N2CC(C(=O)NC[C@@H]3[C@@H](O)[C@@H](O)[C@H](n4cnc5c(N)ncnc45)O3)CCC2)cc1
Fc1ccc(CN2C(=O)C=CC(C(=O)NC[C@@H]3[C@@H](O)[C@@H](O)[C@H](n4cnc5c(N)ncnc45)O3)=N2)cc1
S=C1N(Cc2ccccc2)C(CC(=O)NC[C@@H]2[C@@H](O)[C@@H](O)[C@H](n3cnc4c(N)ncnc34)O2)=NN1
O[C@H]1[C@@H](O)[C@H](n2cnc3c(N)ncnc23)O[C@@H]1CNC(=O)C(=C(C(=O)[O-])c1ccccc1)c1ccccc1
O[C@H]1[C@@H](O)[C@H](n2cnc3c(N)ncnc23)O[C@@H]1CNC(=O)CCc1ccc2OCOc2c1
O[C@H]1[C@@H](O)[C@H](n2cnc3c(N)ncnc23)O[C@@H]1CNC(=O)C1CN(c2ccc(C)cc2)C(=O)C1
O[C@H]1[C@@H](O)[C@H](n2cnc3c(N)ncnc23)O[C@@H]1CNC(=O)C1C(=O)N(c2ccc(C)cc2)CC1
O[C@H]1[C@@H](O)[C@H](n2cnc3c(N)ncnc23)O[C@@H]1CNC(=O)C1CN(c2cc(C)ccc2)C(=O)C1
O[C@H]1[C@@H](O)[C@H](n2cnc3c(N)ncnc23)O[C@@H]1CNC(=O)C1CN(c2c(C)cccc2)C(=O)C1
O[C@H]1[C@@H](O)[C@H](n2cnc3c(N)ncnc23)O[C@@H]1CNC(=O)C(C)Cn1c(CC)ncc1
O[C@H]1[C@@H](O)[C@H](n2cnc3c(N)ncnc23)O[C@@H]1CNC(=O)CN1S(=O)(=O)c2cccc3cccc1c23
Clc1ncc(C(=O)NC[C@@H]2[C@@H](O)[C@@H](O)[C@H](n3cnc4c(N)ncnc34)O2)cc1
Clc1cnc(C(=O)NC[C@@H]2[C@@H](O)[C@@H](O)[C@H](n3cnc4c(N)ncnc34)O2)cc1
Clc1cc(C(=O)NC[C@@H]2[C@@H](O)[C@@H](O)[C@H](n3cnc4c(N)ncnc34)O2)cnc1
Clc1nccc(C(=O)NC[C@@H]2[C@@H](O)[C@@H](O)[C@H](n3cnc4c(N)ncnc34)O2)c1
Clc1cc(C(=O)NC[C@@H]2[C@@H](O)[C@@H](O)[C@H](n3cnc4c(N)ncnc34)O2)ncc1
Clc1nc(C(=O)NC[C@@H]2[C@@H](O)[C@@H](O)[C@H](n3cnc4c(N)ncnc34)O2)ccc1
Clc1c(C(=O)NC[C@@H]2[C@@H](O)[C@@H](O)[C@H](n3cnc4c(N)ncnc34)O2)ccnc1
Clc1c(C(=O)NC[C@@H]2[C@@H](O)[C@@H](O)[C@H](n3cnc4c(N)ncnc34)O2)cncc1
Clc1c(C(=O)NC[C@@H]2[C@@H](O)[C@@H](O)[C@H](n3cnc4c(N)ncnc34)O2)cccn1
Clc1c(C(=O)NC[C@@H]2[C@@H](O)[C@@H](O)[C@H](n3cnc4c(N)ncnc34)O2)nccc1
O[C@H]1[C@@H](O)[C@H](n2cnc3c(N)ncnc23)O[C@@H]1CNC(=O)CNC(=O)c1sc(CC)c(C)c1
O[C@H]1[C@@H](O)[C@H](n2cnc3c(N)ncnc23)O[C@@H]1CNC(=O)C1N(C(=O)NCC)C2CCCCC2C1
O[C@H]1[C@@H](O)[C@H](n2cnc3c(N)ncnc23)O[C@@H]1CNC(=O)C1CCC(C2CCC(C(=O)[O-])CC2)CC1
O[C@H]1[C@@H](O)[C@H](n2cnc3c(N)ncnc23)O[C@@H]1CNC(=O)C(C)CCCCCCC(C)C(=O)[O-]
O[C@H]1[C@@H](O)[C@H](n2cnc3c(N)ncnc23)O[C@@H]1CNC(=O)CCC(=O)NCc1ccccc1
O[C@H]1[C@@H](O)[C@H](n2cnc3c(N)ncnc23)O[C@@H]1CNC(=O)CC(NC(=O)C)c1ccccc1
O[C@H]1[C@@H](O)[C@H](n2cnc3c(N)ncnc23)O[C@@H]1CNC(=O)C(NC(=O)CC)c1ccccc1
Clc1c(C(=O)NC[C@@H]2[C@@H](O)[C@@H](O)[C@H](n3cnc4c(N)ncnc34)O2)cc(N(S(=O)(=O)C)C)cc1
Clc1c(C(=O)NC[C@@H]2[C@@H](O)[C@@H](O)[C@H](n3cnc4c(N)ncnc34)O2)ccc(N(S(=O)(=O)C)C)c1
O[C@H]1[C@@H](O)[C@H](n2cnc3c(N)ncnc23)O[C@@H]1CNC(=O)c1ccc(-c2nocn2)cc1
O[C@H]1[C@@H](O)[C@H](n2cnc3c(N)ncnc23)O[C@@H]1CNC(=O)c1ccc(-c2ocnn2)cc1
O[C@H]1[C@@H](O)[C@H](n2cnc3c(N)ncnc23)O[C@@H]1CNC(=O)c1noc(-c2ccncc2)c1
O[C@H]1[C@@H](O)[C@H](n2cnc3c(N)ncnc23)O[C@@H]1CNC(=O)c1nc(-c2ccccc2)on1
O[C@H]1[C@@H](O)[C@H](n2cnc3c(N)ncnc23)O[C@@H]1CNC(=O)c1oc(-c2ccccc2)nn1
O[C@H]1[C@@H](O)[C@H](n2cnc3c(N)ncnc23)O[C@@H]1CNC(=O)c1ncc(-c2occc2)cn1
O[C@H]1[C@@H](O)[C@H](n2cnc3c(N)ncnc23)O[C@@H]1CNC(=O)c1cnc(-c2occc2)nc1
O[C@H]1[C@@H](O)[C@H](n2cnc3c(N)ncnc23)O[C@@H]1CNC(=O)c1cc(-c2ocnn2)ccc1
O[C@H]1[C@@H](O)[C@H](n2cnc3c(N)ncnc23)O[C@@H]1CNC(=O)c1noc(-c2cnccc2)c1
Clc1sc(C(OC)=O)c(S(=O)(=O)NC[C@@H]2[C@@H](O)[C@@H](O)[C@H](n3cnc4c(N)ncnc34)O2)c1
S(CC(=O)NC[C@@H]1[C@@H](O)[C@@H](O)[C@H](n2cnc3c(N)ncnc23)O1)c1c(C(OCC)=O)cccn1
O[C@H]1[C@@H](O)[C@H](n2cnc3c(N)ncnc23)O[C@@H]1CNC(=O)C(=O)c1c[nH]c2ccccc12
O[C@H]1[C@@H](O)[C@H](n2cnc3c(N)ncnc23)O[C@@H]1CNC(=O)C1CCc2sc(NC(OC)=O)nc12
O[C@H]1[C@@H](O)[C@H](n2cnc3c(N)ncnc23)O[C@@H]1CNC(=O)c1sc(NC(=O)C(C)C)nc1
Clc1cc(S(=O)(=O)N2CCN(C(=O)CCCC(=O)NC[C@@H]3[C@@H](O)[C@@H](O)[C@H](n4cnc5c(N)ncnc45)O3)CC2)c(OC)cc1
O[C@H]1[C@@H](O)[C@H](n2cnc3c(N)ncnc23)O[C@@H]1CNC(=O)C1N2C(=O)c3ccccc3C2SC1
Clc1ccc2N(CC(=O)NC[C@@H]3[C@@H](O)[C@@H](O)[C@H](n4cnc5c(N)ncnc45)O3)C(=O)N(C)C(=O)c2c1
Clc1ccc2C(=O)N(C)C(=O)N(CC(=O)NC[C@@H]3[C@@H](O)[C@@H](O)[C@H](n4cnc5c(N)ncnc45)O3)c2c1
Clc1cccc2N(CC(=O)NC[C@@H]3[C@@H](O)[C@@H](O)[C@H](n4cnc5c(N)ncnc45)O3)C(=O)N(C)C(=O)c12
Clc1cccc2C(=O)N(C)C(=O)N(CC(=O)NC[C@@H]3[C@@H](O)[C@@H](O)[C@H](n4cnc5c(N)ncnc45)O3)c12
O[C@H]1[C@@H](O)[C@H](n2cnc3c(N)ncnc23)O[C@@H]1CNC(=O)C(CC(C)C)N1C(=O)C2CC=CCC2C1=O
O[C@H]1[C@@H](O)[C@H](n2cnc3c(N)ncnc23)O[C@@H]1CNC(=O)C1N(C(=O)c2sccc2)CCC1
FC(F)(F)c1n[nH]c(C(=O)NC[C@@H]2[C@@H](O)[C@@H](O)[C@H](n3cnc4c(N)ncnc34)O2)c1
FC(F)(F)c1c(C(=O)NC[C@@H]2[C@@H](O)[C@@H](O)[C@H](n3cnc4c(N)ncnc34)O2)c[nH]n1
O[C@H]1[C@@H](O)[C@H](n2cnc3c(N)ncnc23)O[C@@H]1CNC(=O)C(C)CC(OC(C)(C)C)=O
Clc1c(C)n(C)nc1C(=O)NC[C@@H]1[C@@H](O)[C@@H](O)[C@H](n2cnc3c(N)ncnc23)O1
Clc1n(C)nc(C)c1C(=O)NC[C@@H]1[C@@H](O)[C@@H](O)[C@H](n2cnc3c(N)ncnc23)O1
Clc1c(C(=O)NC[C@@H]2[C@@H](O)[C@@H](O)[C@H](n3cnc4c(N)ncnc34)O2)n(C)nc1C
O[C@H]1[C@@H](O)[C@H](n2cnc3c(N)ncnc23)O[C@@H]1CNC(=O)c1ccc2[nH]c(NC(OC)=O)nc2c1
O[C@H]1[C@@H](O)[C@H](n2cnc3c(N)ncnc23)O[C@@H]1CNC(=O)Cc1ccc(N2C(=O)CCC2)cc1
O[C@H]1[C@@H](O)[C@H](n2cnc3c(N)ncnc23)O[C@@H]1CNC(=O)Cc1cc(N2C(=O)CCC2)ccc1
O[C@H]1[C@@H](O)[C@H](n2cnc3c(N)ncnc23)O[C@@H]1CNC(=O)CC(C)(C)CC(OCC)=O
O[C@H]1[C@@H](O)[C@H](n2cnc3c(N)ncnc23)O[C@@H]1CNC(=O)C1CCC(C(OCC)=O)CC1
Fc1cc(OC)c([N+](=O)[O-])c(C(=O)NC[C@@H]2[C@@H](O)[C@@H](O)[C@H](n3cnc4c(N)ncnc34)O2)c1
O[C@H]1[C@@H](O)[C@H](n2cnc3c(N)ncnc23)O[C@@H]1CNC(=O)c1noc(-c2c(C)nn(C)c2)c1
O[C@H]1[C@@H](O)[C@H](n2cnc3c(N)ncnc23)O[C@@H]1CNC(=O)c1noc(-c2c(C)n(C)nc2)c1
O[C@H]1[C@@H](O)[C@H](n2cnc3c(N)ncnc23)O[C@@H]1CNC(=O)c1c(C)onc1-c1cn(C)nc1
O[C@H]1[C@@H](O)[C@H](n2cnc3c(N)ncnc23)O[C@@H]1CNC(=O)c1c(C)onc1-c1n(C)cnc1
O[C@H]1[C@@H](O)[C@H](n2cnc3c(N)ncnc23)O[C@@H]1CNC(=O)c1c(C)onc1-c1n(C)ccn1
O[C@H]1[C@@H](O)[C@H](n2cnc3c(N)ncnc23)O[C@@H]1CNC(=O)C1CN(c2c(OC)ccc(C)c2)C(=O)C1
O[C@H]1[C@@H](O)[C@H](n2cnc3c(N)ncnc23)O[C@@H]1CNC(=O)CNC(=O)c1sc2CCCCc2c1
Clc1c(C(=O)NC[C@@H]2[C@@H](O)[C@@H](O)[C@H](n3cnc4c(N)ncnc34)O2)cc(S(=O)(=O)C)cc1
Clc1c(C(=O)NC[C@@H]2[C@@H](O)[C@@H](O)[C@H](n3cnc4c(N)ncnc34)O2)ccc(S(=O)(=O)C)c1
Clc1cc(S(=O)(=O)C)c(C(=O)NC[C@@H]2[C@@H](O)[C@@H](O)[C@H](n3cnc4c(N)ncnc34)O2)cc1
Clc1c(S(=O)(=O)C)cc(C(=O)NC[C@@H]2[C@@H](O)[C@@H](O)[C@H](n3cnc4c(N)ncnc34)O2)cc1
Clc1nc(OC)cc(C(=O)NC[C@@H]2[C@@H](O)[C@@H](O)[C@H](n3cnc4c(N)ncnc34)O2)c1
Clc1nc(C(=O)NC[C@@H]2[C@@H](O)[C@@H](O)[C@H](n3cnc4c(N)ncnc34)O2)cc(OC)c1
Clc1ncc(C(=O)NC[C@@H]2[C@@H](O)[C@@H](O)[C@H](n3cnc4c(N)ncnc34)O2)c(OC)c1
Clc1cc(C(=O)NC[C@@H]2[C@@H](O)[C@@H](O)[C@H](n3cnc4c(N)ncnc34)O2)c(OC)nc1
Clc1nc(OC)c(C(=O)NC[C@@H]2[C@@H](O)[C@@H](O)[C@H](n3cnc4c(N)ncnc34)O2)cc1
Clc1c(OC)ncc(C(=O)NC[C@@H]2[C@@H](O)[C@@H](O)[C@H](n3cnc4c(N)ncnc34)O2)c1
Clc1c(C(=O)NC[C@@H]2[C@@H](O)[C@@H](O)[C@H](n3cnc4c(N)ncnc34)O2)cc(OC)nc1
Clc1c(OC)nc(C(=O)NC[C@@H]2[C@@H](O)[C@@H](O)[C@H](n3cnc4c(N)ncnc34)O2)cc1
Clc1c(OC)ccc(C(=O)NC[C@@H]2[C@@H](O)[C@@H](O)[C@H](n3cnc4c(N)ncnc34)O2)n1
Clc1c(C(=O)NC[C@@H]2[C@@H](O)[C@@H](O)[C@H](n3cnc4c(N)ncnc34)O2)ccc(OC)n1
Clc1c(OC)c(C(=O)NC[C@@H]2[C@@H](O)[C@@H](O)[C@H](n3cnc4c(N)ncnc34)O2)ncc1
Clc1c(C(=O)NC[C@@H]2[C@@H](O)[C@@H](O)[C@H](n3cnc4c(N)ncnc34)O2)c(OC)ccn1
Clc1c(C(=O)NC[C@@H]2[C@@H](O)[C@@H](O)[C@H](n3cnc4c(N)ncnc34)O2)c(OC)ncc1
Clc1c(OC)nccc1C(=O)NC[C@@H]1[C@@H](O)[C@@H](O)[C@H](n2cnc3c(N)ncnc23)O1
O[C@H]1[C@@H](O)[C@H](n2cnc3c(N)ncnc23)O[C@@H]1CNC(=O)C(=O)c1ccc2CCCc2c1
O[C@H]1[C@@H](O)[C@H](n2cnc3c(N)ncnc23)O[C@@H]1CNC(=O)CCC(=O)NCc1ccc(OC)cc1
O[C@H]1[C@@H](O)[C@H](n2cnc3c(N)ncnc23)O[C@@H]1CNC(=O)CC(NC(=O)C)c1ccc(OC)cc1
O[C@H]1[C@@H](O)[C@H](n2cnc3c(N)ncnc23)O[C@@H]1CNC(=O)C1N(C(OC(C)(C)C)=O)C(C)(C)OC1
O[C@H]1[C@@H](O)[C@H](n2cnc3c(N)ncnc23)O[C@@H]1CNC(=O)C(C)(C)c1cnccc1
O[C@H]1[C@@H](O)[C@H](n2cnc3c(N)ncnc23)O[C@@H]1CNC(=O)C(C)(C)c1ncccc1
S(CC(=O)NC[C@@H]1[C@@H](O)[C@@H](O)[C@H](n2cnc3c(N)ncnc23)O1)c1n(-c2ccccc2)cnn1
O[C@H]1[C@@H](O)[C@H](n2cnc3c(N)ncnc23)O[C@@H]1CNC(=O)C1CCN(c2sccn2)CC1
O[C@H]1[C@@H](O)[C@H](n2cnc3c(N)ncnc23)O[C@@H]1CNC(=O)C1CN(c2sccn2)CCC1
S(=O)(=O)(NC[C@@H]1[C@@H](O)[C@@H](O)[C@H](n2cnc3c(N)ncnc23)O1)c1cn(Cc2ccccc2)nc1
O[C@H]1[C@@H](O)[C@H](n2cnc3c(N)ncnc23)O[C@@H]1CNC(=O)c1c(C)cccc1N1C(C(OC)=O)CC1
O[C@H]1[C@@H](O)[C@H](n2cnc3c(N)ncnc23)O[C@@H]1CNC(=O)c1ccc(OC(=O)N(C)C)cc1
S(CC(=O)NC[C@@H]1[C@@H](O)[C@@H](O)[C@H](n2cnc3c(N)ncnc23)O1)c1ccc(N)cc1
S(CC(=O)NC[C@@H]1[C@@H](O)[C@@H](O)[C@H](n2cnc3c(N)ncnc23)O1)c1c(N)cccc1
O[C@H]1[C@@H](O)[C@H](n2cnc3c(N)ncnc23)O[C@@H]1CNC(=O)c1cscc1
O[C@H]1[C@@H](O)[C@H](n2cnc3c(N)ncnc23)O[C@@H]1CNC(=O)c1sccc1
O[C@H]1[C@@H](O)[C@H](n2cnc3c(N)ncnc23)O[C@@H]1CNC(=O)c1ncc(-c2c(C)onc2C)cn1
O[C@H]1[C@@H](O)[C@H](n2cnc3c(N)ncnc23)O[C@@H]1CNC(=O)C1CN(Cc2sccc2)C(=O)C1
O[C@H]1[C@@H](O)[C@H](n2cnc3c(N)ncnc23)O[C@@H]1CNC(=O)c1c(N)c2ccccc2[nH]1
S(CC(=O)NC[C@@H]1[C@@H](O)[C@@H](O)[C@H](n2cnc3c(N)ncnc23)O1)Cn1c(C)c([N+](=O)[O-])c(C)n1
Clc1c(CC(=O)NC[C@@H]2[C@@H](O)[C@@H](O)[C@H](n3cnc4c(N)ncnc34)O2)n(CC)nc1
S(=O)(=O)(N1CCC(C(=O)NC[C@@H]2[C@@H](O)[C@@H](O)[C@H](n3cnc4c(N)ncnc34)O2)CC1)c1cc(F)c(F)cc1
S(=O)(=O)(N1CCC(C(=O)NC[C@@H]2[C@@H](O)[C@@H](O)[C@H](n3cnc4c(N)ncnc34)O2)CC1)c1c(F)cc(F)cc1
S(=O)(=O)(N1CCC(C(=O)NC[C@@H]2[C@@H](O)[C@@H](O)[C@H](n3cnc4c(N)ncnc34)O2)CC1)c1c(F)ccc(F)c1
O[C@H]1[C@@H](O)[C@H](n2cnc3c(N)ncnc23)O[C@@H]1CNC(=O)c1n[nH]c(CCCC)c1
O[C@H]1[C@@H](O)[C@H](n2cnc3c(N)ncnc23)O[C@@H]1CNC(=O)c1ccc(N(C)C)cc1
O[C@H]1[C@@H](O)[C@H](n2cnc3c(N)ncnc23)O[C@@H]1CNC(=O)c1cc(N(C)C)ccc1
O[C@H]1[C@@H](O)[C@H](n2cnc3c(N)ncnc23)O[C@@H]1CNC(=O)c1c(N(C)C)cccc1
O[C@H]1[C@@H](O)[C@H](n2cnc3c(N)ncnc23)O[C@@H]1CNC(=O)c1ccc(CC#N)cc1
O[C@H]1[C@@H](O)[C@H](n2cnc3c(N)ncnc23)O[C@@H]1CNC(=O)c1cc(CC#N)ccc1
O[C@H]1[C@@H](O)[C@H](n2cnc3c(N)ncnc23)O[C@@H]1CNC(=O)c1c(CC#N)cccc1
O[C@H]1[C@@H](O)[C@H](n2cnc3c(N)ncnc23)O[C@@H]1CNC(=O)c1csc2nnsc12
S(CC(=O)NC[C@@H]1[C@@H](O)[C@@H](O)[C@H](n2cnc3c(N)ncnc23)O1)c1n(-c2ccc(OC)cc2)cnn1
Fc1ccc(CC(=O)NC[C@@H]2[C@@H](O)[C@@H](O)[C@H](n3cnc4c(N)ncnc34)O2)cc1
Fc1cc(CC(=O)NC[C@@H]2[C@@H](O)[C@@H](O)[C@H](n3cnc4c(N)ncnc34)O2)ccc1
Fc1c(CC(=O)NC[C@@H]2[C@@H](O)[C@@H](O)[C@H](n3cnc4c(N)ncnc34)O2)cccc1
O[C@H]1[C@@H](O)[C@H](n2cnc3c(N)ncnc23)O[C@@H]1CNC(=O)c1ccc(CNC(=O)C=C)cc1
O[C@H]1[C@@H](O)[C@H](n2cnc3c(N)ncnc23)O[C@@H]1CNC(=O)C(Cc1ccccc1)C#N
Brc1noc(CCC(=O)NC[C@@H]2[C@@H](O)[C@@H](O)[C@H](n3cnc4c(N)ncnc34)O2)c1
FC(C(=O)NC[C@@H]1[C@@H](O)[C@@H](O)[C@H](n2cnc3c(N)ncnc23)O1)C(F)(F)CC
O[C@H]1[C@@H](O)[C@H](n2cnc3c(N)ncnc23)O[C@@H]1CNC(=O)C(NC(=O)Cc1ccccc1)C(C)C
S(=O)(=O)(NC[C@@H]1[C@@H](O)[C@@H](O)[C@H](n2cnc3c(N)ncnc23)O1)CC1CCCCC1
S(=O)(=O)(CC)N1CCC(C(=O)NC[C@@H]2[C@@H](O)[C@@H](O)[C@H](n3cnc4c(N)ncnc34)O2)(c2ccccc2)CC1
O[C@H]1[C@@H](O)[C@H](n2cnc3c(N)ncnc23)O[C@@H]1CNC(=O)Cc1oc2ccccc2n1
O[C@H]1[C@@H](O)[C@H](n2cnc3c(N)ncnc23)O[C@@H]1CNC(=O)Cc1noc2ccccc12
S(=O)(=O)(N(C(CC)C(=O)NC[C@@H]1[C@@H](O)[C@@H](O)[C@H](n2cnc3c(N)ncnc23)O1)c1ccc(F)cc1)C
S(=O)(=O)(N(C(CC)C(=O)NC[C@@H]1[C@@H](O)[C@@H](O)[C@H](n2cnc3c(N)ncnc23)O1)c1cc(F)ccc1)C
S(=O)(=O)(N(C(CC)C(=O)NC[C@@H]1[C@@H](O)[C@@H](O)[C@H](n2cnc3c(N)ncnc23)O1)c1c(F)cccc1)C
O[C@H]1[C@@H](O)[C@H](n2cnc3c(N)ncnc23)O[C@@H]1CNC(=O)c1c(OC)csc1
O[C@H]1[C@@H](O)[C@H](n2cnc3c(N)ncnc23)O[C@@H]1CNC(=O)c1scc(OC)c1
O[C@H]1[C@@H](O)[C@H](n2cnc3c(N)ncnc23)O[C@@H]1CNC(=O)c1sc(OC)cc1
O[C@H]1[C@@H](O)[C@H](n2cnc3c(N)ncnc23)O[C@@H]1CNC(=O)C1C(C(=O)N2CCN(C(=O)c3occc3)CC2)CCCC1
O[C@H]1[C@@H](O)[C@H](n2cnc3c(N)ncnc23)O[C@@H]1CNC(=O)CCCN1C(=O)c2cc(C)ccc2C1=O
O[C@H]1[C@@H](O)[C@H](n2cnc3c(N)ncnc23)O[C@@H]1CNC(=O)Cn1c(C)ccc1C
S(=O)(=O)(N(CCCC(=O)NC[C@@H]1[C@@H](O)[C@@H](O)[C@H](n2cnc3c(N)ncnc23)O1)c1ccc(F)cc1)C
S(=O)(=O)(N(CCCC(=O)NC[C@@H]1[C@@H](O)[C@@H](O)[C@H](n2cnc3c(N)ncnc23)O1)c1c(F)cccc1)C
Clc1n2C=NC(C(=O)NC[C@@H]3[C@@H](O)[C@@H](O)[C@H](n4cnc5c(N)ncnc45)O3)=Cc2cc1
O[C@H]1[C@@H](O)[C@H](n2cnc3c(N)ncnc23)O[C@@H]1CNC(=O)c1cccc2n(-c3sc(C(=O)[O-])c(C)n3)ccc12
O[C@H]1[C@@H](O)[C@H](n2cnc3c(N)ncnc23)O[C@@H]1CNC(=O)c1c(C)nc(-n2ccc3c(C(=O)[O-])cccc23)s1
O[C@H]1[C@@H](O)[C@H](n2cnc3c(N)ncnc23)O[C@@H]1CNC(=O)c1c(C)sc(C)n1
O[C@H]1[C@@H](O)[C@H](n2cnc3c(N)ncnc23)O[C@@H]1CNC(=O)c1sc(C)c(C)n1
O[C@H]1[C@@H](O)[C@H](n2cnc3c(N)ncnc23)O[C@@H]1CNC(=O)c1c(C)nc(C)s1
S(=O)(=O)(NC[C@@H]1[C@@H](O)[C@@H](O)[C@H](n2cnc3c(N)ncnc23)O1)c1c(C)cc([N+](=O)[O-])c(C)c1
S(=O)(=O)(NC[C@@H]1[C@@H](O)[C@@H](O)[C@H](n2cnc3c(N)ncnc23)O1)c1c([N+](=O)[O-])cc(C)c(C)c1
S(=O)(=O)(NC[C@@H]1[C@@H](O)[C@@H](O)[C@H](n2cnc3c(N)ncnc23)O1)c1c(C)c([N+](=O)[O-])c(C)cc1
Clc1c(C#N)cc(S(=O)(=O)NC[C@@H]2[C@@H](O)[C@@H](O)[C@H](n3cnc4c(N)ncnc34)O2)cc1
Clc1c(C#N)ccc(S(=O)(=O)NC[C@@H]2[C@@H](O)[C@@H](O)[C@H](n3cnc4c(N)ncnc34)O2)c1
Clc1cc(C#N)c(S(=O)(=O)NC[C@@H]2[C@@H](O)[C@@H](O)[C@H](n3cnc4c(N)ncnc34)O2)cc1
Clc1c(S(=O)(=O)NC[C@@H]2[C@@H](O)[C@@H](O)[C@H](n3cnc4c(N)ncnc34)O2)ccc(C#N)c1
Clc1c(S(=O)(=O)NC[C@@H]2[C@@H](O)[C@@H](O)[C@H](n3cnc4c(N)ncnc34)O2)cc(C#N)cc1
Clc1c(C#N)c(S(=O)(=O)NC[C@@H]2[C@@H](O)[C@@H](O)[C@H](n3cnc4c(N)ncnc34)O2)ccc1
Clc1c(C(=O)NC[C@@H]2[C@@H](O)[C@@H](O)[C@H](n3cnc4c(N)ncnc34)O2)nc(OCCOC)cc1
O[C@H]1[C@@H](O)[C@H](n2cnc3c(N)ncnc23)O[C@@H]1CNC(=O)COc1ccc(C)cc1
O[C@H]1[C@@H](O)[C@H](n2cnc3c(N)ncnc23)O[C@@H]1CNC(=O)COc1cc(C)ccc1
O[C@H]1[C@@H](O)[C@H](n2cnc3c(N)ncnc23)O[C@@H]1CNC(=O)COc1c(C)cccc1
O[C@H]1[C@@H](O)[C@H](n2cnc3c(N)ncnc23)O[C@@H]1CNC(=O)C12N(C(C)C)C(=O)c3ccccc3N1C(=O)CC2
S(C)C(C(C)C)C(=O)NC[C@@H]1[C@@H](O)[C@@H](O)[C@H](n2cnc3c(N)ncnc23)O1
Fc1ccc(CN2C(=O)C3C(C(=O)NC[C@@H]4[C@@H](O)[C@@H](O)[C@H](n5cnc6c(N)ncnc56)O4)C4OC3(C2)C=C4)cc1
Fc1c(CN2C(=O)C3C(C(=O)NC[C@@H]4[C@@H](O)[C@@H](O)[C@H](n5cnc6c(N)ncnc56)O4)C4OC3(C2)C=C4)cccc1
O[C@H]1[C@@H](O)[C@H](n2cnc3c(N)ncnc23)O[C@@H]1CNC(=O)CC1N2C(=O)C=C(CCC)N=C2SC1
S(C)c1nc(CC)c(C(=O)NC[C@@H]2[C@@H](O)[C@@H](O)[C@H](n3cnc4c(N)ncnc34)O2)cn1
O[C@H]1[C@@H](O)[C@H](n2cnc3c(N)ncnc23)O[C@@H]1CNC(=O)c1[nH]c2ccoc2c1
O[C@H]1[C@@H](O)[C@H](n2cnc3c(N)ncnc23)O[C@@H]1CNC(=O)c1cc(N(C)C)c(OC)cc1
Clc1c(S(=O)(=O)NC[C@@H]2[C@@H](O)[C@@H](O)[C@H](n3cnc4c(N)ncnc34)O2)n(CCC)nc1
O[C@H]1[C@@H](O)[C@H](n2cnc3c(N)ncnc23)O[C@@H]1CNC(=O)CCN1C2(C)N(C(=O)CC2)c2ccccc2C1=O
O[C@H]1[C@@H](O)[C@H](n2cnc3c(N)ncnc23)O[C@@H]1CNC(=O)C12N(CCC)C(=O)c3ccccc3N1C(=O)CC2
S(CC(C)C)CC(=O)NC[C@@H]1[C@@H](O)[C@@H](O)[C@H](n2cnc3c(N)ncnc23)O1
O[C@H]1[C@@H](O)[C@H](n2cnc3c(N)ncnc23)O[C@@H]1CNC(=O)C(C)C1CSCC1
S(=O)(=O)(N1CCCCC1)c1oc(C)c(C(=O)NC[C@@H]2[C@@H](O)[C@@H](O)[C@H](n3cnc4c(N)ncnc34)O2)c1
Fc1c(CC(=O)NC[C@@H]2[C@@H](O)[C@@H](O)[C@H](n3cnc4c(N)ncnc34)O2)cc(OC)cc1
Fc1c(CC(=O)NC[C@@H]2[C@@H](O)[C@@H](O)[C@H](n3cnc4c(N)ncnc34)O2)ccc(OC)c1
Fc1c(OC)ccc(CC(=O)NC[C@@H]2[C@@H](O)[C@@H](O)[C@H](n3cnc4c(N)ncnc34)O2)c1
Fc1c(OC)cc(CC(=O)NC[C@@H]2[C@@H](O)[C@@H](O)[C@H](n3cnc4c(N)ncnc34)O2)cc1
Fc1cc(CC(=O)NC[C@@H]2[C@@H](O)[C@@H](O)[C@H](n3cnc4c(N)ncnc34)O2)c(OC)cc1
Fc1cc(OC)c(CC(=O)NC[C@@H]2[C@@H](O)[C@@H](O)[C@H](n3cnc4c(N)ncnc34)O2)cc1
Fc1c(CC(=O)NC[C@@H]2[C@@H](O)[C@@H](O)[C@H](n3cnc4c(N)ncnc34)O2)c(OC)ccc1
O[C@H]1[C@@H](O)[C@H](n2cnc3c(N)ncnc23)O[C@@H]1CNC(=O)C1N(C(=O)C2N(C(OC(C)(C)C)=O)CCC2)CCC1
S(=O)(=O)(CCCC#N)c1ccc(C(=O)NC[C@@H]2[C@@H](O)[C@@H](O)[C@H](n3cnc4c(N)ncnc34)O2)cc1
S(=O)(=O)(N(CC(=O)NC[C@@H]1[C@@H](O)[C@@H](O)[C@H](n2cnc3c(N)ncnc23)O1)c1c(C)cc(C)cc1C)C
O[C@H]1[C@@H](O)[C@H](n2cnc3c(N)ncnc23)O[C@@H]1CNC(=O)CCN1C(=O)c2cnn(-c3ccccc3)c2N=C1
S(=O)(=O)(C(C)CC(=O)NC[C@@H]1[C@@H](O)[C@@H](O)[C@H](n2cnc3c(N)ncnc23)O1)c1ccc(F)cc1
O[C@H]1[C@@H](O)[C@H](n2cnc3c(N)ncnc23)O[C@@H]1CNC(=O)C=1C(=O)Oc2ccccc2C=1C
S(=O)(=O)(CCCC(=O)NC[C@@H]1[C@@H](O)[C@@H](O)[C@H](n2cnc3c(N)ncnc23)O1)c1ccc(F)cc1
FC(F)(F)C1=CC(=O)N(CC(=O)NC[C@@H]2[C@@H](O)[C@@H](O)[C@H](n3cnc4c(N)ncnc34)O2)c2n(C)nc(C)c12
O[C@H]1[C@@H](O)[C@H](n2cnc3c(N)ncnc23)O[C@@H]1CNC(=O)C1Oc2ccccc2CC1
O[C@H]1[C@@H](O)[C@H](n2cnc3c(N)ncnc23)O[C@@H]1CNC(=O)CCC(=O)Nc1sc(C(C)C)nn1
Fc1ccc(C=2n3nc(CC(=O)NC[C@@H]4[C@@H](O)[C@@H](O)[C@H](n5cnc6c(N)ncnc56)O4)nc3N=CC=2)cc1
O[C@H]1[C@@H](O)[C@H](n2cnc3c(N)ncnc23)O[C@@H]1CNC(=O)C([NH+](C)Cc1ccccc1)C(C)CC
Brc1c(S(=O)(=O)NC[C@@H]2[C@@H](O)[C@@H](O)[C@H](n3cnc4c(N)ncnc34)O2)cc2OCCOc2c1
O[C@H]1[C@@H](O)[C@H](n2cnc3c(N)ncnc23)O[C@@H]1CNC(=O)COc1c(OC)cc(C)cc1
S(CC(=O)NC[C@@H]1[C@@H](O)[C@@H](O)[C@H](n2cnc3c(N)ncnc23)O1)CC(=O)N(C)c1ccccc1
O[C@H]1[C@@H](O)[C@H](n2cnc3c(N)ncnc23)O[C@@H]1CNC(=O)C1C(c2occc2)C1
O[C@H]1[C@@H](O)[C@H](n2cnc3c(N)ncnc23)O[C@@H]1CNC(=O)Cc1n(C)c(-c2ccccc2)nn1
O[C@H]1[C@@H](O)[C@H](n2cnc3c(N)ncnc23)O[C@@H]1CNC(=O)C(C)C1CC[NH+](Cc2ccccc2)CC1
O[C@H]1[C@@H](O)[C@H](n2cnc3c(N)ncnc23)O[C@@H]1CNC(=O)C(CC)C1C[NH+](Cc2ccccc2)CC1
O[C@H]1[C@@H](O)[C@H](n2cnc3c(N)ncnc23)O[C@@H]1CNC(=O)C1N(C(OC(C)(C)C)=O)C2CC2C1
O[C@H]1[C@@H](O)[C@H](n2cnc3c(N)ncnc23)O[C@@H]1CNC(=O)c1nc2n(c1)C=CC(C)=C2
O[C@H]1[C@@H](O)[C@H](n2cnc3c(N)ncnc23)O[C@@H]1CNC(=O)c1nc2n(c1)C=C(C)C=C2
O[C@H]1[C@@H](O)[C@H](n2cnc3c(N)ncnc23)O[C@@H]1CNC(=O)c1nc2C(C)=CC=Cn2c1
O[C@H]1[C@@H](O)[C@H](n2cnc3c(N)ncnc23)O[C@@H]1CNC(=O)c1nc2n(C(C)=CC=C2)c1
O[C@H]1[C@@H](O)[C@H](n2cnc3c(N)ncnc23)O[C@@H]1CNC(=O)c1n2C=CC(C)=Cc2nc1
O[C@H]1[C@@H](O)[C@H](n2cnc3c(N)ncnc23)O[C@@H]1CNC(=O)c1cnn2C(C)=CC=Cc12
O[C@H]1[C@@H](O)[C@H](n2cnc3c(N)ncnc23)O[C@@H]1CNC(=O)C1N(C(=O)c2nc(C)ccc2)CCCC1
Fc1c(OC)c(OC)ccc1CC(=O)NC[C@@H]1[C@@H](O)[C@@H](O)[C@H](n2cnc3c(N)ncnc23)O1
O[C@H]1[C@@H](O)[C@H](n2cnc3c(N)ncnc23)O[C@@H]1CNC(=O)CN(C(=O)OC(C)(C)C)C1CC1
O[C@H]1[C@@H](O)[C@H](n2cnc3c(N)ncnc23)O[C@@H]1CNC(=O)C1N(C(OC(C)(C)C)=O)CCC1
O[C@H]1[C@@H](O)[C@H](n2cnc3c(N)ncnc23)O[C@@H]1CNC(=O)C(Oc1ccc2C=CC(=O)Oc2c1)C
O[C@H]1[C@@H](O)[C@H](n2cnc3c(N)ncnc23)O[C@@H]1CNC(=O)CC(OCc1ccccc1)=O
O[C@H]1[C@@H](O)[C@H](n2cnc3c(N)ncnc23)O[C@@H]1CNC(=O)C(OC(=O)C)c1ccccc1
S(=O)(=O)(NC[C@@H]1[C@@H](O)[C@@H](O)[C@H](n2cnc3c(N)ncnc23)O1)c1cc(F)c(OCC)cc1
Brc1cnc(CC(=O)NC[C@@H]2[C@@H](O)[C@@H](O)[C@H](n3cnc4c(N)ncnc34)O2)cc1
Brc1cc(CC(=O)NC[C@@H]2[C@@H](O)[C@@H](O)[C@H](n3cnc4c(N)ncnc34)O2)cnc1
Brc1nccc(CC(=O)NC[C@@H]2[C@@H](O)[C@@H](O)[C@H](n3cnc4c(N)ncnc34)O2)c1
Brc1nc(CC(=O)NC[C@@H]2[C@@H](O)[C@@H](O)[C@H](n3cnc4c(N)ncnc34)O2)ccc1
Brc1c(CC(=O)NC[C@@H]2[C@@H](O)[C@@H](O)[C@H](n3cnc4c(N)ncnc34)O2)nccc1
O[C@H]1[C@@H](O)[C@H](n2cnc3c(N)ncnc23)O[C@@H]1CNC(=O)CCCn1nc(-c2ccccc2)nn1
Ic1c(C(=O)NC[C@@H]2[C@@H](O)[C@@H](O)[C@H](n3cnc4c(N)ncnc34)O2)nn(CC)c1
O[C@H]1[C@@H](O)[C@H](n2cnc3c(N)ncnc23)O[C@@H]1CNC(=O)c1cnc(C(C)(C)C)nc1
O[C@H]1[C@@H](O)[C@H](n2cnc3c(N)ncnc23)O[C@@H]1CNC(=O)COc1ccc2OC(=O)C=C(C)c2c1
O[C@H]1[C@@H](O)[C@H](n2cnc3c(N)ncnc23)O[C@@H]1CNC(=O)COc1ccc2C(C)=CC(=O)Oc2c1
O[C@H]1[C@@H](O)[C@H](n2cnc3c(N)ncnc23)O[C@@H]1CNC(=O)CC1=CC(=O)Oc2cc(OC)ccc12
O[C@H]1[C@@H](O)[C@H](n2cnc3c(N)ncnc23)O[C@@H]1CNC(=O)C=1C(=O)Oc2cc(OCC)ccc2C=1
O[C@H]1[C@@H](O)[C@H](n2cnc3c(N)ncnc23)O[C@@H]1CNC(=O)C=1C(=O)Oc2c(OCC)cccc2C=1
O[C@H]1[C@@H](O)[C@H](n2cnc3c(N)ncnc23)O[C@@H]1CNC(=O)C=Cc1oc(C)c(C(OC)=O)c1
O[C@H]1[C@@H](O)[C@H](n2cnc3c(N)ncnc23)O[C@@H]1CNC(=O)c1[nH]nc(-c2n(C)ccc2)c1
O[C@H]1[C@@H](O)[C@H](n2cnc3c(N)ncnc23)O[C@@H]1CNC(=O)c1n(CC)ccc1
O[C@H]1[C@@H](O)[C@H](n2cnc3c(N)ncnc23)O[C@@H]1CNC(=O)c1c(C)nc(N2CCCCC2)nc1
Clc1c(C(=O)NC[C@@H]2[C@@H](O)[C@@H](O)[C@H](n3cnc4c(N)ncnc34)O2)c(OCC(=O)[O-])c(Cl)cc1Cl
Clc1c(C(=O)[O-])c(OCC(=O)NC[C@@H]2[C@@H](O)[C@@H](O)[C@H](n3cnc4c(N)ncnc34)O2)c(Cl)cc1Cl
S=C1NC(C)=C(CCC(=O)NC[C@@H]2[C@@H](O)[C@@H](O)[C@H](n3cnc4c(N)ncnc34)O2)C(C)=N1
Ic1cn(CC(C)C(=O)NC[C@@H]2[C@@H](O)[C@@H](O)[C@H](n3cnc4c(N)ncnc34)O2)nc1
O[C@H]1[C@@H](O)[C@H](n2cnc3c(N)ncnc23)O[C@@H]1CNC(=O)CCc1ccc2OCCOc2c1
O[C@H]1[C@@H](O)[C@H](n2cnc3c(N)ncnc23)O[C@@H]1CNC(=O)Cc1ccc2OCCCOc2c1
Brc1cc(C(=O)NC[C@@H]2[C@@H](O)[C@@H](O)[C@H](n3cnc4c(N)ncnc34)O2)[nH]c1
Brc1c(C(=O)NC[C@@H]2[C@@H](O)[C@@H](O)[C@H](n3cnc4c(N)ncnc34)O2)[nH]cc1
O[C@H]1[C@@H](O)[C@H](n2cnc3c(N)ncnc23)O[C@@H]1CNC(=O)C1CC([NH+]2C(C)(C)CCCC2(C)C)C1
FC(=Cc1cnccc1)C(=O)NC[C@@H]1[C@@H](O)[C@@H](O)[C@H](n2cnc3c(N)ncnc23)O1
O[C@H]1[C@@H](O)[C@H](n2cnc3c(N)ncnc23)O[C@@H]1CNC(=O)c1cc(C(=O)N(C)CC)ccc1
O[C@H]1[C@@H](O)[C@H](n2cnc3c(N)ncnc23)O[C@@H]1CNC(=O)C=1C(=O)NC(c2ccc(C)cc2)=CC=1
O[C@H]1[C@@H](O)[C@H](n2cnc3c(N)ncnc23)O[C@@H]1CNC(=O)C=1C(=O)NC(c2cc(C)ccc2)=CC=1
O[C@H]1[C@@H](O)[C@H](n2cnc3c(N)ncnc23)O[C@@H]1CNC(=O)C=1C(=O)NC(c2c(C)cccc2)=CC=1
Fc1ccc(C2=Nc3n(C(C(=O)NC[C@@H]4[C@@H](O)[C@@H](O)[C@H](n5cnc6c(N)ncnc56)O4)=C2)ncn3)cc1
S(=O)(=O)(N1CCCC1)c1cc(C(=O)NC[C@@H]2[C@@H](O)[C@@H](O)[C@H](n3cnc4c(N)ncnc34)O2)c(C)cc1
O[C@H]1[C@@H](O)[C@H](n2cnc3c(N)ncnc23)O[C@@H]1CNC(=O)c1c(C)[nH]c(-c2cnccc2)n1
O[C@H]1[C@@H](O)[C@H](n2cnc3c(N)ncnc23)O[C@@H]1CNC(=O)C(C)N1C(=O)Oc2ccccc12
O[C@H]1[C@@H](O)[C@H](n2cnc3c(N)ncnc23)O[C@@H]1CNC(=O)C1OCc2ccccc2C1
O[C@H]1[C@@H](O)[C@H](n2cnc3c(N)ncnc23)O[C@@H]1CNC(=O)C(C)c1c(C)onc1C
O[C@H]1[C@@H](O)[C@H](n2cnc3c(N)ncnc23)O[C@@H]1CNC(=O)c1cc(C)cc(C(OC)=O)c1
O[C@H]1[C@@H](O)[C@H](n2cnc3c(N)ncnc23)O[C@@H]1CNC(=O)c1c(C)cc(C(OC)=O)cc1
S(=O)(=O)(NC[C@@H]1[C@@H](O)[C@@H](O)[C@H](n2cnc3c(N)ncnc23)O1)Cc1ccc(F)cc1
O[C@H]1[C@@H](O)[C@H](n2cnc3c(N)ncnc23)O[C@@H]1CNC(=O)CCC1=C(C)n2ncnc2N=C1C
S(=O)(=O)(NC[C@@H]1[C@@H](O)[C@@H](O)[C@H](n2cnc3c(N)ncnc23)O1)Cc1cc(F)ccc1
S(=O)(=O)(NC[C@@H]1[C@@H](O)[C@@H](O)[C@H](n2cnc3c(N)ncnc23)O1)Cc1c(F)cccc1
O[C@H]1[C@@H](O)[C@H](n2cnc3c(N)ncnc23)O[C@@H]1CNC(=O)CCN1C(=O)Oc2ccccc12
S(=O)(=O)(N1CCC(C(=O)NC[C@@H]2[C@@H](O)[C@@H](O)[C@H](n3cnc4c(N)ncnc34)O2)CC1)c1ccc(C)cc1
S(=O)(=O)(N1CC(C(=O)NC[C@@H]2[C@@H](O)[C@@H](O)[C@H](n3cnc4c(N)ncnc34)O2)CCC1)c1ccc(C)cc1
O[C@H]1[C@@H](O)[C@H](n2cnc3c(N)ncnc23)O[C@@H]1CNC(=O)C1OCCc2ccccc12
S(=O)(=O)(NC[C@@H]1[C@@H](O)[C@@H](O)[C@H](n2cnc3c(N)ncnc23)O1)c1cnc2ccccc2c1
S(=O)(=O)(NC[C@@H]1[C@@H](O)[C@@H](O)[C@H](n2cnc3c(N)ncnc23)O1)c1cccc2cnccc12
S(=O)(=O)(NC[C@@H]1[C@@H](O)[C@@H](O)[C@H](n2cnc3c(N)ncnc23)O1)c1cccc2ncccc12
S(=O)(=O)(NC[C@@H]1[C@@H](O)[C@@H](O)[C@H](n2cnc3c(N)ncnc23)O1)c1cccc2cccnc12
Clc1c(C(=O)NC[C@@H]2[C@@H](O)[C@@H](O)[C@H](n3cnc4c(N)ncnc34)O2)c(Cl)ncn1
Clc1c(C(=O)NC[C@@H]2[C@@H](O)[C@@H](O)[C@H](n3cnc4c(N)ncnc34)O2)cc(Cl)nn1
Clc1c(C(=O)NC[C@@H]2[C@@H](O)[C@@H](O)[C@H](n3cnc4c(N)ncnc34)O2)nnc(Cl)c1
Clc1c(C(=O)NC[C@@H]2[C@@H](O)[C@@H](O)[C@H](n3cnc4c(N)ncnc34)O2)ncc(Cl)n1
FC(F)(F)COC(=O)N1CCC(C(=O)NC[C@@H]2[C@@H](O)[C@@H](O)[C@H](n3cnc4c(N)ncnc34)O2)CC1
S(=O)(=O)(NC[C@@H]1[C@@H](O)[C@@H](O)[C@H](n2cnc3c(N)ncnc23)O1)Cc1noc2ccccc12
ClC=1C(=O)N(CC(=O)NC[C@@H]2[C@@H](O)[C@@H](O)[C@H](n3cnc4c(N)ncnc34)O2)C=C(C(F)(F)F)C=1
Fc1c(NC(=O)C)cc(C(=O)NC[C@@H]2[C@@H](O)[C@@H](O)[C@H](n3cnc4c(N)ncnc34)O2)cc1
Fc1c(NC(=O)C)ccc(C(=O)NC[C@@H]2[C@@H](O)[C@@H](O)[C@H](n3cnc4c(N)ncnc34)O2)c1
Fc1c(C(=O)NC[C@@H]2[C@@H](O)[C@@H](O)[C@H](n3cnc4c(N)ncnc34)O2)cc(NC(=O)C)cc1
Fc1cc(NC(=O)C)c(C(=O)NC[C@@H]2[C@@H](O)[C@@H](O)[C@H](n3cnc4c(N)ncnc34)O2)cc1
Fc1cc(C(=O)NC[C@@H]2[C@@H](O)[C@@H](O)[C@H](n3cnc4c(N)ncnc34)O2)c(NC(=O)C)cc1
Fc1c(C(=O)NC[C@@H]2[C@@H](O)[C@@H](O)[C@H](n3cnc4c(N)ncnc34)O2)c(NC(=O)C)ccc1
S(=O)(=O)(NC[C@@H]1[C@@H](O)[C@@H](O)[C@H](n2cnc3c(N)ncnc23)O1)CCCOc1ccc(F)cc1
Brc1cc(S(=O)(=O)NC[C@@H]2[C@@H](O)[C@@H](O)[C@H](n3cnc4c(N)ncnc34)O2)cc(C(OC)=O)c1
Brc1cc(C(OC)=O)c(S(=O)(=O)NC[C@@H]2[C@@H](O)[C@@H](O)[C@H](n3cnc4c(N)ncnc34)O2)cc1
Brc1c(C(OC)=O)cc(S(=O)(=O)NC[C@@H]2[C@@H](O)[C@@H](O)[C@H](n3cnc4c(N)ncnc34)O2)cc1
Brc1c(S(=O)(=O)NC[C@@H]2[C@@H](O)[C@@H](O)[C@H](n3cnc4c(N)ncnc34)O2)cc(C(OC)=O)cc1
O[C@H]1[C@@H](O)[C@H](n2cnc3c(N)ncnc23)O[C@@H]1CNC(=O)C=Cc1oc(CCC(OC)=O)cc1
O[C@H]1[C@@H](O)[C@H](n2cnc3c(N)ncnc23)O[C@@H]1CNC(=O)CCCNC(=O)NC1CCCCC1
O[C@H]1[C@@H](O)[C@H](n2cnc3c(N)ncnc23)O[C@@H]1CNC(=O)c1ccc2CCc2c1
FC(F)c1c([N+](=O)[O-])c(C)n(CC(=O)NC[C@@H]2[C@@H](O)[C@@H](O)[C@H](n3cnc4c(N)ncnc34)O2)n1
O[C@H]1[C@@H](O)[C@H](n2cnc3c(N)ncnc23)O[C@@H]1CNC(=O)c1c(C(C)C)n(-c2cnccc2)nn1
O[C@H]1[C@@H](O)[C@H](n2cnc3c(N)ncnc23)O[C@@H]1CNC(=O)c1[nH]nc(-c2c(C)n(C)nc2C)c1
O[C@H]1[C@@H](O)[C@H](n2cnc3c(N)ncnc23)O[C@@H]1CNC(=O)c1c(C)n(CC)nc1C
Fc1c(N2CCN(C(=O)C)CC2)cc2N(CC)C=C(C(=O)NC[C@@H]3[C@@H](O)[C@@H](O)[C@H](n4cnc5c(N)ncnc45)O3)C(=O)c2c1
Brc1c(C(=O)NC[C@@H]2[C@@H](O)[C@@H](O)[C@H](n3cnc4c(N)ncnc34)O2)nc2nccnc2c1
O[C@H]1[C@@H](O)[C@H](n2cnc3c(N)ncnc23)O[C@@H]1CNC(=O)C1Cc2ccccc2C1
O[C@H]1[C@@H](O)[C@H](n2cnc3c(N)ncnc23)O[C@@H]1CNC(=O)COC1CCN(C(OC(C)(C)C)=O)CC1
O[C@H]1[C@@H](O)[C@H](n2cnc3c(N)ncnc23)O[C@@H]1CNC(=O)COC1CN(C(OC(C)(C)C)=O)CCC1
O[C@H]1[C@@H](O)[C@H](n2cnc3c(N)ncnc23)O[C@@H]1CNC(=O)CCC(=O)N1N=C(c2ccccc2)CC1
S(=O)(=O)(N(C(C)C(=O)NC[C@@H]1[C@@H](O)[C@@H](O)[C@H](n2cnc3c(N)ncnc23)O1)c1ccc(CC)cc1)C
S(=O)(=O)(N1CCCC1)c1ccc(CCC(=O)NC[C@@H]2[C@@H](O)[C@@H](O)[C@H](n3cnc4c(N)ncnc34)O2)cc1
S(=O)(=O)(N1CCCCC1)c1ccc(CC(=O)NC[C@@H]2[C@@H](O)[C@@H](O)[C@H](n3cnc4c(N)ncnc34)O2)cc1
O[C@H]1[C@@H](O)[C@H](n2cnc3c(N)ncnc23)O[C@@H]1CNC(=O)c1nc(NC(=O)c2ccncc2)sc1
O[C@H]1[C@@H](O)[C@H](n2cnc3c(N)ncnc23)O[C@@H]1CNC(=O)c1nc(NC(=O)c2cnccc2)sc1
O[C@H]1[C@@H](O)[C@H](n2cnc3c(N)ncnc23)O[C@@H]1CNC(=O)c1nc(NC(=O)c2ncccc2)sc1
Clc1n2C=CC(C(=O)NC[C@@H]3[C@@H](O)[C@@H](O)[C@H](n4cnc5c(N)ncnc45)O3)=Cc2nc1
O[C@H]1[C@@H](O)[C@H](n2cnc3c(N)ncnc23)O[C@@H]1CNC(=O)CCCc1ccncc1
O[C@H]1[C@@H](O)[C@H](n2cnc3c(N)ncnc23)O[C@@H]1CNC(=O)CCCc1ncccc1
S(C)CCC(C(=O)NC[C@@H]1[C@@H](O)[C@@H](O)[C@H](n2cnc3c(N)ncnc23)O1)N1C(=O)c2ccccc2C1=O
O[C@H]1[C@@H](O)[C@H](n2cnc3c(N)ncnc23)O[C@@H]1CNC(=O)c1oc(Cn2cncc2)cc1
O[C@H]1[C@@H](O)[C@H](n2cnc3c(N)ncnc23)O[C@@H]1CNC(=O)c1cc(OCC)c(O)cc1
S(=O)(=O)(NC[C@@H]1[C@@H](O)[C@@H](O)[C@H](n2cnc3c(N)ncnc23)O1)c1c(F)c(F)cc(F)c1F
O[C@H]1[C@@H](O)[C@H](n2cnc3c(N)ncnc23)O[C@@H]1CNC(=O)CCC(=O)Nc1ccccc1
O[C@H]1[C@@H](O)[C@H](n2cnc3c(N)ncnc23)O[C@@H]1CNC(=O)C=Cc1ccc(O)cc1
O[C@H]1[C@@H](O)[C@H](n2cnc3c(N)ncnc23)O[C@@H]1CNC(=O)C=Cc1cc(O)ccc1
O[C@H]1[C@@H](O)[C@H](n2cnc3c(N)ncnc23)O[C@@H]1CNC(=O)C=Cc1c(O)cccc1
S(=O)(=O)(NC[C@@H]1[C@@H](O)[C@@H](O)[C@H](n2cnc3c(N)ncnc23)O1)c1ccc(OC)c2ncccc12
Clc1ccc(CNC(=O)NCC(=O)NC[C@@H]2[C@@H](O)[C@@H](O)[C@H](n3cnc4c(N)ncnc34)O2)cc1
O[C@H]1[C@@H](O)[C@H](n2cnc3c(N)ncnc23)O[C@@H]1CNC(=O)CCc1ccc(C(OC)=O)cc1
O[C@H]1[C@@H](O)[C@H](n2cnc3c(N)ncnc23)O[C@@H]1CNC(=O)c1c(CCC(OC)=O)cccc1
O[C@H]1[C@@H](O)[C@H](n2cnc3c(N)ncnc23)O[C@@H]1CNC(=O)CCc1c(C(OC)=O)cccc1
BrC1=Cn2nc(C(=O)NC[C@@H]3[C@@H](O)[C@@H](O)[C@H](n4cnc5c(N)ncnc45)O3)cc2N=C1
BrC1=Cn2ncc(C(=O)NC[C@@H]3[C@@H](O)[C@@H](O)[C@H](n4cnc5c(N)ncnc45)O3)c2N=C1
S(=O)(=O)(N1CCN(C(=O)C=CC(=O)NC[C@@H]2[C@@H](O)[C@@H](O)[C@H](n3cnc4c(N)ncnc34)O2)CC1)c1cc(C(F)(F)F)ccc1
O[C@H]1[C@@H](O)[C@H](n2cnc3c(N)ncnc23)O[C@@H]1CNC(=O)CCN1C(=O)SC=C1C
O[C@H]1[C@@H](O)[C@H](n2cnc3c(N)ncnc23)O[C@@H]1CNC(=O)CN1C(C)=C(C)SC1=O
O[C@H]1[C@@H](O)[C@H](n2cnc3c(N)ncnc23)O[C@@H]1CNC(=O)C=Cc1c(C)n(C)nc1C
O[C@H]1[C@@H](O)[C@H](n2cnc3c(N)ncnc23)O[C@@H]1CNC(=O)CN(CC=C)C(=O)OC(C)(C)C
Clc1cnc(N(C)CC(=O)N2CC(C(=O)NC[C@@H]3[C@@H](O)[C@@H](O)[C@H](n4cnc5c(N)ncnc45)O3)CCC2)cc1
Clc1c([N+](=O)[O-])ccc(S(=O)(=O)NC[C@@H]2[C@@H](O)[C@@H](O)[C@H](n3cnc4c(N)ncnc34)O2)c1
Clc1cc([N+](=O)[O-])c(S(=O)(=O)NC[C@@H]2[C@@H](O)[C@@H](O)[C@H](n3cnc4c(N)ncnc34)O2)cc1
Clc1cc(S(=O)(=O)NC[C@@H]2[C@@H](O)[C@@H](O)[C@H](n3cnc4c(N)ncnc34)O2)c([N+](=O)[O-])cc1
Clc1c(S(=O)(=O)NC[C@@H]2[C@@H](O)[C@@H](O)[C@H](n3cnc4c(N)ncnc34)O2)ccc([N+](=O)[O-])c1
Clc1c(S(=O)(=O)NC[C@@H]2[C@@H](O)[C@@H](O)[C@H](n3cnc4c(N)ncnc34)O2)c([N+](=O)[O-])ccc1
O[C@H]1[C@@H](O)[C@H](n2cnc3c(N)ncnc23)O[C@@H]1CNC(=O)CCc1c(C)nn(CC)c1
O[C@H]1[C@@H](O)[C@H](n2cnc3c(N)ncnc23)O[C@@H]1CNC(=O)CCc1c(C)n(CC)nc1
O[C@H]1[C@@H](O)[C@H](n2cnc3c(N)ncnc23)O[C@@H]1CNC(=O)c1n(C)cc(COC)c1
O[C@H]1[C@@H](O)[C@H](n2cnc3c(N)ncnc23)O[C@@H]1CNC(=O)CCNC(=O)N1CCc2ccccc2C1
O[C@H]1[C@@H](O)[C@H](n2cnc3c(N)ncnc23)O[C@@H]1CNC(=O)CC(NC(=O)C)c1sccc1
S(=O)(=O)(NC[C@@H]1[C@@H](O)[C@@H](O)[C@H](n2cnc3c(N)ncnc23)O1)c1ccc(CC)cc1
S(=O)(=O)(NC[C@@H]1[C@@H](O)[C@@H](O)[C@H](n2cnc3c(N)ncnc23)O1)c1c(CC)cccc1
S(=O)(=O)(C(C)C)c1ccc(CC(=O)NC[C@@H]2[C@@H](O)[C@@H](O)[C@H](n3cnc4c(N)ncnc34)O2)cc1
O[C@H]1[C@@H](O)[C@H](n2cnc3c(N)ncnc23)O[C@@H]1CNC(=O)c1noc(C(C)C)c1
O[C@H]1[C@@H](O)[C@H](n2cnc3c(N)ncnc23)O[C@@H]1CNC(=O)c1onc(C(C)C)c1
O[C@H]1[C@@H](O)[C@H](n2cnc3c(N)ncnc23)O[C@@H]1CNC(=O)c1c(C(C)C)ocn1
S(=O)(=O)(NC[C@@H]1[C@@H](O)[C@@H](O)[C@H](n2cnc3c(N)ncnc23)O1)c1ccc2COCc2c1
O[C@H]1[C@@H](O)[C@H](n2cnc3c(N)ncnc23)O[C@@H]1CNC(=O)c1ccc(N2C(=O)CC(C)=N2)cc1
O[C@H]1[C@@H](O)[C@H](n2cnc3c(N)ncnc23)O[C@@H]1CNC(=O)c1cc(N2C(=O)CC(C)=N2)ccc1
O[C@H]1[C@@H](O)[C@H](n2cnc3c(N)ncnc23)O[C@@H]1CNC(=O)C=CCCCCCCCCC(=O)[O-]
O[C@H]1[C@@H](O)[C@H](n2cnc3c(N)ncnc23)O[C@@H]1CNC(=O)CCCCCCCCC=CC(=O)[O-]
S(=O)(=O)(NC[C@@H]1[C@@H](O)[C@@H](O)[C@H](n2cnc3c(N)ncnc23)O1)c1ccc(S(=O)(=O)N2CCCCCC2)cc1
S(=O)(=O)(NC[C@@H]1[C@@H](O)[C@@H](O)[C@H](n2cnc3c(N)ncnc23)O1)c1cc(S(=O)(=O)N2CCCCCC2)ccc1
O[C@H]1[C@@H](O)[C@H](n2cnc3c(N)ncnc23)O[C@@H]1CNC(=O)C1N(C(=O)CC(C)(C)C)CCC1
O[C@H]1[C@@H](O)[C@H](n2cnc3c(N)ncnc23)O[C@@H]1CNC(=O)C1N(C(=O)CC(C)C)CCCC1
O[C@H]1[C@@H](O)[C@H](n2cnc3c(N)ncnc23)O[C@@H]1CNC(=O)C1CN(C2CCC(C)CC2)C(=O)C1
S(=O)(=O)(NC[C@@H]1[C@@H](O)[C@@H](O)[C@H](n2cnc3c(N)ncnc23)O1)c1c(F)c(F)c(OC)c(F)c1F
O[C@H]1[C@@H](O)[C@H](n2cnc3c(N)ncnc23)O[C@@H]1CNC(=O)COc1ccc(NC(=O)CC)cc1
O[C@H]1[C@@H](O)[C@H](n2cnc3c(N)ncnc23)O[C@@H]1CNC(=O)CC(=O)Nc1ccc(OCC)cc1
O[C@H]1[C@@H](O)[C@H](n2cnc3c(N)ncnc23)O[C@@H]1CNC(=O)COc1cc(NC(=O)C2CC2)ccc1
O[C@H]1[C@@H](O)[C@H](n2cnc3c(N)ncnc23)O[C@@H]1CNC(=O)COc1cc(NC(=O)CC)ccc1
O[C@H]1[C@@H](O)[C@H](n2cnc3c(N)ncnc23)O[C@@H]1CNC(=O)CC(=O)Nc1c(OCC)cccc1
O[C@H]1[C@@H](O)[C@H](n2cnc3c(N)ncnc23)O[C@@H]1CNC(=O)C=Cc1cc(OC)c(O)cc1
Fc1cc(C(=O)NC[C@@H]2[C@@H](O)[C@@H](O)[C@H](n3cnc4c(N)ncnc34)O2)c(NC(=O)CCOC)cc1
Clc1cc(C)c(N(S(=O)(=O)C)CC(=O)NC[C@@H]2[C@@H](O)[C@@H](O)[C@H](n3cnc4c(N)ncnc34)O2)cc1
Clc1cc(N(S(=O)(=O)C)CC(=O)NC[C@@H]2[C@@H](O)[C@@H](O)[C@H](n3cnc4c(N)ncnc34)O2)c(C)cc1
Clc1c(C)ccc(N(S(=O)(=O)C)CC(=O)NC[C@@H]2[C@@H](O)[C@@H](O)[C@H](n3cnc4c(N)ncnc34)O2)c1
Clc1c(N(C)C)ncc(C(=O)NC[C@@H]2[C@@H](O)[C@@H](O)[C@H](n3cnc4c(N)ncnc34)O2)c1
O[C@H]1[C@@H](O)[C@H](n2cnc3c(N)ncnc23)O[C@@H]1CNC(=O)Cc1ccc(-n2nccc2)cc1
O[C@H]1[C@@H](O)[C@H](n2cnc3c(N)ncnc23)O[C@@H]1CNC(=O)Cc1cn(-c2ccccc2)nc1
O[C@H]1[C@@H](O)[C@H](n2cnc3c(N)ncnc23)O[C@@H]1CNC(=O)CCC(=O)N(CCC)CCC
O[C@H]1[C@@H](O)[C@H](n2cnc3c(N)ncnc23)O[C@@H]1CNC(=O)C1C(C(=O)N2CCCC2)CCCC1
S(=O)(=O)(NC[C@@H]1[C@@H](O)[C@@H](O)[C@H](n2cnc3c(N)ncnc23)O1)c1ccc(C(OCCC)=O)cc1
O[C@H]1[C@@H](O)[C@H](n2cnc3c(N)ncnc23)O[C@@H]1CNC(=O)c1c(C)c2C(=O)N(C)C=Nc2s1
O[C@H]1[C@@H](O)[C@H](n2cnc3c(N)ncnc23)O[C@@H]1CNC(=O)c1oc(NC(=O)C2CCCC2)nc1
S(C)c1ncc(C(=O)NC[C@@H]2[C@@H](O)[C@@H](O)[C@H](n3cnc4c(N)ncnc34)O2)cc1
S(C)c1nccc(C(=O)NC[C@@H]2[C@@H](O)[C@@H](O)[C@H](n3cnc4c(N)ncnc34)O2)c1
S(C)c1cc(C(=O)NC[C@@H]2[C@@H](O)[C@@H](O)[C@H](n3cnc4c(N)ncnc34)O2)ncc1
S(C)c1c(C(=O)NC[C@@H]2[C@@H](O)[C@@H](O)[C@H](n3cnc4c(N)ncnc34)O2)cccn1
O[C@H]1[C@@H](O)[C@H](n2cnc3c(N)ncnc23)O[C@@H]1CNC(=O)CN1C(=O)CCCc2sccc12
O[C@H]1[C@@H](O)[C@H](n2cnc3c(N)ncnc23)O[C@@H]1CNC(=O)c1ccc(NC(=O)C2OCCC2)cc1
O[C@H]1[C@@H](O)[C@H](n2cnc3c(N)ncnc23)O[C@@H]1CNC(=O)c1cc(NC(=O)C2OCCC2)ccc1
O[C@H]1[C@@H](O)[C@H](n2cnc3c(N)ncnc23)O[C@@H]1CNC(=O)CCn1ncc2CCCCc12
S(=O)(=O)(N1CC(C)CCC1)c1cn(C)c(C(=O)NC[C@@H]2[C@@H](O)[C@@H](O)[C@H](n3cnc4c(N)ncnc34)O2)c1
O[C@H]1[C@@H](O)[C@H](n2cnc3c(N)ncnc23)O[C@@H]1CNC(=O)c1[nH]nc(-c2ccc3OCOc3c2)c1
O[C@H]1[C@@H](O)[C@H](n2cnc3c(N)ncnc23)O[C@@H]1CNC(=O)c1cn(CC(C)C)nc1
O[C@H]1[C@@H](O)[C@H](n2cnc3c(N)ncnc23)O[C@@H]1CNC(=O)c1n(CC(C)C)ncc1
S(=O)(=O)(NC[C@@H]1[C@@H](O)[C@@H](O)[C@H](n2cnc3c(N)ncnc23)O1)c1cc(CC)c(OC)cc1
S(=O)(=O)(NC[C@@H]1[C@@H](O)[C@@H](O)[C@H](n2cnc3c(N)ncnc23)O1)c1c(OC)ccc(CC)c1
Clc1c(C)n(CC(=O)NC[C@@H]2[C@@H](O)[C@@H](O)[C@H](n3cnc4c(N)ncnc34)O2)nc1C
O[C@H]1[C@@H](O)[C@H](n2cnc3c(N)ncnc23)O[C@@H]1CNC(=O)c1n(CCC)c2N(C)C(=O)N(C)C(=O)c2c1
S(=O)(=O)(NC[C@@H]1[C@@H](O)[C@@H](O)[C@H](n2cnc3c(N)ncnc23)O1)c1c(C)nn(CCCC)c1
S(=O)(=O)(NC[C@@H]1[C@@H](O)[C@@H](O)[C@H](n2cnc3c(N)ncnc23)O1)c1c(C)n(CCCC)nc1
FC(F)(F)c1ncc(C(=O)NC[C@@H]2[C@@H](O)[C@@H](O)[C@H](n3cnc4c(N)ncnc34)O2)cn1
FC(F)(F)c1ncc(C(=O)NC[C@@H]2[C@@H](O)[C@@H](O)[C@H](n3cnc4c(N)ncnc34)O2)nc1
FC(F)(F)c1c(C(=O)NC[C@@H]2[C@@H](O)[C@@H](O)[C@H](n3cnc4c(N)ncnc34)O2)cncn1
O[C@H]1[C@@H](O)[C@H](n2cnc3c(N)ncnc23)O[C@@H]1CNC(=O)c1nc2SC(C)=Cn2c1
O[C@H]1[C@@H](O)[C@H](n2cnc3c(N)ncnc23)O[C@@H]1CNC(=O)CC1C(=O)Nc2cc(C)ccc12
O[C@H]1[C@@H](O)[C@H](n2cnc3c(N)ncnc23)O[C@@H]1CNC(=O)CC1C(=O)Nc2ccc(C)cc12
O[C@H]1[C@@H](O)[C@H](n2cnc3c(N)ncnc23)O[C@@H]1CNC(=O)CC1C(=O)Nc2c(C)cccc12
S(CC(=O)NC[C@@H]1[C@@H](O)[C@@H](O)[C@H](n2cnc3c(N)ncnc23)O1)c1oc(-c2occc2)nn1
FC(F)(CC(=O)NC[C@@H]1[C@@H](O)[C@@H](O)[C@H](n2cnc3c(N)ncnc23)O1)C1CC1
FC1(F)CC(CC(=O)NC[C@@H]2[C@@H](O)[C@@H](O)[C@H](n3cnc4c(N)ncnc34)O2)C1
FC(F)(CC)CC(=O)NC[C@@H]1[C@@H](O)[C@@H](O)[C@H](n2cnc3c(N)ncnc23)O1
O[C@H]1[C@@H](O)[C@H](n2cnc3c(N)ncnc23)O[C@@H]1CNC(=O)c1c(C)c(C(OCC)=O)[nH]c1C
O[C@H]1[C@@H](O)[C@H](n2cnc3c(N)ncnc23)O[C@@H]1CNC(=O)c1c(C)c(C(OCC)=O)c(C)[nH]1
S(=O)(=O)(NC[C@@H]1[C@@H](O)[C@@H](O)[C@H](n2cnc3c(N)ncnc23)O1)CCCc1ccccc1
S=C1Nc2cc(C(=O)NC[C@@H]3[C@@H](O)[C@@H](O)[C@H](n4cnc5c(N)ncnc45)O3)ccc2N1
O[C@H]1[C@@H](O)[C@H](n2cnc3c(N)ncnc23)O[C@@H]1CNC(=O)CC(C)(C)C
O[C@H]1[C@@H](O)[C@H](n2cnc3c(N)ncnc23)O[C@@H]1CNC(=O)C1C2CCCCC12
O[C@H]1[C@@H](O)[C@H](n2cnc3c(N)ncnc23)O[C@@H]1CNC(=O)C1CC(C)(C)C1
O[C@H]1[C@@H](O)[C@H](n2cnc3c(N)ncnc23)O[C@@H]1CNC(=O)C(CC)CC
O[C@H]1[C@@H](O)[C@H](n2cnc3c(N)ncnc23)O[C@@H]1CNC(=O)CCC(C)C
O[C@H]1[C@@H](O)[C@H](n2cnc3c(N)ncnc23)O[C@@H]1CNC(=O)C(C)(C)CC
O[C@H]1[C@@H](O)[C@H](n2cnc3c(N)ncnc23)O[C@@H]1CNC(=O)C(CC)C1CC1
O[C@H]1[C@@H](O)[C@H](n2cnc3c(N)ncnc23)O[C@@H]1CNC(=O)C1CC2CCC1C2
O[C@H]1[C@@H](O)[C@H](n2cnc3c(N)ncnc23)O[C@@H]1CNC(=O)C1C(C)CCC1
O[C@H]1[C@@H](O)[C@H](n2cnc3c(N)ncnc23)O[C@@H]1CNC(=O)C1C(CCC)C1
O[C@H]1[C@@H](O)[C@H](n2cnc3c(N)ncnc23)O[C@@H]1CNC(=O)CC(C)CC
O[C@H]1[C@@H](O)[C@H](n2cnc3c(N)ncnc23)O[C@@H]1CNC(=O)C(C)CCC
S(=O)(=O)(N1CCN(C(=O)CCC(=O)NC[C@@H]2[C@@H](O)[C@@H](O)[C@H](n3cnc4c(N)ncnc34)O2)CC1)c1ccc(C(C)C)cc1
O[C@H]1[C@@H](O)[C@H](n2cnc3c(N)ncnc23)O[C@@H]1CNC(=O)CCNC(=O)c1cc(C)cc(C)c1
IC=1C(=O)C(I)=CN(CC(=O)NC[C@@H]2[C@@H](O)[C@@H](O)[C@H](n3cnc4c(N)ncnc34)O2)C=1
S(=O)(=O)(NC[C@@H]1[C@@H](O)[C@@H](O)[C@H](n2cnc3c(N)ncnc23)O1)c1c(C)cc(NC(=O)C)cc1C
S(=O)(=O)(NC[C@@H]1[C@@H](O)[C@@H](O)[C@H](n2cnc3c(N)ncnc23)O1)c1ccc(C=CC(OCC)=O)cc1
FC(F)c1n(C)nc(C(=O)NC[C@@H]2[C@@H](O)[C@@H](O)[C@H](n3cnc4c(N)ncnc34)O2)c1
FC(F)c1c(C(=O)NC[C@@H]2[C@@H](O)[C@@H](O)[C@H](n3cnc4c(N)ncnc34)O2)cn(C)n1
FC(F)c1n(C)ncc1C(=O)NC[C@@H]1[C@@H](O)[C@@H](O)[C@H](n2cnc3c(N)ncnc23)O1
O[C@H]1[C@@H](O)[C@H](n2cnc3c(N)ncnc23)O[C@@H]1CNC(=O)Cc1c(C)n(-c2ccc(C)cc2)nn1
O[C@H]1[C@@H](O)[C@H](n2cnc3c(N)ncnc23)O[C@@H]1CNC(=O)Cc1c(C)n(-c2ncccc2)nc1C
O[C@H]1[C@@H](O)[C@H](n2cnc3c(N)ncnc23)O[C@@H]1CNC(=O)c1ccc(N2C(=O)CCC2)cc1
O[C@H]1[C@@H](O)[C@H](n2cnc3c(N)ncnc23)O[C@@H]1CNC(=O)c1cc(N2C(=O)CCC2)ccc1
O[C@H]1[C@@H](O)[C@H](n2cnc3c(N)ncnc23)O[C@@H]1CNC(=O)c1c(N2C(=O)CCC2)cccc1
S(=O)(CC)c1c(C(=O)NC[C@@H]2[C@@H](O)[C@@H](O)[C@H](n3cnc4c(N)ncnc34)O2)cccc1
S=C1N(CCCC(=O)NC[C@@H]2[C@@H](O)[C@@H](O)[C@H](n3cnc4c(N)ncnc34)O2)C(=S)CS1
Clc1cc(S(=O)(=O)NC[C@@H]2[C@@H](O)[C@@H](O)[C@H](n3cnc4c(N)ncnc34)O2)c(F)c(C(OC)=O)c1
Clc1c(C(OC)=O)cc(S(=O)(=O)NC[C@@H]2[C@@H](O)[C@@H](O)[C@H](n3cnc4c(N)ncnc34)O2)c(F)c1
O[C@H]1[C@@H](O)[C@H](n2cnc3c(N)ncnc23)O[C@@H]1CNC(=O)C(N(C(=O)C)c1ccccc1)C
O[C@H]1[C@@H](O)[C@H](n2cnc3c(N)ncnc23)O[C@@H]1CNC(=O)C=Cc1ccc2OCOc2c1
S(C)c1c(C(=O)NC[C@@H]2[C@@H](O)[C@@H](O)[C@H](n3cnc4c(N)ncnc34)O2)c(C)nc(C)n1
O[C@H]1[C@@H](O)[C@H](n2cnc3c(N)ncnc23)O[C@@H]1CNC(=O)C(NC(=O)OC(C)(C)C)CC(C)C#N
O[C@H]1[C@@H](O)[C@H](n2cnc3c(N)ncnc23)O[C@@H]1CNC(=O)C(NC(=O)OC(C)(C)C)C(C)CC#N
Clc1ccc2OC(CC(=O)NC[C@@H]3[C@@H](O)[C@@H](O)[C@H](n4cnc5c(N)ncnc45)O3)C(=O)Nc2c1
Fc1ccc(C(=O)N2C(C(=O)NC[C@@H]3[C@@H](O)[C@@H](O)[C@H](n4cnc5c(N)ncnc45)O3)CCC2)cc1
O[C@H]1[C@@H](O)[C@H](n2cnc3c(N)ncnc23)O[C@@H]1CNC(=O)C1=NN(Cc2ccccc2)C(=O)CC1
O[C@H]1[C@@H](O)[C@H](n2cnc3c(N)ncnc23)O[C@@H]1CNC(=O)C(=O)c1ccc(CC)cc1
O[C@H]1[C@@H](O)[C@H](n2cnc3c(N)ncnc23)O[C@@H]1CNC(=O)CCc1c(C(OCC)=O)c(C)[nH]c1
S(=O)(=O)(NC[C@@H]1[C@@H](O)[C@@H](O)[C@H](n2cnc3c(N)ncnc23)O1)Cc1ccc(C(OCC)=O)cc1
Brc1ccc2C(=O)N(C(C)C(=O)NC[C@@H]3[C@@H](O)[C@@H](O)[C@H](n4cnc5c(N)ncnc45)O3)C(=O)c2c1
O[C@H]1[C@@H](O)[C@H](n2cnc3c(N)ncnc23)O[C@@H]1CNC(=O)C12CC(NC(=O)OC(C)(C)C)(C1)C2
O[C@H]1[C@@H](O)[C@H](n2cnc3c(N)ncnc23)O[C@@H]1CNC(=O)C1(NC(=O)OC(C)(C)C)CCC1
O[C@H]1[C@@H](O)[C@H](n2cnc3c(N)ncnc23)O[C@@H]1CNC(=O)c1ccc(CN2C(=O)N(C)CC2)cc1
Brc1ccc2C(=O)N(CCC(=O)NC[C@@H]3[C@@H](O)[C@@H](O)[C@H](n4cnc5c(N)ncnc45)O3)C(=O)c2c1
S(=O)(=O)(NC[C@@H]1[C@@H](O)[C@@H](O)[C@H](n2cnc3c(N)ncnc23)O1)c1c(F)cc(F)c(C)c1
O[C@H]1[C@@H](O)[C@H](n2cnc3c(N)ncnc23)O[C@@H]1CNC(=O)c1cc(OC)c(N2C(=O)CCC2)cc1
O[C@H]1[C@@H](O)[C@H](n2cnc3c(N)ncnc23)O[C@@H]1CNC(=O)CN1C(=O)c2cccc3cccc(C1=O)c23
Clc1c(C(=O)NC[C@@H]2[C@@H](O)[C@@H](O)[C@H](n3cnc4c(N)ncnc34)O2)nn(CC)c1
[truncated: 718,368 more chars]
